# Supplementary material for: GlycanGT: a pretrained graph transformer framework for glycan graph representation and generative learning
Source: Bioinformatics. 2026 Mar 27;42(4):btag147. doi: 10.1093/bioinformatics/btag147 (PMC13105845; doi:10.1093/bioinformatics/btag147)
Supplement: btag147_Supplementary_Data [file btag147_supplementary_data.zip]

Archive with 8 entries (8 files):
- Table_S3.xlsx
- Table_S2.xlsx
- Table_S7.xlsx
- Table_S5.xlsx
- GlycanGT_supplementary_revised_final_clean.docx
- Table_S4.xlsx
- Table_S1.xlsx
- Table_S6.xlsx
