# Supplementary material for: GlycanGT: a pretrained graph transformer framework for glycan graph representation and generative learning
Source: Bioinformatics. 2026 Mar 27;42(4):btag147. doi: 10.1093/bioinformatics/btag147 (PMC13105845; doi:10.1093/bioinformatics/btag147)
Supplement: btag147_Supplementary_Data [file btag147_supplementary_data.zip › Table_S2.xlsx]

## Sheet: Sheet1
Supplementary Table S2 Model architectures and number of trainable parameters.
	ss	small	medium	large
Number of Encoder Layers	4	6	8	12
Embedding Dimension	128	256	512	768
FFN Embedding DImension	512	768	2048	3072
Number of Attention Heads	4	8	16	32
Total Parameters	1922002	6208722	29731026	91820242
