# Supplementary material for: GlycanGT: a pretrained graph transformer framework for glycan graph representation and generative learning
Source: Bioinformatics. 2026 Mar 27;42(4):btag147. doi: 10.1093/bioinformatics/btag147 (PMC13105845; doi:10.1093/bioinformatics/btag147)
Supplement: btag147_Supplementary_Data [file btag147_supplementary_data.zip › Table_S7.xlsx]

## Sheet: ambiguous_predictions_simple
Supplementary Table S7 Prediction of ambiguous glycan sequences in GlyTouCan using GlycanGT
GlyTouCan ID	IUPAC Condensed	IUPAC_Predicted
G00028NV	Par(?1-?)Rha(?1-?)Man(?1-?)Man(?1-?)Gal	Par(a1-3)Rha(a1-3)Man(a1-3)Man(a1-4)Gal
G00089YM	Glc(?1-?)GalA	Glc(b1-3)GalA
G00021MO	D-IdoA(a1-4)GlcNAc?,6S2(b1-4)D-IdoA2S(a1-4)GlcNAc?,6S2	D-IdoA(a1-4)GlcN2,6S2(b1-4)D-IdoA2S(a1-4)GlcN2,6S2
G00025LQ	Neu5Gc(a2-8)Neu5Gc(a2-3/6)Gal(b1-4)[Fuc(a1-3)]GlcNAc(b1-2)Man(a1-3)[GlcNAc(b1-4)][GlcNAc(b1-2)Man(a1-6)]Man(b1-4)GlcNAc(b1-4)GlcNAc(?1-	Neu5Gc(a2-8)Neu5Gc(a2-3/6)Gal(b1-4)[Fuc(a1-3)]GlcNAc(b1-2)Man(a1-3)[GlcNAc(b1-4)][GlcNAc(b1-2)Man(a1-6)]Man(b1-4)GlcNAc(b1-4)GlcNAc(?1-
G00027JG	Fuc(a1-2)Gal(b1-3)[Fuc(a1-2)Gal(b1-4)GlcNAc(b1-6)]Gal?NAc(b1-	Fuc(a1-2)Gal(b1-3)[Fuc(a1-2)Gal(b1-4)GlcNAc(b1-6)]GalNAc-ol(b1-
G00029MO	GlcNAc(b1-2/4)Man(a1-3)[Man(a1-3/6)Man(a1-6)]Man(b1-4)GlcNAc(b1-4)GlcNAc(?1-	GlcNAc(b1-2/4)Man(a1-3)[Man(a1-3/6)Man(a1-6)]Man(b1-4)GlcNAc(b1-4)GlcNAc(?1-
G00029YH	Glc(a1-4)Glc(a1-3)D-Ara(?1-	Glc(a1-4)Glc(a1-3)D-Ara(?1-
G00050XR	Neu5Ac(a2-8)Neu5Ac(a2-3)Gal(b1-4)Hex?NAc(?1-?)Man(a1-?)[Neu5Ac(a2-3)Gal(b1-4)Hex?NAc(?1-?)Man(a1-?)]Man(b1-4)GlcNAc(b1-4)GlcNAc(?1-	Neu5Ac(b1-2)Neu5Ac(a1-3)Gal(b1-2)GlcNAc(a1-6)Man(GlcNAc)[Neu5Ac(a2-3)Gal(b1-4)Hex?NAc(?1-?)Man(a1-?)]Man(b1-4)GlcNAc(b1-4)GlcNAc(?1-
G00056HH	Gal(b1-4)GlcNAc(b1-2)[Gal(b1-4)GlcNAc(b1-6)]Man(a1-?)[Gal(b1-4)GlcNAc(b1-2)Man(a1-?)]Man(b1-4)GlcNAc(b1-4)[Fuc(?1-?)]GlcNAc(?1-	Gal(a1-6)GlcNAc(a1-3)[Gal(a1-6)GlcNAc(b1-6)]Man(a1-?)[Gal(b1-4)GlcNAc(b1-2)Man(a1-?)]Man(b1-4)GlcNAc(b1-4)[Fuc(?1-?)]GlcNAc(?1-
G00092LH	GlcNAc(b1-?)[Araf(?1-?)]Man(a1-?)[Araf(?1-?)Man(a1-?)][Xyl(?1-?)]Man(b1-4)GlcNAc(b1-4)[Fuc(?1-?)]GlcNAc(?1-	GlcNAc(b1-2)[Araf(a1-3)]Man(a1-6)[Araf(a1-2)Man(a1-6)][Xyl(b1-2)]Man(a1-3)GlcNAc(b1-4)[Fuc(?1-?)]GlcNAc(?1-
G00034UM	Gal(b1-3)[Gal(?1-?)GlcNAc(b1-3)Gal(b1-4)GlcNAc(b1-6)]GalNAc-ol	Gal(b1-4)[Gal(?1-?)GlcNAc(b1-3)Gal(b1-4)GlcNAc(b1-6)]GalNAc-ol
G00047XM	Gal(b1-3)[Gal(?1-3)[HexNAc(?1-?)[Fuc(?1-?)]HexNAc(?1-6)]Gal(?1-?)GlcNAc(b1-6)]GalNAc-ol	Gal(b1-4)[Gal(b1-4)[HexNAc(a1-3)[Fuc(b1-3)]HexNAc(b1-4)]Gal(?1-?)GlcNAc(b1-6)]GalNAc-ol
G00079IK	Neu5Ac(a2-3)Gal(b1-3)[Neu5Ac(?2-?)Gal(b1-4)GlcNAc(b1-6)]GalNAc-ol	Neu5Ac(a2-3)Gal(b1-3)[Neu5Ac(?2-?)Gal(b1-4)GlcNAc(b1-6)]GalNAc-ol
G00091HB	Gal(b1-4)GlcNAc(a1-2)[Gal(b1-4)[Fuc(?1-3)]ManNAc(a1-3)]Man(a1-3)[Gal(b1-4)GlcNAc(b1-2)[Gal(a1-4)AllNAc(b1-6)]Man(a1-6)]Man(b1-4)GlcNAc(b1-4)GlcNAc	Gal(a1-3)GlcNAc(a1-2)[Gal(b1-4)[Fuc(?1-3)]ManNAc(a1-3)]Man(a1-3)[Gal(b1-4)GlcNAc(b1-2)[Gal(a1-4)AllNAc(b1-6)]Man(a1-6)]Man(b1-4)GlcNAc(b1-4)GlcNAc
G00091UN	Neu5Ac(a2-?)Gal(b1-4)GlcNAc(b1-2)Man(a1-3)[Man(a1-6)]Man(b1-4)GlcNAc(b1-4)[Fuc(a1-6)]GlcNAc(b1-	Neu5Ac(a2-6)Gal(b1-4)GlcNAc(b1-2)Man(a1-3)[Man(a1-6)]Man(b1-4)GlcNAc(b1-4)[Fuc(a1-6)]GlcNAc(b1-
G00025HU	Gal(b1-4)GlcNAc(b1-2)Man(a1-3)[Neu5Ac(a2-?)Gal(b1-4)GlcNAc(b1-2)Man(a1-6)]Man(b1-4)GlcNAc(b1-4)[Fuc(a1-6)]Glc?NAc(?1-	Gal(a2-6)GlcNAc(b1-2)Man(a1-3)[Neu5Ac(GlcNAc)Gal(b1-4)GlcNAc(b1-2)Man(a1-6)]Man(b1-4)GlcNAc(b1-4)[Fuc(a1-6)]Glc?NAc(?1-
G00038JC	Fuc(a1-2)Gal(b1-4)[Fuc(a1-3)]Glc?(?1-	Fuc(a1-2)Gal(b1-4)[Fuc(a1-3)]GlcNAc(?1-
G00059IX	Man(b1-4)Man(b1-4)[Gal(a1-6)]Man(b1-4)[Gal(a1-6)]Man(b1-4)Man(b1-4)Man?(?1-	Man(b1-4)Man(b1-4)[Gal(a1-6)]Man(b1-4)[Gal(a1-6)]Man(b1-4)Man(b1-4)Man(?1-
G00004LW	Glcf5F(?1-	Glcf5F(?1-
G00028ZX	Hex2F4,6Ac2(?1-	Hex2F4,6Ac2(?1-
G00040NI	L-Glc6I(?1-	L-Glc6I(?1-
G00092TB	L-Fruf1P6F(?2-	L-Fruf1P6F(?2-
G00116DX	Fuc(a1-2)Gal(b1-4)[Fuc(a1-3)]GlcNAc(b1-2)Man(a1-3)[Fuc(a1-3)GlcNAc(b1-2)Man(a1-6)]Man(b1-4)GlcNAc(b1-4)GlcNAc(?1-	Fuc(a1-2)Gal(b1-4)[Fuc(a1-3)]GlcNAc(b1-2)Man(a1-3)[Fuc(a1-3)GlcNAc(b1-2)Man(a1-6)]Man(b1-4)GlcNAc(b1-4)GlcNAc(?1-
G00121QU	Neu5Gc(a2-3/6)Gal(b1-4)[Fuc(a1-3)]GlcNAc(b1-2)[Gal(b1-4)GlcNAc(b1-4)]Man(a1-3)[Neu5Ac(a2-3/6)Gal(b1-4)GlcNAc(b1-2)[Neu5Ac(a2-3/6)Gal(b1-4)[Fuc(a1-3)]GlcNAc(b1-6)]Man(a1-6)]Man(b1-4)GlcNAc(b1-4)[Fuc(a1-6)]GlcNAc(?1-	Neu5Gc(a2-3/6)Gal(b1-4)[Fuc(a1-3)]GlcNAc(b1-2)[Gal(b1-4)GlcNAc(b1-4)]Man(a1-3)[Neu5Ac(a2-3/6)Gal(b1-4)GlcNAc(b1-2)[Neu5Ac(a2-3/6)Gal(b1-4)[Fuc(a1-3)]GlcNAc(b1-6)]Man(a1-6)]Man(b1-4)GlcNAc(b1-4)[Fuc(a1-6)]GlcNAc(?1-
G00123VT	Gal3Me(b1-3)GalNAc(b1-4)GlcNAc(b1-2)Man(a1-3)[Man(a1-6)][Xyl(b1-2)]Man(b1-4)GlcNAc(b1-4)GlcNAc(?1-	Gal3Me(b1-3)GalNAc(b1-4)GlcNAc(b1-2)Man(a1-3)[Man(a1-6)][Xyl(b1-2)]Man(b1-4)GlcNAc(b1-4)GlcNAc(?1-
G00149XH	Xyl(b1-2)Xyl(b1-4)Xyl(?1-	Xyl(b1-2)Xyl(b1-4)Xyl(?1-
G00108ZJ	Fuc(a1-4)Kdn(a2-3)Gal(b1-3)[Fuc(a1-2)Gal(b1-4)GlcNAc(b1-6)]GlcNAc(?1-	Fuc(a1-4)Kdn(a2-3)Gal(b1-3)[Fuc(a1-2)Gal(b1-4)GlcNAc(b1-6)]GlcNAc(?1-
G00140QW	?-Galf(?1-?)Man(a1-2)Man(a1-2)Man(a1-3)[?-Galf(?1-?)Man(a1-2)Man(a1-3)[?-Galf(?1-?)Man(a1-2)Man(a1-6)]Man(a1-6)]Man(b1-4)GlcNAc(b1-4)GlcNAc	Man(a1-3)Man(a1-2)Man(a1-2)Man(a1-3)[Man(Man)Man(a1-2)Man(a1-3)[?-Galf(?1-?)Man(a1-2)Man(a1-6)]Man(a1-6)]Man(b1-4)GlcNAc(b1-4)GlcNAc
G00110YK	Pen?Me(?1-?)Hex?(?1-?)Pen(?1-?)Pen(?1-	Man4Me(b1-4)D-FucNAc4NMe(b1-4)Pen(b1-4)Pen(?1-
G00122QX	Glc(a1-6)Glc(a1-4)Glc?(?1-	Glc(a1-6)Glc(a1-4)Glc(?1-
G00100EG	Fruf6P(?2-	Fruf6P(?2-
G00217GD	Gal6PCho(?1-?)Gal	Gal6PCho(b1-6)Gal
G00252UK	Glc(b1-6)Glc(a1-4)Glc?(?1-	Glc(b1-6)Glc(a1-4)Glc(?1-
G00253FU	Neu5Ac9Ac(a2-3)Gal(b1-4)GlcNAc(b1-2)[Neu5Ac9Ac(a2-3)Gal(b1-4)GlcNAc(b1-4)]Man(a1-3)[Neu5Ac9Ac(a2-3)Gal(b1-4)GlcNAc(b1-2)[Neu5Ac?Ac(a2-3)Gal(b1-4)GlcNAc(b1-6)]Man(a1-6)]Man(b1-4)GlcNAc(b1-4)[Fuc(a1-6)]GlcNAc	Neu5Ac9Ac(a2-3)Gal(b1-4)GlcNAc(b1-2)[Neu5Ac9Ac(a2-3)Gal(b1-4)GlcNAc(b1-4)]Man(a1-3)[Neu5Ac9Ac(a2-3)Gal(b1-4)GlcNAc(b1-2)[Neu5Ac(a2-3)Gal(b1-4)GlcNAc(b1-6)]Man(a1-6)]Man(b1-4)GlcNAc(b1-4)[Fuc(a1-6)]GlcNAc
G00167VE	Gal(b1-4)GlcNAc(b1-2)[Gal(b1-4)GlcNAc(b1-6)]Man(a1-3/6)[GalNAc(b1-4)GlcNAc(b1-2)Man(a1-3/6)]Man(b1-4)GlcNAc(b1-4)[Fuc(a1-6)]GlcNAc(?1-	Gal(b1-4)GlcNAc(b1-2)[Gal(b1-4)GlcNAc(b1-6)]Man(a1-3/6)[GalNAc(b1-4)GlcNAc(b1-2)Man(a1-3/6)]Man(b1-4)GlcNAc(b1-4)[Fuc(a1-6)]GlcNAc(?1-
G00180JU	Man(a1-2)[Glc(b1-3)]Rha(?1-	Man(a1-2)[Glc(b1-3)]Rha(?1-
G00181BE	GlcA(b1-2)[Xyl(b1-4)Man(a1-3)[Xyl(b1-4)]Man(a1-3)[Xyl(b1-4)]Man(a1-3)[Xyl(b1-2)][Xyl(b1-4)]Man(a1-3)]Man(?1-	GlcA(b1-2)[Xyl(b1-4)Man(a1-3)[Xyl(b1-4)]Man(a1-3)[Xyl(b1-4)]Man(a1-3)[Xyl(b1-2)][Xyl(b1-4)]Man(a1-3)]Man(?1-
G00186QQ	Xyl(a1-6)Glc(b1-4)[Fuc(a1-2)Gal(b1-2)Xyl(a1-6)]Glc(b1-4)Glc(?1-	Xyl(a1-6)Glc(b1-4)[Fuc(a1-2)Gal(b1-2)Xyl(a1-6)]Glc(b1-4)Glc(?1-
G00219DO	GalNAc(b1-4)GlcNAc(b1-2)Man(a1-3/6)[Gal(b1-4)GlcNAc(b1-2)Man(a1-3/6)]Man(b1-4)GlcNAc(b1-4)[Fuc(a1-6)]GlcNAc(?1-	GalNAc(b1-4)GlcNAc(b1-2)Man(a1-3/6)[Gal(b1-4)GlcNAc(b1-2)Man(a1-3/6)]Man(b1-4)GlcNAc(b1-4)[Fuc(a1-6)]GlcNAc(?1-
G00255RE	Gal(b1-4)[Fuc(a1-3)]GlcNAc(b1-3)Gal(b1-4)[Fuc(a1-3)]GlcNAc(b1-2)[Gal(a1-3)Gal(b1-4)GlcNAc(b1-4)]Man(a1-3)[GlcNAc(b1-4)][Gal(a1-3)Gal(b1-4)GlcNAc(b1-2)[Gal(a1-3)Gal(b1-4)GlcNAc(b1-6)]Man(a1-6)]Man(b1-4)GlcNAc(b1-4)GlcNAc(?1-	Gal(b1-4)[Fuc(a1-3)]GlcNAc(b1-3)Gal(b1-4)[Fuc(a1-3)]GlcNAc(b1-2)[Gal(a1-3)Gal(b1-4)GlcNAc(b1-4)]Man(a1-3)[GlcNAc(b1-4)][Gal(a1-3)Gal(b1-4)GlcNAc(b1-2)[Gal(a1-3)Gal(b1-4)GlcNAc(b1-6)]Man(a1-6)]Man(b1-4)GlcNAc(b1-4)GlcNAc(?1-
G00270EV	Neu5Gc(a2-3/6)Gal(b1-4)[Fuc(a1-3)]GlcNAc(b1-2)[GalNAc(b1-4)GlcNAc(b1-4)]Man(a1-3)[GlcNAc(b1-4)][Gal(b1-4)[Fuc(a1-3)]GlcNAc(b1-2)[Neu5Ac(a2-3/6)Gal(b1-4)[Fuc(a1-3)]GlcNAc(b1-6)]Man(a1-6)]Man(b1-4)GlcNAc(b1-4)GlcNAc(?1-	Neu5Gc(a2-3/6)Gal(b1-4)[Fuc(a1-3)]GlcNAc(b1-2)[GalNAc(b1-4)GlcNAc(b1-4)]Man(a1-3)[GlcNAc(b1-4)][Gal(b1-4)[Fuc(a1-3)]GlcNAc(b1-2)[Neu5Ac(a2-3/6)Gal(b1-4)[Fuc(a1-3)]GlcNAc(b1-6)]Man(a1-6)]Man(b1-4)GlcNAc(b1-4)GlcNAc(?1-
G00274WK	Gal(b1-4)GlcNAc(b1-3)[Gal(a1-3)Gal(b1-4)GlcNAc(b1-6)]Gal(b1-4)Glc(?1-	Gal(b1-4)GlcNAc(b1-3)[Gal(a1-3)Gal(b1-4)GlcNAc(b1-6)]Gal(b1-4)Glc(?1-
G00154LC	Neu5Ac(a2-6)GalNAc?S-ol	Neu5Ac(a2-6)GalNAc
G00164QP	GalNAc(a1-3)[Fuc(a1-2)]Gal(b1-?)GlcNAc(b1-3)Gal(b1-3)[Fuc(a1-2)Gal(b1-4)GlcNAc(b1-6)]GalNAc	GalNAc(b1-4)[Fuc(a1-2)]Gal(b1-?)GlcNAc(b1-3)Gal(b1-3)[Fuc(a1-2)Gal(b1-4)GlcNAc(b1-6)]GalNAc
G00225DC	Glc(a1-3)Glc(b1-5)Galf(?1-	Glc(a1-3)Glc(b1-5)Galf(?1-
G00230CO	GalNAc4S(b1-4)GlcNAc(b1-2)Man(a1-3)[GalNAc4S(b1-4)GlcNAc(b1-2)Man(a1-6)]Man(b1-4)GlcNAc(b1-4)[Fuc(a1-3/6)]GlcNAc(?1-	GalNAc4S(b1-4)GlcNAc(b1-2)Man(a1-3)[GalNAc4S(b1-4)GlcNAc(b1-2)Man(a1-6)]Man(b1-4)GlcNAc(b1-4)[Fuc(a1-3/6)]GlcNAc(?1-
G00234GG	Gal(?1-?)GlcNAc6S(?1-?)[GlcNAc(?1-?)]GalNAc	Gal(b1-4)GlcNAc6S(b1-6)[GlcNAc(b1-3)]GalNAc
G00264HI	Man(a1-P-6)Man(a1-2)[Man(a1-6)]Man(a1-3)[Man(a1-3)[Man(a1-P-6)Man(a1-6)]Man(a1-6)]Man(b1-4)GlcNAc(?1-	Man(a1-P-6)Man(a1-2)[Man(a1-6)]Man(a1-3)[Man(a1-3)[Man(a1-P-6)Man(a1-6)]Man(a1-6)]Man(b1-4)GlcNAc(?1-
G00265TT	Fuc(?1-?)Gal(b1-3)[GlcNAc?S(b1-6)]GalNAc-ol	Fuc(a1-2)Gal(b1-3)[GlcNAc6S(b1-6)]GalNAc-ol
G00171UK	Glc(b1-3)[Gal(b1-4)GlcNAc(a1-2)Glc(b1-4)][Glc(a1-2)Glc(b1-6)]Glc(a1-5)Kdn?(?2-	Glc(b1-3)[Gal(b1-4)GlcNAc(a1-2)Glc(b1-4)][Glc(a1-2)Glc(b1-6)]Glc(a1-5)Kdn(?2-
G00192PV	Kdo(a2-8)Kdo(a2-4)Kdo?(?2-	Kdo(a2-8)Kdo(a2-4)Kdo(?2-
G00201AB	Neu5Ac(a2-3)Gal(b1-4)GlcNAc(b1-2)[GlcNAc(b1-4)]Man(a1-3)[GlcNAc(b1-2)[GlcNAc(b1-6)]Man(a1-6)]Man(b1-4)GlcNAc(b1-4)GlcNAc(?1-	Neu5Ac(a2-3)Gal(b1-4)GlcNAc(b1-2)[GlcNAc(b1-4)]Man(a1-3)[GlcNAc(b1-2)[GlcNAc(b1-6)]Man(a1-6)]Man(b1-4)GlcNAc(b1-4)GlcNAc(?1-
G00255YA	Glc?(?1-1a)[L-Xyl(b1-4)L-Xyl(b1-4)Rha3Me(a1-3)Gal(b1-3)Glc(b1-4)]Glc	Glc?(?1-1a)[L-Xyl(b1-4)L-Xyl(b1-4)Rha3Me(a1-3)Gal(b1-3)Glc(b1-4)]Glc
G00219FW	Fuc(a1-4)GlcNAc(b1-2)Man(a1-3)[Gal(b1-3)[Fuc(a1-4)]GlcNAc(b1-2)Man(a1-6)][Xyl(b1-2)]Man(b1-4)GlcNAc(b1-4)[Fuc(a1-3)]GlcNAc(?1-	Fuc(a1-4)GlcNAc(b1-2)Man(a1-3)[Gal(b1-3)[Fuc(a1-4)]GlcNAc(b1-2)Man(a1-6)][Xyl(b1-2)]Man(b1-4)GlcNAc(b1-4)[Fuc(a1-3)]GlcNAc(?1-
G00227ZY	Glc(b1-1?)[Glc(a1-4)]Glc	Glc(a1-1a)[Glc(a1-4)]Glc
G00238FA	Gal(?1-3)Gal(?1-	Gal(b1-3)Gal(?1-
G00175YE	Fru1F(?2-	Fru1F(?2-
G00255TU	GalNAc3,4,6S3(?1-	GalNAc3,4,6S3(?1-
G00285HO	Gal(?1-?)GlcN(?1-?)[Gal(?1-?)]GalN	Gal(b1-4)GlcN(b1-6)[Gal(b1-3)]GalN
G00333ZL	Glc(?1-6)Glc(a1-6)Glc?(?1-	Glc(a1-6)Glc(a1-6)Glc(?1-
G00340NM	Neu5Ac(a2-3)Gal(b1-4)GlcNAc(b1-2)Man(a1-?)[Man(a1-3)Man(a1-?)]Man(b1-4)GlcNAc(b1-4)GlcNAc	Neu5Ac(a1-3)Gal(a1-6)GlcNAc(b1-2)Man(a1-?)[Man(a1-3)Man(a1-?)]Man(b1-4)GlcNAc(b1-4)GlcNAc
G00278WV	Glc(a1-4)Glc2Ac(?1-	Glc(a1-4)Glc2Ac(?1-
G00295EO	Neu5Ac(a2-8)Neu5Ac(a2-3/6)Gal(b1-4)[Fuc(a1-3)]GlcNAc(b1-2)Man(a1-3)[Man(a1-3)[Man(a1-6)]Man(a1-6)]Man(b1-4)GlcNAc(b1-4)[Fuc(a1-6)]GlcNAc(?1-	Neu5Ac(a2-8)Neu5Ac(a2-3/6)Gal(b1-4)[Fuc(a1-3)]GlcNAc(b1-2)Man(a1-3)[Man(a1-3)[Man(a1-6)]Man(a1-6)]Man(b1-4)GlcNAc(b1-4)[Fuc(a1-6)]GlcNAc(?1-
G00321OQ	GlcNAc(a1-P-6)Man(?1-	GlcNAc(a1-P-6)Man(?1-
G00328HB	Man(a1-3)[Man(a1-3)[Man(a1-6)]Man(a1-6)]Man?(b1-4)GlcNAc(b1-4)GlcNAc(?1-	Man(a1-3)[Man(a1-3)[Man(a1-6)]Man(a1-6)]Man(b1-4)GlcNAc(b1-4)GlcNAc(?1-
G00289BZ	?-Araf(b1-2)?-Araf(a1-5)?-Araf(a1-	D-Araf(b1-2)Man(a1-5)D-Ara(a1-
G00314AH	Gal(b1-4)GlcNAc(b1-3)Gal(b1-4)GlcNAc(b1-2)[Gal(a1-3)Gal(b1-4)GlcNAc(b1-4)]Man(a1-3)[GlcNAc(b1-4)][Gal(b1-4)GlcNAc(b1-3)Gal(b1-4)GlcNAc(b1-2)[Gal(a1-3)Gal(b1-4)GlcNAc(b1-6)]Man(a1-6)]Man(b1-4)GlcNAc(b1-4)[Fuc(a1-6)]GlcNAc(?1-	Gal(b1-4)GlcNAc(b1-3)Gal(b1-4)GlcNAc(b1-2)[Gal(a1-3)Gal(b1-4)GlcNAc(b1-4)]Man(a1-3)[GlcNAc(b1-4)][Gal(b1-4)GlcNAc(b1-3)Gal(b1-4)GlcNAc(b1-2)[Gal(a1-3)Gal(b1-4)GlcNAc(b1-6)]Man(a1-6)]Man(b1-4)GlcNAc(b1-4)[Fuc(a1-6)]GlcNAc(?1-
G00330YN	Glc(?1-6)Gal(?1-	Glc(a1-4)Gal(?1-
G00342HU	Gal?(a1-2)[Gal?(a1-3)]Man(?1-?)Man(?1-	Man(a1-2)[Man(a1-3)]Man(?1-?)Man(?1-
G00328AZ	Gal(b1-4)GlcNAc(b1-2)[Gal(b1-4)GlcNAc(b1-3)Gal(b1-4)GlcNAc(b1-4)]Man(a1-3)[Gal(b1-4)GlcNAc(b1-2)Man(a1-6)]Man(b1-4)Glc?NAc(?1-	Gal(b1-4)GlcNAc(b1-2)[Gal(b1-4)GlcNAc(b1-3)Gal(b1-4)GlcNAc(b1-4)]Man(a1-3)[Gal(b1-4)GlcNAc(b1-2)Man(a1-6)]Man(b1-4)Glc(?1-
G00309FP	Neu5Ac(a2-3)Gal(b1-4)ManNAc(b1-2)[Neu5Ac(a2-3)Gal(b1-4)GlcNAc(b1-4)]Man(a1-3)[Gal(b1-4)GlcNAc(b1-2)Man(a1-6)]Man(b1-4)GlcNAc(b1-4)[Fuc(a1-6)]GlcNAc(?1-	Neu5Ac(a2-3)Gal(b1-4)ManNAc(b1-2)[Neu5Ac(a2-3)Gal(b1-4)GlcNAc(b1-4)]Man(a1-3)[Gal(b1-4)GlcNAc(b1-2)Man(a1-6)]Man(b1-4)GlcNAc(b1-4)[Fuc(a1-6)]GlcNAc(?1-
G00394AN	HexN2,3Me2(?1-4)HexA	HexN2,3Me2(a1-4)HexA
G00415VF	Man(a1-2)Man(a1-2)Man(a1-3)[Man(a1-2)Man(a1-3)[Gal(?1-?)Man(a1-2)Man(a1-6)]Man(a1-6)]Man(b1-4)GlcNAc(b1-4)GlcNAc	Man(a1-2)Man(a1-2)Man(a1-3)[Man(a1-2)Man(a1-3)[Gal(?1-?)Man(a1-2)Man(a1-6)]Man(a1-6)]Man(b1-4)GlcNAc(b1-4)GlcNAc
G00418DG	Neu5Ac(a2-3/6)Gal(b1-4)GlcNAc(b1-6)Man?(?1-	Neu5Ac(a2-3/6)Gal(b1-4)GlcNAc(b1-6)Man(?1-
G00434OK	Xyl(b1-4)Rha(a1-4)D-Fuc?(?1-	Xyl(b1-4)Rha(a1-4)Ara(?1-
G00440DC	Fuc(a1-2)Gal(b1-4)Xyl?(?1-	Fuc(a1-2)Gal(b1-4)Glc(?1-
G00442PP	Gal?NAc(a1-?)GlcA(b1-?)Xyl	Xyl(a1-4)GlcA(b1-4)Xyl
G00343PA	Glc(?1-4)Xyl(?1-2)Ara?(?1-2)Ara?(?1-4)Rha(?1-	Glc(b1-3)Xyl(b1-4)Rha(b1-4)Rha(a1-2)Rha(?1-
G00345WI	Neu5Gc(a2-3/6)Gal(b1-4)[Fuc(a1-3)]GlcNAc(b1-3)Gal(b1-4)[Fuc(a1-3)]GlcNAc(b1-2)[Neu5Gc(a2-3/6)Gal(b1-4)[Fuc(a1-3)]GlcNAc(b1-3)Gal(b1-4)GlcNAc(b1-4)]Man(a1-3)[Man(a1-3)[Man(a1-6)]Man(a1-6)]Man(b1-4)GlcNAc(b1-4)[Fuc(a1-6)]GlcNAc(?1-	Neu5Gc(a2-3/6)Gal(b1-4)[Fuc(a1-3)]GlcNAc(b1-3)Gal(b1-4)[Fuc(a1-3)]GlcNAc(b1-2)[Neu5Gc(a2-3/6)Gal(b1-4)[Fuc(a1-3)]GlcNAc(b1-3)Gal(b1-4)GlcNAc(b1-4)]Man(a1-3)[Man(a1-3)[Man(a1-6)]Man(a1-6)]Man(b1-4)GlcNAc(b1-4)[Fuc(a1-6)]GlcNAc(?1-
G00376CP	Neu5Gc(a2-3/6)Gal(b1-4)[Fuc(a1-3)]GlcNAc(b1-2)[Gal(b1-4)GlcNAc(b1-4)]Man(a1-3)[Neu5Gc(a2-3/6)Gal(b1-4)GlcNAc(b1-3)Gal(b1-4)GlcNAc(b1-2)[Neu5Gc(a2-3/6)Gal(b1-4)GlcNAc(b1-6)]Man(a1-6)]Man(b1-4)GlcNAc(b1-4)[Fuc(a1-6)]GlcNAc(?1-	Neu5Gc(a2-3/6)Gal(b1-4)[Fuc(a1-3)]GlcNAc(b1-2)[Gal(b1-4)GlcNAc(b1-4)]Man(a1-3)[Neu5Gc(a2-3/6)Gal(b1-4)GlcNAc(b1-3)Gal(b1-4)GlcNAc(b1-2)[Neu5Gc(a2-3/6)Gal(b1-4)GlcNAc(b1-6)]Man(a1-6)]Man(b1-4)GlcNAc(b1-4)[Fuc(a1-6)]GlcNAc(?1-
G00394CR	Fuc(a1-2)Gal(b1-3)[Fuc(a1-2)Gal(a1-3)Gal(a1-4)Gal(b1-4)GlcNAc(b1-6)]GalNAc(?1-	Fuc(a1-2)Gal(b1-3)[Fuc(a1-2)Gal(a1-3)Gal(a1-4)Gal(b1-4)GlcNAc(b1-6)]GalNAc(?1-
G00396IE	Gal(b1-4)GlcNAc(b1-?)Man(a1-3)[Gal(b1-4)GlcNAc(b1-6)Man(a1-6)]Man(b1-4)GlcNAc(b1-4)[Fuc(a1-6)]GlcNAc(?1-	Gal(b1-2)GlcNAc(b1-?)Man(a1-3)[Gal(b1-4)GlcNAc(b1-6)Man(a1-6)]Man(b1-4)GlcNAc(b1-4)[Fuc(a1-6)]GlcNAc(?1-
G00398AB	Neu5Ac(a2-8)Neu5Gc(a2-3/6)Gal(b1-4)[Fuc(a1-3)]GlcNAc(b1-2)[Fuc(a1-3)GlcNAc(b1-4)]Man(a1-3)[GlcNAc(b1-4)][Fuc(a1-3)GlcNAc(b1-2)[Fuc(a1-3)GlcNAc(b1-6)]Man(a1-6)]Man(b1-4)GlcNAc(b1-4)GlcNAc(?1-	Neu5Ac(a2-8)Neu5Gc(a2-3/6)Gal(b1-4)[Fuc(a1-3)]GlcNAc(b1-2)[Fuc(a1-3)GlcNAc(b1-4)]Man(a1-3)[GlcNAc(b1-4)][Fuc(a1-3)GlcNAc(b1-2)[Fuc(a1-3)GlcNAc(b1-6)]Man(a1-6)]Man(b1-4)GlcNAc(b1-4)GlcNAc(?1-
G00399VS	Gal3Me(b1-6)Gal3Me(b1-6)Gal3Me(b1-3)[Gal3Me(b1-6)]GalNAc(b1-4)GlcNAc(b1-2)Man(a1-3)[Gal3Me(b1-6)Gal3Me(b1-3)[Gal3Me(b1-6)]GalNAc(b1-4)GlcNAc(b1-2)Man(a1-6)][Xyl(b1-2)]Man(b1-4)GlcNAc(b1-4)[Fuc(a1-6)]GlcNAc(?1-	Gal3Me(b1-6)Gal3Me(b1-6)Gal3Me(b1-3)[Gal3Me(b1-6)]GalNAc(b1-4)GlcNAc(b1-2)Man(a1-3)[Gal3Me(b1-6)Gal3Me(b1-3)[Gal3Me(b1-6)]GalNAc(b1-4)GlcNAc(b1-2)Man(a1-6)][Xyl(b1-2)]Man(b1-4)GlcNAc(b1-4)[Fuc(a1-6)]GlcNAc(?1-
G00412SV	GlcNAc(b1-?)Man(a1-3)[GlcNAc(b1-?)Man(a1-6)][Xylf(?1-?)]Man(b1-4)GlcNAc(b1-4)[Fuc(?1-?)]GlcNAc(?1-	GlcNAc(b1-2)Man(b1-2)[GlcNAc(b1-2)Man(a1-3)][Xylf(?1-?)]Man(b1-4)GlcNAc(b1-4)[Fuc(?1-?)]GlcNAc(?1-
G00361LC	Gal(?1-?)[Fuc(?1-?)]GlcNAc(?1-?)[Gal(?1-?)[Fuc(?1-?)]GlcNAc(?1-?)]Man(a1-?)[Gal(?1-?)[Fuc(?1-?)]GlcNAc(?1-?)Man(a1-?)]Man(b1-4)GlcNAc(b1-4)[Fuc(a1-6)]GlcNAc(b1-	Gal(b1-4)[Fuc(a1-3)]GlcNAc(b1-2)[Gal(b1-4)[Fuc(a1-3)]GlcNAc(b1-4)]Man(a1-6)[Gal(b1-4)[Fuc(a1-3)]GlcNAc(b1-2)Man(a1-6)]Man(b1-4)GlcNAc(b1-4)[Fuc(a1-6)]GlcNAc(b1-
G00376FL	?-Man(a1-2)[?-Gal(a1-3)]?-Man(a1-2)?-Man(a1-	Man(a1-2)[Glc(a1-3)]Man(a1-2)Man(a1-
G00380ZN	Fuc(a1-2)Gal(b1-4)[Fuc(a1-3)]GlcNAc(b1-2)Man(a1-3)[GalNAc(b1-4)[Fuc(a1-3)]GlcNAc(b1-2)Man(a1-6)]Man(b1-4)GlcNAc(b1-4)[Fuc(a1-6)]GlcNAc(?1-	Fuc(a1-2)Gal(b1-4)[Fuc(a1-3)]GlcNAc(b1-2)Man(a1-3)[GalNAc(b1-4)[Fuc(a1-3)]GlcNAc(b1-2)Man(a1-6)]Man(b1-4)GlcNAc(b1-4)[Fuc(a1-6)]GlcNAc(?1-
G00383OI	Neu5Ac(?2-?)Neu5Gc(?2-?)Neu5Ac(?2-?)Neu5Gc(?2-	Neu5Ac(a2-8)Neu5Gc(a2-8)Neu5Ac(a2-8)Neu5Gc(?2-
G00383WX	Neu5Ac(a2-6)Gal(b1-4)GlcNAc(b1-2)[Gal(a1-4)Gal(b1-4)GlcNAc(b1-4)]Man(a1-3)[AllNAc(b1-4)][Gal(a1-4)Gal(b1-4)GlcNAc(b1-2)Man(a1-6)]Man(b1-4)GlcNAc(b1-4)GlcNAc(?1-	Neu5Ac(a2-6)Gal(b1-4)GlcNAc(b1-2)[Gal(a1-4)Gal(b1-4)GlcNAc(b1-4)]Man(a1-3)[AllNAc(b1-4)][Gal(a1-4)Gal(b1-4)GlcNAc(b1-2)Man(a1-6)]Man(b1-4)GlcNAc(b1-4)GlcNAc(?1-
G00429OU	Neu5Ac(a2-3)Gal(b1-?)GlcNAc(b1-2)Man(a1-3)[Neu5Ac(a2-3)Gal(b1-?)GlcNAc(b1-2)Man(a1-6)]Man(b1-4)GlcNAc(b1-4)GlcNAc-ol	Neu5Ac(b1-4)Gal(b1-4)GlcNAc(b1-2)Man(a1-3)[Neu5Ac(a2-3)Gal(b1-?)GlcNAc(b1-2)Man(a1-6)]Man(b1-4)GlcNAc(b1-4)GlcNAc-ol
G00363KY	Man(a1-2)Man(a1-2)[Man(a1-2)Man(a1-6)]Man(a1-3)[Man(a1-3)[Man(a1-2)[Man(a1-P-6)]Man(a1-6)]Man(a1-6)]Man(b1-4)Glc?NAc(?1-	Man(a1-2)Man(a1-2)[Man(a1-2)Man(a1-6)]Man(a1-3)[Man(a1-3)[Man(a1-2)[Man(a1-P-6)]Man(a1-6)]Man(a1-6)]Man(b1-4)GlcNAc(?1-
G00381SH	GlcNAc(b1-2)[Gal(b1-4)GlcNAc(b1-6)]Man(?1-?)[GlcNAc(b1-2)Man(?1-?)]Man(?1-?)GlcNAc(?1-?)GlcNAc(?1-	GlcNAc(a1-6)[Gal(a1-3)GlcNAc(b1-4)]Man(b1-4)[GlcNAc(b1-2)Man(?1-?)]Man(?1-?)GlcNAc(?1-?)GlcNAc(?1-
G00422AZ	GlcNAc(b1-2)Man(a1-2)[Man(a1-6)]Man(b1-4)GlcNAc(b1-4)[Fuc(a1-6)]Glc?NAc(?1-	GlcNAc(b1-2)Man(a1-2)[Man(a1-6)]Man(b1-4)GlcNAc(b1-4)[Fuc(a1-6)]GlcNAc(?1-
G00435KL	Gal(b1-4)GlcNAc(b1-2)Man(?1-?)[Gal(b1-4)GlcNAc(b1-6)Man(?1-?)]Man(?1-?)GlcNAc(?1-	Gal(a1-3)GlcNAc(a1-6)Man(b1-4)[Gal(b1-4)GlcNAc(b1-6)Man(?1-?)]Man(?1-?)GlcNAc(?1-
G00395ZK	HexA(?1-6)Hex(?1-	HexA(b1-4)Hex(?1-
G00408TT	Gal(b1-4)ManNAc(b1-2)[Gal(b1-4)GlcNAc(b1-4)]Man(a1-3)[Gal(b1-4)GlcNAc(b1-2)[Gal(b1-4)GlcNAc(b1-3)Gal(b1-3)GlcNAc(b1-6)]Man(a1-6)]Man(b1-4)ManNAc(b1-4)GlcNAc(?1-	Gal(b1-4)ManNAc(b1-2)[Gal(b1-4)GlcNAc(b1-4)]Man(a1-3)[Gal(b1-4)GlcNAc(b1-2)[Gal(b1-4)GlcNAc(b1-3)Gal(b1-3)GlcNAc(b1-6)]Man(a1-6)]Man(b1-4)ManNAc(b1-4)GlcNAc(?1-
G00348VF	Glc3Ac(?1-	Glc3Ac(?1-
G00452ZW	L-Xyl(?1-?)Rha(?1-?)Man	L-Xyl(b1-2)Rha(a1-4)Man
G00466XG	Neu5Ac(a2-?)Gal(b1-4)GlcNAc(b1-2)Man(a1-3)[Man(a1-3)[Man(a1-6)]Man(a1-6)]Man(b1-4)GlcNAc	Neu5Ac(a2-6)Gal(b1-4)GlcNAc(b1-2)Man(a1-3)[Man(a1-3)[Man(a1-6)]Man(a1-6)]Man(b1-4)GlcNAc
G00493BX	GlcN3N4PPEtn(?1-?)GlcN	GlcN3N4PPEtn(b1-6)GlcN
G00500HT	Neu5Ac(a2-3)[Gal(b1-4)]Gal(b1-4)GlcNAc(b1-2)Man(a1-?)[Neu5Ac(a2-3)Gal(b1-4)GlcNAc(b1-2)Man(a1-?)]Man(b1-4)GlcNAc(b1-4)[Fuc(a1-6)]GlcNAc	Neu5Ac(a1-3)[Gal(a1-3)]Gal(b1-4)GlcNAc(b1-2)Man(a1-?)[Neu5Ac(a2-3)Gal(b1-4)GlcNAc(b1-2)Man(a1-?)]Man(b1-4)GlcNAc(b1-4)[Fuc(a1-6)]GlcNAc
G00461UG	Neu5Gc(a2-3/6)Gal(b1-4)[Fuc(a1-3)]GlcNAc(b1-3)Gal(b1-4)GlcNAc(b1-2)[Fuc(a1-2)Gal(b1-4)[Fuc(a1-3)]GlcNAc(b1-3)Gal(b1-4)GlcNAc(b1-4)]Man(a1-3)[Man(a1-3)[Man(a1-6)]Man(a1-6)]Man(b1-4)GlcNAc(b1-4)GlcNAc(?1-	Neu5Gc(a2-3/6)Gal(b1-4)[Fuc(a1-3)]GlcNAc(b1-3)Gal(b1-4)GlcNAc(b1-2)[Fuc(a1-2)Gal(b1-4)[Fuc(a1-3)]GlcNAc(b1-3)Gal(b1-4)GlcNAc(b1-4)]Man(a1-3)[Man(a1-3)[Man(a1-6)]Man(a1-6)]Man(b1-4)GlcNAc(b1-4)GlcNAc(?1-
G00468KU	GlcNAc(b1-2)Man(a1-3)[GlcNAc(b1-4)][Man(a1-?)Man(a1-6)]Man(b1-4)GlcNAc(b1-4)GlcNAc(?1-	GlcNAc(a1-3)Man(a1-3)[GlcNAc(b1-4)][Man(a1-?)Man(a1-6)]Man(b1-4)GlcNAc(b1-4)GlcNAc(?1-
G00472YZ	Glc(b1-2)Rha(a1-4)Rha(a1-4)Rha(?1-	Glc(b1-2)Rha(a1-4)Rha(a1-4)Rha(?1-
G00495CT	Tyv(a1-3)Man(a1-4)Rha(a1-3)Gal(?1-	Tyv(a1-3)Man(a1-4)Rha(a1-3)Gal(?1-
G00454RW	Glc(a1-3)Glc(a1-4)Glc(a1-3)Glc(a1-3)Glc(?1-	Glc(a1-3)Glc(a1-4)Glc(a1-3)Glc(a1-3)Glc(?1-
G00455QB	Fruf(b2-1)Fruf(b2-1)Fruf(?2-	Fruf(b2-1)Fruf(b2-1)Fruf(?2-
G00505AQ	Hex2Me(?1-4)HexNAc6Me	Hex2Me(b1-4)HexNAc6Me
G00460WG	GlcA(b1-4)GlcN2S(a1-4)D-IdoA2S(a1-4)GlcN2S(a1-4)D-IdoA2S(a1-4)GlcN2S(a1-4)D-IdoA2S(a1-4)GlcN2S(a1-4)D-IdoA2S(a1-4)GlcN2S(a1-4)D-IdoA2S(a1-4)GlcN2S(a1-4)D-IdoA(a1-4)Glc?NAc(?1-	GlcA(b1-4)GlcN2S(a1-4)D-IdoA2S(a1-4)GlcN2S(a1-4)D-IdoA2S(a1-4)GlcN2S(a1-4)D-IdoA2S(a1-4)GlcN2S(a1-4)D-IdoA2S(a1-4)GlcN2S(a1-4)D-IdoA2S(a1-4)GlcN2S(a1-4)D-IdoA(a1-4)GlcN2S(?1-
G00472LM	Glc(b1-3)[GlcNAc(a1-2)Glc(b1-4)][Glc(a1-2)Glc(b1-6)]Glc(a1-5)Kdn?(?2-	Glc(b1-3)[GlcNAc(a1-2)Glc(b1-4)][Glc(a1-2)Glc(b1-6)]Glc(a1-5)Kdn(?2-
G00484WE	Neu5Ac(b2-6)Gal(b1-4)Glc?NAc(?1-	Neu5Ac(b2-6)Gal(b1-4)Glc(?1-
G00490OW	Glc(a1-4)2,3-Anhydro-Man(a1-4)Glc(a1-4)Glc?(?1-	Glc(a1-4)2,3-Anhydro-Man(a1-4)Glc(a1-4)Glc-ol(?1-
G00510QM	Hex(?1-4)HexNAc6NFo(?1-	Hex(b1-3)HexNAc6NFo(?1-
G00446NC	Gal?S(b1-4)GlcNAc(b1-2)Man(a1-?)[Gal(b1-4)GlcNAc(b1-2)Man(a1-?)]Man(b1-4)GlcNAc(b1-4)[Fuc(a1-6)]GlcNAc-ol	Gal(a1-3)GlcNAc(a1-6)Man(a1-?)[Gal(b1-4)GlcNAc(b1-2)Man(a1-?)]Man(b1-4)GlcNAc(b1-4)[Fuc(a1-6)]GlcNAc-ol
G00487XO	Glc(?1-?)Man(?1-?)Man(a1-2)Man(a1-3)[Man(?1-?)Man(a1-3)[Man(?1-?)Man(a1-6)]Man(a1-6)]Man(b1-4)GlcNAc(b1-4)GlcNAc(b1-	Glc(a1-3)Man(a1-2)Man(a1-2)Man(a1-2)[Man(?1-?)Man(a1-3)[Man(?1-?)Man(a1-6)]Man(a1-6)]Man(b1-4)GlcNAc(b1-4)GlcNAc(b1-
G00498NO	Neu5Ac(a2-3)Gal(b1-3)[Neu5Ac(a2-6)]GlcNAc(b1-3)Gal(b1-4)Gal(?1-	Neu5Ac(a2-3)Gal(b1-3)[Neu5Ac(a2-6)]GlcNAc(b1-3)Gal(b1-4)Gal(?1-
G00477TU	Glc2,3,4Ac3(?1-	Glc2,3,4Ac3(?1-
G00529YK	Par(?1-?)[Gal(?1-?)]Man(?1-?)Rha	Par(a1-3)[Gal(a1-2)]Man(a1-4)Rha
G00560UK	Glc?N(a1-4)IdoA2S(a1-4)Glc2,6S2?N(a1-4)IdoA2S(a1-4)Glc2,6S2?N(a1-4)IdoA2S(a1-4)Glc2,6S2?N(a1-4)IdoA2S	GlcN2,6S2(a1-4)IdoA2S(a1-4)GlcN2,6S2(a1-4)IdoA2S(a1-4)GlcN2,6S2(a1-4)IdoA2S(a1-4)GlcN2,6S2(a1-4)IdoA2S
G00588CV	Neu5Ac(?2-?)Gal(?1-?)GalNAc(?1-?)Gal?S(?1-?)Glc	Neu5Ac(a2-3)Gal(b1-3)GalNAc(b1-3)Gal(b1-4)Glc
G00595HP	Glc(a1-3)[Glc(a1-6)]Glc(a1-3)Glc?(?1-	Glc(a1-3)[Glc(a1-6)]Glc(a1-3)Glc(?1-
G00610TG	Glc(a1-6)Glc(a1-6)Glc(a1-2)Glc?(?1-	Glc(a1-6)Glc(a1-6)Glc(a1-2)Glc(?1-
G00532NJ	?-Rha(a1-1a)?-Rha	Glc(a1-1a)Glc
G00542QA	Gal(?1-?)[Fuc(?1-?)]GlcNAc(?1-?)[Gal(?1-?)GlcNAc(?1-?)]GalNAc(?1-	Gal(b1-4)[Fuc(a1-3)]GlcNAc(b1-3)[Gal(b1-4)GlcNAc(b1-6)]GalNAc(?1-
G00544JF	Gal(b1-3)GlcNAc(b1-2)Man(a1-?)[Gal(b1-4)GlcNAc(b1-2)Man(a1-?)]Man(b1-4)GlcNAc(b1-4)GlcNAc(?1-	Gal(a1-6)GlcNAc(a1-3)Man(a1-?)[Gal(b1-4)GlcNAc(b1-2)Man(a1-?)]Man(b1-4)GlcNAc(b1-4)GlcNAc(?1-
G00553NJ	Kdo?(?2-4)Kdo?(?2-P-4)GlcN(b1-6)GlcN(a1-	GlcN(a2-6)GlcN(b1-6)GlcN(b1-6)GlcN(a1-
G00607ZR	Gal(b1-4)GlcNAc(b1-3)Gal(b1-4)GlcNAc(b1-2)[Gal(b1-4)GlcNAc(b1-4)]Man(a1-3)[Gal(b1-4)GlcNAc(b1-3)Gal(b1-4)GlcNAc(b1-2)[Gal(b1-4)GlcNAc(b1-6)]Man(a1-6)]Man(b1-4)Glc(?1-	Gal(b1-4)GlcNAc(b1-3)Gal(b1-4)GlcNAc(b1-2)[Gal(b1-4)GlcNAc(b1-4)]Man(a1-3)[Gal(b1-4)GlcNAc(b1-3)Gal(b1-4)GlcNAc(b1-2)[Gal(b1-4)GlcNAc(b1-6)]Man(a1-6)]Man(b1-4)Glc(?1-
G00613DO	GlcN(b1-4)GlcNAc(b1-4)GlcNAc(b1-4)GlcNAc6S(?1-	GlcN(b1-4)GlcNAc(b1-4)GlcNAc(b1-4)GlcNAc6S(?1-
G00621IU	Neu5Gc(a2-3/6)Gal(b1-4)[Fuc(a1-3)]GlcNAc(b1-2)[Gal(a1-3)Gal(b1-4)GlcNAc(b1-4)]Man(a1-3)[Neu5Ac(a2-8)Neu5Ac(a2-3/6)Gal(b1-4)GlcNAc(b1-3)Gal(b1-4)GlcNAc(b1-2)[Neu5Ac(a2-3/6)Gal(b1-4)[Fuc(a1-3)]GlcNAc(b1-6)]Man(a1-6)]Man(b1-4)GlcNAc(b1-4)[Fuc(a1-6)]GlcNAc(?1-	Neu5Gc(a2-3/6)Gal(b1-4)[Fuc(a1-3)]GlcNAc(b1-2)[Gal(a1-3)Gal(b1-4)GlcNAc(b1-4)]Man(a1-3)[Neu5Ac(a2-8)Neu5Ac(a2-3/6)Gal(b1-4)GlcNAc(b1-3)Gal(b1-4)GlcNAc(b1-2)[Neu5Ac(a2-3/6)Gal(b1-4)[Fuc(a1-3)]GlcNAc(b1-6)]Man(a1-6)]Man(b1-4)GlcNAc(b1-4)[Fuc(a1-6)]GlcNAc(?1-
G00524NO	Neu5Ac(a2-3)Gal(b1-4)Hex?NAc(?1-?)Man(a1-3)[Neu5Ac(a2-3)Gal(b1-4)Hex?NAc(?1-?)Man(a1-6)]Man(b1-4)GlcNAc(b1-4)GlcNAc	Neu5Ac(b1-2)Gal(b1-2)GlcNAc(GlcNAc)Man(a1-3)[Neu5Ac(a2-3)Gal(b1-4)Hex?NAc(?1-?)Man(a1-6)]Man(b1-4)GlcNAc(b1-4)GlcNAc
G00561ZC	Neu5Gc(a2-8)Neu5Gc(a2-3/6)Gal(b1-4)[Fuc(a1-3)]GlcNAc(b1-2)Man(a1-3)[GlcNAc(b1-2)Man(a1-6)]Man(b1-4)GlcNAc(b1-4)[Fuc(a1-6)]GlcNAc(?1-	Neu5Gc(a2-8)Neu5Gc(a2-3/6)Gal(b1-4)[Fuc(a1-3)]GlcNAc(b1-2)Man(a1-3)[GlcNAc(b1-2)Man(a1-6)]Man(b1-4)GlcNAc(b1-4)[Fuc(a1-6)]GlcNAc(?1-
G00568KU	Neu5Ac(a2-3/6)Gal(b1-4)[Fuc(a1-3)]GlcNAc(b1-2)[Gal(b1-4)[Fuc(a1-3)]GlcNAc(b1-4)]Man(a1-3)[GlcNAc(b1-4)][Gal(b1-4)GlcNAc(b1-3)Gal(b1-4)GlcNAc(b1-2)[Gal(b1-4)GlcNAc(b1-6)]Man(a1-6)]Man(b1-4)GlcNAc(b1-4)[Fuc(a1-6)]GlcNAc(?1-	Neu5Ac(a2-3/6)Gal(b1-4)[Fuc(a1-3)]GlcNAc(b1-2)[Gal(b1-4)[Fuc(a1-3)]GlcNAc(b1-4)]Man(a1-3)[GlcNAc(b1-4)][Gal(b1-4)GlcNAc(b1-3)Gal(b1-4)GlcNAc(b1-2)[Gal(b1-4)GlcNAc(b1-6)]Man(a1-6)]Man(b1-4)GlcNAc(b1-4)[Fuc(a1-6)]GlcNAc(?1-
G00597EJ	HexN2,3Me24P(?1-6)HexN2,3Me2(?1-	HexN2,3Me24P(a1-4)HexN2,3Me2(?1-
G00624KQ	GalNAc?S(b1-4)GlcNAc(b1-2)Man(a1-3)[Gal(b1-4)[Fuc(a1-3)]GlcNAc(b1-2)Man(a1-6)]Man(b1-4)GlcNAc(b1-4)[Fuc(a1-6)]GlcNAc	Gal(b1-4)GlcNAc(b1-2)Man(a1-3)[Gal(b1-4)[Fuc(a1-3)]GlcNAc(b1-2)Man(a1-6)]Man(b1-4)GlcNAc(b1-4)[Fuc(a1-6)]GlcNAc
G00615NU	HexNAc4Me(?1-4)HexNAc(?1-4)HexNAc(?1-	HexNAc4Me(b1-4)HexNAc(b1-4)HexNAc(?1-
G00623OI	Gal(b1-3)GlcNAc(b1-3)[Gal(b1-4)GlcNAc(b1-3)Gal(b1-4)[Fuc(a1-3)]GlcNAc(b1-6)]Gal(b1-4)Glc?(?1-	Gal(b1-3)GlcNAc(b1-3)[Gal(b1-4)GlcNAc(b1-3)Gal(b1-4)[Fuc(a1-3)]GlcNAc(b1-6)]Gal(b1-4)Glc(?1-
G00627DR	Hex3S(?1-4)Hex(?1-	Hex3S(b2-1a)Hex(?1-
G00559RO	All3N(?1-1)Fruf(b2-	All3N(a1-2b)Fruf(b2-
G00585RJ	L-6dTal(a1-3)[Fuc(a1-2)Gal(b1-4)]GlcNAc(b1-2)Man(a1-3)[GlcNAc(b1-4)][Fuc(a1-2)Gal(b1-4)[Fuc(a1-3)]GlcNAc(b1-2)Man(a1-6)]Man(b1-4)GlcNAc(b1-4)[Fuc(a1-6)]ManNAc(?1-	L-6dTal(a1-3)[Fuc(a1-2)Gal(b1-4)]GlcNAc(b1-2)Man(a1-3)[GlcNAc(b1-4)][Fuc(a1-2)Gal(b1-4)[Fuc(a1-3)]GlcNAc(b1-2)Man(a1-6)]Man(b1-4)GlcNAc(b1-4)[Fuc(a1-6)]ManNAc(?1-
G00631TY	Glc?N(a1-4)IdoA2S(a1-4)Glc2,6S2?N(a1-4)IdoA2S(a1-4)Glc2,6S2?N(a1-4)IdoA2S(a1-4)Glc2,6S2?N(a1-4)IdoA2S(?1-	GlcN2,6S2(a1-4)IdoA2S(a1-4)GlcN2,6S2(a1-4)IdoA2S(a1-4)GlcN2,6S2(a1-4)IdoA2S(a1-4)GlcN2,6S2(a1-4)IdoA2S(?1-
G00551BB	GalA(?1-?)QuiNAc	GalA(a1-3)QuiNAc
G00547RA	Glc4Br(?1-	Glc4Br(?1-
G00652BK	Fuc(?1-?)Gal(?1-?)GlcNAc(?1-?)[Fuc(?1-?)Gal(?1-?)GlcNAc(?1-?)]Gal(?1-?)GlcNAc(?1-?)Gal(?1-?)[Fuc(?1-?)Gal(?1-?)GlcNAc(?1-?)]GalNAc	Fuc(a1-2)Gal(b1-4)GlcNAc(b1-6)[Fuc(a1-2)Gal(b1-4)GlcNAc(b1-6)]Gal(b1-4)GlcNAc(b1-3)Gal(b1-3)[Fuc(a1-2)Gal(b1-4)GlcNAc(b1-6)]GalNAc
G00660CI	Gal(?1-3)[Fuc(?1-2)Gal(?1-4)GlcNAc(?1-6)]GalNAc	Gal(b1-3)[Fuc(a1-2)Gal(b1-4)GlcNAc(b1-6)]GalNAc
G00651OQ	Neu5Gc(a2-3/6)Gal(b1-4)[Fuc(a1-3)]GlcNAc(b1-2)[Gal(a1-3)Gal(b1-4)GlcNAc(b1-4)]Man(a1-3)[Neu5Gc(a2-8)Neu5Gc(a2-3/6)Gal(b1-4)GlcNAc(b1-3)Gal(b1-4)GlcNAc(b1-2)[Neu5Ac(a2-3/6)Gal(b1-4)[Fuc(a1-3)]GlcNAc(b1-6)]Man(a1-6)]Man(b1-4)GlcNAc(b1-4)[Fuc(a1-6)]GlcNAc(?1-	Neu5Gc(a2-3/6)Gal(b1-4)[Fuc(a1-3)]GlcNAc(b1-2)[Gal(a1-3)Gal(b1-4)GlcNAc(b1-4)]Man(a1-3)[Neu5Gc(a2-8)Neu5Gc(a2-3/6)Gal(b1-4)GlcNAc(b1-3)Gal(b1-4)GlcNAc(b1-2)[Neu5Ac(a2-3/6)Gal(b1-4)[Fuc(a1-3)]GlcNAc(b1-6)]Man(a1-6)]Man(b1-4)GlcNAc(b1-4)[Fuc(a1-6)]GlcNAc(?1-
G00675GF	Fuc(a1-2)Gal(b1-3/4)[Fuc(a1-3/4)]GlcNAc(b1-3/6)[Fuc(a1-2)Gal(b1-3/4)GlcNAc(b1-3/6)]Gal(b1-3/4)GlcNAc(b1-3)Gal(b1-3)[Gal(b1-6)]GalNAc(?1-	Fuc(a1-2)Gal(b1-3/4)[Fuc(a1-3/4)]GlcNAc(b1-3/6)[Fuc(a1-2)Gal(b1-3/4)GlcNAc(b1-3/6)]Gal(b1-3/4)GlcNAc(b1-3)Gal(b1-3)[Gal(b1-6)]GalNAc(?1-
G00712DP	D-Araf(a1-3)[D-Araf(a1-5)]D-Araf(a1-5)D-Araf(?1-	D-Araf(a1-3)[D-Araf(a1-5)]D-Araf(a1-5)D-Araf(?1-
G00681ON	Fuc(?1-?)[Fuc(?1-?)]Man	Fuc(a1-2)[Fuc(a1-6)]Man
G00686EJ	Kdn(a2-3)Gal(b1-4)Xyl(?1-	Kdn(a2-3)Gal(b1-4)Xyl(?1-
G00687HJ	Xyl(?1-?)Gal(?1-?)GlcA6Me	Xyl(b1-2)Gal(b1-2)GlcA6Me
G00705GA	Man(a1-?)[Xyl(b1-?)]Man(b1-4)GlcNAc(b1-4)GlcNAc(?1-	Man(a1-3)[Xyl(b1-2)]Man(b1-4)GlcNAc(b1-4)GlcNAc(?1-
G00707LL	Gal(a1-2)[Gal4-1,6-1Py(b1-4)Glc(a1-3)]Man(a1-2)Man(?1-	Gal(a1-2)[Gal4-1,6-1Py(b1-4)Glc(a1-3)]Man(a1-2)Man(?1-
G00714ZA	GlcA(b1-2)[L-Man3Me(?1-4)]Man(a1-4)GlcA	GlcA(a1-3)[L-Man3Me(?1-4)]Man(a1-4)GlcA
G00647AW	Glc(b1-4)Fru?(?2-	Glc(b1-4)Glc(?2-
G00690SD	Glc(a1-2)Glc(a1-3)Glc(a1-3)Man(a1-2)Man(a1-2)[Man(a1-6)]Man(a1-3)[Man(a1-3)[Man(a1-3)Man(a1-2)Man(a1-6)]Man(a1-6)]Man(b1-4)Glc?NAc(?1-	Glc(a1-2)Glc(a1-3)Glc(a1-3)Man(a1-2)Man(a1-2)[Man(a1-6)]Man(a1-3)[Man(a1-3)[Man(a1-3)Man(a1-2)Man(a1-6)]Man(a1-6)]Man(b1-4)GlcNAc(?1-
G00688XN	Gal(b1-3)[Fuc(a1-4)]GlcNAc(b1-3)[Gal(b1-3)GlcNAc(b1-3)[Gal(?1-?)GlcNAc(?1-6)]Gal(?1-?)GlcNAc(?1-6)]Gal(b1-4)Glc(?1-	Gal(b1-4)[Fuc(b1-6)]GlcNAc(b1-4)[Gal(b1-6)GlcNAc(b1-3)[Gal(?1-?)GlcNAc(?1-6)]Gal(?1-?)GlcNAc(?1-6)]Gal(b1-4)Glc(?1-
G00692KO	Neu5Ac(a2-8)Neu5Ac(a2-3)Gal(b1-3)GalNAc(b1-4)Gul(b1-4)Glc(?1-	Neu5Ac(a2-8)Neu5Ac(a2-3)Gal(b1-3)GalNAc(b1-4)Gul(b1-4)Glc(?1-
G00703NC	GlcNAc(b1-2)[Gal(b1-4)GlcNAc(b1-4)]Man(a1-3)[GlcNAc(b1-2)[GlcNAc(b1-6)]Man(a1-6)]Man(b1-4)GlcNAc(b1-4)[L-6dGul(a1-6)]GlcNAc(?1-	GlcNAc(b1-2)[Gal(b1-4)GlcNAc(b1-4)]Man(a1-3)[GlcNAc(b1-2)[GlcNAc(b1-6)]Man(a1-6)]Man(b1-4)GlcNAc(b1-4)[L-6dGul(a1-6)]GlcNAc(?1-
G00659EB	Neu5Ac4,7,8,9Ac4(?2-	Neu5Ac4,7,8,9Ac4(?2-
G00644SN	Abef5Me(?1-	Abef5Me(?1-
G00704GT	Fruf1,4,6Ac3(?2-	Fruf1,4,6Ac3(?2-
G00723OK	Glc(?1-?)Man(?1-?)[GalA(?1-P-?)]Kdo	Glc(a1-4)Man(a1-5)[GalA(a1-P-4)]Kdo
G00739DD	GalNAc(?1-?)GlcNAc(?1-?)GalA	GalNAc(b1-4)GlcNAc(b1-4)GalA
G00747KK	GalNAc(?1-4)GlcNAc	GalNAc(b1-4)GlcNAc
G00758TO	Glc(a1-6)Glc(a1-6)Glc(a1-6)Glc(a1-6)Glc(a1-6)Man?(?1-	Glc(a1-6)Glc(a1-6)Glc(a1-6)Glc(a1-6)Glc(a1-6)Glc-ol(?1-
G00788HS	Neu5Ac(?2-?)Gal(?1-?)GlcNAc(?1-?)Gal(?1-?)GlcNAc(?1-?)Gal(?1-?)[Fuc(?1-?)]GlcNAc(?1-?)Gal(?1-?)GlcNAc(?1-?)Gal(?1-?)Glc	Neu5Ac(a2-3)Gal(b1-4)GlcNAc(b1-3)Gal(b1-4)GlcNAc(b1-3)Gal(b1-4)[Fuc(a1-3)]GlcNAc(b1-3)Gal(b1-4)GlcNAc(b1-3)Gal(b1-4)Glc
G00789VI	Gal(b1-4)[Fuc(a1-3)]GlcNAc(b1-3/6)Gal(b1-3)[Fuc(a1-2)Gal(b1-4)GlcNAc(b1-6)]Gal?NAc(?1-	Gal(b1-4)[Fuc(a1-3)]GlcNAc(b1-3/6)Gal(b1-3)[Fuc(a1-2)Gal(b1-4)GlcNAc(b1-6)]GalNAc(?1-
G00797FA	Gal(?1-?)Glc(?1-?)Fru6NAc	Gal(a1-6)Glc(a1-3)Fru6NAc
G00810WO	HexNAc(?1-6)Hex	HexNAc(b1-4)Hex
G00765TR	Neu5Ac(a2-?)Gal(b1-4)GlcNAc(b1-2)[Neu5Ac(a2-?)Gal(b1-4)GlcNAc(b1-4)]Man(a1-3)[GlcNAc(b1-4)][Neu5Ac(a2-?)Gal(b1-4)GlcNAc(b1-2)Man(a1-6)]Man(b1-4)GlcNAc(b1-4)[D-Fuc(a1-6)]GlcNAc(b1-	Neu5Ac(a2-3)Gal(a2-3)GlcNAc(a2-3)[Neu5Ac(a2-?)Gal(b1-4)GlcNAc(b1-4)]Man(a1-3)[GlcNAc(b1-4)][Neu5Ac(a2-?)Gal(b1-4)GlcNAc(b1-2)Man(a1-6)]Man(b1-4)GlcNAc(b1-4)[D-Fuc(a1-6)]GlcNAc(b1-
G00767OE	Gal(a1-3)Gal(b1-3)[Fuc(a1-4)]GlcNAc(b1-2)Man(a1-3)[Gal(a1-3)Gal(b1-3)[Fuc(a1-4)]GlcNAc(b1-2)Man(a1-6)]Man(b1-4)GlcNAc(b1-4)GlcNAc(?1-	Gal(a1-3)Gal(b1-3)[Fuc(a1-4)]GlcNAc(b1-2)Man(a1-3)[Gal(a1-3)Gal(b1-3)[Fuc(a1-4)]GlcNAc(b1-2)Man(a1-6)]Man(b1-4)GlcNAc(b1-4)GlcNAc(?1-
G00777SR	Gal3S(b1-4)[Fuc(a1-3)]GlcNAc(b1-3)Gal(b1-4)Glc(?1-	Gal3S(b1-4)[Fuc(a1-3)]GlcNAc(b1-3)Gal(b1-4)Glc(?1-
G00783PW	Gal(?1-?)GlcNAc(?1-?)[GlcNAc(?1-?)]Man(?1-?)[GlcNAc(?1-?)Man(?1-?)][GlcNAc(?1-?)]Man(?1-?)GlcNAc(?1-?)[Fuc(?1-?)]GlcNAc(?1-	Gal(b1-4)GlcNAc(b1-2)[GlcNAc(b1-2)]Man(a1-3)[GlcNAc(b1-2)Man(a1-6)][GlcNAc(b1-4)]Man(b1-4)GlcNAc(b1-4)[Fuc(a1-6)]GlcNAc(?1-
G00786AL	Gal(a1-2)Gal(a1-2)Glc(a1-3)Glc(?1-	Gal(a1-2)Gal(a1-2)Glc(a1-3)Glc(?1-
G00738UF	Fuc(a1-2)Gal(b1-3)[Fuc(a1-4)]GlcNAc(b1-3)Gal(b1-3)GlcNAc(b1-3)[Gal(b1-3)[Fuc(a1-4)]GlcNAc(b1-3)[Gal(?1-4)[Fuc(a1-3)]GlcNAc(b1-6)]Gal(b1-4)GlcNAc(?1-6)]Gal(b1-4)Glc(?1-	Fuc(b1-4)Gal(b1-6)[Fuc(a1-4)]GlcNAc(b1-3)Gal(b1-3)GlcNAc(b1-3)[Gal(b1-3)[Fuc(a1-4)]GlcNAc(b1-3)[Gal(?1-4)[Fuc(a1-3)]GlcNAc(b1-6)]Gal(b1-4)GlcNAc(?1-6)]Gal(b1-4)Glc(?1-
G00763OM	Glc(?1-?)Glc(?1-?)[Glc(?1-?)]GalN	Glc(a1-4)Glc(b1-3)[Glc(b1-3)]GalN
G00761MZ	Fuc(a1-2)Gal(b1-4)GlcNAc(b1-3)Gal(b1-4)GlcNAc(b1-3)Gal(b1-4)Glc?(?1-	Fuc(a1-2)Gal(b1-4)GlcNAc(b1-3)Gal(b1-4)GlcNAc(b1-3)Gal(b1-4)Glc(?1-
G00769GM	Gal(b1-4)GlcNAc(b1-3)[Gul(b1-4)GlcNAc(b1-6)]Gal(b1-4)GlcNAc(b1-3)[Gal(b1-4)GlcNAc(b1-6)]Gal(b1-4)GlcNAc(b1-3)Gal(b1-4)Glc(?1-	Gal(b1-4)GlcNAc(b1-3)[Gul(b1-4)GlcNAc(b1-6)]Gal(b1-4)GlcNAc(b1-3)[Gal(b1-4)GlcNAc(b1-6)]Gal(b1-4)GlcNAc(b1-3)Gal(b1-4)Glc(?1-
G00774ZJ	GlcA4Me(a1-2)[Xyl(b1-4)]Xyl(b1-4)Xyl(b1-4)Xyl(b1-4)Xyl?(?1-	GlcA4Me(a1-2)[Xyl(b1-4)]Xyl(b1-4)Xyl(b1-4)Xyl(b1-4)Xyl(?1-
G00789BB	Gal(b1-4)GlcNAc(b1-2)Man(?1-?)[Gal(b1-4)GlcNAc(b1-2)Man(?1-?)]Man(?1-?)GlcNAc(?1-	Gal(a1-6)GlcNAc(a1-3)Man(b1-4)[Gal(b1-4)GlcNAc(b1-2)Man(?1-?)]Man(?1-?)GlcNAc(?1-
G00802AJ	Gal(a1-4)Gal(b1-4)GlcNAc(b1-3)Gal(b1-4)Glc?(?1-	Gal(a1-4)Gal(b1-4)GlcNAc(b1-3)Gal(b1-4)Glc(?1-
G00729QB	Gal3S(b1-3)[Fuc(b1-4)]GlcNAc(?1-	Gal3S(b1-3)[Fuc(b1-4)]GlcNAc(?1-
G00729ZT	Gal(b1-4)ManNAc(b1-2)Man(a1-3)[Gal(b1-4)GlcNAc(b1-3)Gal(b1-4)GlcNAc(b1-2)Man(a1-6)]Man(b1-4)GlcNAc(b1-4)[Fuc(a1-6)]GlcNAc(?1-	Gal(b1-4)ManNAc(b1-2)Man(a1-3)[Gal(b1-4)GlcNAc(b1-3)Gal(b1-4)GlcNAc(b1-2)Man(a1-6)]Man(b1-4)GlcNAc(b1-4)[Fuc(a1-6)]GlcNAc(?1-
G00752ES	Neu5Ac(a2-3)Gal(b1-3)[Neu5Ac(a2-6)]GlcNAc(b1-3)[Gal(b1-4)GlcNAc(b1-6)]Gal(b1-4)All(?1-	Neu5Ac(a2-3)Gal(b1-3)[Neu5Ac(a2-6)]GlcNAc(b1-3)[Gal(b1-4)GlcNAc(b1-6)]Gal(b1-4)All(?1-
G00760XD	HexN(?1-4)HexN(?1-4)HexN(?1-4)HexN(?1-4)HexN(?1-	HexN(a1-4)HexN(b1-4)HexN(b1-4)HexN(b1-4)HexN(?1-
G00786XQ	Gal(b1-4)GlcNAc(b1-?)Gal(b1-4)GlcNAc(b1-3/6)[GlcNAc(b1-3/6)]Gal(b1-4)Glc(?1-	Gal(b1-3)GlcNAc(b1-?)Gal(b1-4)GlcNAc(b1-3/6)[GlcNAc(b1-3/6)]Gal(b1-4)Glc(?1-
G00830AT	Gal(?1-?)Glc(?1-?)Fru6I	Gal(a1-6)Glc(b1-4)Fru6I
G00863QV	Glc(?1-?)Rha(?1-?)[Glc(?1-?)]D-Fuc4Ac	Glc(b1-3)Rha(a1-2)[Glc(b1-3)]D-Fuc4Ac
G00895EF	Fuc(?1-?)Gal(?1-?)GlcNAc(?1-?)[GlcNAc(?1-?)]Gal(?1-?)GlcNAc(?1-?)[Neu5Ac(?2-?)]Gal(?1-?)[Fuc(?1-?)Gal(?1-?)GlcNAc(?1-?)]GalNAc	Fuc(a1-2)Gal(b1-4)GlcNAc(b1-3)[GlcNAc(b1-6)]Gal(b1-4)GlcNAc(b1-3)[Neu5Ac(a2-6)]Gal(b1-3)[Fuc(a1-2)Gal(b1-4)GlcNAc(b1-6)]GalNAc
G00899MK	Neu5Ac9Ac(a2-4)Gal(?1-4)GalNAc	Neu5Ac9Ac(b1-3)Gal(?1-4)GalNAc
G00907IC	Fuc(a1-2)Gal(b1-3)[Gal(b1-?)[Fuc(a1-?)]GlcNAc(b1-6)]GalNAc	Fuc(b1-4)Gal(a1-3)[Gal(b1-?)[Fuc(a1-?)]GlcNAc(b1-6)]GalNAc
G00828SC	Gal(b1-4)[Fuc(a1-3)]GlcNAc(b1-2)[Gal(a1-3)Gal(b1-4)GlcNAc(b1-4)]Man(a1-3)[GlcNAc(b1-4)][Neu5Ac(a2-3/6)Gal(b1-4)GlcNAc(b1-3)Gal(b1-4)GlcNAc(b1-2)[Gal(b1-4)[Fuc(a1-3)]GlcNAc(b1-6)]Man(a1-6)]Man(b1-4)GlcNAc(b1-4)[Fuc(a1-6)]GlcNAc(?1-	Gal(b1-4)[Fuc(a1-3)]GlcNAc(b1-2)[Gal(a1-3)Gal(b1-4)GlcNAc(b1-4)]Man(a1-3)[GlcNAc(b1-4)][Neu5Ac(a2-3/6)Gal(b1-4)GlcNAc(b1-3)Gal(b1-4)GlcNAc(b1-2)[Gal(b1-4)[Fuc(a1-3)]GlcNAc(b1-6)]Man(a1-6)]Man(b1-4)GlcNAc(b1-4)[Fuc(a1-6)]GlcNAc(?1-
G00838RD	Glc4N(a1-4)Glc(a1-4)Glc(?1-	Glc4N(a1-4)Glc(a1-4)Glc(?1-
G00868ZN	Gal(b1-?)GlcNAc(b1-2)Man(a1-3)[Gal(b1-?)GlcNAc(b1-2)Man(a1-6)]Man(b1-4)GlcNAc(b1-4)GlcNAc(b1-	Gal(b1-4)GlcNAc(b1-4)Man(a1-3)[Gal(b1-?)GlcNAc(b1-2)Man(a1-6)]Man(b1-4)GlcNAc(b1-4)GlcNAc(b1-
G00888KQ	Neu5Gc(a2-3/6)Gal(b1-4)[Fuc(a1-3)]GlcNAc(b1-2)[Gal(b1-4)GlcNAc(b1-4)]Man(a1-3)[GlcNAc(b1-4)][Neu5Ac(a2-3/6)Gal(b1-4)GlcNAc(b1-2)[Neu5Ac(a2-3/6)Gal(b1-4)[Fuc(a1-3)]GlcNAc(b1-6)]Man(a1-6)]Man(b1-4)GlcNAc(b1-4)[Fuc(a1-6)]GlcNAc(?1-	Neu5Gc(a2-3/6)Gal(b1-4)[Fuc(a1-3)]GlcNAc(b1-2)[Gal(b1-4)GlcNAc(b1-4)]Man(a1-3)[GlcNAc(b1-4)][Neu5Ac(a2-3/6)Gal(b1-4)GlcNAc(b1-2)[Neu5Ac(a2-3/6)Gal(b1-4)[Fuc(a1-3)]GlcNAc(b1-6)]Man(a1-6)]Man(b1-4)GlcNAc(b1-4)[Fuc(a1-6)]GlcNAc(?1-
G00902FP	GlcA(b1-6)Man(a1-3)Man(a1-3)Glc?(b1-	GlcA(b1-6)Man(a1-3)Man(a1-3)Glc(b1-
G00815ZQ	Glc(?1-?)[Ara(?1-?)]Gal	Glc(b1-2)[Ara(a1-3)]Gal
G00829OB	Hex(?1-?)Gal(a1-3)Gal(b1-4)GlcNAc(b1-3)[GalNAc(b1-4)]Gal(b1-4)Glc	Hex(b1-3)Gal(a1-3)Gal(b1-4)GlcNAc(b1-3)[GalNAc(b1-4)]Gal(b1-4)Glc
G00844OW	Galf(b1-6)Man(a1-2)[Galf(b1-6)Man(a1-2)[Galf(b1-6)Man(a1-2)[Galf(b1-6)Man(a1-2)Man(a1-6)]Man(a1-6)]Man(a1-6)]Man(a1-3)[Man(a1-3)[Galf(b1-6)Man(a1-2)Man(a1-6)]Man(a1-6)]Man(b1-4)Glc?NAc(b1-4)Glc?NAc(b1-	Galf(b1-6)Man(a1-2)[Galf(b1-6)Man(a1-2)[Galf(b1-6)Man(a1-2)[Galf(b1-6)Man(a1-2)Man(a1-6)]Man(a1-6)]Man(a1-6)]Man(a1-3)[Man(a1-3)[Galf(b1-6)Man(a1-2)Man(a1-6)]Man(a1-6)]Man(b1-4)GlcNAc(b1-4)GlcNAc(b1-
G00899LR	Neu5Ac(?2-?)Gal(?1-?)GlcNAc(?1-?)[Neu5Ac(?2-?)Gal(?1-?)GlcNAc(?1-?)]Man(a1-3)[Neu5Ac(?2-?)Gal(?1-?)GlcNAc(?1-?)[Gal(?1-?)GlcNAc(?1-?)]Man(a1-6)]Man(b1-4)GlcNAc(b1-4)[Fuc(a1-6)]GlcNAc(b1-	Neu5Ac(a2-3)Gal(b1-4)GlcNAc(b1-2)[Neu5Ac(a2-3)Gal(b1-4)GlcNAc(b1-4)]Man(a2-3)[Neu5Ac(b1-4)Gal(b1-6)GlcNAc(b1-4)[Gal(b1-2)GlcNAc(?1-?)]Man(a1-6)]Man(b1-4)GlcNAc(b1-4)[Fuc(a1-6)]GlcNAc(b1-
G00821AQ	Gal(b1-2)Gal?(?1-	Gal(b1-2)GlcA6Me(?1-
G00883PZ	Man(a1-2)Man(a1-2)Man(a1-3)[Man(a1-2)Man(a1-3)[Man(a1-2)Man(a1-6)]Man(a1-6)]Man(a1-4)GlcNAc(b1-4)Glc?NAc(?1-	Man(a1-2)Man(a1-2)Man(a1-3)[Man(a1-2)Man(a1-3)[Man(a1-2)Man(a1-6)]Man(a1-6)]Man(a1-4)GlcNAc(b1-4)GlcNAc(?1-
G00906JD	GlcN6Ac(b1-4)GlcNAc(b1-4)GlcNAc(b1-4)GlcNAc(b1-4)Glc?NAc6Ac(?1-	GlcN6Ac(b1-4)GlcNAc(b1-4)GlcNAc(b1-4)GlcNAc(b1-4)GlcNAc(?1-
G00842OY	Gal(b1-4)[Fuc(a1-?)]GlcNAc(b1-2)Man(a1-3)[GlcNAc(b1-4)][Man(a1-3)[Man(a1-6)]Man(a1-6)]Man(b1-4)GlcNAc(b1-4)[Fuc(a1-6)]GlcNAc(b1-	Gal(a1-3)[Fuc(a1-?)]GlcNAc(b1-2)Man(a1-3)[GlcNAc(b1-4)][Man(a1-3)[Man(a1-6)]Man(a1-6)]Man(b1-4)GlcNAc(b1-4)[Fuc(a1-6)]GlcNAc(b1-
G00850MF	Neu5Ac(a2-3)[Neu5Ac(a2-6)]Gal(b1-4)ManNAc(b1-2)Man(a1-3)[Gal(a1-3)Gal(b1-4)GlcNAc(b1-2)Man(a1-6)]Man(b1-4)GlcNAc(b1-4)[Fuc(a1-6)]GlcNAc(?1-	Neu5Ac(a2-3)[Neu5Ac(a2-6)]Gal(b1-4)ManNAc(b1-2)Man(a1-3)[Gal(a1-3)Gal(b1-4)GlcNAc(b1-2)Man(a1-6)]Man(b1-4)GlcNAc(b1-4)[Fuc(a1-6)]GlcNAc(?1-
G00893FE	Neu5Ac(a2-?)Gal(b1-4)GlcNAc(b1-?)[Neu5Ac(a2-?)Gal(b1-4)GlcNAc(b1-2)]Man(a1-?)[Neu5Ac(a2-?)Neu5Ac(a2-?)Gal(b1-4)GlcNAc(b1-2)Man(a1-?)]Man(b1-4)GlcNAc(b1-4)GlcNAc-ol	Neu5Ac(a2-6)Gal(b1-4)GlcNAc(a2-6)[Neu5Ac(a1-6)Gal(a2-8)GlcNAc(a2-6)]Man(a1-3)[Neu5Ac(a2-?)Neu5Ac(a2-?)Gal(b1-4)GlcNAc(b1-2)Man(a1-?)]Man(b1-4)GlcNAc(b1-4)GlcNAc-ol
G00906TO	Neu5Ac(a2-6)Gal(b1-4)ManNAc(b1-2)Man(a1-3)[Gal(a1-3)Gal(b1-4)GlcNAc(b1-2)Man(a1-6)]Man(b1-4)GlcNAc(b1-4)[Fuc(a1-6)]GlcNAc(?1-	Neu5Ac(a2-6)Gal(b1-4)ManNAc(b1-2)Man(a1-3)[Gal(a1-3)Gal(b1-4)GlcNAc(b1-2)Man(a1-6)]Man(b1-4)GlcNAc(b1-4)[Fuc(a1-6)]GlcNAc(?1-
G00814JJ	Man2F3Me(?1-	Man2F3Me(?1-
G00917FG	L-Man?(a1-3)Rha(a1-3)GlcNAc(b1-2)Rha	Rha(a1-3)Rha(a1-3)GlcNAc(b1-2)Rha
G00958RT	Glc(?1-?)[Glc(?1-?)]Man(?1-?)GlcA	Glc(b1-2)[Glc(b1-2)]Man(b1-4)GlcA
G00976GD	Rha(?1-?)[Glc(?1-?)]GlcA	Rha(a1-2)[Glc(b1-2)]GlcA
G00987CJ	Neu5Ac(?2-?)Neu5Ac(?2-?)Glc	Neu5Ac(a2-8)Neu5Ac(a2-6)Glc
G00997NN	Hex2,3,4,6Ac4(?1-4)Glc2,3,6Ac3	Hex2,3,4,6Ac4(b1-4)Glc2,3,6Ac3
G01000NS	Neu5Ac(?2-?)Gal(?1-?)GalN(?1-?)Gal(?1-?)Glc	Neu5Ac(a2-3)Gal(b1-3)GalN(b1-3)Gal(b1-4)Glc
G00945ER	Glc(b1-3)[GlcA6Me(b1-4)]Gal(?1-	Glc(b1-3)[GlcA6Me(b1-4)]Gal(?1-
G00964ZC	GlcA(b1-4)GlcN2,6S2(a1-4)IdoA2S(a1-4)GlcN2,6S2(?1-	GlcA(b1-4)GlcN2,6S2(a1-4)IdoA2S(a1-4)GlcN2,6S2(?1-
G01001ZH	Gal(a1-3)Gal(b1-4)[Fuc(a1-3)]GlcNAc(b1-2)[Gal(b1-4)GlcNAc(b1-4)]Man(a1-3)[GlcNAc(b1-4)][Neu5Gc(a2-3/6)Gal(b1-4)GlcNAc(b1-2)[Neu5Ac(a2-3/6)Gal(b1-4)[Fuc(a1-3)]GlcNAc(b1-6)]Man(a1-6)]Man(b1-4)GlcNAc(b1-4)[Fuc(a1-6)]GlcNAc(?1-	Gal(a1-3)Gal(b1-4)[Fuc(a1-3)]GlcNAc(b1-2)[Gal(b1-4)GlcNAc(b1-4)]Man(a1-3)[GlcNAc(b1-4)][Neu5Gc(a2-3/6)Gal(b1-4)GlcNAc(b1-2)[Neu5Ac(a2-3/6)Gal(b1-4)[Fuc(a1-3)]GlcNAc(b1-6)]Man(a1-6)]Man(b1-4)GlcNAc(b1-4)[Fuc(a1-6)]GlcNAc(?1-
G01004EV	Gal(a1-3)[Fuc(a1-2)]Gal(b1-4)[Fuc(a1-3)]GlcNAc(b1-3)Gal(b1-4)[Fuc(a1-3)]GlcNAc(b1-3)Gal(b1-4)Glc(?1-	Gal(a1-3)[Fuc(a1-2)]Gal(b1-4)[Fuc(a1-3)]GlcNAc(b1-3)Gal(b1-4)[Fuc(a1-3)]GlcNAc(b1-3)Gal(b1-4)Glc(?1-
G00932EO	Gal(b1-4)[Fuc(a1-3)]GlcNAc(b1-3)Gal(b1-4)[Fuc(a1-3)]GlcNAc(b1-2)[Gal(a1-3)Gal(b1-4)GlcNAc(b1-4)]Man(a1-3)[Gal(a1-3)Gal(b1-4)GlcNAc(b1-2)[Fuc(a1-2)Gal(b1-4)[Fuc(a1-3)]GlcNAc(b1-6)]Man(a1-6)]Man(b1-4)GlcNAc(b1-4)[Fuc(a1-6)]GlcNAc(?1-	Gal(b1-4)[Fuc(a1-3)]GlcNAc(b1-3)Gal(b1-4)[Fuc(a1-3)]GlcNAc(b1-2)[Gal(a1-3)Gal(b1-4)GlcNAc(b1-4)]Man(a1-3)[Gal(a1-3)Gal(b1-4)GlcNAc(b1-2)[Fuc(a1-2)Gal(b1-4)[Fuc(a1-3)]GlcNAc(b1-6)]Man(a1-6)]Man(b1-4)GlcNAc(b1-4)[Fuc(a1-6)]GlcNAc(?1-
G00997BI	Gal(b1-?)[Fuc(a1-?)]GlcNAc(b1-?)[Gal(b1-?)[Fuc(a1-?)]GlcNAc(b1-?)]Gal-ol	Gal(b1-4)[Fuc(a1-3)]GlcNAc(b1-3)[Gal(b1-4)[Fuc(a1-3)]GlcNAc(b1-6)]Gal-ol
G00999IV	GalNAc(a1-3)GalNAc(b1-3)[D-Fuc3NAc(a1-4)]Gal(a1-4)Glc(?1-	GalNAc(a1-3)GalNAc(b1-3)[D-Fuc3NAc(a1-4)]Gal(a1-4)Glc(?1-
G00999MM	Neu5Gc(a2-8)Neu5Gc(a2-3/6)Gal(b1-4)GlcNAc(b1-3)Gal(b1-4)GlcNAc(b1-2)[Gal(a1-3)Gal(b1-4)GlcNAc(b1-4)]Man(a1-3)[GlcNAc(b1-4)][Gal(a1-3)Gal(b1-4)GlcNAc(b1-2)[Gal(a1-3)Gal(b1-4)GlcNAc(b1-6)]Man(a1-6)]Man(b1-4)GlcNAc(b1-4)GlcNAc(?1-	Neu5Gc(a2-8)Neu5Gc(a2-3/6)Gal(b1-4)GlcNAc(b1-3)Gal(b1-4)GlcNAc(b1-2)[Gal(a1-3)Gal(b1-4)GlcNAc(b1-4)]Man(a1-3)[GlcNAc(b1-4)][Gal(a1-3)Gal(b1-4)GlcNAc(b1-2)[Gal(a1-3)Gal(b1-4)GlcNAc(b1-6)]Man(a1-6)]Man(b1-4)GlcNAc(b1-4)GlcNAc(?1-
G00918FL	Hex2,3,6Ac3(?1-4)Hex2F3,6Ac2(?1-	Hex2,3,6Ac3(a1-4)Hex2F3,6Ac2(?1-
G00959BW	Xyl(a1-6)Glc(b1-4)[Xyl(a1-6)]Glc?(?1-	Xyl(a1-6)Glc(b1-4)[Xyl(a1-6)]Glc(?1-
G00973ZS	GlcNAc(b1-2)[Gal(b1-4)GlcNAc(b1-4)]Man(a1-3)[Man(a1-6)]Glc(b1-4)GlcNAc(b1-4)[Fuc(a1-6)]GlcNAc(?1-	GlcNAc(b1-2)[Gal(b1-4)GlcNAc(b1-4)]Man(a1-3)[Man(a1-6)]Glc(b1-4)GlcNAc(b1-4)[Fuc(a1-6)]GlcNAc(?1-
G00974QS	Glc(b1-6)Glc(b1-4)Glc?(?1-	Glc(b1-6)Glc(b1-4)Glc(?1-
G00979HB	GalNAc(b1-4)GlcNAc(b1-2)[Gal(b1-4)GlcNAc(b1-4)]Man(a1-3)[GalNAc(b1-4)GlcNAc(b1-2)Man(a1-6)]Man(b1-4)GlcNAc(b1-4)[Fuc(a1-6)]Glc?NAc(?1-	GalNAc(b1-4)GlcNAc(b1-2)[Gal(b1-4)GlcNAc(b1-4)]Man(a1-3)[GalNAc(b1-4)GlcNAc(b1-2)Man(a1-6)]Man(b1-4)GlcNAc(b1-4)[Fuc(a1-6)]GlcNAc(?1-
G01012GL	Gal(b1-4)GlcNAc(b1-2)[Gal(?1-?)GlcNAc(?1-?)Gal(b1-4)GlcNAc(b1-6)]Man(?1-?)[Gal(b1-4)GlcNAc(b1-2)Man(?1-?)]Man(?1-?)GlcNAc(?1-?)[Fuc(a1-6)]GlcNAc(?1-	Gal(b1-4)GlcNAc(b1-3)[Gal(a1-6)GlcNAc(a1-3)Gal(b1-4)GlcNAc(b1-4)]Man(?1-?)[Gal(b1-4)GlcNAc(b1-2)Man(?1-?)]Man(?1-?)GlcNAc(?1-?)[Fuc(a1-6)]GlcNAc(?1-
G00944QN	Gal(b1-4)GlcNAc(b1-3)Gal(b1-4)ManNAc(b1-2)[Gal(a1-3)Gal(b1-4)GlcNAc(b1-4)]Man(a1-3)[Gal(a1-3)Gal(b1-4)GlcNAc(b1-2)[Gal(a1-3)Gal(b1-4)GlcNAc(b1-6)]Man(a1-6)]Man(b1-4)GlcNAc(b1-4)GlcNAc(?1-	Gal(b1-4)GlcNAc(b1-3)Gal(b1-4)ManNAc(b1-2)[Gal(a1-3)Gal(b1-4)GlcNAc(b1-4)]Man(a1-3)[Gal(a1-3)Gal(b1-4)GlcNAc(b1-2)[Gal(a1-3)Gal(b1-4)GlcNAc(b1-6)]Man(a1-6)]Man(b1-4)GlcNAc(b1-4)GlcNAc(?1-
G01007QU	Hex(?1-4)Hex(?1-4)Hex(?1-4)Hex(?1-	Hex(b1-2)Hex(b1-4)Hex(b1-4)Hex(?1-
G00932VH	D-6dAlt2,3Me2(?1-	D-6dAlt2,3Me2(?1-
G00934QN	Lyx2Me(?1-	Lyx2Me(?1-
G01023RC	Man(a1-3)[Gal(b1-4)GlcNAc(b1-4)Man(a1-6)]Man(b1-4)GlcNAc(b1-4)Glc?NAc(?1-	Man(a1-3)[Gal(b1-4)GlcNAc(b1-4)Man(a1-6)]Man(b1-4)GlcNAc(b1-4)GlcNAc(?1-
G01036RS	Glc(a1-2)Glc(a1-3)Glc(a1-3)Man(a1-2)Man(a1-2)Man(a1-3)[Man(a1-2)Man(a1-3)Man(a1-6)]Man(b1-4)Glc?NAc(?1-	Glc(a1-2)Glc(a1-3)Glc(a1-3)Man(a1-2)Man(a1-2)Man(a1-3)[Man(a1-2)Man(a1-3)Man(a1-6)]Man(b1-4)GlcNAc(?1-
G01039DK	Xyl(b1-2)Ara?(a1-6)Glc	Xyl(b1-2)Ara(a1-6)Glc
G01063DC	Glc(a1-3)Man(a1-2)Man(a1-2)[Man(a1-3)Man(a1-2)Man(a1-6)]Man(a1-3)[Man(a1-6)]Man(b1-4)GlcNAc(b1-4)Glc?NAc(?1-	Glc(a1-3)Man(a1-2)Man(a1-2)[Man(a1-3)Man(a1-2)Man(a1-6)]Man(a1-3)[Man(a1-6)]Man(b1-4)GlcNAc(b1-4)GlcNAc(?1-
G01072MR	Gul(?1-?)6dTal	Gul(b1-4)6dTal
G01074AN	Man(a1-2)Man(a1-2)Man(a1-3)[Man(a1-2)Man(a1-3)[Man(a1-2)Man(a1-6)]Man(b1-6)]Man(b1-4)Glc?NAc(?1-	Man(a1-2)Man(a1-2)Man(a1-3)[Man(a1-2)Man(a1-3)[Man(a1-2)Man(a1-6)]Man(b1-6)]Man(b1-4)GlcNAc(?1-
G01075EK	GlcN2,6S2(a1-4)GlcA(b1-4)GlcN3S(a1-4)IdoA2S(a1-4)Glc?N2,6S2(?1-	GlcN2,6S2(a1-4)GlcA(b1-4)GlcN3S(a1-4)IdoA2S(a1-4)GlcN2,6S2(?1-
G01092GE	Neu5Gc4Ac(a2-8)Neu5Gc4Ac(a2-8)Neu?5Gc4Ac(?2-	Neu5Gc4Ac(a2-8)Neu5Gc4Ac(a2-8)Neu5Gc4Ac(?2-
G01064GA	GlcA(b1-4)GlcNAc6S(a1-4)GlcA(b1-4)2,5-Anhydro-Man?(a1-	GlcA(b1-4)GlcNAc6S(a1-4)GlcA(b1-4)2,5-Anhydro-MAN-ol(a1-
G01065OX	Man(a1-2)Man6P(a1-2)Man(a1-3)[Man(a1-2)Man(a1-3)[Man(a1-2)Man6P(a1-6)]Man(a1-6)]Man(b1-4)GlcNAc(b1-4)GlcNAc(?1-	Man(a1-2)Man6P(a1-2)Man(a1-3)[Man(a1-2)Man(a1-3)[Man(a1-2)Man6P(a1-6)]Man(a1-6)]Man(b1-4)GlcNAc(b1-4)GlcNAc(?1-
G01019UR	Rha(a1-3)Glc(b1-2)[Glc(b1-2)[GlcA(b1-3)]Rha(a1-3)]Rha(a1-2)?-Rha-ol	Rha(a1-3)Glc(b1-2)[Glc(b1-2)[GlcA(b1-3)]Rha(a1-3)]Rha(a1-2)Rha
G01082NF	Fuc(?1-?)Gal(?1-?)[Fuc(?1-?)]GlcNAc(?1-?)[GlcNAc(?1-?)]Man(?1-?)[Fuc(?1-?)Gal(?1-?)[Fuc(?1-?)]GlcNAc(?1-?)Man(?1-?)]Man(?1-?)GlcNAc(?1-?)[Fuc(?1-?)]GlcNAc(?1-	Fuc(a1-2)Gal(b1-4)[Fuc(a1-3)]GlcNAc(b1-2)[GlcNAc(b1-4)]Man(a1-6)[Fuc(a1-2)Gal(b1-4)[Fuc(a1-3)]GlcNAc(b1-2)Man(a1-3)]Man(b1-4)GlcNAc(b1-4)[Fuc(a1-6)]GlcNAc(?1-
G01050GH	Neu5Ac(a2-6)Gal(b1-4)GlcNAc(b1-2)[Neu5Ac(a2-3)Gal(b1-4)GlcNAc(b1-4)]Man(a1-3)[Neu5Ac(a2-6)Gal(b1-4)GlcNAc(b1-2)Man(a1-6)]Man(b1-4)GlcNAc(b1-4)[Fuc(a1-6)]Glc?NAc(?1-	Neu5Ac(a2-6)Gal(b1-4)GlcNAc(b1-2)[Neu5Ac(a2-3)Gal(b1-4)GlcNAc(b1-4)]Man(a1-3)[Neu5Ac(a2-6)Gal(b1-4)GlcNAc(b1-2)Man(a1-6)]Man(b1-4)GlcNAc(b1-4)[Fuc(a1-6)]GlcNAc(?1-
G01053TG	L-Glc(b1-4)L-Glc(b1-4)Man(a1-4)Glc(?1-	L-Glc(b1-4)L-Glc(b1-4)Man(a1-4)Glc(?1-
G01067GD	Glc(a1-4)Glc6P(a1-4)Glc(a1-4)Glc(a1-4)All(?1-	Glc(a1-4)Glc6P(a1-4)Glc(a1-4)Glc(a1-4)All(?1-
G01097XN	Qui3N(?1-?)Rha(?1-?)GalA6N(?1-?)[GlcA6N(?1-?)Glc(?1-?)]Gal(?1-?)[Kdo(?2-?)]Kdo(?2-?)GlcN4P(?1-?)GlcN	Qui3N(b1-4)Rha(a1-2)GalA6N(b1-4)[GlcA6N(a1-2)Glc(b1-4)]Gal(a1-5)[Kdo(a2-4)]Kdo(a2-6)GlcN4P(b1-6)GlcN
G01106NM	Glc(?1-?)[Ara(?1-?)]Xyl	Glc(b1-2)[Ara(a1-3)]Xyl
G01140NK	Fuc(?1-?)Gal(?1-?)[Fuc(?1-?)]Gal(?1-?)[Fuc(?1-?)]GlcNAc(?1-?)Gal(?1-?)[Fuc(?1-?)]GlcNAc(?1-?)GalNAc	Fuc(a1-2)Gal(a1-3)[Fuc(a1-2)]Gal(b1-4)[Fuc(a1-3)]GlcNAc(b1-3)Gal(b1-4)[Fuc(a1-3)]GlcNAc(b1-3)GalNAc
G01153FR	D-Apif(?1-?)Rha(?1-?)Ara	D-Apif(b1-3)Rha(a1-2)Ara
G01168KT	D-Fuc3NAc(?1-?)Rha	D-Fuc3NAc(a1-3)Rha
G01179WB	Neu5Ac(?2-?)Neu5Gc(?2-?)[GalNAc(?1-?)]Gal(?1-?)Glc	Neu5Ac(a2-8)Neu5Gc(a2-3)[GalNAc(b1-4)]Gal(b1-4)Glc
G01198GW	Glc6Ac(?1-?)GalN	Glc6Ac(b1-3)GalN
G01099KZ	Glc(?1-2)[Glc(b1-3)]D-Fuc(?1-	Glc(b1-2)[Glc(b1-3)]D-Fuc(?1-
G01128XX	Fuc(a1-2)Gal(b1-4)[Fuc(a1-3)]GlcNAc(b1-2)[Gal(a1-3)Gal(b1-4)GlcNAc(b1-4)]Man(a1-3)[Gal(b1-4)[Fuc(a1-3)]GlcNAc(b1-2)[Gal(b1-4)[Fuc(a1-3)]GlcNAc(b1-6)]Man(a1-6)]Man(b1-4)GlcNAc(b1-4)[Fuc(a1-6)]GlcNAc(?1-	Fuc(a1-2)Gal(b1-4)[Fuc(a1-3)]GlcNAc(b1-2)[Gal(a1-3)Gal(b1-4)GlcNAc(b1-4)]Man(a1-3)[Gal(b1-4)[Fuc(a1-3)]GlcNAc(b1-2)[Gal(b1-4)[Fuc(a1-3)]GlcNAc(b1-6)]Man(a1-6)]Man(b1-4)GlcNAc(b1-4)[Fuc(a1-6)]GlcNAc(?1-
G01169IB	Neu5Ac(a2-3)Gal(b1-?)GlcNAc(b1-?)[Neu5Ac(a2-3)Gal(b1-?)GlcNAc(b1-?)]Man(a1-?)[Man(a1-?)[Man(a1-?)]Man(a1-?)]Man(b1-4)GlcNAc(b1-4)GlcNAc(?1-	Neu5Ac(b1-4)Gal(b1-2)GlcNAc(b1-4)[Neu5Ac(b1-4)Gal(a1-3)GlcNAc(a1-3)]Man(a1-6)[Man(a1-6)[Man(a1-?)]Man(a1-?)]Man(b1-4)GlcNAc(b1-4)GlcNAc(?1-
G01186RG	Glc(b1-4)GlcN(b1-6)GlcN(?1-	Glc(b1-4)GlcN(b1-6)GlcN(?1-
G01201QH	Rha(a1-2)Man(a1-2)Man(a1-2)?-Man6P(?1-	Rha(a1-2)Man(a1-2)Man(a1-2)Man(?1-
G01104BS	Man6P(?1-?)Man(?1-?)[Gal(?1-?)Gal(?1-?)]Man(?1-?)GlcN	Man6P(a1-2)Man(a1-6)[Gal(a1-2)Gal(a1-3)]Man(a1-4)GlcN
G01132OH	Gal(b1-3)GalNAc(a1-4)Gal(b1-3)[GlcNAc6S(b1-6)]GalNAc(?1-	Gal(b1-3)GalNAc(a1-4)Gal(b1-3)[GlcNAc6S(b1-6)]GalNAc(?1-
G01132PT	Galf(b1-?)Man(a1-2)Man(a1-2)Man(a1-3)[Man(a1-3)Man(a1-6)]Man(b1-4)GlcNAc(?1-	Galf(b1-3)Man(a1-2)Man(a1-2)Man(a1-3)[Man(a1-3)Man(a1-6)]Man(b1-4)GlcNAc(?1-
G01149XF	Hex(?1-3)[Hex3NAc(?1-6)]HexNAc	Hex(b1-4)[Hex3NAc(b1-3)]HexNAc
G01156QQ	Kdo?4,5P2(a2-6)GlcN4P(b1-6)GlcN(a1-	Kdo(a2-6)GlcN4P(b1-6)GlcN(a1-
G01094VS	GalNAc(b1-4)[Fuc(a1-3)]GlcNAc(b1-2)Man(a1-3)[ManNAc(b1-4)][GlcNAc(b1-2)Man(a1-6)]Man(b1-4)GlcNAc(b1-4)GlcNAc(?1-	GalNAc(b1-4)[Fuc(a1-3)]GlcNAc(b1-2)Man(a1-3)[ManNAc(b1-4)][GlcNAc(b1-2)Man(a1-6)]Man(b1-4)GlcNAc(b1-4)GlcNAc(?1-
G01097YT	Rha(a1-3)Rha(a1-3)QuiNAc(b1-4)[GlcNAc(a1-6)]GlcNAc(b1-4)Man(a1-5)Kdn?(?2-	Rha(a1-3)Rha(a1-3)QuiNAc(b1-4)[GlcNAc(a1-6)]GlcNAc(b1-4)Man(a1-5)Kdo(?2-
G01199WM	Fruf(b2-1)Fruf(b2-1)Fruf(b2-1)Fruf(b2-1)Fru?(?2-	Fruf(b2-1)Fruf(b2-1)Fruf(b2-1)Fruf(b2-1)Fruf(?2-
G01096QY	Glc(a1-3)Man(a1-2)Man(a1-2)Man(a1-3)[Man(a1-?)Man(a1-?)Man(a1-3/6)Man(a1-6)]Man(b1-4)GlcNAc(b1-4)GlcNAc(b1-	Glc(a1-3)Man(a1-2)Man(a1-2)Man(a1-3)[Man(a1-?)Man(a1-?)Man(a1-3/6)Man(a1-6)]Man(b1-4)GlcNAc(b1-4)GlcNAc(b1-
G01183ZU	Araf(a1-3)[Araf(a1-5)]Araf(a1-5)Araf(?1-	Araf(a1-3)[Araf(a1-5)]Araf(a1-5)Araf(?1-
G01108QT	L-Ribf2,3Me25Ac(?1-	L-Ribf2,3Me25Ac(?1-
G01132MD	Psif6F(?2-	Psif6F(?2-
G01122MM	HexfN6N(?1-	HexfN6N(?1-
G01170NG	Ara2,3Me2(?1-	Ara2,3Me2(?1-
G01174SG	Penf2,3Me2(?1-	Penf2,3Me2(?1-
G01231KC	Hex2,3Ac26Br(?1-4)Hex2,3,6Ac3	Hex2,3Ac26Br(a1-2)Hex2,3,6Ac3
G01236FA	Glc3Me4-2,6-1(R)Py(?1-?)Rha(?1-?)L-6dTal	Glc3Me4-2,6-1(R)Py(b1-3)Rha(a1-2)L-6dTal
G01278CM	Glc(a1-6)Glc(a1-6)Glc?(?1-	Glc(a1-6)Glc(a1-6)Glc(?1-
G01221DA	GlcNAc(b1-2)Man(a1-3)[Gal(b1-?)[Fuc(a1-?)]GlcNAc(b1-2)Man(a1-6)]Man(b1-4)GlcNAc(b1-4)GlcNAc-ol	GlcNAc(b1-4)Man(a1-3)[Gal(b1-?)[Fuc(a1-?)]GlcNAc(b1-2)Man(a1-6)]Man(b1-4)GlcNAc(b1-4)GlcNAc-ol
G01242AW	Neu5Gc(a2-3/6)Gal(b1-4)[Fuc(a1-3)]GlcNAc(b1-2)[Gal(a1-3)Gal(b1-4)GlcNAc(b1-4)]Man(a1-3)[GlcNAc(b1-4)][Neu5Ac(a2-8)Neu5Ac(a2-3/6)Gal(b1-4)GlcNAc(b1-3)Gal(b1-4)GlcNAc(b1-2)[Neu5Ac(a2-3/6)Gal(b1-4)[Fuc(a1-3)]GlcNAc(b1-6)]Man(a1-6)]Man(b1-4)GlcNAc(b1-4)GlcNAc(?1-	Neu5Gc(a2-3/6)Gal(b1-4)[Fuc(a1-3)]GlcNAc(b1-2)[Gal(a1-3)Gal(b1-4)GlcNAc(b1-4)]Man(a1-3)[GlcNAc(b1-4)][Neu5Ac(a2-8)Neu5Ac(a2-3/6)Gal(b1-4)GlcNAc(b1-3)Gal(b1-4)GlcNAc(b1-2)[Neu5Ac(a2-3/6)Gal(b1-4)[Fuc(a1-3)]GlcNAc(b1-6)]Man(a1-6)]Man(b1-4)GlcNAc(b1-4)GlcNAc(?1-
G01245US	Neu5Gc(a2-3/6)Gal(b1-4)GlcNAc(b1-2)[Gal(b1-4)GlcNAc(b1-4)]Man(a1-3)[GlcNAc(b1-4)][Neu5Ac(a2-3/6)Gal(b1-4)GlcNAc(b1-2)[Neu5Ac(a2-3/6)Gal(b1-4)GlcNAc(b1-6)]Man(a1-6)]Man(b1-4)GlcNAc(b1-4)[Fuc(a1-6)]GlcNAc(?1-	Neu5Gc(a2-3/6)Gal(b1-4)GlcNAc(b1-2)[Gal(b1-4)GlcNAc(b1-4)]Man(a1-3)[GlcNAc(b1-4)][Neu5Ac(a2-3/6)Gal(b1-4)GlcNAc(b1-2)[Neu5Ac(a2-3/6)Gal(b1-4)GlcNAc(b1-6)]Man(a1-6)]Man(b1-4)GlcNAc(b1-4)[Fuc(a1-6)]GlcNAc(?1-
G01282UD	Neu5Ac(a2-3)Gal(b1-?)GlcNAc(b1-3)[Neu5Ac(a2-3)Gal(b1-?)GlcNAc(b1-6)]GalNAc(?1-	Neu5Ac(b1-4)Gal(b1-4)GlcNAc(b1-3)[Neu5Ac(a2-3)Gal(b1-?)GlcNAc(b1-6)]GalNAc(?1-
G01233YR	Neu5Ac(?2-?)Gal(b1-4)GlcNAc(b1-2)Man(a1-3)[GlcNAc(b1-4)][GlcNAc(b1-2)Man(a1-6)]Man(b1-4)GlcNAc(b1-4)[Fuc(a1-6)]GlcNAc(b1-	Neu5Ac(a2-6)Gal(b1-4)GlcNAc(b1-2)Man(a1-3)[GlcNAc(b1-4)][GlcNAc(b1-2)Man(a1-6)]Man(b1-4)GlcNAc(b1-4)[Fuc(a1-6)]GlcNAc(b1-
G01238RB	Neu5Ac(?2-?)Gal(?1-?)GlcNAc(?1-?)[Neu5Ac(?2-?)Gal(?1-?)GlcNAc(?1-?)]Man(?1-?)[Neu5Ac(?2-?)Gal(?1-?)GlcNAc(?1-?)Man(?1-?)]Man(?1-?)GlcNAc(?1-?)[Fuc(a1-6)]GlcNAc	Neu5Ac(a2-3)Gal(b1-4)GlcNAc(b1-2)[Neu5Ac(a2-3)Gal(b1-4)GlcNAc(b1-4)]Man(a1-6)[Neu5Ac(a2-3)Gal(b1-4)GlcNAc(b1-2)Man(a1-3)]Man(b1-4)GlcNAc(b1-4)[Fuc(a1-6)]GlcNAc
G01250KF	Man(a1-2)Rha(?1-	Man(a1-2)Rha(?1-
G01253IK	Glc(b1-3)[Glc(b1-3)[Glc(b1-3)[Glc(b1-6)]Glc(b1-6)Glc(b1-6)]Glc(b1-6)Glc(b1-6)]Glc(b1-6)Glc(?1-	Glc(b1-3)[Glc(b1-3)[Glc(b1-3)[Glc(b1-6)]Glc(b1-6)Glc(b1-6)]Glc(b1-6)Glc(b1-6)]Glc(b1-6)Glc(?1-
G01259YG	?-Man(a1-2)?-Man(?1-	Rha(a1-2)Glc(?1-
G01271OC	Gal(b1-?)[Fuc(a1-?)]GlcNAc(b1-?)Gal(b1-?)Glc	Gal(b1-3)[Fuc(a1-3)]GlcNAc(b1-3)Gal(b1-4)Glc
G01284WP	Gal(?1-?)GlcNAc(b1-3)[Gal(?1-?)GlcNAc(b1-3)Gal(b1-4)GlcNAc(b1-6)]GalNAc-ol	Gal(b1-4)GlcNAc(b1-4)[Gal(?1-?)GlcNAc(b1-3)Gal(b1-4)GlcNAc(b1-6)]GalNAc-ol
G01215BH	L-Man(a1-2)L-Man(a1-2)L-Man(?1-	L-Man(a1-2)L-Man(a1-2)L-Man(?1-
G01218JA	Neu5Ac(a2-3)Gal(b1-4)GlcNAc(b1-2)[Neu5Ac(a2-3)Gal(b1-4)GlcNAc(b1-4)]Man(a1-3)[Gal(b1-4)GlcNAc(b1-2)[Neu5Ac(a2-3)Gal(b1-4)GlcNAc(b1-6)]Man(a1-6)]Man(b1-4)GlcNAc(b1-4)GlcNAc(?1-	Neu5Ac(a2-3)Gal(b1-4)GlcNAc(b1-2)[Neu5Ac(a2-3)Gal(b1-4)GlcNAc(b1-4)]Man(a1-3)[Gal(b1-4)GlcNAc(b1-2)[Neu5Ac(a2-3)Gal(b1-4)GlcNAc(b1-6)]Man(a1-6)]Man(b1-4)GlcNAc(b1-4)GlcNAc(?1-
G01212UC	Xyl(b1-4)Rha3S(?1-	Xyl(b1-4)Rha3S(?1-
G01215TH	GlcNAc(b1-3)[Gal(b1-4)AllNAc(b1-6)]Gal(b1-4)GlcNAc(?1-	GlcNAc(b1-3)[Gal(b1-4)AllNAc(b1-6)]Gal(b1-4)GlcNAc(?1-
G01218OR	Glc(b1-4)Glc(b1-4)Glc(b1-4)Glc(b1-4)Glc(b1-4)Glc(b1-4)Glc(b1-4)Glc(b1-4)Glc(b1-4)Glc(b1-4)Glc(b1-4)Glc(b1-4)All(?1-	Glc(b1-4)Glc(b1-4)Glc(b1-4)Glc(b1-4)Glc(b1-4)Glc(b1-4)Glc(b1-4)Glc(b1-4)Glc(b1-4)Glc(b1-4)Glc(b1-4)Glc(b1-4)All(?1-
G01234RS	L-6dGul(a1-3)[Gal(b1-4)]GlcNAc(b1-3)[Neu5Ac4Ac(a2-3)Gal(b1-4)[Fuc(a1-3)]GlcNAc(b1-6)]Gal(b1-4)Glc(?1-	L-6dGul(a1-3)[Gal(b1-4)]GlcNAc(b1-3)[Neu5Ac4Ac(a2-3)Gal(b1-4)[Fuc(a1-3)]GlcNAc(b1-6)]Gal(b1-4)Glc(?1-
G01276YO	Hex2,3,4,6Ac4(?1-4)Hex2,3,6Ac3(?1-	Hex2,3,4,6Ac4(b2-1a)Hex2,3,6Ac3(?1-
G01277BG	Glc(a1-3)GlcA(a1-3)L-Gal(?1-	Glc(a1-3)GlcA(a1-3)L-Gal(?1-
G01239GD	5-deoxy-Araf3Me(?1-	5-deoxy-Araf3Me(?1-
G01259JD	D-Rhaf2Me3,5Ac2(?1-	D-Rhaf2Me3,5Ac2(?1-
G01336GP	GlcA(?1-?)[Xyl(?1-?)]Glc	GlcA(b1-2)[Xyl(b1-2)]Glc
G01364LX	GlcA(?1-?)Gal(?1-?)GalNAc(?1-?)GlcNAc6PEtn(?1-?)Man(?1-?)Glc	GlcA(b1-3)Gal(b1-3)GalNAc(b1-4)GlcNAc6PEtn(b1-3)Man(b1-4)Glc
G01371QF	Glc?NAc(?1-?)Gal?NAc(?1-?)Glc	Glc(a2-3)Gal(b1-4)Glc
G01373BM	Glc(?1-?)Man4(X)Lac(?1-?)Glc(?1-?)Rha	Glc(b1-3)Man4(X)Lac(b1-4)Glc(b1-3)Rha
G01402BQ	Glc(?1-?)[Ara?(?1-?)]GlcA	Glc(b1-2)[Rha(b1-2)]GlcA
G01299PX	Gal(b1-4)[Fuc(a1-3)]GlcNAc(b1-2)[Gal(a1-3)Gal(b1-4)GlcNAc(b1-4)]Man(a1-3)[Neu5Gc(a2-3/6)Gal(b1-4)GlcNAc(b1-3)Gal(b1-4)GlcNAc(b1-2)[Neu5Ac(a2-3/6)Gal(b1-4)GlcNAc(b1-6)]Man(a1-6)]Man(b1-4)GlcNAc(b1-4)GlcNAc(?1-	Gal(b1-4)[Fuc(a1-3)]GlcNAc(b1-2)[Gal(a1-3)Gal(b1-4)GlcNAc(b1-4)]Man(a1-3)[Neu5Gc(a2-3/6)Gal(b1-4)GlcNAc(b1-3)Gal(b1-4)GlcNAc(b1-2)[Neu5Ac(a2-3/6)Gal(b1-4)GlcNAc(b1-6)]Man(a1-6)]Man(b1-4)GlcNAc(b1-4)GlcNAc(?1-
G01304ZB	Neu5Ac(a2-3/6)Gal(b1-4)GlcNAc(b1-2)[Neu5Ac(a2-3/6)Gal(b1-4)GlcNAc(b1-4)]Man(a1-3)[Neu5Ac(a2-8)Neu5Ac(a2-3/6)Gal(b1-4)GlcNAc(b1-3)Gal(b1-4)GlcNAc(b1-2)[Neu5Ac(a2-3/6)Gal(b1-4)GlcNAc(b1-6)]Man(a1-6)]Man(b1-4)GlcNAc(b1-4)GlcNAc(?1-	Neu5Ac(a2-3/6)Gal(b1-4)GlcNAc(b1-2)[Neu5Ac(a2-3/6)Gal(b1-4)GlcNAc(b1-4)]Man(a1-3)[Neu5Ac(a2-8)Neu5Ac(a2-3/6)Gal(b1-4)GlcNAc(b1-3)Gal(b1-4)GlcNAc(b1-2)[Neu5Ac(a2-3/6)Gal(b1-4)GlcNAc(b1-6)]Man(a1-6)]Man(b1-4)GlcNAc(b1-4)GlcNAc(?1-
G01307XR	Fuc(a1-2)Gal(b1-3)GalNAc(b1-4)GlcNAc(b1-2)Man(a1-3)[Man(a1-6)][Xylf(b1-2)]Man(b1-4)GlcNAc(b1-4)GlcNAc(?1-	Fuc(a1-2)Gal(b1-3)GalNAc(b1-4)GlcNAc(b1-2)Man(a1-3)[Man(a1-6)][Xylf(b1-2)]Man(b1-4)GlcNAc(b1-4)GlcNAc(?1-
G01345NJ	Neu5Ac(?2-?)Gal6S(?1-?)[Fuc(?1-?)]GlcNAc6S(?1-?)Gal(?1-?)Glc	Neu5Ac(a2-3)Gal6S(b1-4)[Fuc(a1-3)]GlcNAc6S(b1-3)Gal(b1-4)Glc
G01361II	Gal(b1-4)GlcNAc(b1-3)Gal(b1-4)GlcNAc(b1-2)[Gal(b1-4)GlcNAc(b1-3)Gal(b1-4)GlcNAc(b1-4)]Man(a1-3)[Gal(b1-4)GlcNAc(b1-2)[Gal(b1-4)GlcNAc(b1-6)]Man(a1-6)]Man(b1-4)Glc(?1-	Gal(b1-4)GlcNAc(b1-3)Gal(b1-4)GlcNAc(b1-2)[Gal(b1-4)GlcNAc(b1-3)Gal(b1-4)GlcNAc(b1-4)]Man(a1-3)[Gal(b1-4)GlcNAc(b1-2)[Gal(b1-4)GlcNAc(b1-6)]Man(a1-6)]Man(b1-4)Glc(?1-
G01367PA	Gal(?1-?)GlcNAc(b1-3)[Gal(a1-3)[Fuc(a1-2)]Gal(?1-?)GlcNAc(b1-3)Gal(b1-?)[Fuc(?1-?)]GlcNAc(b1-3)Gal(b1-4)GlcNAc(b1-6)]GalNAc-ol	Gal(b1-4)GlcNAc(b1-4)[Gal(b1-4)[Fuc(a1-3)]Gal(?1-?)GlcNAc(b1-3)Gal(b1-?)[Fuc(?1-?)]GlcNAc(b1-3)Gal(b1-4)GlcNAc(b1-6)]GalNAc-ol
G01367YJ	Rha(a1-3)GlcNAc(b1-2)Rha(a1-2)Rha(a1-3)Rha(a1-3)GlcNAc(b1-2)Rha(a1-2)Rha(?1-	Rha(a1-3)GlcNAc(b1-2)Rha(a1-2)Rha(a1-3)Rha(a1-3)GlcNAc(b1-2)Rha(a1-2)Rha(?1-
G01372KC	Man(a1-2)Man(a1-2)Man(a1-3)[Man(a1-3)[Man(a1-2)[Man(a1-P-3)]Man(a1-6)]Man(a1-6)]Man(b1-4)GlcNAc(b1-4)Glc?NAc(?1-	Man(a1-2)Man(a1-2)Man(a1-3)[Man(a1-3)[Man(a1-2)[Man(a1-P-3)]Man(a1-6)]Man(a1-6)]Man(b1-4)GlcNAc(b1-4)GlcNAc(?1-
G01402TJ	Man(?1-?)Man(?1-?)[Man(?1-?)]GlcNAc(?1-?)[Man(?1-?)[Man(?1-?)]GlcNAc(?1-?)]GlcNAc(?1-	Man(a1-2)Man(a1-6)[Man(a1-3)]GlcNAc(b1-4)[Man(a1-3)[Man(a1-3)]GlcNAc(b1-4)]GlcNAc(?1-
G01295AX	Gal(b1-4)GlcNAc(b1-2)Man(a1-3)[Gal(b1-4)GlcNAc(b1-2)[Gal(a1-3)Gal(b1-4)GlcNAc(b1-6)]Man(a1-6)]Man(b1-4)GlcNAc(b1-4)[Fuc(a1-6)]Glc?NAc(?1-	Gal(b1-4)GlcNAc(b1-2)Man(a1-3)[Gal(b1-4)GlcNAc(b1-2)[Gal(a1-3)Gal(b1-4)GlcNAc(b1-6)]Man(a1-6)]Man(b1-4)GlcNAc(b1-4)[Fuc(a1-6)]GlcNAc(?1-
G01356MD	Gal(?1-3)Gal?NAc(?1-	Gal(b1-4)Glc(?1-
G01357PS	Glc(?1-3)Glc(?1-	Glc(b1-4)Glc(?1-
G01391SI	GlcA2S(b1-3)GalNAc6S(b1-4)GlcA(b1-3)GalNAc4S(b1-4)GlcA(b1-3)Gal?NAc4S(?1-	GlcA2S(b1-3)GalNAc6S(b1-4)GlcA(b1-3)GalNAc4S(b1-4)GlcA(b1-3)GalNAc4S(?1-
G01292AY	D-Rha(a1-3)Man(a1-2)Man(?1-	D-Rha(a1-3)Man(a1-2)Man(?1-
G01334VM	Glc2Me(a1-4)Glc(a1-4)Glc(?1-	Glc2Me(a1-4)Glc(a1-4)Glc(?1-
G01359SQ	GlcA(a1-2)Xyl(?1-	GlcA(a1-2)Xyl(?1-
G01368MJ	Araf(a1-2)[Araf(a1-3)][Araf(a1-2)[Araf(a1-3)]Xyl(b1-4)]Xyl(b1-4)Xyl(b1-4)Rib(?1-	Araf(a1-2)[Araf(a1-3)][Araf(a1-2)[Araf(a1-3)]Xyl(b1-4)]Xyl(b1-4)Xyl(b1-4)Rib(?1-
G01391VC	Man(a1-2)Glc(a1-2)Man(a1-3)[Galf(b1-2)[Man(a1-3)][Man(a1-6)]Man(a1-6)]Man(b1-4)GlcNAc(b1-4)GlcNAc(?1-	Man(a1-2)Glc(a1-2)Man(a1-3)[Galf(b1-2)[Man(a1-3)][Man(a1-6)]Man(a1-6)]Man(b1-4)GlcNAc(b1-4)GlcNAc(?1-
G01330PV	6-deoxy-Hex3,4N2(?1-	6-deoxy-Hex3,4N2(?1-
G01422FJ	D-Fuc(?1-?)Gal(?1-?)[Qui(?1-?)]Qui(?1-?)Glc	D-Fuc(a1-2)Gal(b1-4)[Qui(b1-2)]Qui(b1-4)Glc
G01422GY	Xyl(?1-?)Rha(?1-?)[Rha(?1-?)]Qui	Xyl(b1-4)Rha(a1-2)[Rha(a1-2)]Qui
G01426SH	HexNAc(b1-4)[Man(a1-2)Man6PEtn(a1-2)Man(a1-6)]Man?PEtn(a1-4)GlcN	HexNAc(b1-4)[Man(a1-2)Man6PEtn(a1-2)Man(a1-6)]Man(a1-4)GlcN
G01463ZT	Fuc(?1-?)Gal(?1-?)GlcNAc(?1-?)[Gal(?1-?)GlcNAc(?1-?)]Gal(?1-?)GlcNAc(?1-?)Gal(?1-?)Glc	Fuc(a1-2)Gal(b1-4)GlcNAc(b1-6)[Gal(b1-4)GlcNAc(b1-6)]Gal(b1-4)GlcNAc(b1-3)Gal(b1-4)Glc
G01415OE	GlcA3S(b1-3)GalNAc4S(b1-4)GlcA3S(b1-3)GalNAc4S(b1-4)[Fuc(a1-3)]GlcA(b1-3)GalNAc4S(?1-	GlcA3S(b1-3)GalNAc4S(b1-4)GlcA3S(b1-3)GalNAc4S(b1-4)[Fuc(a1-3)]GlcA(b1-3)GalNAc4S(?1-
G01416SG	Neu5Ac(a2-3/6)Gal(b1-4)GlcNAc(b1-2)[Neu5Ac(a2-3/6)Gal(b1-4)GlcNAc(b1-4)]Man(a1-3)[Man(a1-3)[Man(a1-6)]Man(a1-6)]Man(b1-4)GlcNAc(b1-4)GlcNAc(?1-	Neu5Ac(a2-3/6)Gal(b1-4)GlcNAc(b1-2)[Neu5Ac(a2-3/6)Gal(b1-4)GlcNAc(b1-4)]Man(a1-3)[Man(a1-3)[Man(a1-6)]Man(a1-6)]Man(b1-4)GlcNAc(b1-4)GlcNAc(?1-
G01437PK	Rha(a1-4)[Glc(b1-6)]Glc(?1-	Rha(a1-4)[Glc(b1-6)]Glc(?1-
G01443GS	Glc?S(b1-3)[Glc?S(b1-6)]Glc?S(b1-3)Glc?S(b1-3)Glc?S(?1-	Glc(b1-3)[Glc(b1-6)]Glc(b1-3)GlcNAc(b1-3)Gal(?1-
G01444VO	Xyl(b1-2)Ara?(a1-3)GlcA(?1-	Xyl(b1-2)Ara(a1-3)GlcA(?1-
G01468TP	Fuc(a1-2)Gal(b1-4)[Fuc(a1-3)]GlcNAc(b1-2)[Gal(a1-3)Gal(b1-4)GlcNAc(b1-4)]Man(a1-3)[GlcNAc(b1-4)][Neu5Ac(a2-3/6)Gal(b1-4)[Fuc(a1-3)]GlcNAc(b1-2)[Neu5Ac(a2-3/6)Gal(b1-4)[Fuc(a1-3)]GlcNAc(b1-6)]Man(a1-6)]Man(b1-4)GlcNAc(b1-4)[Fuc(a1-6)]GlcNAc(?1-	Fuc(a1-2)Gal(b1-4)[Fuc(a1-3)]GlcNAc(b1-2)[Gal(a1-3)Gal(b1-4)GlcNAc(b1-4)]Man(a1-3)[GlcNAc(b1-4)][Neu5Ac(a2-3/6)Gal(b1-4)[Fuc(a1-3)]GlcNAc(b1-2)[Neu5Ac(a2-3/6)Gal(b1-4)[Fuc(a1-3)]GlcNAc(b1-6)]Man(a1-6)]Man(b1-4)GlcNAc(b1-4)[Fuc(a1-6)]GlcNAc(?1-
G01406YA	Gal(b1-3)[Gal(b1-4)GlcNAc(b1-3)Gal(b1-4)[Fuc(a1-3)]GlcNAc(b1-6)]Gal(b1-4)Glc(?1-	Gal(b1-3)[Gal(b1-4)GlcNAc(b1-3)Gal(b1-4)[Fuc(a1-3)]GlcNAc(b1-6)]Gal(b1-4)Glc(?1-
G01421IW	Gal3Me(b1-6)Gal3Me(b1-3)[Gal3Me(b1-6)Gal3Me(b1-6)]GalNAc(b1-4)GlcNAc(b1-2)Man(a1-3)[Gal3Me(b1-6)Gal3Me(b1-3)[Gal3Me(b1-6)]GalNAc(b1-4)GlcNAc(b1-2)Man(a1-6)][Xylf(b1-2)]Man(b1-4)GlcNAc(b1-4)[Fuc(a1-6)]GlcNAc(?1-	Gal3Me(b1-6)Gal3Me(b1-3)[Gal3Me(b1-6)Gal3Me(b1-6)]GalNAc(b1-4)GlcNAc(b1-2)Man(a1-3)[Gal3Me(b1-6)Gal3Me(b1-3)[Gal3Me(b1-6)]GalNAc(b1-4)GlcNAc(b1-2)Man(a1-6)][Xylf(b1-2)]Man(b1-4)GlcNAc(b1-4)[Fuc(a1-6)]GlcNAc(?1-
G01432LC	Neu5Ac(a2-3)Gal(b1-4)GlcNAc(b1-?)[Neu5Ac(a2-3)Gal(b1-4)GlcNAc(b1-2)]Man(a1-?)[Neu5Ac(a2-3)Gal(b1-4)GlcNAc(b1-2)Man(a1-?)]Man(b1-4)GlcNAc(b1-4)[Fuc(a1-6)]GlcNAc	Neu5Ac(b1-4)Gal(a1-3)GlcNAc(a1-6)[Neu5Ac(a2-3)Gal(b1-4)GlcNAc(b1-2)]Man(a1-?)[Neu5Ac(a2-3)Gal(b1-4)GlcNAc(b1-2)Man(a1-?)]Man(b1-4)GlcNAc(b1-4)[Fuc(a1-6)]GlcNAc
G01433FU	Gal(a1-3)Man(a1-?)Man(a1-?)Man(a1-	Gal(a1-3)Man(a1-2)Man(a1-?)Man(a1-
G01435UX	Neu5Ac(?2-?)Neu5Ac(?2-?)GalNAc-ol	Neu5Ac(a2-8)Neu5Ac(a2-6)GalNAc-ol
G01454HG	Fuc(?1-?)GalNAc(?1-?)GalNAc-ol	Fuc(a1-3)GalNAc(a1-3)GalNAc-ol
G01472TV	Glc(b1-3)[Gal(a1-4)Gal(b1-4)Glc(a1-2)Glc(b1-4)][Gal(a1-4)Gal(b1-4)Glc(a1-2)Glc(b1-6)]Glc(a1-5)Kdo?(a2-	Glc(b1-3)[Gal(a1-4)Gal(b1-4)Glc(a1-2)Glc(b1-4)][Gal(a1-4)Gal(b1-4)Glc(a1-2)Glc(b1-6)]Glc(a1-5)Kdo(a2-
G01407SD	Neu5Ac(a2-6)Gal(b1-4)GlcNAc(b1-2)[Neu5Ac(a2-6)Gal(b1-4)GlcNAc(b1-4)]Man(a1-3)[Gal(b1-4)GlcNAc(b1-2)[Gal(b1-4)GlcNAc(b1-6)]Man(a1-6)]Man(b1-4)Glc?NAc(?1-	Neu5Ac(a2-6)Gal(b1-4)GlcNAc(b1-2)[Neu5Ac(a2-6)Gal(b1-4)GlcNAc(b1-4)]Man(a1-3)[Gal(b1-4)GlcNAc(b1-2)[Gal(b1-4)GlcNAc(b1-6)]Man(a1-6)]Man(b1-4)GlcNAc(?1-
G01453TV	Man(b1-2)Man(a1-3)[Man(a1-6)]Man(a1-2)Man(a1-2)Man?(?1-	Man(b1-2)Man(a1-3)[Man(a1-6)]Man(a1-2)Man(a1-2)Man(?1-
G01435BY	Neu5Ac(?2-3)Gal(?1-4)ManNAc(?1-2)Man(a1-3)[Neu5Ac(?2-3)Gal(?1-4)GlcNAc(?1-2)Man(a1-6)]Man(b1-4)GlcNAc(b1-4)[Fuc(?1-6)]GlcNAc(?1-	Neu5Ac(a2-6)Gal(b1-4)ManNAc(b1-2)Man(a2-3)[Neu5Ac(b1-4)Gal(b1-2)GlcNAc(a1-6)Man(a1-6)]Man(b1-4)GlcNAc(b1-4)[Fuc(?1-6)]GlcNAc(?1-
G01403QL	Sor4Me(?2-	Sor4Me(?2-
G01485HO	Fuc(?1-?)Gal(?1-?)GlcNAc(?1-?)[Gal(?1-?)GlcNAc(?1-?)]Gal(?1-?)GlcNAc(?1-?)Gal(?1-?)GlcNAc(?1-?)Gal(?1-?)Glc	Fuc(a1-2)Gal(b1-4)GlcNAc(b1-6)[Gal(b1-4)GlcNAc(b1-6)]Gal(b1-4)GlcNAc(b1-3)Gal(b1-4)GlcNAc(b1-3)Gal(b1-4)Glc
G01496NR	Gal6S(b1-4)?-GlcNAc6S	Gal6S(b1-4)GlcNAc6S
G01532TH	Gal(?1-?)Gal(?1-?)Gal(?1-?)Gal(?1-?)GalNAc(?1-?)[Neu5Ac(?2-?)]Gal(?1-?)Glc	Gal(a1-3)Gal(b1-3)Gal(a1-4)Gal(b1-3)GalNAc(b1-4)[Neu5Ac(a2-3)]Gal(b1-4)Glc
G01539FD	GlcA(?1-?)Gal(?1-?)[GlcNAc(?1-?)]GalNAc	GlcA(b1-3)Gal(b1-3)[GlcNAc(b1-6)]GalNAc
G01575VY	GlcNAc(?1-?)[Kdn(?2-?)]GalNAc	GlcNAc(b1-3)[Kdn(a2-6)]GalNAc
G01578NU	GalNAc(?1-6)Gal(b1-4)Glc	GalNAc(b1-3)Gal(b1-4)Glc
G01589FH	GlcA(?1-?)GlcA(?1-?)HexA	GlcA(b1-4)GlcA(b1-4)HexA
G01532CF	Man(a1-2)?-Man(a1-5)D-Araf(b1-2)D-Araf(a1-5)D-Araf(a1-5)D-Araf(a1-	Man(a1-2)Man(a1-5)D-Araf(b1-2)D-Araf(a1-5)D-Araf(a1-5)D-Araf(a1-
G01532GS	Glc(a1-6)Glc(a1-6)Glc(a1-4)Glc(a1-4)Glc(a1-4)Glc(a1-4)Glc(a1-4)Glc(a1-4)Glc(?1-	Glc(a1-6)Glc(a1-6)Glc(a1-4)Glc(a1-4)Glc(a1-4)Glc(a1-4)Glc(a1-4)Glc(a1-4)Glc(?1-
G01558GH	Fuc(a1-2)Gal(a1-3)Gal(a1-4)Gal(b1-3)[Gal(a1-4)Gal(b1-4)GlcNAc(b1-6)]GalNAc(?1-	Fuc(a1-2)Gal(a1-3)Gal(a1-4)Gal(b1-3)[Gal(a1-4)Gal(b1-4)GlcNAc(b1-6)]GalNAc(?1-
G01563ZN	Neu5Ac(a2-8)Neu5Gc(a2-3/6)Gal(b1-4)GlcNAc(b1-2)Man(a1-3)[GlcNAc(b1-4)][Man(a1-6)]Man(b1-4)GlcNAc(b1-4)GlcNAc(?1-	Neu5Ac(a2-8)Neu5Gc(a2-3/6)Gal(b1-4)GlcNAc(b1-2)Man(a1-3)[GlcNAc(b1-4)][Man(a1-6)]Man(b1-4)GlcNAc(b1-4)GlcNAc(?1-
G01579SQ	Neu5Gc(a2-3/6)Gal(b1-4)[Fuc(a1-3)]GlcNAc(b1-2)[Neu5Gc(a2-3/6)Gal(b1-4)[Fuc(a1-3)]GlcNAc(b1-4)]Man(a1-3)[Neu5Ac(a2-8)Neu5Ac(a2-3/6)Gal(b1-4)GlcNAc(b1-3)Gal(b1-4)[Fuc(a1-3)]GlcNAc(b1-2)[Neu5Ac(a2-3/6)Gal(b1-4)[Fuc(a1-3)]GlcNAc(b1-6)]Man(a1-6)]Man(b1-4)GlcNAc(b1-4)GlcNAc(?1-	Neu5Gc(a2-3/6)Gal(b1-4)[Fuc(a1-3)]GlcNAc(b1-2)[Neu5Gc(a2-3/6)Gal(b1-4)[Fuc(a1-3)]GlcNAc(b1-4)]Man(a1-3)[Neu5Ac(a2-8)Neu5Ac(a2-3/6)Gal(b1-4)GlcNAc(b1-3)Gal(b1-4)[Fuc(a1-3)]GlcNAc(b1-2)[Neu5Ac(a2-3/6)Gal(b1-4)[Fuc(a1-3)]GlcNAc(b1-6)]Man(a1-6)]Man(b1-4)GlcNAc(b1-4)GlcNAc(?1-
G01580DW	?-Rha(a1-4)?-GalA(a1-2)[?-Gal(b1-4)]?-Rha(a1-4)?-GalA(?1-	Rha(a1-4)GlcA(a1-2)[Glc(b1-4)]Man(a1-4)Man(?1-
G01586VS	Col(a1-3)[Neu5Ac(a2-3)Gal(b1-4)]GlcNAc(b1-3)Gal(?1-	Col(a1-3)[Neu5Ac(a2-3)Gal(b1-4)]GlcNAc(b1-3)Gal(?1-
G01588TZ	Abe(a1-3)Man(?1-	Abe(a1-3)Man(?1-
G01485OE	HexNAc(?1-?)Gal(b1-3)[HexNAc(?1-?)Gal(b1-4)GlcNAc(b1-6)]GalNAc-ol	HexNAc(b1-3)Gal(b1-3)[HexNAc(?1-?)Gal(b1-4)GlcNAc(b1-6)]GalNAc-ol
G01506RP	Neu5Gc(a2-3/6)Gal(b1-4)[Fuc(a1-3)]GlcNAc(b1-2)[Gal(b1-4)GlcNAc(b1-4)]Man(a1-3)[GlcNAc(b1-4)][Gal(b1-4)GlcNAc(b1-2)[Gal(a1-3)Gal(b1-4)GlcNAc(b1-6)]Man(a1-6)]Man(b1-4)GlcNAc(b1-4)GlcNAc(?1-	Neu5Gc(a2-3/6)Gal(b1-4)[Fuc(a1-3)]GlcNAc(b1-2)[Gal(b1-4)GlcNAc(b1-4)]Man(a1-3)[GlcNAc(b1-4)][Gal(b1-4)GlcNAc(b1-2)[Gal(a1-3)Gal(b1-4)GlcNAc(b1-6)]Man(a1-6)]Man(b1-4)GlcNAc(b1-4)GlcNAc(?1-
G01507ML	Neu5Ac(a2-3)Gal(?1-?)[Fuc(?1-?)]GlcNAc(?1-?)[Neu5Ac(a2-3)Gal(?1-?)GlcNAc(?1-?)]Gal(b1-3)[Neu5Ac(a2-3)Gal(?1-?)GlcNAc(b1-6)]GalNAc-ol	Neu5Ac(b1-4)Gal(a1-3)[Fuc(b1-3)]GlcNAc(b1-4)[Neu5Ac(b1-6)Gal(b1-4)GlcNAc(?1-?)]Gal(b1-3)[Neu5Ac(a2-3)Gal(?1-?)GlcNAc(b1-6)]GalNAc-ol
G01590BX	Gal(a1-3)Man(a1-4)GlcN(?1-	Gal(a1-3)Man(a1-4)GlcN(?1-
G01595WZ	GlcNAc(?1-?)Man(?1-?)[Man(?1-?)]Man(?1-?)GlcNAc(?1-?)[Fuc(a1-3)][Fuc(a1-6)]GlcNAc(?1-	GlcNAc(b1-2)Man(a1-3)[Man(a1-3)]Man(b1-4)GlcNAc(b1-4)[Fuc(a1-3)][Fuc(a1-6)]GlcNAc(?1-
G01596RH	GlcN2,6S2(?1-?)GlcA(?1-?)GlcN3S(?1-?)IdoA2S(?1-?)GlcN2,3S2	GlcN2,6S2(a1-4)GlcA(b1-4)GlcN3S(a1-4)IdoA2S(a1-4)GlcN2,3S2
G01493CE	GlcNAc(b1-2)[Gal(?1-?)GlcNAc(?1-?)Gal(b1-4)GlcNAc(b1-6)]Man(?1-?)[GlcNAc(b1-2)Man(?1-?)]Man(?1-?)GlcNAc(?1-?)GlcNAc(?1-	GlcNAc(b1-4)[Gal(b1-3)GlcNAc(a1-6)Gal(a1-3)GlcNAc(b1-4)]Man(b1-4)[GlcNAc(b1-2)Man(?1-?)]Man(?1-?)GlcNAc(?1-?)GlcNAc(?1-
G01535JE	Gal(a1-3)Gal(a1-3)Gal?(?1-	Gal(a1-3)Gal(a1-3)Gal(?1-
G01569OO	Gal(a1-?)Gal(a1-6)Glc(a1-4)Glc?(?1-	Gal(a1-4)Gal(a1-6)Glc(a1-4)Glc(?1-
G01488PX	Neu5Ac(a2-6)Gal(b1-4)[Fuc(?1-?)]GlcNAc(b1-2)[GlcNAc(b1-4)]Man(a1-3)[GlcNAc(b1-2)Man(a1-6)]Man(b1-4)GlcNAc(b1-4)[Fuc(a1-6)]GlcNAc-ol	Neu5Ac(a1-3)Gal(b1-4)[Fuc(?1-?)]GlcNAc(b1-2)[GlcNAc(b1-4)]Man(a1-3)[GlcNAc(b1-2)Man(a1-6)]Man(b1-4)GlcNAc(b1-4)[Fuc(a1-6)]GlcNAc-ol
G01495PN	ManNAc(a1-4)Glc(a1-2)Rha(?1-	ManNAc(a1-4)Glc(a1-2)Rha(?1-
G01513QG	Man(b1-4)Man(a1-3)Rha(?1-	Man(b1-4)Man(a1-3)Rha(?1-
G01528JL	6-deoxy-Hex(?1-3)[HexNAc(?1-4)]HexNAc(?1-	6-deoxy-Hex(b1-3)[HexNAc(b1-4)]HexNAc(?1-
G01532FF	Fuc(a1-2)Gal(b1-3)[Fuc(?1-?)[Fuc(a1-2)]Gal(b1-4)GlcNAc(b1-6)]GalNAc(a1-	Fuc(a1-3)Gal(b1-3)[Fuc(?1-?)[Fuc(a1-2)]Gal(b1-4)GlcNAc(b1-6)]GalNAc(a1-
G01592CS	Galf(b1-1?)Galf	Galf(b1-5)Galf
G01595DT	Glc(a1-2)Man(a1-3)[Man(a1-2)Man(a1-3)[Man(a1-6)]Man(a1-6)]Man(b1-4)GlcNAc(?1-	Glc(a1-2)Man(a1-3)[Man(a1-2)Man(a1-3)[Man(a1-6)]Man(a1-6)]Man(b1-4)GlcNAc(?1-
G01527ZB	Neu5Gc4,9Ac2(?2-	Neu5Gc4,9Ac2(?2-
G01584BV	Ribf2Ac5P(?1-	Ribf2Ac5P(?1-
G01639ZI	Xyl(?1-?)Glc(?1-?)D-Fuc	Xyl(b1-2)Glc(b1-2)D-Fuc
G01655UW	Gal(?1-?)Glc(?1-?)GlcNAc	Gal(b1-4)Glc(b1-4)GlcNAc
G01659VO	Fuc(a1-2)Gal(b1-3)[Fuc(a1-4)]GlcNAc(b1-3)[Fuc(a1-2)Gal(b1-3)GlcNAc(b1-3)Gal(b1-4)[Fuc(a1-3)]GlcNAc(b1-6)]Gal(b1-4)Glc?(?1-	Fuc(a1-2)Gal(b1-3)[Fuc(a1-4)]GlcNAc(b1-3)[Fuc(a1-2)Gal(b1-3)GlcNAc(b1-3)Gal(b1-4)[Fuc(a1-3)]GlcNAc(b1-6)]Gal(b1-4)Glc(?1-
G01608SJ	Gal(?1-?)GlcNAc(?1-?)[Gal(?1-?)GlcNAc(?1-?)]Man(?1-?)[Gal(?1-?)GlcNAc(?1-?)[GlcNAc(?1-?)]Man(?1-?)][GlcNAc(?1-?)]Man(?1-?)GlcNAc(?1-?)[Fuc(?1-?)]GlcNAc(?1-	Gal(b1-4)GlcNAc(b1-2)[Gal(b1-4)GlcNAc(b1-2)]Man(a1-3)[Gal(b1-4)GlcNAc(b1-2)[GlcNAc(b1-6)]Man(a1-6)][GlcNAc(b1-4)]Man(b1-4)GlcNAc(b1-4)[Fuc(a1-6)]GlcNAc(?1-
G01608UX	Fuc(a1-?)Gal(b1-3)[GlcNAc(b1-6)]GalNAc-ol	Fuc(a1-2)Gal(b1-3)[GlcNAc(b1-6)]GalNAc-ol
G01637PT	Gal3S(b1-4)[Fuc(a1-3)]GlcNAc(b1-3)[Gal3S(b1-4)[Fuc(a1-3)]GlcNAc(b1-6)]Gal(b1-3)[Gal3S(b1-4)[Fuc(a1-3)]GlcNAc(b1-6)]GalNAc(?1-	Gal3S(b1-4)[Fuc(a1-3)]GlcNAc(b1-3)[Gal3S(b1-4)[Fuc(a1-3)]GlcNAc(b1-6)]Gal(b1-3)[Gal3S(b1-4)[Fuc(a1-3)]GlcNAc(b1-6)]GalNAc(?1-
G01657DW	Neu5Ac(a2-3/6)Gal(b1-4)GlcNAc(b1-2)Man(a1-3)[GlcNAc(b1-4)][Man(a1-3)[Man(a1-6)]Man(a1-6)]Man(b1-4)GlcNAc(b1-4)GlcNAc(?1-	Neu5Ac(a2-3/6)Gal(b1-4)GlcNAc(b1-2)Man(a1-3)[GlcNAc(b1-4)][Man(a1-3)[Man(a1-6)]Man(a1-6)]Man(b1-4)GlcNAc(b1-4)GlcNAc(?1-
G01606GW	Gal(?1-3)[GalA(?1-3)[Ara(?1-4)]Gal(?1-3)Ara(?1-6)]Gal(?1-3)Gal(?1-	Gal(b1-6)[GalA(b1-3)[Ara(a1-3)]Gal(b1-4)Ara(a1-4)]Gal(b1-6)Gal(?1-
G01637AT	GlcNAc(?1-?)[GlcA(?1-?)]Fuc(?1-	GlcNAc(b1-3)[GlcA(b1-3)]Fuc(?1-
G01644EZ	Glc(b1-4)Rha(b1-3)[Glc(a1-6)]Gal(?1-	Glc(b1-4)Rha(b1-3)[Glc(a1-6)]Gal(?1-
G01662OD	Man(a1-6)Man(b1-4)GlcNAc(b1-4)GlcNAc(b1-4)GlcNAc(?1-	Man(a1-6)Man(b1-4)GlcNAc(b1-4)GlcNAc(b1-4)GlcNAc(?1-
G01675IA	Gal2,3,4,6Ac4(b1-4)Man2Br3,6Ac2(?1-	Gal2,3,4,6Ac4(b1-4)Man2Br3,6Ac2(?1-
G01616CL	Neu5Ac(a2-6)Gal(b1-4)GlcNAc(b1-2)Man?(?1-	Neu5Ac(a2-6)Gal(b1-4)GlcNAc(b1-2)Man(?1-
G01645JM	ManA6Me(?1-3)ManA6Me(?1-3)ManA6Me(?1-3)ManA6Me(?1-3)ManA6Me(?1-3)ManA6Me(?1-3)ManA6Me(?1-3)ManA6Me(?1-3)ManA6Me(?1-3)ManA6Me(?1-3)ManA6Me(?1-3)Man?A6Me(?1-	ManA6Me(b1-4)ManA6Me(b1-4)ManA6Me(b1-4)ManA6Me(b1-4)ManA6Me(b1-4)ManA6Me(b1-4)ManA6Me(b1-3)ManA6Me(b1-4)ManA6Me(b1-4)ManA6Me(b1-4)ManA6Me(b1-2)Glc(?1-
G01668VR	Gal(b1-4)GlcNAc(b1-2)[Gal(a1-3)Gal(b1-4)GlcNAc(b1-4)]Man(a1-3)[Gal(a1-3)Gal(b1-4)GlcNAc(b1-2)Man(a1-6)]Man(b1-4)GlcNAc(b1-4)[Fuc(a1-6)]Glc?NAc(?1-	Gal(b1-4)GlcNAc(b1-2)[Gal(a1-3)Gal(b1-4)GlcNAc(b1-4)]Man(a1-3)[Gal(a1-3)Gal(b1-4)GlcNAc(b1-2)Man(a1-6)]Man(b1-4)GlcNAc(b1-4)[Fuc(a1-6)]GlcNAc(?1-
G01623WO	GlcA(b1-3)GalNAc4,6S2(b1-4)GlcA(b1-3)GalNAc4,6S2(?1-	GlcA(b1-3)GalNAc4,6S2(b1-4)GlcA(b1-3)GalNAc4,6S2(?1-
G01659NO	GlcNAc(?1-?)[GlcNAc(?1-?)]Man(a1-3/6)[GlcNAc(?1-?)[GlcNAc(?1-?)]Man(a1-3/6)]Man(b1-4)GlcNAc(b1-4)GlcNAc(b1-	GlcNAc(b1-2)[GlcNAc(b1-6)]Man(b1-6)[GlcNAc(b1-6)[GlcNAc(?1-?)]Man(a1-3/6)]Man(b1-4)GlcNAc(b1-4)GlcNAc(b1-
G01665ZH	Gal(?1-?)[Fuc(?1-?)]GlcNAc(?1-?)Man(?1-?)[Man(?1-?)][Xyl(?1-?)]Man(?1-?)GlcNAc(?1-?)GlcNAc(?1-	Gal(b1-4)[Fuc(a1-6)]GlcNAc(b1-2)Man(a1-3)[Man(a1-6)][Xyl(b1-2)]Man(b1-4)GlcNAc(b1-4)GlcNAc(?1-
G01681JC	GalNAc4S(b1-4)GlcNAc(b1-2)Man(a1-?)[GalNAc(b1-4)GlcNAc(b1-2)Man(a1-?)]Man(b1-4)GlcNAc(b1-4)GlcNAc	GalNAc4S(a1-3)GlcNAc(a1-3)Man(a1-?)[GalNAc(b1-4)GlcNAc(b1-2)Man(a1-?)]Man(b1-4)GlcNAc(b1-4)GlcNAc
G01706LC	L-GulNAc(?1-?)QuiNAc	L-GulNAc(a1-3)QuiNAc
G01733BY	Fuc(?1-?)Gal(?1-?)[Fuc(?1-?)]GlcNAc(?1-?)Man	Fuc(a1-2)Gal(b1-4)[Fuc(a1-3)]GlcNAc(b1-2)Man
G01734XU	Neu5Ac(a2-3)Gal(b1-4)GlcNAc(b1-2)[Neu5Ac(a2-3)Gal(b1-4)GlcNAc(b1-4)]Man(a1-3)[Man(a1-6)]Man(b1-4)GlcNAc(b1-4)[Fuc(a1-6)]Glc?NAc(?1-	Neu5Ac(a2-3)Gal(b1-4)GlcNAc(b1-2)[Neu5Ac(a2-3)Gal(b1-4)GlcNAc(b1-4)]Man(a1-3)[Man(a1-6)]Man(b1-4)GlcNAc(b1-4)[Fuc(a1-6)]GlcNAc(?1-
G01680CB	Neu5Ac(a2-6)Gal(b1-4)GlcNAc(b1-2)Man(a1-?)[GlcNAc(b1-2)Man(a1-?)]Man(b1-4)GlcNAc(b1-4)[Fuc(?1-?)]GlcNAc(?1-	Neu5Ac(a1-3)Gal(a1-6)GlcNAc(a1-6)Man(a1-?)[GlcNAc(b1-2)Man(a1-?)]Man(b1-4)GlcNAc(b1-4)[Fuc(?1-?)]GlcNAc(?1-
G01706FA	Neu5Ac(a2-3/6)Gal(b1-4)[Fuc(a1-3)]GlcNAc(b1-3)Gal(b1-4)GlcNAc(b1-2)[Neu5Ac(a2-3/6)Gal(b1-4)[Fuc(a1-3)]GlcNAc(b1-3)Gal(b1-4)GlcNAc(b1-4)]Man(a1-3)[Man(a1-3)[Man(a1-6)]Man(a1-6)]Man(b1-4)GlcNAc(b1-4)GlcNAc(?1-	Neu5Ac(a2-3/6)Gal(b1-4)[Fuc(a1-3)]GlcNAc(b1-3)Gal(b1-4)GlcNAc(b1-2)[Neu5Ac(a2-3/6)Gal(b1-4)[Fuc(a1-3)]GlcNAc(b1-3)Gal(b1-4)GlcNAc(b1-4)]Man(a1-3)[Man(a1-3)[Man(a1-6)]Man(a1-6)]Man(b1-4)GlcNAc(b1-4)GlcNAc(?1-
G01726AR	Gal(?1-?)[Fuc(?1-?)]GlcNAc(?1-?)Gal(?1-3)GalNAc(?1-	Gal(b1-3)[Fuc(a1-4)]GlcNAc(b1-3)Gal(b1-3)GalNAc(?1-
G01742GV	Neu5Ac(?2-?)Gal(?1-?)GlcNAc(?1-?)Man(?1-?)[GlcNAc(?1-?)Man(?1-?)][GlcNAc(?1-?)]Man(?1-?)GlcNAc(?1-?)GlcNAc(?1-	Neu5Ac(a2-6)Gal(b1-4)GlcNAc(b1-2)Man(a1-3)[GlcNAc(b1-2)Man(a1-6)][GlcNAc(b1-4)]Man(b1-4)GlcNAc(b1-4)GlcNAc(?1-
G01687LF	Neu5Ac(a2-3/6)Gal(b1-4)[Fuc(a1-3)]GlcNAc(b1-2)[GalNAc(b1-4)[Fuc(a1-3)]GlcNAc(b1-4)]Man(a1-3)[GlcNAc(b1-4)][Neu5Ac(a2-3/6)Gal(b1-4)[Fuc(a1-3)]GlcNAc(b1-2)[Neu5Ac(a2-8)Neu5Ac(a2-3/6)Gal(b1-4)GlcNAc(b1-6)]Man(a1-6)]Man(b1-4)GlcNAc(b1-4)[Fuc(a1-6)]GlcNAc(?1-	Neu5Ac(a2-3/6)Gal(b1-4)[Fuc(a1-3)]GlcNAc(b1-2)[GalNAc(b1-4)[Fuc(a1-3)]GlcNAc(b1-4)]Man(a1-3)[GlcNAc(b1-4)][Neu5Ac(a2-3/6)Gal(b1-4)[Fuc(a1-3)]GlcNAc(b1-2)[Neu5Ac(a2-8)Neu5Ac(a2-3/6)Gal(b1-4)GlcNAc(b1-6)]Man(a1-6)]Man(b1-4)GlcNAc(b1-4)[Fuc(a1-6)]GlcNAc(?1-
G01688PQ	Gal(b1-4)Glc(a1-4)GlcA(b1-4)Fuc3Ac(?1-	Gal(b1-4)Glc(a1-4)GlcA(b1-4)Fuc3Ac(?1-
G01703HW	Gal(?1-?)GlcNAc(?1-?)Gal(?1-?)GlcNAc(?1-?)Gal(?1-?)GlcNAc?S(?1-?)[Gal(?1-?)]GalNAc-ol	Gal(b1-4)GlcNAc(b1-3)Gal(b1-4)GlcNAc(b1-3)Gal(b1-4)GlcNAc(b1-6)[Gal(b1-3)]GalNAc-ol
G01710XJ	Neu5Gc(?2-?)Gal(?1-?)[Neu5Gc(?2-?)]GalNAc	Neu5Gc(a2-3)Gal(b1-3)[Neu5Gc(a2-6)]GalNAc
G01712EB	Neu5Ac(a2-3)[Gal?NAc(b1-4)]Gal(b1-4)Glc	Neu5Ac(a2-3)[GalNAc(b1-4)]Gal(b1-4)Glc
G01719TO	Neu5Gc(a2-3/6)Gal(b1-4)[Fuc(a1-3)]GlcNAc(b1-2)Man(a1-3)[GlcNAc(b1-4)][Man(a1-3)[Man(a1-6)]Man(a1-6)]Man(b1-4)GlcNAc(b1-4)[Fuc(a1-6)]GlcNAc(?1-	Neu5Gc(a2-3/6)Gal(b1-4)[Fuc(a1-3)]GlcNAc(b1-2)Man(a1-3)[GlcNAc(b1-4)][Man(a1-3)[Man(a1-6)]Man(a1-6)]Man(b1-4)GlcNAc(b1-4)[Fuc(a1-6)]GlcNAc(?1-
G01760WR	Rha(a1-4)GlcA(b1-6)Gal(?1-	Rha(a1-4)GlcA(b1-6)Gal(?1-
G01763RO	Gal(?1-?)Gal(b1-3)[GlcNAc(b1-6)]GalNAc(a1-	Gal(a1-4)Gal(b1-3)[GlcNAc(b1-6)]GalNAc(a1-
G01765ZR	Gal(b1-3)GalNAc(?1-?)Gal(?1-	Gal(b1-4)GalNAc(?1-?)Gal(?1-
G01676BI	Glc(a1-4)Glc(a1-6)Glc(a1-6)Glc(?1-	Glc(a1-4)Glc(a1-6)Glc(a1-6)Glc(?1-
G01725TI	Man(b1-4)Man(b1-4)[Gal(a1-6)]Man(b1-4)[Gal(a1-6)]Man(b1-4)Man(b1-4)[Gal(a1-6)]Man(b1-4)Man(b1-4)Man(b1-4)Man(b1-4)Man?(?1-	Man(b1-4)Man(b1-4)[Gal(a1-6)]Man(b1-4)[Gal(a1-6)]Man(b1-4)Man(b1-4)[Gal(a1-6)]Man(b1-4)Man(b1-4)Man(b1-4)Man(b1-4)Man(?1-
G01680PW	Neu5Gc(a2-6)Gal(b1-4)ManNAc6S(b1-2)Man(a1-3)[Neu5Ac(a2-3)Gal(b1-4)GlcNAc(b1-2)Man(a1-6)]Man(b1-4)GlcNAc(b1-4)[Fuc(a1-6)]GlcNAc(?1-	Neu5Gc(a2-6)Gal(b1-4)ManNAc6S(b1-2)Man(a1-3)[Neu5Ac(a2-3)Gal(b1-4)GlcNAc(b1-2)Man(a1-6)]Man(b1-4)GlcNAc(b1-4)[Fuc(a1-6)]GlcNAc(?1-
G01726PL	Neu5Ac(a2-3)Gal(?1-?)GlcNAc(?1-?)Man(a1-3)[Neu5Ac(a2-3)Gal(?1-?)GlcNAc(?1-?)Man(a1-6)]Man(b1-4)GlcNAc(b1-4)[Fuc(a1-6)]GlcNAc(b1-	Neu5Ac(b1-4)Gal(b1-2)GlcNAc(b1-4)Man(b1-2)[Neu5Ac(a2-3)Gal(?1-?)GlcNAc(?1-?)Man(a1-6)]Man(b1-4)GlcNAc(b1-4)[Fuc(a1-6)]GlcNAc(b1-
G01736SA	Araf(a1-3)[Xyl(b1-4)]D-Lyx(?1-	Araf(a1-3)[Xyl(b1-4)]D-Lyx(?1-
G01742MR	Gal(b1-4)[Fuc(b1-3)]GlcNAc(a1-3)Gal(b1-4)Glc(?1-	Gal(b1-4)[Fuc(b1-3)]GlcNAc(a1-3)Gal(b1-4)Glc(?1-
G01750CH	Neu5Ac(a2-3)Gal(b1-3)ManNAc(b1-2)Man(a1-3)[Neu5Ac(a2-3)Gal(b1-3)GlcNAc(b1-2)[Neu5Ac(a2-3)Gal(b1-3)GlcNAc(b1-6)]Man(a1-6)]Man(b1-4)GlcNAc(b1-4)[Fuc(a1-6)]GlcNAc(?1-	Neu5Ac(a2-3)Gal(b1-3)ManNAc(b1-2)Man(a1-3)[Neu5Ac(a2-3)Gal(b1-3)GlcNAc(b1-2)[Neu5Ac(a2-3)Gal(b1-3)GlcNAc(b1-6)]Man(a1-6)]Man(b1-4)GlcNAc(b1-4)[Fuc(a1-6)]GlcNAc(?1-
G01703OY	GalNAc(?1-4)Gal(b1-4)GlcNAc(b1-?)[GalNAc(?1-3)Gal(b1-?)]GalNAc	GalNAc(b1-3)Gal(b1-6)GlcNAc(b1-4)[GalNAc(b1-3)Gal(b1-?)]GalNAc
G01708IQ	Glc2,3,6S3(?1-	Glc2,3,6S3(?1-
G01736GO	L-GalNAc3,4,6Ac3(?1-	L-GalNAc3,4,6Ac3(?1-
G01772JF	Gal(?1-?)[Fuc(?1-?)]Gal(?1-?)?-GalNAc(?1-?)[Neu5Ac(?2-?)]Gal(?1-?)Glc	Gal(a1-3)[Fuc(a1-2)]Gal(b1-3)GalNAc(b1-4)[Neu5Ac(a2-3)]Gal(b1-4)Glc
G01787RE	Man(a1-2)[Man(a1-3)Man(a1-2)Man(a1-2)Man(a1-6)]Man?(?1-	Man(a1-2)[Man(a1-3)Man(a1-2)Man(a1-2)Man(a1-6)]Man(?1-
G01799MY	Gal(a1-3)[Rha(a1-4)]Glc?NAc(?1-	Gal(a1-3)[Rha(a1-4)]Glc(?1-
G01799XY	Fuc2,3Me2(a1-4)GlcA(b1-4)Fuc2,3Me2(a1-3)Rha(a1-2)L-6dTal?(?1-	Fuc2,3Me2(a1-4)GlcA(b1-4)Fuc2,3Me2(a1-3)Rha(a1-2)L-6dTal(?1-
G01805BZ	Gal4-1,6-2(R)Py(?1-?)GlcNAc(?1-?)Fuc	Gal4-1,6-2(R)Py(b1-3)GlcNAc(b1-3)Fuc
G01814QI	Hex(?1-4)HexNAc6N	Hex(b1-3)HexNAc6N
G01856DB	Gal6S(?1-?)GlcNAc(?1-?)[Neu5Ac(?2-?)]GalNAc	Gal6S(b1-4)GlcNAc(b1-3)[Neu5Ac(a2-6)]GalNAc
G01775VZ	Neu5Gc(a2-3/6)Gal(b1-4)[Fuc(a1-3)]GlcNAc(b1-2)[Gal(b1-4)GlcNAc(b1-4)]Man(a1-3)[GlcNAc(b1-4)][Gal(b1-4)GlcNAc(b1-2)[Neu5Ac(a2-3/6)Gal(b1-4)GlcNAc(b1-6)]Man(a1-6)]Man(b1-4)GlcNAc(b1-4)GlcNAc(?1-	Neu5Gc(a2-3/6)Gal(b1-4)[Fuc(a1-3)]GlcNAc(b1-2)[Gal(b1-4)GlcNAc(b1-4)]Man(a1-3)[GlcNAc(b1-4)][Gal(b1-4)GlcNAc(b1-2)[Neu5Ac(a2-3/6)Gal(b1-4)GlcNAc(b1-6)]Man(a1-6)]Man(b1-4)GlcNAc(b1-4)GlcNAc(?1-
G01779GQ	Gal(?1-?)GlcNAc(?1-?)Gal(?1-?)GlcNAc(?1-?)[Gal(?1-?)GlcNAc(?1-?)]Man(?1-?)[Gal(?1-?)GlcNAc(?1-?)[Gal(?1-?)GlcNAc(?1-?)]Man(?1-?)]Man(?1-?)GlcNAc(?1-?)GlcNAc(?1-	Gal(b1-4)GlcNAc(b1-3)Gal(b1-4)GlcNAc(b1-6)[Gal(b1-4)GlcNAc(b1-4)]Man(a1-3)[Gal(b1-4)GlcNAc(b1-2)[Gal(b1-4)GlcNAc(b1-6)]Man(a1-6)]Man(b1-4)GlcNAc(b1-4)GlcNAc(?1-
G01799XU	Neu5Ac(a2-?)Gal(b1-4)GlcNAc(b1-3)Gal(b1-4)Glc(?1-	Neu5Ac(a2-6)Gal(b1-4)GlcNAc(b1-3)Gal(b1-4)Glc(?1-
G01803DO	Neu5Gc(a2-3/6)Gal(b1-4)GlcNAc(b1-2)[Gal(b1-4)GlcNAc(b1-4)]Man(a1-3)[Neu5Gc(a2-3/6)Gal(b1-4)GlcNAc(b1-2)[Neu5Gc(a2-3/6)Gal(b1-4)GlcNAc(b1-6)]Man(a1-6)]Man(b1-4)GlcNAc(b1-4)GlcNAc(?1-	Neu5Gc(a2-3/6)Gal(b1-4)GlcNAc(b1-2)[Gal(b1-4)GlcNAc(b1-4)]Man(a1-3)[Neu5Gc(a2-3/6)Gal(b1-4)GlcNAc(b1-2)[Neu5Gc(a2-3/6)Gal(b1-4)GlcNAc(b1-6)]Man(a1-6)]Man(b1-4)GlcNAc(b1-4)GlcNAc(?1-
G01833QR	Xyl(b1-3)Xyl(?1-	Xyl(b1-3)Xyl(?1-
G01836CN	?-Fuc?(?1-?)Hex?(?1-?)Hex?NAc(?1-3)[Neu5Ac(a2-6)]GalNAc(?1-	Fuc(a2-3)Gal(b1-4)GlcNAc(b1-3)[Neu5Ac(a2-6)]GalNAc(?1-
G01768OD	Neu5Ac(a2-3)Gal(?1-?)GalNAc(b1-3)Gal(a1-4)Gal(b1-4)Glc	Neu5Ac(b1-3)Gal(?1-?)GalNAc(b1-3)Gal(a1-4)Gal(b1-4)Glc
G01769GP	Fuc(a1-2)Gal(b1-3)[Gal(?1-?)GlcNAc6S(b1-6)]GalNAc-ol	Fuc(b1-4)Gal(b1-3)[Gal(?1-?)GlcNAc6S(b1-6)]GalNAc-ol
G01787AJ	GlcNAc(a1-4)Gal(b1-3)[GlcNAc(b1-3)[Fuc(a1-4)]GlcNAc(b1-6)]GalNAc(?1-	GlcNAc(a1-4)Gal(b1-3)[GlcNAc(b1-3)[Fuc(a1-4)]GlcNAc(b1-6)]GalNAc(?1-
G01843QI	Fuc(a1-2)Gal(b1-3)[Fuc(a1-4)]GlcNAc(b1-3)Gal(b1-3)GlcNAc(b1-3)[Gal(b1-3)GlcNAc(b1-3)[Gal(b1-4)GlcNAc(b1-6)]Gal(b1-4)GlcNAc(?1-6)]Gal(b1-4)Glc(?1-	Fuc(b1-6)Gal(b1-3)[Fuc(a1-4)]GlcNAc(b1-3)Gal(b1-3)GlcNAc(b1-3)[Gal(b1-3)GlcNAc(b1-3)[Gal(b1-4)GlcNAc(b1-6)]Gal(b1-4)GlcNAc(?1-6)]Gal(b1-4)Glc(?1-
G01843AB	GalNAc(a1-3)[Fuc(a1-2)]Gal(b1-4)GlcNAc(b1-2)Man(a1-3)[Man(a1-2)D-Alt(a1-3)Man(a1-6)]Man(b1-4)GlcNAc(b1-4)[Fuc(a1-6)]GlcNAc(?1-	GalNAc(a1-3)[Fuc(a1-2)]Gal(b1-4)GlcNAc(b1-2)Man(a1-3)[Man(a1-2)D-Alt(a1-3)Man(a1-6)]Man(b1-4)GlcNAc(b1-4)[Fuc(a1-6)]GlcNAc(?1-
G01847HY	Gal(?1-?)GlcNAc(?1-?)Man(?1-?)[Xyl(?1-?)]Man(?1-?)GlcNAc(?1-?)GlcNAc(?1-	Gal(b1-4)GlcNAc(b1-2)Man(a1-3)[Xyl(b1-2)]Man(b1-4)GlcNAc(b1-4)GlcNAc(?1-
G01805PA	D-Alt2,3,4Ac36F(?1-	D-Alt2,3,4Ac36F(?1-
G01912GF	Gal(b1-3)[Gal(b1-4)[Fuc(a1-3)]GlcNAc(b1-6)]Gal?NAc(?1-	Gal(b1-3)[Gal(b1-4)[Fuc(a1-3)]GlcNAc(b1-6)]GalNAc(?1-
G01917CF	Gal(b1-4)GlcNAc(b1-2)[Neu5Ac(a2-3)Gal(b1-4)GlcNAc(b1-4)]Man(a1-3)[Neu5Ac(a2-3)Gal(b1-4)GlcNAc(b1-3)Gal(b1-4)GlcNAc(b1-2)[Neu5Ac(a2-3)Gal(b1-4)GlcNAc(b1-3)Gal(b1-4)GlcNAc(b1-6)]Man(a1-6)]Man(b1-4)GlcNAc(b1-4)[Fuc(a1-6)]Glc?NAc(?1-	Gal(b1-4)GlcNAc(b1-2)[Neu5Ac(a2-3)Gal(b1-4)GlcNAc(b1-4)]Man(a1-3)[Neu5Ac(a2-3)Gal(b1-4)GlcNAc(b1-3)Gal(b1-4)GlcNAc(b1-2)[Neu5Ac(a2-3)Gal(b1-4)GlcNAc(b1-3)Gal(b1-4)GlcNAc(b1-6)]Man(a1-6)]Man(b1-4)GlcNAc(b1-4)[Fuc(a1-6)]GlcNAc(?1-
G01912KI	Gal(a1-3)Gal(b1-4)GlcNAc(b1-2)Man(a1-?)[GlcNAc(b1-2)Man(a1-?)][GlcNAc(b1-4)]Man(b1-4)GlcNAc(b1-4)[Fuc(a1-6)]GlcNAc(?1-	Gal(a1-3)Gal(a1-3)GlcNAc(b1-2)Man(a1-?)[GlcNAc(b1-2)Man(a1-?)][GlcNAc(b1-4)]Man(b1-4)GlcNAc(b1-4)[Fuc(a1-6)]GlcNAc(?1-
G01912QV	Neu5Ac(a2-3/6)Gal(b1-4)GlcNAc(b1-2)Man(a1-3)[Gal(b1-4)[Fuc(a1-3)]GlcNAc(b1-2)Man(a1-6)]Man(b1-4)GlcNAc(b1-4)[Fuc(a1-6)]GlcNAc(?1-	Neu5Ac(a2-3/6)Gal(b1-4)GlcNAc(b1-2)Man(a1-3)[Gal(b1-4)[Fuc(a1-3)]GlcNAc(b1-2)Man(a1-6)]Man(b1-4)GlcNAc(b1-4)[Fuc(a1-6)]GlcNAc(?1-
G01927JZ	Glc2Gc(a1-4)Glc(a1-4)Glc(a1-4)Glc(a1-4)Glc(?1-	Glc2Gc(a1-4)Glc(a1-4)Glc(a1-4)Glc(a1-4)Glc(?1-
G01927MM	Fuc(a1-2)Gal(b1-4)[Fuc(a1-3)]GlcNAc(b1-2)[Gal(a1-3)Gal(b1-4)GlcNAc(b1-4)]Man(a1-3)[GlcNAc(b1-4)][Neu5Ac(a2-3/6)Gal(b1-4)[Fuc(a1-3)]GlcNAc(b1-3)Gal(b1-4)GlcNAc(b1-2)[Gal(b1-4)[Fuc(a1-3)]GlcNAc(b1-6)]Man(a1-6)]Man(b1-4)GlcNAc(b1-4)GlcNAc(?1-	Fuc(a1-2)Gal(b1-4)[Fuc(a1-3)]GlcNAc(b1-2)[Gal(a1-3)Gal(b1-4)GlcNAc(b1-4)]Man(a1-3)[GlcNAc(b1-4)][Neu5Ac(a2-3/6)Gal(b1-4)[Fuc(a1-3)]GlcNAc(b1-3)Gal(b1-4)GlcNAc(b1-2)[Gal(b1-4)[Fuc(a1-3)]GlcNAc(b1-6)]Man(a1-6)]Man(b1-4)GlcNAc(b1-4)GlcNAc(?1-
G01934RR	Gal(b1-4)[Gal(b1-6)]ManNAc(?1-	Gal(b1-4)[Gal(b1-6)]ManNAc(?1-
G01954BI	Neu5Ac(a2-3/6)Gal(b1-4)[Fuc(a1-3)]GlcNAc(b1-2)[Gal(b1-4)GlcNAc(b1-4)]Man(a1-3)[Gal(b1-4)[Fuc(a1-3)]GlcNAc(b1-2)[Neu5Ac(a2-3/6)Gal(b1-4)[Fuc(a1-3)]GlcNAc(b1-6)]Man(a1-6)]Man(b1-4)GlcNAc(b1-4)[Fuc(a1-6)]GlcNAc(?1-	Neu5Ac(a2-3/6)Gal(b1-4)[Fuc(a1-3)]GlcNAc(b1-2)[Gal(b1-4)GlcNAc(b1-4)]Man(a1-3)[Gal(b1-4)[Fuc(a1-3)]GlcNAc(b1-2)[Neu5Ac(a2-3/6)Gal(b1-4)[Fuc(a1-3)]GlcNAc(b1-6)]Man(a1-6)]Man(b1-4)GlcNAc(b1-4)[Fuc(a1-6)]GlcNAc(?1-
G01886BB	GlcA(b1-2)Man?(a1-	GlcA(b1-2)Glc(a1-
G01920NU	Rha(a1-2)Gal(a1-3)GlcNAc(a1-3)Rha(a1-3)Rha(a1-2)Gal(a1-3)GlcNAc(a1-3)Rha(a1-3)Rha(a1-2)Gal(a1-3)GlcNAc(a1-3)Rha(a1-3)Rha(a1-2)Gal(a1-3)GlcNAc(a1-3)Rha?(?1-	Rha(a1-2)Gal(a1-3)GlcNAc(a1-3)Rha(a1-3)Rha(a1-2)Gal(a1-3)GlcNAc(a1-3)Rha(a1-3)Rha(a1-2)Gal(a1-3)GlcNAc(a1-3)Rha(a1-3)Rha(a1-2)Gal(a1-3)GlcNAc(a1-3)Rha(?1-
G01886ZC	D-6dAlt(b1-3)[Gal(b1-4)]GlcNAc(b1-6)Man(?1-	D-6dAlt(b1-3)[Gal(b1-4)]GlcNAc(b1-6)Man(?1-
G01915KZ	HexA(?1-3)[6-deoxy-Hex(?1-2)6-deoxy-Hex(?1-6)]Hex(?1-	HexA(b1-6)[6-deoxy-Hex(b1-4)6-deoxy-Hex(b1-6)]Hex(?1-
G01919UV	Glc(a1-2)Man(a1-2)Man(a1-3)[Man(a1-2)Man(a1-3)[Man(a1-2)Man(a1-2)Man(a1-6)]Man(a1-6)]Man(b1-4)GlcNAc(b1-4)GlcNAc(?1-	Glc(a1-2)Man(a1-2)Man(a1-3)[Man(a1-2)Man(a1-3)[Man(a1-2)Man(a1-2)Man(a1-6)]Man(a1-6)]Man(b1-4)GlcNAc(b1-4)GlcNAc(?1-
G01918RG	Hex2Br3,4,6Ac3(?1-	Hex2Br3,4,6Ac3(?1-
G01878QF	GlcN3F(?1-	GlcN3F(?1-
G01888IX	Neu8Me(?2-	Neu8Me(?2-
G01925IO	HexN3,4,6Me3(?1-	HexN3,4,6Me3(?1-
G01962HY	Neu5Ac(a2-6)Gal(b1-4)GlcNAc(b1-2)Man(a1-?)[Gal(b1-4)GlcNAc(b1-2)Man(a1-?)][GlcNAc(b1-4)]Man(b1-4)GlcNAc(b1-4)[Fuc(a1-6)]GlcNAc	Neu5Ac(a1-6)Gal(a1-3)GlcNAc(b1-2)Man(a1-?)[Gal(b1-4)GlcNAc(b1-2)Man(a1-?)][GlcNAc(b1-4)]Man(b1-4)GlcNAc(b1-4)[Fuc(a1-6)]GlcNAc
G01971BE	Araf(a1-3)[Araf(a1-2)[Araf(a1-3)]Xyl(b1-4)]Xyl(b1-4)Xyl?(?1-	Araf(a1-3)[Araf(a1-2)[Araf(a1-3)]Xyl(b1-4)]Xyl(b1-4)Xyl(?1-
G01999VP	Neu5Ac(a2-3)Gal(b1-3)[Gal(?1-?)GlcNAc(b1-6)]GalNAc	Neu5Ac(b1-4)Gal(b1-3)[Gal(?1-?)GlcNAc(b1-6)]GalNAc
G02033VO	Fuc(a1-2)Gal(b1-?)GlcNAc(b1-3)[GlcNAc(b1-6)]GalNAc	Fuc(b1-3)Gal(b1-?)GlcNAc(b1-3)[GlcNAc(b1-6)]GalNAc
G01957WH	GalNAc(b1-4)GlcA(b1-3)GalNAc(b1-4)GlcA(b1-3)?-GalNAc-ol	GalNAc(b1-4)GlcA(b1-3)GalNAc(b1-4)GlcA(b1-3)GalNAc
G01972UA	Neu5Ac(?2-?)Gal(?1-?)GlcNAc(?1-?)[Neu5Ac(?2-?)Gal(?1-?)GlcNAc(?1-?)]Man(?1-?)[Neu5Ac(?2-?)Gal(?1-?)GlcNAc(?1-?)Man(?1-?)]Man(?1-?)GlcNAc(?1-?)[Fuc(?1-?)]GlcNAc(?1-	Neu5Ac(a2-3)Gal(b1-4)GlcNAc(b1-4)[Neu5Ac(a2-3)Gal(b1-4)GlcNAc(b1-4)]Man(a1-3)[Neu5Ac(a2-3)Gal(b1-4)GlcNAc(b1-2)Man(a1-3)]Man(b1-4)GlcNAc(b1-4)[Fuc(a1-6)]GlcNAc(?1-
G02028FL	ManNAc(b1-4)Glc(a1-3)Rha(?1-	ManNAc(b1-4)Glc(a1-3)Rha(?1-
G02031WC	Gal(b1-6)Gal3F(b1-6)Gal(?1-	Gal(b1-6)Gal3F(b1-6)Gal(?1-
G01958WI	Fuc(a1-2)Gal(b1-3)GlcNAc(b1-3)Gal(b1-4)[Fuc(a1-3)]GlcNAc(b1-3)Gal(b1-4)GlcNAc(b1-3)Gal(b1-4)Glc(?1-	Fuc(a1-2)Gal(b1-3)GlcNAc(b1-3)Gal(b1-4)[Fuc(a1-3)]GlcNAc(b1-3)Gal(b1-4)GlcNAc(b1-3)Gal(b1-4)Glc(?1-
G01989KK	Man(a1-3)[Man(a1-?)Man(a1-6)][?-Xyl(b1-2)]Man(b1-4)GlcNAc(b1-4)GlcNAc(b1-	Man(a1-3)[Man(Xyl)Man(a1-6)][?-Xyl(b1-2)]Man(b1-4)GlcNAc(b1-4)GlcNAc(b1-
G02024UK	Gal(?1-3)[Fuc(?1-?)HexNAc(?1-?)Gal(?1-?)HexNAc(?1-6)]GalNAc(a1-3)GalNAc-ol	Gal(b1-4)[Fuc(a1-3)HexNAc(b1-3)Gal(b1-4)HexNAc(b1-3)]GalNAc(a1-3)GalNAc-ol
G02031QX	Gal(?1-3)[Fuc(?1-?)HexNAc(?1-6)]Gal(b1-3)[Neu5Ac(a2-3)Gal(?1-?)[Fuc(?1-?)]GlcNAc(b1-6)]GalNAc-ol	Gal(b1-4)[Fuc(a1-2)HexNAc(b1-3)]Gal(b1-4)[Neu5Ac(a1-3)Gal(?1-?)[Fuc(?1-?)]GlcNAc(b1-6)]GalNAc-ol
G01978EJ	Neu5Ac(a2-6)Gal(b1-4)GlcNAc(b1-2)Man(a1-3)[GlcNAc(b1-4)][Neu5Ac(a2-3)Gal(b1-4)GlcNAc(b1-2)Man(a1-6)]Man(b1-4)GlcNAc(b1-4)[Fuc(a1-6)]Glc?NAc(?1-	Neu5Ac(a2-6)Gal(b1-4)GlcNAc(b1-2)Man(a1-3)[GlcNAc(b1-4)][Neu5Ac(a2-3)Gal(b1-4)GlcNAc(b1-2)Man(a1-6)]Man(b1-4)GlcNAc(b1-4)[Fuc(a1-6)]GlcNAc(?1-
G02028OM	Xyl(a1-6)Glc(b1-4)[Gal(b1-2)Xyl(a1-6)]Glc(b1-4)[Fuc(a1-2)Gal(b1-2)Xyl(a1-6)]Glc(b1-4)Glc?(?1-	Xyl(a1-6)Glc(b1-4)[Gal(b1-2)Xyl(a1-6)]Glc(b1-4)[Fuc(a1-2)Gal(b1-2)Xyl(a1-6)]Glc(b1-4)Glc-ol(?1-
G01963VM	L-6dTal(a1-2)[Fuc(a1-2)Gal(b1-3)]Gal(b1-3)[GlcNAc(b1-3)[Fuc(a1-4)]GlcNAc(b1-6)]GalNAc(?1-	L-6dTal(a1-2)[Fuc(a1-2)Gal(b1-3)]Gal(b1-3)[GlcNAc(b1-3)[Fuc(a1-4)]GlcNAc(b1-6)]GalNAc(?1-
G01987UY	ManNAc(b1-2)Man(a1-3)[Gal(b1-4)GlcNAc(b1-2)[Fuc(a1-6)GlcNAc(b1-6)]Man(a1-6)]Man(b1-4)GlcNAc(b1-4)GlcNAc(?1-	ManNAc(b1-2)Man(a1-3)[Gal(b1-4)GlcNAc(b1-2)[Fuc(a1-6)GlcNAc(b1-6)]Man(a1-6)]Man(b1-4)GlcNAc(b1-4)GlcNAc(?1-
G01996OW	Gal(b1-4)GlcNAc(b1-2)[Fuc(a1-2)Gal(b1-4)GlcNAc(b1-4)]Man(a1-3)[Gal(b1-4)GlcNAc(b1-2)Man(a1-6)]Man(b1-4)GlcNAc(b1-4)[Fuc(a1-6)]GlcNAc(?1-	Gal(b1-4)GlcNAc(b1-2)[Fuc(a1-2)Gal(b1-4)GlcNAc(b1-4)]Man(a1-3)[Gal(b1-4)GlcNAc(b1-2)Man(a1-6)]Man(b1-4)GlcNAc(b1-4)[Fuc(a1-6)]GlcNAc(?1-
G02009OV	Hex6Me(?1-4)Hex(?1-	Hex6Me(a1-2)Hex(?1-
G02035MJ	Glc(b1-6)Glc(b1-6)Glc(b1-6)Glc(b1-6)Glc(?1-6)Glc(b1-	Glc(b1-6)Glc(b1-6)Glc(b1-6)Glc(b1-6)Glc(?1-6)Glc(b1-
G01962XS	6-deoxy-Hex3N(?1-	6-deoxy-Hex3N(?1-
G02057LB	GalNAc4S(b1-4)GlcNAc(b1-2)Man(a1-3)[GlcNAc(b1-4)][Neu5Ac(a2-?)Gal(b1-4)GlcNAc(b1-2)Man(a1-6)]Man(b1-4)GlcNAc(b1-4)[Fuc(a1-6)]GlcNAc	GalNAc4S(a2-6)GlcNAc(b1-2)Man(a1-3)[GlcNAc(b1-4)][Neu5Ac(a2-?)Gal(b1-4)GlcNAc(b1-2)Man(a1-6)]Man(b1-4)GlcNAc(b1-4)[Fuc(a1-6)]GlcNAc
G02092XA	GlcNAc(?1-?)Gal(?1-?)GlcNAc(?1-?)Gal(?1-?)[Fuc(?1-?)Gal(?1-?)GlcNAc(?1-?)]GalNAc	GlcNAc(a1-4)Gal(b1-4)GlcNAc(b1-3)Gal(b1-3)[Fuc(a1-2)Gal(b1-4)GlcNAc(b1-6)]GalNAc
G02132BT	Neu5Ac(a2-3)Gal(b1-4)GlcNAc(b1-2)Man(a1-3)[Neu5Ac(a2-3)Gal(b1-4)GlcNAc(b1-2)[Neu5Ac(a2-3)Gal(b1-4)GlcNAc(b1-6)]Man(a1-6)]Man(b1-4)GlcNAc(b1-4)Glc?NAc(?1-	Neu5Ac(a2-3)Gal(b1-4)GlcNAc(b1-2)Man(a1-3)[Neu5Ac(a2-3)Gal(b1-4)GlcNAc(b1-2)[Neu5Ac(a2-3)Gal(b1-4)GlcNAc(b1-6)]Man(a1-6)]Man(b1-4)GlcNAc(b1-4)GlcNAc(?1-
G02049IZ	Man(a1-4)IdoN6N(b1-3)Ribf(?1-	Man(a1-4)IdoN6N(b1-3)Ribf(?1-
G02071VV	Man(a1-4)Man(a1-4)Man3Me(a1-4)Man3Me(a1-4)Man3Me(a1-4)Man3Me(a1-4)Man3Me(a1-4)Man3Me(?1-	Man(a1-4)Man(a1-4)Man3Me(a1-4)Man3Me(a1-4)Man3Me(a1-4)Man3Me(a1-4)Man3Me(a1-4)Man3Me(?1-
G02072LK	Glc(a1-2)[Glc(a1-2)Galf(b1-6)]Galf(b1-6)Galf(b1-6)Gal(?1-	Glc(a1-2)[Glc(a1-2)Galf(b1-6)]Galf(b1-6)Galf(b1-6)Gal(?1-
G02076GG	Neu5Gc(a2-3/6)Gal(b1-4)GlcNAc(b1-2)[Gal(a1-3)Gal(b1-4)GlcNAc(b1-4)]Man(a1-3)[GlcNAc(b1-4)][Gal(b1-4)[Fuc(a1-3)]GlcNAc(b1-2)[Neu5Ac(a2-3/6)Gal(b1-4)GlcNAc(b1-6)]Man(a1-6)]Man(b1-4)GlcNAc(b1-4)[Fuc(a1-6)]GlcNAc(?1-	Neu5Gc(a2-3/6)Gal(b1-4)GlcNAc(b1-2)[Gal(a1-3)Gal(b1-4)GlcNAc(b1-4)]Man(a1-3)[GlcNAc(b1-4)][Gal(b1-4)[Fuc(a1-3)]GlcNAc(b1-2)[Neu5Ac(a2-3/6)Gal(b1-4)GlcNAc(b1-6)]Man(a1-6)]Man(b1-4)GlcNAc(b1-4)[Fuc(a1-6)]GlcNAc(?1-
G02079RR	Neu5Ac(?2-?)Gal(?1-?)GlcNAc(?1-?)Man(?1-?)[Gal(?1-?)[Fuc(?1-?)]GlcNAc(?1-?)Man(?1-?)]Man(?1-?)GlcNAc(?1-?)[Fuc(?1-?)]GlcNAc(?1-	Neu5Ac(a2-6)Gal(b1-4)GlcNAc(b1-2)Man(a1-6)[Gal(b1-4)[Fuc(a1-3)]GlcNAc(b1-2)Man(a1-3)]Man(b1-4)GlcNAc(b1-4)[Fuc(a1-6)]GlcNAc(?1-
G02111QR	Gal4Me(b1-3)[Gal3Me(b1-6)]GlcNAc(b1-4)GlcNAc(b1-2)Man(a1-3)[Man(a1-6)][Xyl(b1-2)]Man(b1-4)GlcNAc(b1-4)GlcNAc(?1-	Gal4Me(b1-3)[Gal3Me(b1-6)]GlcNAc(b1-4)GlcNAc(b1-2)Man(a1-3)[Man(a1-6)][Xyl(b1-2)]Man(b1-4)GlcNAc(b1-4)GlcNAc(?1-
G02117EX	Man3Me(a1-4)Man3Me(a1-4)Man3Me(a1-4)Man3Me(a1-4)Man3Me(a1-4)Man3Me(?1-	Man3Me(a1-4)Man3Me(a1-4)Man3Me(a1-4)Man3Me(a1-4)Man3Me(a1-4)Man3Me(?1-
G02117MY	Kdn(a2-6)Gal(b1-4)GlcNAc(b1-2)Man(a1-3)[GlcNAc(b1-4)][Kdn(a2-6)Gal(b1-4)GlcNAc(b1-2)Man(a1-6)]Man(b1-4)GlcNAc(b1-4)[Fuc(a1-6)]GlcNAc(?1-	Kdn(a2-6)Gal(b1-4)GlcNAc(b1-2)Man(a1-3)[GlcNAc(b1-4)][Kdn(a2-6)Gal(b1-4)GlcNAc(b1-2)Man(a1-6)]Man(b1-4)GlcNAc(b1-4)[Fuc(a1-6)]GlcNAc(?1-
G02118GB	Araf(a1-2)[Glc(b1-6)]Glc(?1-	Araf(a1-2)[Glc(b1-6)]Glc(?1-
G02136GC	Neu5Gc(a2-8)Neu5Gc(a2-3/6)Gal(b1-4)GlcNAc(b1-2)Man(a1-3)[GlcNAc(b1-4)][Neu5Gc(a2-3/6)Gal(b1-4)GlcNAc(b1-2)Man(a1-6)]Man(b1-4)GlcNAc(b1-4)[Fuc(a1-6)]GlcNAc(?1-	Neu5Gc(a2-8)Neu5Gc(a2-3/6)Gal(b1-4)GlcNAc(b1-2)Man(a1-3)[GlcNAc(b1-4)][Neu5Gc(a2-3/6)Gal(b1-4)GlcNAc(b1-2)Man(a1-6)]Man(b1-4)GlcNAc(b1-4)[Fuc(a1-6)]GlcNAc(?1-
G02049RJ	Gal(?1-?)[Neu5Ac(?2-?)]GalNAc(?1-?)[Neu5Gc(?2-?)Neu5Ac(?2-?)]Gal(?1-?)Glc(?1-	Gal(b1-3)[Neu5Ac(a2-6)]GalNAc(b1-4)[Neu5Gc(a2-8)Neu5Ac(a2-3)]Gal(b1-4)Glc(?1-
G02063GL	GlcNAc(b1-?)Man(a1-3)[GlcNAc(b1-2)Man(a1-6)]Man(b1-4)GlcNAc(b1-4)GlcNAc-ol	GlcNAc(b1-2)Man(a1-3)[GlcNAc(b1-2)Man(a1-6)]Man(b1-4)GlcNAc(b1-4)GlcNAc-ol
G02070ZG	Neu5Gc(?2-?)Gal(?1-3)GalNAc	Neu5Gc(a2-3)Gal(b1-3)GalNAc
G02083XU	Man(a1-3)[Fuc(a1-2)]Rha(?1-	Man(a1-3)[Fuc(a1-2)]Rha(?1-
G02089LB	Gal6S(b1-4)GlcNAc6S(?1-	Gal6S(b1-4)GlcNAc6S(?1-
G02104GS	?-Rha(a1-1b)?-Rha	Glc(a1-1b)Glc
G02123VE	Neu5Ac(a2-3)Gal(b1-?)Hex	Neu5Ac(b1-4)Gal(b1-?)Hex
G02127XA	Neu5Ac(?2-?)Gal(b1-3)[Gal(?1-?)GlcNAc(b1-6)]GalNAc(a1-	Neu5Ac(a2-3)Gal(b1-4)[Gal(?1-?)GlcNAc(b1-6)]GalNAc(a1-
G02131XU	Fuc(a1-2)Gal(b1-3)[Fuc(a1-4)]GlcNAc(?1-3)Gal(b1-4)[Fuc(a1-3)]GlcNAc(b1-3)Gal(b1-4)[Fuc(a1-3)]GlcNAc(b1-3)Gal(b1-4)Glc(?1-	Fuc(b1-3)Gal(b1-3)[Fuc(a1-4)]GlcNAc(?1-3)Gal(b1-4)[Fuc(a1-3)]GlcNAc(b1-3)Gal(b1-4)[Fuc(a1-3)]GlcNAc(b1-3)Gal(b1-4)Glc(?1-
G02042JS	Glc(b1-4)GlcNAc(b1-4)GlcNAc(b1-4)GlcNAc(b1-4)[Fuc(a1-6)]Glc?NAc(?1-	Glc(b1-4)GlcNAc(b1-4)GlcNAc(b1-4)GlcNAc(b1-4)[Fuc(a1-6)]GlcNAc(?1-
G02081VW	Neu5Ac(a2-6)Gal(b1-4)GlcNAc(b1-2)Man(a1-3)[Neu5Ac(a2-6)Gal(b1-4)GalNAc(b1-2)Man(a1-6)]Man(b1-4)GlcNAc(b1-4)[Fuc(a1-6)]Glc?NAc(?1-	Neu5Ac(a2-6)Gal(b1-4)GlcNAc(b1-2)Man(a1-3)[Neu5Ac(a2-6)Gal(b1-4)GalNAc(b1-2)Man(a1-6)]Man(b1-4)GlcNAc(b1-4)[Fuc(a1-6)]GlcNAc(?1-
G02107NT	Gal(b1-4)GlcNAc(b1-3)Gal(b1-4)GlcNAc(b1-3)Gal(b1-4)GlcNAc(b1-2)Man(a1-3)[Gal(b1-4)GlcNAc(b1-3)Gal(b1-4)GlcNAc(b1-3)Gal(b1-4)GlcNAc(b1-2)Man(a1-6)]Man(b1-4)Glc?NAc(?1-	Gal(b1-4)GlcNAc(b1-3)Gal(b1-4)GlcNAc(b1-3)Gal(b1-4)GlcNAc(b1-2)Man(a1-3)[Gal(b1-4)GlcNAc(b1-3)Gal(b1-4)GlcNAc(b1-3)Gal(b1-4)GlcNAc(b1-2)Man(a1-6)]Man(b1-4)GlcNAc(?1-
G02133IK	GlcNAc(b1-2)Man(a1-3)[Man(a1-6)]Man(b1-4)GlcNAc(b1-4)Glc?NAc(?1-	GlcNAc(b1-2)Man(a1-3)[Man(a1-6)]Man(b1-4)GlcNAc(b1-4)GlcNAc(?1-
G02061CW	GlcA(?1-1b)Glc	GlcA(?1-1b)Glc
G02102BY	Rha(a1-3)Rha(a1-2)Glc(?1-	Rha(a1-3)Rha(a1-2)Glc(?1-
G02109MM	Hex(?1-3)[Penp(?1-6)]Hex(?1-	Hex(a1-3)[Penp(a1-3)]Hex(?1-
G02114MH	Gal(b1-2)Hex(?1-	Gal(b1-2)Hex(?1-
G02125NR	Gal2,3Me24,6NAc2(?1-	Gal2,3Me24,6NAc2(?1-
G02151GJ	GalNAc(a1-3)[Fuc(a1-2)]Gal(?1-?)GalNAc	GalNAc(b1-3)[Fuc(a1-2)]Gal(?1-?)GalNAc
G02157YA	Gal(?1-?)GalNAc(?1-?)GlcNAc6P(?1-?)Man(?1-?)Glc	Gal(b1-3)GalNAc(b1-4)GlcNAc6P(b1-3)Man(b1-4)Glc
G02200QD	Xyl(?1-?)Araf(?1-?)Glc	Xyl(b1-2)Araf(a1-6)Glc
G02141TI	Gal(b1-4)GlcNAc6S(b1-3)Gal6S(b1-4)GlcNAc6S(b1-3)Gal(?1-	Gal(b1-4)GlcNAc6S(b1-3)Gal6S(b1-4)GlcNAc6S(b1-3)Gal(?1-
G02155YQ	Gal(a1-6)Man(b1-4)[Gal(a1-6)]Man(?1-	Gal(a1-6)Man(b1-4)[Gal(a1-6)]Man(?1-
G02170ZK	Man(a1-3)[GlcNAc(b1-?)Man(a1-6)]Man(b1-4)GlcNAc(b1-4)[Fuc(a1-3)]GlcNAc(?1-	Man(b1-2)[GlcNAc(b1-?)Man(a1-6)]Man(b1-4)GlcNAc(b1-4)[Fuc(a1-3)]GlcNAc(?1-
G02173JB	Man(a1-2)Man(a1-2)Man(a1-3)[Man(a1-2)Man(a1-?)[Man(a1-?)]Man(a1-6)]Man(b1-4)GlcNAc(?1-	Man(a1-3)Man(a1-3)Man(a1-3)[Man(a1-2)Man(a1-?)[Man(a1-?)]Man(a1-6)]Man(b1-4)GlcNAc(?1-
G02146NT	Neu5Ac(a2-3)Gal(b1-4)GlcNAc(b1-3)[Gal(b1-4)Glc?NAc(b1-6)]Gal(b1-4)GlcNAc(b1-3)Gal(b1-4)GlcNAc(b1-3)Gal(b1-4)Glc(b1-	Neu5Ac(a2-3)Gal(b1-4)GlcNAc(b1-3)[Gal(b1-4)GlcNAc(b1-6)]Gal(b1-4)GlcNAc(b1-3)Gal(b1-4)GlcNAc(b1-3)Gal(b1-4)Glc(b1-
G02149TM	Gal(?1-2)[Abe(?1-3)]Man(?1-	Gal(a1-2)[Abe(a1-3)]Man(?1-
G02162MZ	Neu5Ac(?2-?)GalNAc(?1-?)Gal(?1-?)Glc	Neu5Ac(a2-6)GalNAc(b1-4)Gal(b1-4)Glc
G02166AX	Neu5Ac(a2-8)Neu5Ac(a2-3/6)Gal(b1-4)[Fuc(a1-3)]GlcNAc(b1-2)[Neu5Gc(a2-3/6)Gal(b1-4)GlcNAc(b1-4)]Man(a1-3)[Neu5Ac(a2-3/6)Gal(b1-4)GlcNAc(b1-2)[Neu5Ac(a2-3/6)Gal(b1-4)[Fuc(a1-3)]GlcNAc(b1-6)]Man(a1-6)]Man(b1-4)GlcNAc(b1-4)GlcNAc(?1-	Neu5Ac(a2-8)Neu5Ac(a2-3/6)Gal(b1-4)[Fuc(a1-3)]GlcNAc(b1-2)[Neu5Gc(a2-3/6)Gal(b1-4)GlcNAc(b1-4)]Man(a1-3)[Neu5Ac(a2-3/6)Gal(b1-4)GlcNAc(b1-2)[Neu5Ac(a2-3/6)Gal(b1-4)[Fuc(a1-3)]GlcNAc(b1-6)]Man(a1-6)]Man(b1-4)GlcNAc(b1-4)GlcNAc(?1-
G02181MZ	GlcNAc(b1-2)Man(a1-3)[Gal(b1-4)[Fuc(a1-6)]GlcNAc(b1-2)Man(a1-6)][Xyl(b1-2)]Man(b1-4)GlcNAc(b1-4)[Fuc(a1-3)]Glc?NAc(?1-	GlcNAc(b1-2)Man(a1-3)[Gal(b1-4)[Fuc(a1-6)]GlcNAc(b1-2)Man(a1-6)][Xyl(b1-2)]Man(b1-4)GlcNAc(b1-4)[Fuc(a1-3)]GlcNAc(?1-
G02196BT	Neu5Ac(a2-3)Gal(b1-4)ManNAc(b1-2)Man(a1-3)[Gal(a1-3)Gal(b1-4)GlcNAc(b1-2)Man(a1-6)]Man(b1-4)GlcNAc(b1-4)[Fuc(a1-6)]GlcNAc(?1-	Neu5Ac(a2-3)Gal(b1-4)ManNAc(b1-2)Man(a1-3)[Gal(a1-3)Gal(b1-4)GlcNAc(b1-2)Man(a1-6)]Man(b1-4)GlcNAc(b1-4)[Fuc(a1-6)]GlcNAc(?1-
G02162HB	?-Glc?(a1-3)?-Glc?(a1-3)Man(a1-2)Man(a1-2)[Man(a1-3)Man(a1-2)Man(a1-6)]Man(a1-3)[Man(a1-6)]Man(b1-4)GlcNAc(b1-4)GlcNAc(b1-	Glc(a1-3)Glc(a1-3)Man(a1-2)Man(a1-2)[Man(a1-3)Man(a1-2)Man(a1-6)]Man(a1-3)[Man(a1-6)]Man(b1-4)GlcNAc(b1-4)GlcNAc(b1-
G02194BG	Xyl(b1-4)Glc(b1-4)Xyl(?1-	Xyl(b1-4)Glc(b1-4)Xyl(?1-
G02194LE	Gal(b1-4)GlcNAc(b1-3)Gal(b1-4)GlcNAc(b1-3)Gal(b1-4)GlcNAc(b1-3)Gal(b1-4)GlcNAc(b1-3)Gal(b1-4)GlcNAc(b1-2)Man(a1-3)[Gal(b1-4)GlcNAc(b1-3)Gal(b1-4)GlcNAc(b1-3)Gal(b1-4)GlcNAc(b1-3)Gal(b1-4)GlcNAc(b1-3)Gal(b1-4)GlcNAc(b1-2)[Gal(b1-4)GlcNAc(b1-3)Gal(b1-4)GlcNAc(b1-3)Gal(b1-4)GlcNAc(b1-3)Gal(b1-4)GlcNAc(b1-3)Gal(b1-4)GlcNAc(b1-6)]Man(a1-6)]Man(b1-4)GlcNAc(b1-4)[Fuc(a1-6)]GlcNAc(?1-	Gal(b1-4)GlcNAc(b1-3)Gal(b1-4)GlcNAc(b1-3)Gal(b1-4)GlcNAc(b1-3)Gal(b1-4)GlcNAc(b1-3)Gal(b1-4)GlcNAc(b1-2)Man(a1-3)[Gal(b1-4)GlcNAc(b1-3)Gal(b1-4)GlcNAc(b1-3)Gal(b1-4)GlcNAc(b1-3)Gal(b1-4)GlcNAc(b1-3)Gal(b1-4)GlcNAc(b1-2)[Gal(b1-4)GlcNAc(b1-3)Gal(b1-4)GlcNAc(b1-3)Gal(b1-4)GlcNAc(b1-3)Gal(b1-4)GlcNAc(b1-3)Gal(b1-4)GlcNAc(b1-6)]Man(a1-6)]Man(b1-4)GlcNAc(b1-4)[Fuc(a1-6)]GlcNAc(?1-
G02198VW	Neu5Ac(a2-6)Gal(b1-4)GlcNAc(b1-?)[Gal(b1-4)GlcNAc(b1-?)]Man(a1-?)[Neu5Ac(a2-6)Gal(b1-4)GlcNAc(b1-?)Man(a1-?)]Man(b1-4)GlcNAc(b1-4)GlcNAc-ol	Neu5Ac(b1-2)Gal(b1-2)GlcNAc(a1-6)[Gal(b1-2)GlcNAc(a1-3)]Man(a1-?)[Neu5Ac(a2-6)Gal(b1-4)GlcNAc(b1-?)Man(a1-?)]Man(b1-4)GlcNAc(b1-4)GlcNAc-ol
G02192QS	Penp2NAc(?1-	Penp2NAc(?1-
G02263RJ	Glc(a1-2)Glc(a1-3)Glc(a1-3)Man(a1-2)Man(a1-2)Man(a1-3)[Man(a1-2)Man(a1-3)[Man(a1-2)Man(a1-6)]Man(a1-6)]Man(b1-3/4)Glc?NAc(?1-	Glc(a1-2)Glc(a1-3)Glc(a1-3)Man(a1-2)Man(a1-2)Man(a1-3)[Man(a1-2)Man(a1-3)[Man(a1-2)Man(a1-6)]Man(a1-6)]Man(b1-3/4)GlcNAc(?1-
G02273FN	Araf(?1-?)Glc	Araf(a1-6)Glc
G02282YO	Gal(b1-4)GlcNAc(b1-2)Man(a1-3)[GalNAc(a1-3)[Fuc(a1-2)]Gal(b1-4)GlcNAc(b1-?)[Gal(b1-4)GlcNAc(b1-?)]Man(a1-6)]Man(b1-4)GlcNAc(b1-4)[Fuc(a1-6)]GlcNAc	Gal(b1-2)GlcNAc(b1-2)Man(a1-3)[GalNAc(a1-3)[Fuc(a1-2)]Gal(b1-4)GlcNAc(b1-?)[Gal(b1-4)GlcNAc(b1-?)]Man(a1-6)]Man(b1-4)GlcNAc(b1-4)[Fuc(a1-6)]GlcNAc
G02305XD	Fuc(?1-?)Gal(?1-?)GlcNAc(?1-?)[GlcNAc(?1-?)]GalNAc	Fuc(a1-2)Gal(b1-4)GlcNAc(b1-3)[GlcNAc(b1-6)]GalNAc
G02210UZ	IdoA2S(a1-4)GlcN2,6S2(a1-4)IdoA2S(a1-4)GlcN2,6S2(a1-4)IdoA2S(?1-	IdoA2S(a1-4)GlcN2,6S2(a1-4)IdoA2S(a1-4)GlcN2,6S2(a1-4)IdoA2S(?1-
G02231KH	Neu5Ac(a2-3)Gal(b1-4)GlcNAc(b1-?)[Neu5Ac(a2-6)Gal(b1-4)GlcNAc(b1-2)]Man(a1-3)[Neu5Ac(a2-3)Gal(b1-4)GlcNAc(b1-2)Man(a1-6)]Man(b1-4)GlcNAc(b1-4)GlcNAc-ol	Neu5Ac(b1-4)Gal(b1-4)GlcNAc(b1-?)[Neu5Ac(a2-6)Gal(b1-4)GlcNAc(b1-2)]Man(a1-3)[Neu5Ac(a2-3)Gal(b1-4)GlcNAc(b1-2)Man(a1-6)]Man(b1-4)GlcNAc(b1-4)GlcNAc-ol
G02239FM	GalNAc(?1-4)GlcNAc(b1-3)GalNAc(?1-	GalNAc(b1-4)GlcNAc(b1-3)GalNAc(?1-
G02251YG	Gal(b1-4)GlcNAc(b1-2)Man(a1-3)[Neu5Ac(a2-?)Gal(b1-4)GlcNAc(b1-2)[Gal(b1-4)GlcNAc(b1-6)]Man(a1-6)]Man(b1-4)GlcNAc(b1-4)GlcNAc(?1-	Gal(a2-6)GlcNAc(b1-2)Man(a1-3)[Neu5Ac(a2-?)Gal(b1-4)GlcNAc(b1-2)[Gal(b1-4)GlcNAc(b1-6)]Man(a1-6)]Man(b1-4)GlcNAc(b1-4)GlcNAc(?1-
G02254OB	Gal4Me(b1-3)[Gal3Me(b1-6)]GlcNAc(b1-4)GlcNAc(b1-2)Man(a1-3)[Gal3Me(b1-6)Gal3Me(b1-3)[Gal3Me(b1-6)]GlcNAc(b1-4)GlcNAc(b1-2)Man(a1-6)][Xyl(b1-2)]Man(b1-4)GlcNAc(b1-4)[Fuc(a1-6)]GlcNAc(?1-	Gal4Me(b1-3)[Gal3Me(b1-6)]GlcNAc(b1-4)GlcNAc(b1-2)Man(a1-3)[Gal3Me(b1-6)Gal3Me(b1-3)[Gal3Me(b1-6)]GlcNAc(b1-4)GlcNAc(b1-2)Man(a1-6)][Xyl(b1-2)]Man(b1-4)GlcNAc(b1-4)[Fuc(a1-6)]GlcNAc(?1-
G02278NM	Neu5Gc(a2-3/6)Gal(b1-4)[Fuc(a1-3)]GlcNAc(b1-2)[Gal(b1-4)GlcNAc(b1-4)]Man(a1-3)[Neu5Gc(a2-8)Neu5Gc(a2-3/6)Gal(b1-4)GlcNAc(b1-3)Gal(b1-4)GlcNAc(b1-2)[Neu5Gc(a2-3/6)Gal(b1-4)GlcNAc(b1-6)]Man(a1-6)]Man(b1-4)GlcNAc(b1-4)GlcNAc(?1-	Neu5Gc(a2-3/6)Gal(b1-4)[Fuc(a1-3)]GlcNAc(b1-2)[Gal(b1-4)GlcNAc(b1-4)]Man(a1-3)[Neu5Gc(a2-8)Neu5Gc(a2-3/6)Gal(b1-4)GlcNAc(b1-3)Gal(b1-4)GlcNAc(b1-2)[Neu5Gc(a2-3/6)Gal(b1-4)GlcNAc(b1-6)]Man(a1-6)]Man(b1-4)GlcNAc(b1-4)GlcNAc(?1-
G02279YJ	Glc4Ac(b1-4)Glc(b1-4)Glc(?1-	Glc4Ac(b1-4)Glc(b1-4)Glc(?1-
G02293LT	Kdo(a2-4)Kdo(a2-6)GlcN4P(b1-6)GlcN(?1-	Kdo(a2-4)Kdo(a2-6)GlcN4P(b1-6)GlcN(?1-
G02262EX	Glc4-2,6-1(R)Py(?1-?)Rha	Glc4-2,6-1(R)Py(b1-3)Rha
G02274DJ	Gal(?1-?)GlcNAc(?1-?)Man(a1-3)[GalNAc(?1-?)GlcNAc(?1-?)Man(a1-6)]Man(b1-4)GlcNAc(b1-4)[Fuc(a1-6)]GlcNAc(b1-	Gal(b1-4)GlcNAc(b1-2)Man(b1-4)[GalNAc(b1-2)GlcNAc(?1-?)Man(a1-6)]Man(b1-4)GlcNAc(b1-4)[Fuc(a1-6)]GlcNAc(b1-
G02313XM	GlcA(b1-4)[Glc(b1-6)]Gal(a1-6)Glc(b1-3)Gal(?1-	GlcA(b1-4)[Glc(b1-6)]Gal(a1-6)Glc(b1-3)Gal(?1-
G02225GM	GlcA(b1-2)Rha?(?1-	GlcA(b1-2)Glc(?1-
G02259SP	GlcN(b1-4)GlcNAc(b1-4)GlcNAc(b1-4)[Fuc2Me(a1-6)]Glc?NAc(?1-	GlcN(b1-4)GlcNAc(b1-4)GlcNAc(b1-4)[Fuc2Me(a1-6)]GlcNAc(?1-
G02271ZH	Hex?(?1-?)Hex?NAc(?1-?)Hex?(?1-?)[Hex?(?1-?)Hex?NAc(?1-?)Hex?(?1-?)]Hex?(?1-?)Hex?NAc(?1-?)[Fuc(?1-?)]Hex?NAc(?1-	Neu5Ac(a2-3)GlcNAc(b1-2)Man(a1-3)[Neu5Ac(b1-4)GlcNAc(b1-2)Man(a1-6)]Man(b1-4)GlcNAc(b1-4)[Fuc(a1-6)]GlcNAc(?1-
G02298XD	D-Rha(b1-3)Rha(a1-2)Ara?(?1-	D-Rha(b1-3)Rha(a1-2)Rha(?1-
G02228JC	Gal?S(?1-?)Glc?NAc?S(?1-	Glc(b1-4)Glc(?1-
G02289OS	Man(a1-2)Man(a1-3)[Man(a1-3)[Gal(?1-?)Man(a1-2)Man(a1-6)]Man(a1-6)]Man(b1-4)GlcNAc(b1-4)GlcNAc	Man(a1-2)Man(a1-3)[Man(a1-3)[Gal(?1-?)Man(a1-2)Man(a1-6)]Man(a1-6)]Man(b1-4)GlcNAc(b1-4)GlcNAc
G02242ZH	Glc6Cl(?1-	Glc6Cl(?1-
G02335QF	Neu5Gc(a2-3)Gal(b1-4)GlcNAc(b1-2)Man(a1-?)[Gal(b1-4)GlcNAc(b1-2)Man(a1-?)]Man(b1-4)GlcNAc(b1-4)[Fuc(a1-6)]GlcNAc	Neu5Gc(a1-3)Gal(a1-6)GlcNAc(b1-2)Man(a1-?)[Gal(b1-4)GlcNAc(b1-2)Man(a1-?)]Man(b1-4)GlcNAc(b1-4)[Fuc(a1-6)]GlcNAc
G02340WM	L-Gal6S(?1-?)Gal6Me(?1-?)3,6-Anhydro-L-Gal(?1-?)Gal	L-Gal6S(a1-3)Gal6Me(b1-4)3,6-Anhydro-L-Gal(a1-3)Gal
G02365CD	?-Galf(?1-3)?-Gal	Glc(b1-4)Glc
G02395OT	GalA(?1-P-?)Kdo(?2-?)GlcN4P(?1-?)GlcN	GalA(a2-4)Kdo(a2-6)GlcN4P(b1-6)GlcN
G02398WM	Glc(a1-4)2,3-Anhydro-All(a1-4)Glc?(?1-	Glc(a1-4)2,3-Anhydro-All(a1-4)Glc-ol(?1-
G02350ZD	?-Galf(b1-6)?-Gal	Glc2,3,4,6Ac4(b1-6)Glc
G02358GX	Gal(?1-?)[Fuc(?1-?)]GlcNAc(?1-?)Man(?1-?)[GlcNAc(?1-?)Man(?1-?)][GlcNAc(?1-?)]Man(?1-?)GlcNAc(?1-?)[Fuc(?1-?)]GlcNAc(?1-	Gal(b1-4)[Fuc(a1-3)]GlcNAc(b1-2)Man(a1-3)[GlcNAc(b1-2)Man(a1-6)][GlcNAc(b1-4)]Man(b1-4)GlcNAc(b1-4)[Fuc(a1-6)]GlcNAc(?1-
G02378XD	Glc(b1-4)Dig(b1-4)Dig(b1-4)Dig(?1-	Glc(b1-4)Dig(b1-4)Dig(b1-4)Dig(?1-
G02322YF	Gal(?1-?)GlcNAc(?1-?)Gal(?1-?)[Gal6S(?1-?)GlcNAc(?1-?)]GalNAc	Gal(b1-4)GlcNAc(b1-3)Gal(b1-3)[Gal6S(b1-4)GlcNAc(b1-6)]GalNAc
G02324LI	Neu5Gc(a2-?)Gal(b1-4)GlcNAc(b1-2)Man(a1-3)[Neu5Gc(a2-?)Gal(b1-4)GlcNAc(b1-2)Man(a1-6)]Man(b1-4)GlcNAc(b1-4)[Fuc(a1-6)]GlcNAc	Neu5Gc(a2-6)Gal(a2-6)GlcNAc(b1-2)Man(a1-3)[Neu5Gc(a2-?)Gal(b1-4)GlcNAc(b1-2)Man(a1-6)]Man(b1-4)GlcNAc(b1-4)[Fuc(a1-6)]GlcNAc
G02335DL	Neu5Ac(a2-?)Gal(b1-4)GlcNAc(b1-2)[Neu5Ac(a2-?)Gal(b1-4)GlcNAc(b1-4)]Man(a1-3)[Gal(b1-4)GlcNAc(b1-2)Man(a1-6)]Man(b1-4)GlcNAc(b1-4)[Fuc(a1-6)]GlcNAc(b1-	Neu5Ac(a2-6)Gal(a2-3)GlcNAc(b1-2)[Neu5Ac(a2-?)Gal(b1-4)GlcNAc(b1-4)]Man(a1-3)[Gal(b1-4)GlcNAc(b1-2)Man(a1-6)]Man(b1-4)GlcNAc(b1-4)[Fuc(a1-6)]GlcNAc(b1-
G02340QD	Neu5Ac(?2-?)Gal(?1-?)GlcNAc(?1-?)Man(?1-?)[Man(?1-?)]Man(?1-?)GlcNAc(?1-?)[Fuc(?1-?)]GlcNAc(?1-	Neu5Ac(a2-3)Gal(b1-4)GlcNAc(b1-2)Man(a1-3)[Man(a1-6)]Man(b1-4)GlcNAc(b1-4)[Fuc(a1-6)]GlcNAc(?1-
G02347AX	GlcA6Me(b1-2)Gal(?1-	GlcA6Me(b1-2)Gal(?1-
G02368NA	Neu5Ac(a2-6)Gal(b1-4)GlcNAc(?1-?)[Gal(b1-4)GlcNAc(?1-?)]Man(a1-3)[GlcNAc(b1-4)][Gal(b1-4)GlcNAc(?1-?)[Gal(b1-4)GlcNAc(?1-?)]Man(a1-6)]Man(b1-4)GlcNAc(b1-4)GlcNAc(b1-	Neu5Ac(b1-2)Gal(b1-4)GlcNAc(b1-2)[Gal(b1-2)GlcNAc(?1-?)]Man(a1-3)[GlcNAc(b1-4)][Gal(b1-4)GlcNAc(?1-?)[Gal(b1-4)GlcNAc(?1-?)]Man(a1-6)]Man(b1-4)GlcNAc(b1-4)GlcNAc(b1-
G02390DD	?-Man(a1-2)[?-Man(a1-6)]?-Man(?1-	Man(a1-2)[Man(a1-6)]Glc(?1-
G02393PV	Gal(a1-2)[Gal(b1-6)]Glc(b1-4)Glc(?1-	Gal(a1-2)[Gal(b1-6)]Glc(b1-4)Glc(?1-
G02402NL	GlcNAc(b1-3)[Gal(?1-?)[Fuc(?1-?)]GlcNAc(b1-6)]Gal(b1-3)GalNAc-ol	GlcNAc(b1-4)[Gal(a1-3)[Fuc(?1-?)]GlcNAc(b1-6)]Gal(b1-3)GalNAc-ol
G02326BZ	Kdo(a2-4)[Glc(b1-3)[GlcNAc(a1-2)Glc(b1-4)][Gal(a1-4)Gal(b1-4)Glc(a1-2)Glc(b1-6)]Glc(a1-5)]Kdo?(?2-	Kdo(a2-4)[Glc(b1-3)[GlcNAc(a1-2)Glc(b1-4)][Gal(a1-4)Gal(b1-4)Glc(a1-2)Glc(b1-6)]Glc(a1-5)]Kdo(?2-
G02341WH	Glc(b1-2)[Rha(a1-4)][Glc(b1-6)]Glc?(?1-	Glc(b1-2)[Rha(a1-4)][Glc(b1-6)]Glc(?1-
G02344TD	Rha(a1-3)Glc(b1-3)Ara?(?1-	Rha(a1-3)Glc(b1-3)Ara(?1-
G02342EH	Gal(b1-4)GlcNAc(a1-2)[Gal(b1-4)[Fuc(a1-3)]GlcNAc(b1-4)]Man(a1-3)[Gal(b1-4)GlcNAc(b1-2)[Glc(a1-4)GulNAc(b1-6)]Man(a1-6)]Man(b1-4)GlcNAc(b1-4)GlcNAc(?1-	Gal(b1-4)GlcNAc(a1-2)[Gal(b1-4)[Fuc(a1-3)]GlcNAc(b1-4)]Man(a1-3)[Gal(b1-4)GlcNAc(b1-2)[Glc(a1-4)GulNAc(b1-6)]Man(a1-6)]Man(b1-4)GlcNAc(b1-4)GlcNAc(?1-
G02405SJ	Rha(?1-?)Gal6F	Rha(a1-2)Gal6F
G02423ES	Gal(?1-?)[Gal(?1-?)]Gal3,4P2	Gal(b1-2)[Gal(b1-2)]Gal3,4P2
G02432GM	GlcNAc4NAc(a1-3)Glc?NAc4NAc(?1-	GlcNAc4NAc(a1-3)Glc(?1-
G02473QC	Man(a1-P-6)Man(a1-2)[Man(a1-6)]Man(a1-3)[Man(a1-3)[Man(a1-P-6)Man(a1-6)]Man(a1-6)]Man(b1-4)Glc?NAc(?1-	Man(a1-P-6)Man(a1-2)[Man(a1-6)]Man(a1-3)[Man(a1-3)[Man(a1-P-6)Man(a1-6)]Man(a1-6)]Man(b1-4)GlcNAc(?1-
G02480BB	Glc(b1-3)Glc(b1-4)Glc(b1-4)Glc(b1-4)Glc?(?1-	Glc(b1-3)Glc(b1-4)Glc(b1-4)Glc(b1-4)Glc(?1-
G02461ZR	GalNAc(b1-4)[Glc(a1-2)Man6P(a1-2)Man?P(a1-6)]Man2P(a1-4)GlcN(?1-	GalNAc(b1-4)[Glc(a1-2)Man6P(a1-2)Man(a1-6)]Man2P(a1-4)GlcN(?1-
G02466DA	Gal(b1-4)[Fuc(a1-3)]GlcNAc(b1-2)[Neu5Gc(a2-3/6)Gal(b1-4)GlcNAc(b1-4)]Man(a1-3)[Neu5Ac(a2-3/6)Gal(b1-4)GlcNAc(b1-2)Man(a1-6)]Man(b1-4)GlcNAc(b1-4)[Fuc(a1-6)]GlcNAc(?1-	Gal(b1-4)[Fuc(a1-3)]GlcNAc(b1-2)[Neu5Gc(a2-3/6)Gal(b1-4)GlcNAc(b1-4)]Man(a1-3)[Neu5Ac(a2-3/6)Gal(b1-4)GlcNAc(b1-2)Man(a1-6)]Man(b1-4)GlcNAc(b1-4)[Fuc(a1-6)]GlcNAc(?1-
G02482JV	Gal(a1-3)Gal(b1-4)GlcNAc(b1-2)[Gal(b1-4)GlcNAc(b1-4)]Man(a1-3)[GlcNAc(b1-4)][Neu5Ac(a2-3/6)Gal(b1-4)GlcNAc(b1-2)[Neu5Ac(a2-3/6)Gal(b1-4)GlcNAc(b1-6)]Man(a1-6)]Man(b1-4)GlcNAc(b1-4)GlcNAc(?1-	Gal(a1-3)Gal(b1-4)GlcNAc(b1-2)[Gal(b1-4)GlcNAc(b1-4)]Man(a1-3)[GlcNAc(b1-4)][Neu5Ac(a2-3/6)Gal(b1-4)GlcNAc(b1-2)[Neu5Ac(a2-3/6)Gal(b1-4)GlcNAc(b1-6)]Man(a1-6)]Man(b1-4)GlcNAc(b1-4)GlcNAc(?1-
G02488MZ	Gal(a1-3)Gal(b1-4)GlcNAc(b1-2)[Neu5Ac(a2-3/6)Gal(b1-4)GlcNAc(b1-4)]Man(a1-3)[GlcNAc(b1-4)][Neu5Ac(a2-8)Neu5Ac(a2-3/6)Gal(b1-4)GlcNAc(b1-3)Gal(b1-4)GlcNAc(b1-2)[Neu5Ac(a2-3/6)Gal(b1-4)GlcNAc(b1-6)]Man(a1-6)]Man(b1-4)GlcNAc(b1-4)GlcNAc(?1-	Gal(a1-3)Gal(b1-4)GlcNAc(b1-2)[Neu5Ac(a2-3/6)Gal(b1-4)GlcNAc(b1-4)]Man(a1-3)[GlcNAc(b1-4)][Neu5Ac(a2-8)Neu5Ac(a2-3/6)Gal(b1-4)GlcNAc(b1-3)Gal(b1-4)GlcNAc(b1-2)[Neu5Ac(a2-3/6)Gal(b1-4)GlcNAc(b1-6)]Man(a1-6)]Man(b1-4)GlcNAc(b1-4)GlcNAc(?1-
G02507UG	Fuc(a1-2)Gal(b1-3)[Fuc(a1-3)GlcNAc6S(b1-6)]GalNAc(?1-	Fuc(a1-2)Gal(b1-3)[Fuc(a1-3)GlcNAc6S(b1-6)]GalNAc(?1-
G02412VT	Gal(?1-?)Gal(?1-?)GlcNAc(?1-?)[Gal(?1-?)[Fuc(?1-?)]GlcNAc(?1-?)]Man(?1-?)[Gal(?1-?)[Fuc(?1-?)]GlcNAc(?1-?)[Gal(?1-?)[Fuc(?1-?)]GlcNAc(?1-?)]Man(?1-?)][GlcNAc(?1-?)]Man(?1-?)GlcNAc(?1-?)[Fuc(?1-?)]GlcNAc(?1-	Gal(a1-3)Gal(b1-4)GlcNAc(b1-2)[Gal(b1-4)[Fuc(a1-3)]GlcNAc(b1-6)]Man(a1-3)[Gal(b1-4)[Fuc(a1-3)]GlcNAc(b1-6)[Gal(b1-4)[Fuc(a1-3)]GlcNAc(b1-2)]Man(a1-3)][GlcNAc(b1-4)]Man(b1-4)GlcNAc(b1-4)[Fuc(a1-6)]GlcNAc(?1-
G02434ZT	GlcA(?1-3)GlcA(?1-4)HexA(?1-	GlcA(b1-4)GlcA(b1-4)HexA(?1-
G02436CO	Gal(?1-?)Gal(?1-?)GlcNAc(?1-?)Gal(?1-?)GlcNAc(?1-?)[Gal(?1-?)GlcNAc(?1-?)Gal(?1-?)GlcNAc(?1-?)]Man(?1-?)[Gal(?1-?)GlcNAc(?1-?)Man(?1-?)]Man(?1-?)GlcNAc(?1-?)[Fuc(?1-?)]GlcNAc(?1-	Gal(b1-3)Gal(b1-4)GlcNAc(b1-3)Gal(b1-4)GlcNAc(b1-2)[Gal(b1-4)GlcNAc(b1-3)Gal(b1-4)GlcNAc(b1-2)]Man(a1-3)[Gal(b1-4)GlcNAc(b1-2)Man(a1-6)]Man(b1-4)GlcNAc(b1-4)[Fuc(a1-6)]GlcNAc(?1-
G02443MV	HexNAc(?1-?)Gal(?1-?)[HexNAc(?1-?)]GalNAc(a1-3)[Neu5Ac(a2-6)]GalNAc-ol	HexNAc(b1-3)Gal(b1-3)[HexNAc(b1-6)]GalNAc(a1-3)[Neu5Ac(a2-6)]GalNAc-ol
G02448ZH	?-Gal(b1-4)?-Rha(a1-4)?-GalA(a1-2)[?-Gal(b1-4)]?-Rha(a1-4)?-GalA(a1-2)?-Rha(a1-4)?-GalA	Glc(b1-4)GlcA(a1-4)GalA(a1-2)[Glc(b1-4)]Rha(a1-4)GalA(a1-2)Man(a1-4)Man
G02456AL	Gal(b1-4)GlcNAc(b1-2)Man(a1-3)[Neu5Ac(a2-?)Gal(b1-4)GlcNAc(b1-2)Man(a1-6)]Man(b1-4)GlcNAc(b1-4)[Fuc(a1-6)]GlcNAc	Gal(a2-6)GlcNAc(b1-2)Man(a1-3)[Neu5Ac(a2-?)Gal(b1-4)GlcNAc(b1-2)Man(a1-6)]Man(b1-4)GlcNAc(b1-4)[Fuc(a1-6)]GlcNAc
G02461KI	?-Ara?(?1-4)?-Rha-ol	Glc(b1-4)Glc
G02464UH	Gal(b1-3)[Neu5Ac(?2-?)HexNAc(?1-?)Gal(?1-?)[Neu5Ac(?2-?)HexNAc(?1-?)]Gal(?1-?)GlcNAc(b1-6)]GalNAc-ol	Gal(a2-3)[Neu5Ac(b1-3)HexNAc(b1-3)Gal(a2-8)[Neu5Ac(b1-4)HexNAc(b1-4)]Gal(?1-?)GlcNAc(b1-6)]GalNAc-ol
G02459HS	Glc(a1-2)Glc(b1-2)[GalNAc(a1-2)[Glc(a1-3)][GalA2NAc6N(a1-4)GalA2NAc6N(a1-4)GalA2NAc6N(a1-3)Bac2,4Ac2(a1-4)GalA2NAc6N(a1-4)GalA2NAc6N(a1-4)GalA2NAc6N(a1-3)Bac2,4Ac2(b1-4)]Man(b1-4)]Man(a1-5)Kdn?(?2-	Glc(a1-2)Glc(b1-2)[GalNAc(a1-2)[Glc(a1-3)][GalA2NAc6N(a1-4)GalA2NAc6N(a1-4)GalA2NAc6N(a1-3)Bac2,4Ac2(a1-4)GalA2NAc6N(a1-4)GalA2NAc6N(a1-4)GalA2NAc6N(a1-3)Bac2,4Ac2(b1-4)]Man(b1-4)]Man(a1-5)Kdo(?2-
G02470AU	Neu5Ac(a2-3)Gal(b1-4)GlcNAc(b1-2)[Neu5Ac(a2-3)Gal(b1-4)GlcNAc(b1-4)]Man(a1-3)[Gal(b1-4)GlcNAc(b1-2)Man(a1-6)]Man(b1-4)GlcNAc(b1-4)Glc?NAc(?1-	Neu5Ac(a2-3)Gal(b1-4)GlcNAc(b1-2)[Neu5Ac(a2-3)Gal(b1-4)GlcNAc(b1-4)]Man(a1-3)[Gal(b1-4)GlcNAc(b1-2)Man(a1-6)]Man(b1-4)GlcNAc(b1-4)GlcNAc(?1-
G02485MC	Fuc(a1-2)Gal(b1-4)[Fuc(a1-3)]Glc?NAc(?1-	Fuc(a1-2)Gal(b1-4)[Fuc(a1-3)]GlcNAc(?1-
G02440PA	GlcA(b1-4)Fuc(?1-	GlcA(b1-4)Fuc(?1-
G02453GT	Fru(?2-1)Fru(b2-	Fru(b2-1)Fru(b2-
G02469EJ	Fuc(a1-3)Gal(b1-4)GlcNAc(b1-2)Man(a1-?)[GalNAc(b1-4)GlcNAc(b1-2)Man(a1-?)]Man(b1-4)GlcNAc(b1-4)[Fuc(a1-6)]GlcNAc(b1-	Fuc(a1-3)Gal(a1-3)GlcNAc(b1-2)Man(a1-?)[GalNAc(b1-4)GlcNAc(b1-2)Man(a1-?)]Man(b1-4)GlcNAc(b1-4)[Fuc(a1-6)]GlcNAc(b1-
G02486GH	Glc6Me(a1-4)All(a1-4)Glc6Me(a1-4)Glc(a1-4)Glc6Me(a1-4)Glc(a1-4)Glc6Me(a1-4)Glc(?1-	Glc6Me(a1-4)All(a1-4)Glc6Me(a1-4)Glc(a1-4)Glc6Me(a1-4)Glc(a1-4)Glc6Me(a1-4)Glc(?1-
G02501IX	Araf(a1-3)[Araf(a1-3)[Gal(b1-6)]Gal(b1-6)Gal(b1-6)]Gal(?1-	Araf(a1-3)[Araf(a1-3)[Gal(b1-6)]Gal(b1-6)Gal(b1-6)]Gal(?1-
G02503ZT	Glc(?1-2)Glc(a1-	Glc(b1-4)Glc(a1-
G02511AB	Gal(b1-4)ManNAc(b1-2)[Gal(b1-4)GlcNAc(b1-4)]Man(a1-3)[Neu5Ac(a2-3)Gal(b1-4)GlcNAc(b1-2)[Neu5Ac(a2-3)Gal(b1-4)ManNAc(b1-3)Gal(b1-4)GlcNAc(b1-6)]Man(a1-6)]Man(b1-4)ManNAc(b1-4)[Fuc(a1-6)]GlcNAc(?1-	Gal(b1-4)ManNAc(b1-2)[Gal(b1-4)GlcNAc(b1-4)]Man(a1-3)[Neu5Ac(a2-3)Gal(b1-4)GlcNAc(b1-2)[Neu5Ac(a2-3)Gal(b1-4)ManNAc(b1-3)Gal(b1-4)GlcNAc(b1-6)]Man(a1-6)]Man(b1-4)ManNAc(b1-4)[Fuc(a1-6)]GlcNAc(?1-
G02416RY	Hex3,4,6Cl3(?1-	Hex3,4,6Cl3(?1-
G02521DK	Glc(a1-4)Glc(b1-6)Gal(a1-6)Glc?(?1-	Glc(a1-4)Glc(b1-6)Gal(a1-6)Glc(?1-
G02521EG	Gal(b1-4)GlcNAc(b1-2)[Gal(b1-4)[Fuc(a1-3)]GlcNAc(b1-4)]Man(a1-?)[Gal(b1-4)GlcNAc(b1-2)Man(a1-?)]Man(b1-4)GlcNAc(b1-4)[Fuc(a1-6)]GlcNAc	Gal(a1-3)GlcNAc(a1-6)[Gal(b1-4)[Fuc(a1-3)]GlcNAc(b1-4)]Man(a1-?)[Gal(b1-4)GlcNAc(b1-2)Man(a1-?)]Man(b1-4)GlcNAc(b1-4)[Fuc(a1-6)]GlcNAc
G02535CQ	GalNAc(a1-3)[Fuc(a1-2)]Gal(b1-4)[Fuc(a1-3)]GlcNAc(b1-2)Man(a1-?)[Neu5Ac(a2-3)Gal(b1-4)GlcNAc(b1-2)Man(a1-?)]Man(b1-4)GlcNAc(b1-4)[Fuc(a1-6)]GlcNAc	GalNAc(a1-3)[Fuc(a1-6)]Gal(b1-4)[Fuc(a1-3)]GlcNAc(b1-2)Man(a1-?)[Neu5Ac(a2-3)Gal(b1-4)GlcNAc(b1-2)Man(a1-?)]Man(b1-4)GlcNAc(b1-4)[Fuc(a1-6)]GlcNAc
G02560PC	Glc(?1-?)Glc(?1-?)[GlcA6Me(?1-?)]Man	Glc(a1-3)Glc(b1-4)[GlcA6Me(a1-3)]Man
G02563ZC	GlcNAc(b1-?)[Fuc(a1-2)Gal(b1-4)GlcNAc(b1-6)]GalNAc	GlcNAc(b1-3)[Fuc(a1-2)Gal(b1-4)GlcNAc(b1-6)]GalNAc
G02581WK	Rib(?1-?)Rha(?1-?)Gal	Rib(b1-4)Rha(a1-2)Gal
G02528QZ	Rha(a1-3)[Rha(a1-4)]Rha(a1-4)Rha(a1-2)D-Fuc(?1-	Rha(a1-3)[Rha(a1-4)]Rha(a1-4)Rha(a1-2)D-Fuc(?1-
G02586VU	Man(a1-2)Man(a1-2)Man(a1-3)[Man(a1-2)Man(a1-3)[Man(a1-2)Man(a1-6)]Man(a1-6)]Man(b1-4)GlcNAc(b1-?)Fru	Man(b1-4)Man(a1-2)Man(a1-3)[Man(a1-2)Man(a1-3)[Man(a1-2)Man(a1-6)]Man(a1-6)]Man(b1-4)GlcNAc(b1-?)Fru
G02517OI	Neu5Gc(a2-3/6)Gal(b1-4)[Fuc(a1-3)]GlcNAc(b1-2)[Gal(b1-4)[Fuc(a1-3)]GlcNAc(b1-4)]Man(a1-3)[Gal(b1-4)[Fuc(a1-3)]GlcNAc(b1-2)[Gal(b1-4)[Fuc(a1-3)]GlcNAc(b1-6)]Man(a1-6)]Man(b1-4)GlcNAc(b1-4)[Fuc(a1-6)]GlcNAc(?1-	Neu5Gc(a2-3/6)Gal(b1-4)[Fuc(a1-3)]GlcNAc(b1-2)[Gal(b1-4)[Fuc(a1-3)]GlcNAc(b1-4)]Man(a1-3)[Gal(b1-4)[Fuc(a1-3)]GlcNAc(b1-2)[Gal(b1-4)[Fuc(a1-3)]GlcNAc(b1-6)]Man(a1-6)]Man(b1-4)GlcNAc(b1-4)[Fuc(a1-6)]GlcNAc(?1-
G02530VE	Fuc(a1-2)Gal(b1-3)[Fuc(a1-2)Gal?S(?1-?)GlcNAc(b1-6)]GalNAc-ol	Fuc(b1-4)Gal(b1-3)[Fuc(a1-2)Gal(?1-?)GlcNAc(b1-6)]GalNAc-ol
G02534VI	Gal(?1-?)GalNAc(a1-3)[Neu5Gc(a2-6)]GalNAc-ol	Gal(a1-3)GalNAc(a1-3)[Neu5Gc(a2-6)]GalNAc-ol
G02538DX	GalNAc(?1-?)[Neu5Ac1NMe(?2-?)]Gal(?1-?)Glc	GalNAc(b1-4)[Neu5Ac1NMe(a2-3)]Gal(b1-4)Glc
G02550PY	Neu5Gc(?2-?)Gal(?1-?)GlcNAc6S(?1-?)Gal(?1-?)GlcNAc6S(?1-?)Gal(?1-?)GlcNAc(?1-?)Gal(?1-?)GlcNAc(?1-?)Gal(?1-?)GalNAc	Neu5Gc(a2-3)Gal(b1-4)GlcNAc6S(b1-3)Gal(b1-4)GlcNAc6S(b1-3)Gal(b1-4)GlcNAc(b1-3)Gal(b1-4)GlcNAc(b1-3)Gal(b1-3)GalNAc
G02559YM	Gal(?1-?)[Fuc(?1-?)]GlcNAc(?1-?)Man(?1-?)[GlcNAc(?1-?)][Man(?1-?)]Man(?1-?)GlcNAc(?1-?)[Fuc(?1-?)]GlcNAc(?1-	Gal(b1-4)[Fuc(a1-3)]GlcNAc(b1-2)Man(a1-3)[GlcNAc(b1-4)][Man(a1-6)]Man(b1-4)GlcNAc(b1-4)[Fuc(a1-6)]GlcNAc(?1-
G02574PF	?-Gal?(?1-3)[?-Glc?(?1-4)]GlcA(b1-	Glc(b1-2)[Xyl(b1-2)]GlcA(b1-
G02576IX	Neu5Ac(a2-?)Hex(?1-?)HexNAc(?1-?)Hex(?1-?)[Hex(?1-?)HexNAc(?1-?)Hex(?1-?)]Hex(?1-?)HexNAc(?1-?)[Fuc(?1-?)]HexNAc	Neu5Ac(a2-3)Hex(b1-4)HexNAc(b1-2)Hex(a1-3)[Hex(b1-4)HexNAc(b1-2)Hex(a1-3)]Hex(b1-4)HexNAc(b1-4)[Fuc(a1-6)]HexNAc
G02591CC	GlcNAc(?1-?)Man(a1-3)[Man(a1-6)Man(a1-6)]Man(b1-4)GlcNAc(b1-4)GlcNAc(b1-	GlcNAc(b1-2)Man(a1-3)[Man(a1-6)Man(a1-6)]Man(b1-4)GlcNAc(b1-4)GlcNAc(b1-
G02591IQ	Glc(?1-?)Glc(?1-?)Gal(?1-?)GlcNAc(?1-?)GlcNAc4P	Glc(b1-3)Glc(b1-3)Gal(b1-3)GlcNAc(b1-3)GlcNAc4P
G02519WN	Gal(b1-3)[Neu5Ac(a2-6)]GlcNAc(b1-3)[Gal(b1-4)[Fuc(a1-3)]GlcNAc(b1-6)]Gal(b1-4)Glc?(?1-	Gal(b1-3)[Neu5Ac(a2-6)]GlcNAc(b1-3)[Gal(b1-4)[Fuc(a1-3)]GlcNAc(b1-6)]Gal(b1-4)Glc(?1-
G02533PP	Gal(b1-3)[Fuc(a1-4)]GlcNAc(b1-3)Gal(b1-4)Glc?NAc(?1-	Gal(b1-3)[Fuc(a1-4)]GlcNAc(b1-3)Gal(b1-4)Glc-ol(?1-
G02536XI	Gal(b1-4)GlcNAc(b1-3)[Gal(b1-3)GlcNAc(b1-3)Gal(b1-4)[Fuc(a1-3)]GlcNAc(b1-6)]Gal(b1-4)Glc?(?1-	Gal(b1-4)GlcNAc(b1-3)[Gal(b1-3)GlcNAc(b1-3)Gal(b1-4)[Fuc(a1-3)]GlcNAc(b1-6)]Gal(b1-4)Glc(?1-
G02540XW	Man(a1-2)Man(a1-3)[Man(a1-6)]Man(a1-6)Man(b1-4)Glc?NAc(?1-	Man(a1-2)Man(a1-3)[Man(a1-6)]Man(a1-6)Man(b1-4)GlcNAc(?1-
G02584JT	Man(b1-4)Glc(b1-4)Glc?(?1-	Man(b1-4)Glc(b1-4)Glc(?1-
G02515LL	Tal(b1-3)[Fuc(a1-4)]ManNAc(b1-3)[Gal(b1-4)GlcNAc(b1-6)]Gal(b1-4)GlcNAc(b1-3)Gal(b1-4)Glc(?1-	Tal(b1-3)[Fuc(a1-4)]ManNAc(b1-3)[Gal(b1-4)GlcNAc(b1-6)]Gal(b1-4)GlcNAc(b1-3)Gal(b1-4)Glc(?1-
G02557QE	GalNAc(b1-4)[Fuc(a1-3)]ManNAc(b1-2)Man(a1-3)[GlcNAc(b1-2)Man(a1-6)]Man(b1-4)GlcNAc(b1-4)[Fuc(a1-6)]GlcNAc(?1-	GalNAc(b1-4)[Fuc(a1-3)]ManNAc(b1-2)Man(a1-3)[GlcNAc(b1-2)Man(a1-6)]Man(b1-4)GlcNAc(b1-4)[Fuc(a1-6)]GlcNAc(?1-
G02583LQ	Gal(b1-4)ManNAc(b1-2)[Gal(a1-3)Gal(b1-4)GlcNAc(b1-4)]Man(a1-3)[Tal(a1-3)Gal(b1-4)GlcNAc(b1-2)[Gal(a1-3)Gal(b1-4)GlcNAc(b1-6)]Man(a1-6)]Man(b1-4)GlcNAc(b1-4)[Fuc(a1-6)]GlcNAc(?1-	Gal(b1-4)ManNAc(b1-2)[Gal(a1-3)Gal(b1-4)GlcNAc(b1-4)]Man(a1-3)[Tal(a1-3)Gal(b1-4)GlcNAc(b1-2)[Gal(a1-3)Gal(b1-4)GlcNAc(b1-6)]Man(a1-6)]Man(b1-4)GlcNAc(b1-4)[Fuc(a1-6)]GlcNAc(?1-
G02528UV	L-Glc6Me(?1-	L-Glc6Me(?1-
G02603PC	Neu5Ac(a2-?)Gal(b1-4)GlcNAc(b1-3)Gal(b1-4)GlcNAc(b1-?)[Neu5Ac(a2-?)Gal(b1-4)GlcNAc(b1-?)]Man(a1-?)[Neu5Ac(a2-?)Gal(b1-4)GlcNAc(b1-2)Man(a1-?)]Man(b1-4)GlcNAc	Neu5Ac(a2-6)Gal(b1-2)GlcNAc(a2-3)Gal(b1-4)GlcNAc(a1-3)[Neu5Ac(a2-3)Gal(a1-3)GlcNAc(b1-?)]Man(a1-?)[Neu5Ac(a2-?)Gal(b1-4)GlcNAc(b1-2)Man(a1-?)]Man(b1-4)GlcNAc
G02637UJ	Fuc(?1-?)Gal(?1-?)[Fuc(?1-?)]GlcNAc(?1-?)[GlcNAc(?1-?)]GalNAc	Fuc(a1-2)Gal(b1-4)[Fuc(a1-3)]GlcNAc(b1-6)[GlcNAc(b1-6)]GalNAc
G02681OT	Gal(b1-6)[Fuc(a1-3)]Gal(b1-6)Gal?(?1-	Gal(b1-6)[Fuc(a1-3)]Gal(b1-6)Gal(?1-
G02684RK	Gal(?1-?)Gal(?1-?)Man(?1-?)[Man6PEtn(?1-?)Man(?1-?)]Man(?1-?)GlcN	Gal(a1-6)Gal(a1-2)Man(a1-3)[Man6PEtn(a1-2)Man(a1-6)]Man(a1-4)GlcN
G02686AH	Man(a1-3)Man?6Ac(a1-3)GlcNAc	Man(a1-3)Fuc(a1-3)GlcNAc
G02598OR	Neu5Gc(a2-3/6)Gal(b1-4)[Fuc(a1-3)]GlcNAc(b1-2)[GlcNAc(b1-4)]Man(a1-3)[Gal(b1-4)GlcNAc(b1-2)[Neu5Ac(a2-3/6)Gal(b1-4)[Fuc(a1-3)]GlcNAc(b1-6)]Man(a1-6)]Man(b1-4)GlcNAc(b1-4)GlcNAc(?1-	Neu5Gc(a2-3/6)Gal(b1-4)[Fuc(a1-3)]GlcNAc(b1-2)[GlcNAc(b1-4)]Man(a1-3)[Gal(b1-4)GlcNAc(b1-2)[Neu5Ac(a2-3/6)Gal(b1-4)[Fuc(a1-3)]GlcNAc(b1-6)]Man(a1-6)]Man(b1-4)GlcNAc(b1-4)GlcNAc(?1-
G02620YX	Neu5Ac(a2-3/6)Gal(b1-4)GlcNAc(b1-2)[GlcNAc(b1-4)]Man(a1-3)[GlcNAc(b1-4)][Neu5Ac(a2-3/6)Gal(b1-4)GlcNAc(b1-2)[Neu5Ac(a2-8)Neu5Ac(a2-3/6)Gal(b1-4)GlcNAc(b1-6)]Man(a1-6)]Man(b1-4)GlcNAc(b1-4)[Fuc(a1-6)]GlcNAc(?1-	Neu5Ac(a2-3/6)Gal(b1-4)GlcNAc(b1-2)[GlcNAc(b1-4)]Man(a1-3)[GlcNAc(b1-4)][Neu5Ac(a2-3/6)Gal(b1-4)GlcNAc(b1-2)[Neu5Ac(a2-8)Neu5Ac(a2-3/6)Gal(b1-4)GlcNAc(b1-6)]Man(a1-6)]Man(b1-4)GlcNAc(b1-4)[Fuc(a1-6)]GlcNAc(?1-
G02630BJ	Gal(a1-3)Gal(b1-4)GlcNAc(b1-2)[Neu5Ac(a2-3/6)Gal(b1-4)GlcNAc(b1-4)]Man(a1-3)[GlcNAc(b1-4)][Neu5Ac(a2-8)Neu5Ac(a2-3/6)Gal(b1-4)GlcNAc(b1-3)Gal(b1-4)GlcNAc(b1-2)[Neu5Ac(a2-3/6)Gal(b1-4)GlcNAc(b1-6)]Man(a1-6)]Man(b1-4)GlcNAc(b1-4)[Fuc(a1-6)]GlcNAc(?1-	Gal(a1-3)Gal(b1-4)GlcNAc(b1-2)[Neu5Ac(a2-3/6)Gal(b1-4)GlcNAc(b1-4)]Man(a1-3)[GlcNAc(b1-4)][Neu5Ac(a2-8)Neu5Ac(a2-3/6)Gal(b1-4)GlcNAc(b1-3)Gal(b1-4)GlcNAc(b1-2)[Neu5Ac(a2-3/6)Gal(b1-4)GlcNAc(b1-6)]Man(a1-6)]Man(b1-4)GlcNAc(b1-4)[Fuc(a1-6)]GlcNAc(?1-
G02654ED	Gal(?1-?)GlcNAc(?1-?)Man(?1-?)[GlcNAc(?1-?)Man(?1-?)]Man(?1-?)GlcNAc(?1-?)GlcNAc(?1-	Gal(b1-4)GlcNAc(b1-2)Man(a1-3)[GlcNAc(b1-2)Man(a1-6)]Man(b1-4)GlcNAc(b1-4)GlcNAc(?1-
G02673ZB	Rha(?1-?)[GlcNAc(b1-?)]Man(a1-?)[Rha(?1-?)Man(a1-?)][Xyl(?1-?)]Man(b1-4)GlcNAc(b1-4)[Fuc(?1-?)]GlcNAc(?1-	Rha(a1-3)[GlcNAc(b1-2)]Man(a1-3)[Rha(a1-3)Man(a1-6)][Xyl(b1-2)]Man(a1-3)GlcNAc(b1-4)[Fuc(?1-?)]GlcNAc(?1-
G02675OT	Gal(b1-4)[Fuc(a1-3)]GlcNAc(b1-3)Gal(b1-4)[Fuc(a1-3)]GlcNAc(b1-2)[Gal(a1-3)Gal(b1-4)GlcNAc(b1-4)]Man(a1-3)[Gal(a1-3)Gal(b1-4)GlcNAc(b1-2)[Neu5Ac(a2-3/6)Gal(b1-4)[Fuc(a1-3)]GlcNAc(b1-6)]Man(a1-6)]Man(b1-4)GlcNAc(b1-4)[Fuc(a1-6)]GlcNAc(?1-	Gal(b1-4)[Fuc(a1-3)]GlcNAc(b1-3)Gal(b1-4)[Fuc(a1-3)]GlcNAc(b1-2)[Gal(a1-3)Gal(b1-4)GlcNAc(b1-4)]Man(a1-3)[Gal(a1-3)Gal(b1-4)GlcNAc(b1-2)[Neu5Ac(a2-3/6)Gal(b1-4)[Fuc(a1-3)]GlcNAc(b1-6)]Man(a1-6)]Man(b1-4)GlcNAc(b1-4)[Fuc(a1-6)]GlcNAc(?1-
G02613LD	Gal?S(b1-?)GlcNAc(b1-3)Gal(b1-?)GlcNAc(b1-3)Gal(b1-3)GalNAc(a1-	Gal(b1-4)GlcNAc(b1-4)Gal(b1-?)GlcNAc(b1-3)Gal(b1-3)GalNAc(a1-
G02624KW	Fuc(a1-2)Gal(?1-?)GlcNAc(b1-3)[Gal?S(?1-?)GlcNAc(b1-6)]GalNAc-ol	Fuc(b1-4)Gal(b1-4)GlcNAc(b1-3)[Gal(?1-?)GlcNAc(b1-6)]GalNAc-ol
G02625NF	Gal(?1-3)[HexNAc(?1-6)]GalNAc(a1-3)[Neu5Ac(a2-6)]GalNAc-ol	Gal(b1-3)[HexNAc(a1-2)]GalNAc(a1-3)[Neu5Ac(a2-6)]GalNAc-ol
G02660HR	GlcNAc(b1-?)Man(a1-3)[Man(a1-6)]Man(b1-4)GlcNAc(b1-4)[Fuc(a1-3)]GlcNAc	GlcNAc(b1-2)Man(a1-3)[Man(a1-6)]Man(b1-4)GlcNAc(b1-4)[Fuc(a1-3)]GlcNAc
G02681BL	HexNAc(?1-?)Gal(?1-3)[HexNAc(?1-6)]GalNAc(a1-3)[Neu5Ac(a2-6)]GalNAc-ol	HexNAc(b1-3)Gal(b1-3)[HexNAc(b1-6)]GalNAc(a1-3)[Neu5Ac(a2-6)]GalNAc-ol
G02695SR	Gal2,3,4,6Ac4(?1-?)GlcNAc3,6Ac2(?1-?)Gal2,4,6Ac3(?1-?)Glc2,3,6Ac3	Gal2,3,4,6Ac4(b1-4)GlcNAc3,6Ac2(b1-3)Gal2,4,6Ac3(b1-4)Glc2,3,6Ac3
G02615LB	Xyl(b1-2)Araf(a1-3)Xyl(b1-4)Xyl(b1-4)Xyl?(?1-	Xyl(b1-2)Araf(a1-3)Xyl(b1-4)Xyl(b1-4)Xyl(?1-
G02623VM	Man(a1-3)Man(a1-2)Man(a1-2)[Man(a1-3)Man(a1-3)Man(a1-2)Man(a1-6)]Man(a1-3)[Man(a1-3)[Man(a1-3)Man(a1-2)Man(a1-6)]Man(a1-6)]Man(b1-4)Glc?NAc(?1-	Man(a1-3)Man(a1-2)Man(a1-2)[Man(a1-3)Man(a1-3)Man(a1-2)Man(a1-6)]Man(a1-3)[Man(a1-3)[Man(a1-3)Man(a1-2)Man(a1-6)]Man(a1-6)]Man(b1-4)GlcNAc(?1-
G02666BH	Neu5Ac(a2-8)Neu5Ac(a2-8)Neu5Ac(a2-8)Neu?5Ac(?2-	Neu5Ac(a2-8)Neu5Ac(a2-8)Neu5Ac(a2-8)Neu5Ac(?2-
G02684XX	GlcNAc(b1-2)[Gal(b1-4)GlcNAc(b1-4)]Man(a1-3)[GlcNAc(b1-4)][GlcNAc(b1-2)[GlcNAc(b1-4)][GlcNAc(b1-6)]Man(a1-6)]Man(b1-4)GlcNAc(b1-4)Glc?NAc(?1-	GlcNAc(b1-2)[Gal(b1-4)GlcNAc(b1-4)]Man(a1-3)[GlcNAc(b1-4)][GlcNAc(b1-2)[GlcNAc(b1-4)][GlcNAc(b1-6)]Man(a1-6)]Man(b1-4)GlcNAc(b1-4)GlcNAc(?1-
G02595UE	GlcNAc(?1-3)[Gal(?1-4)GlcNAc6S(?1-6)]GalNAc(b1-	GlcNAc(b1-3)[Gal(b1-4)GlcNAc6S(b1-6)]GalNAc(b1-
G02648XR	GlcNAc(b1-3)Gal(b1-4)ManNAc(b1-2)[GlcNAc(b1-4)]Man(a1-3)[GalNAc(b1-4)GlcNAc(b1-2)[GlcNAc(b1-6)]Man(a1-6)]Man(b1-4)GlcNAc(b1-4)[Fuc(a1-6)]GlcNAc(?1-	GlcNAc(b1-3)Gal(b1-4)ManNAc(b1-2)[GlcNAc(b1-4)]Man(a1-3)[GalNAc(b1-4)GlcNAc(b1-2)[GlcNAc(b1-6)]Man(a1-6)]Man(b1-4)GlcNAc(b1-4)[Fuc(a1-6)]GlcNAc(?1-
G02718SD	Galf(?1-?)Man(?1-?)[Galf(?1-?)]Man(?1-?)Man(?1-?)Man(?1-?)GlcN6PEtn	Galf(a1-2)Man(a1-2)[Galf(b1-3)]Man(a1-2)Man(a1-3)Man(a1-4)GlcN6PEtn
G02762FB	Neu5Ac(a2-?)Gal(b1-4)GlcNAc(b1-2)Man(a1-3)[Neu5Ac(a2-?)Gal(b1-4)GlcNAc(b1-2)[Neu5Ac(a2-?)Gal(b1-4)GlcNAc(b1-6)]Man(a1-6)]Man(b1-4)GlcNAc(b1-4)GlcNAc	Neu5Ac(a2-3)Gal(a2-3)GlcNAc(a2-3)Man(a1-3)[Neu5Ac(a2-?)Gal(b1-4)GlcNAc(b1-2)[Neu5Ac(a2-?)Gal(b1-4)GlcNAc(b1-6)]Man(a1-6)]Man(b1-4)GlcNAc(b1-4)GlcNAc
G02705TX	Neu5Gc(a2-3/6)Gal(b1-4)GlcNAc(b1-2)Man(a1-3)[GlcNAc(b1-4)][Gal(b1-4)GlcNAc(b1-2)Man(a1-6)]Man(b1-4)GlcNAc(b1-4)[Fuc(a1-6)]GlcNAc(?1-	Neu5Gc(a2-3/6)Gal(b1-4)GlcNAc(b1-2)Man(a1-3)[GlcNAc(b1-4)][Gal(b1-4)GlcNAc(b1-2)Man(a1-6)]Man(b1-4)GlcNAc(b1-4)[Fuc(a1-6)]GlcNAc(?1-
G02706EA	Glc(b1-2)[Xyl(b1-3)]Glc(?1-	Glc(b1-2)[Xyl(b1-3)]Glc(?1-
G02706NJ	Neu5Gc(a2-3/6)Gal(b1-4)[Fuc(a1-3)]GlcNAc(b1-3)Gal(b1-4)GlcNAc(b1-2)[Gal(a1-3)Gal(b1-4)GlcNAc(b1-4)]Man(a1-3)[Gal(a1-3)Gal(b1-4)GlcNAc(b1-2)[Gal(a1-3)Gal(b1-4)GlcNAc(b1-6)]Man(a1-6)]Man(b1-4)GlcNAc(b1-4)GlcNAc(?1-	Neu5Gc(a2-3/6)Gal(b1-4)[Fuc(a1-3)]GlcNAc(b1-3)Gal(b1-4)GlcNAc(b1-2)[Gal(a1-3)Gal(b1-4)GlcNAc(b1-4)]Man(a1-3)[Gal(a1-3)Gal(b1-4)GlcNAc(b1-2)[Gal(a1-3)Gal(b1-4)GlcNAc(b1-6)]Man(a1-6)]Man(b1-4)GlcNAc(b1-4)GlcNAc(?1-
G02719PT	Man?(a1-6)Man?(a1-3)[Xyl?(b1-2)]Man(a1-	Man(a1-6)Man(a1-3)[Xyl(b1-2)]Man(a1-
G02725GF	Gal(b1-3)Gal(b1-4)GlcNAc(b1-3/6)[Gal(b1-4)GlcNAc(b1-3/6)]GalNAc(?1-	Gal(b1-3)Gal(b1-4)GlcNAc(b1-3/6)[Gal(b1-4)GlcNAc(b1-3/6)]GalNAc(?1-
G02776DT	Man(a1-2)[Man(a1-P-6)]Man(a1-2)[Man(a1-2)Man(a1-6)]Man(a1-3)[Man(a1-3)[Man(a1-2)[Man(a1-P-6)]Man(a1-6)]Man(a1-6)]Man(b1-4)GlcNAc(?1-	Man(a1-2)[Man(a1-P-6)]Man(a1-2)[Man(a1-2)Man(a1-6)]Man(a1-3)[Man(a1-3)[Man(a1-2)[Man(a1-P-6)]Man(a1-6)]Man(a1-6)]Man(b1-4)GlcNAc(?1-
G02734XX	Glc(b1-4)[Gal(b1-2)Gal(a1-6)]Man(b1-4)Glc(b1-4)Man(b1-4)Man(?1-	Glc(b1-4)[Gal(b1-2)Gal(a1-6)]Man(b1-4)Glc(b1-4)Man(b1-4)Man(?1-
G02746WV	HexN(?1-4)HexNAc(?1-4)HexNAc(?1-4)HexNAc(?1-4)HexNAc6S	HexN(b1-3)HexNAc(b1-4)HexNAc(b1-4)HexNAc(b1-4)HexNAc6S
G02742ZM	Man(b1-4)[Gal(a1-6)]Man(b1-4)[Gal(a1-6)]Man(b1-4)Man(b1-4)Man(b1-4)Man?(?1-	Man(b1-4)[Gal(a1-6)]Man(b1-4)[Gal(a1-6)]Man(b1-4)Man(b1-4)Man(b1-4)Man(?1-
G02724HB	Xyl(a1-3)Fruf(?2-	Xyl(a1-3)Fruf(?2-
G02841PN	Neu5Ac(?2-?)Gal(?1-?)[Neu5Ac(?2-?)Neu5Ac(?2-?)]GalNAc	Neu5Ac(a2-3)Gal(b1-3)[Neu5Ac(a2-8)Neu5Ac(a2-6)]GalNAc
G02851BY	GlcNAc(?1-?)GlcA4CMe6N	GlcNAc(b1-2)GlcA4CMe6N
G02864GJ	Gal(?1-?)Gal(?1-?)GlcNAc(?1-?)[Gal(?1-?)GlcNAc(?1-?)]GalNAc	Gal(a1-3)Gal(b1-4)GlcNAc(b1-6)[Gal(b1-4)GlcNAc(b1-6)]GalNAc
G02776VZ	Glc(b1-6)Glc(b1-4)D-Fuc3Me(?1-	Glc(b1-6)Glc(b1-4)D-Fuc3Me(?1-
G02800OU	Ribf-uronic(a1-5)Ribf(a1-5)Ribf(?1-	Ribf-uronic(a1-5)Ribf(a1-5)Ribf(?1-
G02805SA	Glc?NAc(b1-3)Gal?NAc(b1-4)Glc(b1-	GlcNAc(b1-3)Gal(b1-4)Glc(b1-
G02848KJ	GlcN(b1-4)GlcN(b1-4)GlcN(b1-4)GlcN(b1-4)GlcN(b1-4)GlcN(b1-4)GlcN(b1-4)GlcN(b1-4)GlcN(?1-	GlcN(b1-4)GlcN(b1-4)GlcN(b1-4)GlcN(b1-4)GlcN(b1-4)GlcN(b1-4)GlcN(b1-4)GlcN(b1-4)GlcN(?1-
G02789DA	GalA6N(a1-P-3)[Glc(b1-4)]Man(a1-5)Kdo?(?2-	GalA6N(a1-P-3)[Glc(b1-4)]Man(a1-5)Kdo(?2-
G02797TI	Gal(a1-6)Glc(a1-3)Gal?(a1-	Gal(a1-6)Glc(a1-3)Glc(a1-
G02830SF	Neu5Ac(a2-6)Gal(b1-?)GlcNAc(b1-?)Man(a1-?)[GlcNAc(b1-?)Man(a1-?)]Man(b1-4)GlcNAc(b1-4)GlcNAc	Neu5Ac(b1-4)Gal(b1-2)GlcNAc(a1-3)Man(b1-2)[GlcNAc(a1-6)Man(a1-?)]Man(b1-4)GlcNAc(b1-4)GlcNAc
G02854OV	Rha(a1-2)[Ara?(a1-2)[Xyl(b1-3)]Glc(b1-6)]Gal(?1-	Rha(a1-2)[Rha(a1-2)[Xyl(b1-3)]Glc(b1-6)]Gal(?1-
G02782UU	Gal(b1-3)GlcNAc(b1-3)Gal(b1-4)Glc?(?1-	Gal(b1-3)GlcNAc(b1-3)Gal(b1-4)Glc(?1-
G02784GH	Hex?(?1-?)Pen(?1-?)[Hex?(?1-?)]Pen(?1-	Man2,3,4,6S4(b1-4)Pen(b1-4)[D-Araf3N(b1-4)]Pen(?1-
G02797YE	Neu5Gc(a2-6)Gal(b1-4)GlcNAc(b1-2)Man(a1-3)[Gal(b1-4)GlcNAc(b1-2)Man(a1-6)]Man(b1-4)GlcNAc(b1-4)[Fuc(a1-6)]Glc?NAc(?1-	Neu5Gc(a2-6)Gal(b1-4)GlcNAc(b1-2)Man(a1-3)[Gal(b1-4)GlcNAc(b1-2)Man(a1-6)]Man(b1-4)GlcNAc(b1-4)[Fuc(a1-6)]GlcNAc(?1-
G02814ND	Gal(b1-3)Gal?(?1-	Gal(b1-3)GalNAc(?1-
G02827WQ	Neu5Ac(a2-3)Gal(b1-4)GlcNAc(b1-2)Man(a1-3)[Gal(b1-4)GlcNAc(b1-2)Man(a1-6)]Man(b1-4)Glc?NAc(?1-	Neu5Ac(a2-3)Gal(b1-4)GlcNAc(b1-2)Man(a1-3)[Gal(b1-4)GlcNAc(b1-2)Man(a1-6)]Man(b1-4)GlcNAc(?1-
G02848WB	Neu5Ac(a2-6)Gal(b1-4)ManNAc(b1-2)Man(a1-3)[GlcNAc(b1-4)][Gal(a1-3)Gal(b1-4)GlcNAc(b1-2)Man(a1-6)]Man(b1-4)GlcNAc(b1-4)GlcNAc(?1-	Neu5Ac(a2-6)Gal(b1-4)ManNAc(b1-2)Man(a1-3)[GlcNAc(b1-4)][Gal(a1-3)Gal(b1-4)GlcNAc(b1-2)Man(a1-6)]Man(b1-4)GlcNAc(b1-4)GlcNAc(?1-
G02862XX	Glc(a1-6)Glc(a1-4)[Glc(a1-6)]Glc(a1-4)Glc(a1-4)Glc?(?1-	Glc(a1-6)Glc(a1-4)[Glc(a1-6)]Glc(a1-4)Glc(a1-4)Glc(?1-
G02839BL	GalNAc(b1-4)GlcA(?1-	GalNAc(b1-4)GlcA(?1-
G02837PB	Neu5Ac8Me9Ac(?2-	Neu5Ac8Me9Ac(?2-
G02859WT	L-Gal2,3,4Ac36Cl(?1-	L-Gal2,3,4Ac36Cl(?1-
G02911BF	Neu5Ac(?2-?)Gal(?1-?)GlcNAc(?1-?)Man(?1-?)[Man(?1-?)]Man(?1-?)GlcNAc(?1-?)QuiNAc	Neu5Ac(a2-6)Gal(b1-4)GlcNAc(b1-2)Man(a1-3)[Man(a1-6)]Man(b1-4)GlcNAc(b1-4)QuiNAc
G02923YR	Neu5Ac(?2-?)Gal6S(?1-?)[Fuc(?1-?)]GlcNAc(?1-?)Gal(?1-?)Glc	Neu5Ac(a2-3)Gal6S(b1-4)[Fuc(a1-3)]GlcNAc(b1-3)Gal(b1-4)Glc
G02926QJ	Ara(?1-?)D-Api	Ara(a1-2)D-Api
G02867VB	GlcN(b1-4)GlcN(b1-4)GlcNAc(b1-4)GlcN(b1-4)GlcNAc(b1-4)GlcNAc(?1-	GlcN(b1-4)GlcN(b1-4)GlcNAc(b1-4)GlcN(b1-4)GlcNAc(b1-4)GlcNAc(?1-
G02882VL	Gal(a1-3)Gal(b1-4)GlcNAc(b1-2)[Gal(b1-4)GlcNAc(b1-4)]Man(a1-3)[Neu5Ac(a2-8)Neu5Ac(a2-3/6)Gal(b1-4)GlcNAc(b1-3)Gal(b1-4)GlcNAc(b1-2)[Neu5Ac(a2-3/6)Gal(b1-4)GlcNAc(b1-6)]Man(a1-6)]Man(b1-4)GlcNAc(b1-4)[Fuc(a1-6)]GlcNAc(?1-	Gal(a1-3)Gal(b1-4)GlcNAc(b1-2)[Gal(b1-4)GlcNAc(b1-4)]Man(a1-3)[Neu5Ac(a2-8)Neu5Ac(a2-3/6)Gal(b1-4)GlcNAc(b1-3)Gal(b1-4)GlcNAc(b1-2)[Neu5Ac(a2-3/6)Gal(b1-4)GlcNAc(b1-6)]Man(a1-6)]Man(b1-4)GlcNAc(b1-4)[Fuc(a1-6)]GlcNAc(?1-
G02904KY	GlcN2,3,6S3(a1-4)IdoA2S(?1-	GlcN2,3,6S3(a1-4)IdoA2S(?1-
G02920FB	Glc(a1-2)[GlcA(b1-3)]Rha(b1-4)GlcNAc(b1-3)Rha(?1-	Glc(a1-2)[GlcA(b1-3)]Rha(b1-4)GlcNAc(b1-3)Rha(?1-
G02931TC	Man(a1-3)Man(a1-2)Man(a1-2)[Man(a1-2)Man(a1-6)]Man(a1-3)[Man(a1-3)[Man(a1-3)Man(a1-2)[Man(a1-3)Man(a1-P-6)]Man(a1-6)]Man(a1-6)]Man(b1-4)GlcNAc(?1-	Man(a1-3)Man(a1-2)Man(a1-2)[Man(a1-2)Man(a1-6)]Man(a1-3)[Man(a1-3)[Man(a1-3)Man(a1-2)[Man(a1-3)Man(a1-P-6)]Man(a1-6)]Man(a1-6)]Man(b1-4)GlcNAc(?1-
G02871WJ	Gal(b1-4)[Fuc(a1-3)]GlcNAc(b1-3)Gal(b1-4)[Fuc(a1-3)]GlcNAc(b1-2)[Gal(a1-3)Gal(b1-4)GlcNAc(b1-4)]Man(a1-3)[Gal(a1-3)Gal(b1-4)GlcNAc(b1-2)[Fuc(a1-2)Gal(b1-4)[Fuc(a1-3)]GlcNAc(b1-6)]Man(a1-6)]Man(b1-4)GlcNAc(b1-4)GlcNAc(?1-	Gal(b1-4)[Fuc(a1-3)]GlcNAc(b1-3)Gal(b1-4)[Fuc(a1-3)]GlcNAc(b1-2)[Gal(a1-3)Gal(b1-4)GlcNAc(b1-4)]Man(a1-3)[Gal(a1-3)Gal(b1-4)GlcNAc(b1-2)[Fuc(a1-2)Gal(b1-4)[Fuc(a1-3)]GlcNAc(b1-6)]Man(a1-6)]Man(b1-4)GlcNAc(b1-4)GlcNAc(?1-
G02885MK	Man6P(a1-6)Man(a1-6)Man(a1-6)Man(a1-6)Man(?1-	Man6P(a1-6)Man(a1-6)Man(a1-6)Man(a1-6)Man(?1-
G02896JB	Hex(?1-4)Hex2F	Hex(b1-3)Hex2F
G02907GS	Neu5Ac(a2-6)Gal(b1-4)GlcNAc6S(b1-3)Gal6S(b1-4)GlcNAc6S(b1-3)Gal(?1-	Neu5Ac(a2-6)Gal(b1-4)GlcNAc6S(b1-3)Gal6S(b1-4)GlcNAc6S(b1-3)Gal(?1-
G02927JS	Neu5Gc(?2-?)Gal(b1-4)GlcNAc(b1-2)Man(a1-3)[Man(a1-6)]Man(b1-4)GlcNAc(b1-4)GlcNAc-ol	Neu5Gc(a2-6)Gal(b1-4)GlcNAc(b1-2)Man(a1-3)[Man(a1-6)]Man(b1-4)GlcNAc(b1-4)GlcNAc-ol
G02891DO	Neu5Ac(a2-3)Gal(b1-4)GlcNAc(b1-2)Man(a1-3/6)[Gal(b1-4)GlcNAc(b1-2)Man(a1-3/6)]Man(b1-4)GlcNAc(b1-4)[Fuc(a1-6)]Glc?NAc(?1-	Neu5Ac(a2-3)Gal(b1-4)GlcNAc(b1-2)Man(a1-3/6)[Gal(b1-4)GlcNAc(b1-2)Man(a1-3/6)]Man(b1-4)GlcNAc(b1-4)[Fuc(a1-6)]GlcNAc(?1-
G02892KP	Fruf(b2-1)Fruf(b2-1)Fru?(?2-	Fruf(b2-1)Fruf(b2-1)Fruf(?2-
G02895ZE	Man(a1-6)Man(b1-4)GlcNAc(b1-4)Glc?NAc(?1-	Man(a1-6)Man(b1-4)GlcNAc(b1-4)GlcNAc(?1-
G02909JE	Gal(b1-4)Glc?NAc(?1-	Gal(b1-4)Glc(?1-
G02916HD	GlcA(b1-2)Man(a1-4)Glc(b1-2)Man?(?1-	GlcA(b1-2)Man(a1-4)Glc(b1-2)Glc(?1-
G02889EO	Xyl(a1-6)Glc(b1-4)[Xyl(a1-6)]All(b1-4)[Fuc(a1-2)Gal(b1-2)Xyl(a1-6)]Glc(b1-4)Glc(b1-4)[Araf(a1-3)Xyl(b1-2)][Xyl(a1-6)]Glc(b1-4)[Xyl(a1-6)]Glc(b1-4)[Xyl(a1-6)]Glc(b1-4)Glc(?1-	Xyl(a1-6)Glc(b1-4)[Xyl(a1-6)]All(b1-4)[Fuc(a1-2)Gal(b1-2)Xyl(a1-6)]Glc(b1-4)Glc(b1-4)[Araf(a1-3)Xyl(b1-2)][Xyl(a1-6)]Glc(b1-4)[Xyl(a1-6)]Glc(b1-4)[Xyl(a1-6)]Glc(b1-4)Glc(?1-
G02890SH	D-Araf(a1-5)D-Araf(a1-5)D-Araf(a1-5)D-Araf(a1-5)D-Araf(a1-2)Man(a1-6)Man(a1-6)Man(?1-	D-Araf(a1-5)D-Araf(a1-5)D-Araf(a1-5)D-Araf(a1-5)D-Araf(a1-2)Man(a1-6)Man(a1-6)Man(?1-
G02934OV	Fuc(a1-?)GalNAc(b1-3)Gal(b1-4)GlcNAc(b1-3)Gal(b1-4)Glc	Fuc(a1-3)GalNAc(b1-3)Gal(b1-4)GlcNAc(b1-3)Gal(b1-4)Glc
G02972HU	Neu5Ac(?2-?)Gal(?1-?)[Fuc(?1-?)]GlcNAc(?1-?)[Neu5Ac(?2-?)Gal(?1-?)GlcNAc(?1-?)]Gal(?1-?)GalNAc	Neu5Ac(a2-3)Gal(b1-4)[Fuc(a1-3)]GlcNAc(b1-3)[Neu5Ac(a2-3)Gal(b1-4)GlcNAc(b1-6)]Gal(b1-3)GalNAc
G03018QF	Gal(b1-3)[Gal(b1-3/4)GlcNAc(b1-6)Gal(b1-4)GlcNAc(b1-6)Gal(b1-4)GlcNAc(b1-6)Gal(b1-4)GlcNAc(b1-6)Gal(b1-4)GlcNAc(b1-6)]Gal?NAc(?1-	Gal(b1-3)[Gal(b1-3/4)GlcNAc(b1-6)Gal(b1-4)GlcNAc(b1-6)Gal(b1-4)GlcNAc(b1-6)Gal(b1-4)GlcNAc(b1-6)Gal(b1-4)GlcNAc(b1-6)]GalNAc(?1-
G02954DZ	Gal2,3Ac24-1,6-1Py(a1-4)GlcA(a1-3)GlcA(b1-4)[Glc(b1-6)]Glc(b1-6)Glc(b1-4)Glc(b1-4)Glc(b1-3)Gal(?1-	Gal2,3Ac24-1,6-1Py(a1-4)GlcA(a1-3)GlcA(b1-4)[Glc(b1-6)]Glc(b1-6)Glc(b1-4)Glc(b1-4)Glc(b1-3)Gal(?1-
G02970WT	Araf(a1-6)Glc(a1-4)Glc(a1-4)Glc(?1-	Araf(a1-6)Glc(a1-4)Glc(a1-4)Glc(?1-
G02975YH	Fuc(a1-4)[Fuc(a1-5)]Kdn(a2-3)Gal(b1-3)[Fuc(a1-2)Gal(b1-4)[Fuc(a1-3)]GlcNAc(b1-6)]GalNAc(?1-	Fuc(a1-4)[Fuc(a1-5)]Kdn(a2-3)Gal(b1-3)[Fuc(a1-2)Gal(b1-4)[Fuc(a1-3)]GlcNAc(b1-6)]GalNAc(?1-
G02999MF	Glc(a1-4)[Rha(a1-6)]Glc(a1-3)Rha(a1-2)[Glc(b1-3)]Glc(?1-	Glc(a1-4)[Rha(a1-6)]Glc(a1-3)Rha(a1-2)[Glc(b1-3)]Glc(?1-
G03018LZ	Neu5Ac(a2-8)Neu5Gc(a2-3/6)Gal(b1-4)[Fuc(a1-3)]GlcNAc(b1-3)Gal(b1-4)[Fuc(a1-3)]GlcNAc(b1-2)[Neu5Gc(a2-3/6)Gal(b1-4)[Fuc(a1-3)]GlcNAc(b1-3)Gal(b1-4)GlcNAc(b1-4)]Man(a1-3)[GlcNAc(b1-4)][Man(a1-3)[Man(a1-6)]Man(a1-6)]Man(b1-4)GlcNAc(b1-4)[Fuc(a1-6)]GlcNAc(?1-	Neu5Ac(a2-8)Neu5Gc(a2-3/6)Gal(b1-4)[Fuc(a1-3)]GlcNAc(b1-3)Gal(b1-4)[Fuc(a1-3)]GlcNAc(b1-2)[Neu5Gc(a2-3/6)Gal(b1-4)[Fuc(a1-3)]GlcNAc(b1-3)Gal(b1-4)GlcNAc(b1-4)]Man(a1-3)[GlcNAc(b1-4)][Man(a1-3)[Man(a1-6)]Man(a1-6)]Man(b1-4)GlcNAc(b1-4)[Fuc(a1-6)]GlcNAc(?1-
G02968UU	Gal(b1-4)GlcNAc(b1-2)[Gal(a1-4)Gal(b1-4)GlcNAc(b1-4)]Man(a1-3)[GlcNAc(b1-4)][Gal(a1-4)Gal(b1-4)GlcNAc(b1-2)[Gal(a1-4)Gal(b1-4)GlcNAc(b1-6)]Man(a1-6)]Man(b1-4)GlcNAc(b1-4)GlcNAc(?1-	Gal(b1-4)GlcNAc(b1-2)[Gal(a1-4)Gal(b1-4)GlcNAc(b1-4)]Man(a1-3)[GlcNAc(b1-4)][Gal(a1-4)Gal(b1-4)GlcNAc(b1-2)[Gal(a1-4)Gal(b1-4)GlcNAc(b1-6)]Man(a1-6)]Man(b1-4)GlcNAc(b1-4)GlcNAc(?1-
G02969NY	Gal(a1-4)Gal(b1-4)GlcNAc(b1-?)[Neu5Ac(a2-6)Gal(b1-4)GlcNAc(b1-?)]Man(a1-?)[Gal(a1-4)Gal(b1-4)GlcNAc(b1-2)Man(a1-?)][GlcNAc(b1-4)]Man(b1-4)GlcNAc(b1-4)[Fuc(a1-6)]GlcNAc(?1-	Gal(b1-2)Gal(b1-4)GlcNAc(a1-3)[Neu5Ac(a1-6)Gal(b1-4)GlcNAc(b1-?)]Man(a1-?)[Gal(a1-4)Gal(b1-4)GlcNAc(b1-2)Man(a1-?)][GlcNAc(b1-4)]Man(b1-4)GlcNAc(b1-4)[Fuc(a1-6)]GlcNAc(?1-
G02973KK	Fuc(a1-2)Gal(?1-?)[Fuc(?1-?)]GlcNAc6S(?1-	Fuc(b1-3)Gal(a1-3)[Fuc(?1-?)]GlcNAc6S(?1-
G02985PK	GlcNAc(b1-2)Man(a1-3)[Hex(?1-?)GlcNAc(b1-4)][Man(a1-3)[Man(a1-6)]Man(a1-6)]Man(b1-4)GlcNAc(b1-4)GlcNAc(b1-	GlcNAc(b1-4)Man(a1-3)[Hex(?1-?)GlcNAc(b1-4)][Man(a1-3)[Man(a1-6)]Man(a1-6)]Man(b1-4)GlcNAc(b1-4)GlcNAc(b1-
G02989DV	Fuc(?1-?)HexNAc(?1-?)GalNAc-ol	Fuc(a1-3)HexNAc(b1-3)GalNAc-ol
G03001QI	Neu5Ac(a2-3)HexNAc(?1-4)Gal(?1-3)[HexNAc(?1-6)]GalNAc(a1-3)GalNAc-ol	Neu5Ac(b1-3)HexNAc(b1-4)Gal(b1-4)[HexNAc(?1-6)]GalNAc(a1-3)GalNAc-ol
G03014KR	Fuc(?1-?)HexNAc(?1-?)Gal(b1-3)[Gal(?1-3)[Neu5Ac(?2-?)HexNAc(?1-6)]Gal(?1-?)GlcNAc(b1-6)]GalNAc-ol	Fuc(a1-2)HexNAc(b1-3)Gal(b1-4)[Gal(a2-8)[Neu5Ac(b1-4)HexNAc(b1-4)]Gal(?1-?)GlcNAc(b1-6)]GalNAc-ol
G03021AW	L-Gal6S(a1-3)Gal6Me(b1-4)3,6-Anhydro-L-Gal(a1-3)Gal(?1-	L-Gal6S(a1-3)Gal6Me(b1-4)3,6-Anhydro-L-Gal(a1-3)Gal(?1-
G03021PP	Neu5Gc(a2-3/6)Gal(b1-4)GlcNAc(b1-2)Man(a1-3)[GlcNAc(b1-4)][Man(a1-6)]Man(b1-4)GlcNAc(b1-4)[Fuc(a1-6)]GlcNAc(?1-	Neu5Gc(a2-3/6)Gal(b1-4)GlcNAc(b1-2)Man(a1-3)[GlcNAc(b1-4)][Man(a1-6)]Man(b1-4)GlcNAc(b1-4)[Fuc(a1-6)]GlcNAc(?1-
G02986VV	Neu5Ac(a2-8)Neu5Ac(a2-3)Gal(b1-4)Glc?(?1-	Neu5Ac(a2-8)Neu5Ac(a2-3)Gal(b1-4)Glc(?1-
G02987EY	Gal(b1-4)GlcNAc(b1-2)[Gal(b1-4)GlcNAc(b1-4)]Man(a1-3)[Man(a1-6)]Man(b1-4)GlcNAc(b1-4)Glc?NAc(?1-	Gal(b1-4)GlcNAc(b1-2)[Gal(b1-4)GlcNAc(b1-4)]Man(a1-3)[Man(a1-6)]Man(b1-4)GlcNAc(b1-4)GlcNAc(?1-
G02995BO	Neu5Ac(a2-6)Gal(b1-4)GlcNAc(b1-2)Man(a1-3)[Neu5Ac(a2-6)Gal(b1-4)GlcNAc(b1-2)Man(a1-6)]Man(b1-4)GlcNAc(b1-4)[Fuc(a1-6)]Glc?NAc(?1-	Neu5Ac(a2-6)Gal(b1-4)GlcNAc(b1-2)Man(a1-3)[Neu5Ac(a2-6)Gal(b1-4)GlcNAc(b1-2)Man(a1-6)]Man(b1-4)GlcNAc(b1-4)[Fuc(a1-6)]GlcNAc(?1-
G02967MW	Man2,3,4S36P(a1-3)Man2,4,6S3(a1-3)Man2,4,6S3(a1-3)Man2,4,6S3(a1-2)Man3,4,6S3(?1-	Man2,3,4S36P(a1-3)Man2,4,6S3(a1-3)Man2,4,6S3(a1-3)Man2,4,6S3(a1-2)Man3,4,6S3(?1-
G02991OT	GlcNAc(b1-3)Tal(b1-4)GlcNAc(b1-3)Gal(b1-4)GlcNAc(b1-2)Man(a1-3)[GlcNAc(b1-3)Gal(b1-4)GlcNAc(b1-3)Gal(b1-4)GlcNAc(b1-2)[GlcNAc(b1-3)Gal(b1-4)GlcNAc(b1-3)Gal(b1-4)GlcNAc(b1-6)]Man(a1-6)]Man(b1-4)GlcNAc(b1-4)[Fuc(a1-6)]GlcNAc(?1-	GlcNAc(b1-3)Tal(b1-4)GlcNAc(b1-3)Gal(b1-4)GlcNAc(b1-2)Man(a1-3)[GlcNAc(b1-3)Gal(b1-4)GlcNAc(b1-3)Gal(b1-4)GlcNAc(b1-2)[GlcNAc(b1-3)Gal(b1-4)GlcNAc(b1-3)Gal(b1-4)GlcNAc(b1-6)]Man(a1-6)]Man(b1-4)GlcNAc(b1-4)[Fuc(a1-6)]GlcNAc(?1-
G02999IQ	Neu5Ac(a2-3)Gal(b1-4)ManNAc(b1-2)[Gal(b1-4)GlcNAc(b1-4)]Man(a1-3)[Neu5Ac(a2-3)Gal(b1-4)GlcNAc(b1-2)[Neu5Ac(a2-3)Gal(b1-4)GlcNAc(b1-3)Gal(b1-4)GlcNAc(b1-6)]Man(a1-6)]Man(b1-4)ManNAc(b1-4)[Fuc(a1-6)]GlcNAc(?1-	Neu5Ac(a2-3)Gal(b1-4)ManNAc(b1-2)[Gal(b1-4)GlcNAc(b1-4)]Man(a1-3)[Neu5Ac(a2-3)Gal(b1-4)GlcNAc(b1-2)[Neu5Ac(a2-3)Gal(b1-4)GlcNAc(b1-3)Gal(b1-4)GlcNAc(b1-6)]Man(a1-6)]Man(b1-4)ManNAc(b1-4)[Fuc(a1-6)]GlcNAc(?1-
G03001MG	Neu5Ac(a2-3)Gal(b1-4)ManNAc(b1-2)Man(a1-3)[Neu5Ac(a2-6)Gal(b1-4)GlcNAc(b1-2)[Neu5Ac(a2-3)Gal(b1-4)GlcNAc(b1-6)]Man(a1-6)]Man(b1-4)GlcNAc(b1-4)GlcNAc(?1-	Neu5Ac(a2-3)Gal(b1-4)ManNAc(b1-2)Man(a1-3)[Neu5Ac(a2-6)Gal(b1-4)GlcNAc(b1-2)[Neu5Ac(a2-3)Gal(b1-4)GlcNAc(b1-6)]Man(a1-6)]Man(b1-4)GlcNAc(b1-4)GlcNAc(?1-
G03008PC	Penp(?1-4)6-deoxy-Hex(?1-2)6-deoxy-Hex(?1-	Penp(b1-4)6-deoxy-Hex(b1-4)6-deoxy-Hex(?1-
G02999JO	D-Rha4Ac(?1-	D-Rha4Ac(?1-
G02966MW	Tag1,3,4,5Ac4(?2-	Tag1,3,4,5Ac4(?2-
G02976CS	Xylf2,3,5Me3(?1-	Xylf2,3,5Me3(?1-
G03000FQ	Hex6I(?1-	Hex6I(?1-
G03035VT	Araf(a1-?)Glc	Araf(a1-6)Glc
G03041BU	Gal(b1-4)GlcNAc(b1-3)[Gal(b1-4)GlcNAc(b1-6)]Man?(?1-	Gal(b1-4)GlcNAc(b1-3)[Gal(b1-4)GlcNAc(b1-6)]GalNAc(?1-
G03063FE	Araf(?1-?)Rha(?1-?)GlcA	Araf(a1-2)Rha(a1-4)GlcA
G03070XL	Neu5Ac(a2-?)Gal(b1-4)GlcNAc(b1-3)Gal(b1-4)GlcNAc(b1-2)Man(a1-?)[Neu5Ac(a2-?)Gal(b1-4)GlcNAc(b1-2)Man(a1-?)]Man(b1-4)GlcNAc	Neu5Ac(a2-6)Gal(a1-6)GlcNAc(a2-6)Gal(a1-3)GlcNAc(b1-2)Man(a1-?)[Neu5Ac(a2-?)Gal(b1-4)GlcNAc(b1-2)Man(a1-?)]Man(b1-4)GlcNAc
G03085TO	Hex2,3,4,6Ac4(?1-4)Hex2,3Ac26I	Hex2,3,4,6Ac4(b1-4)Hex2,3Ac26I
G03087UB	HexN(?1-4)Pen	HexN(b1-4)Pen
G03108WS	Gal(a1-2)[Par(a1-3)]Man(a1-4)Rha(a1-3)Gal(a1-2)[Par(a1-3)]Man(a1-4)Rha(a1-3)Gal(a1-2)[Par(a1-3)]Man(a1-4)Rha?(?1-	Gal(a1-2)[Par(a1-3)]Man(a1-4)Rha(a1-3)Gal(a1-2)[Par(a1-3)]Man(a1-4)Rha(a1-3)Gal(a1-2)[Par(a1-3)]Man(a1-4)Rha(?1-
G03028FN	Gal(?1-?)Gal(?1-?)GlcNAc(?1-?)[Neu5Ac(?2-?)Gal(?1-?)GlcNAc(?1-?)]Man(?1-?)[Gal(?1-?)Gal(?1-?)GlcNAc(?1-?)[Gal(?1-?)GlcNAc(?1-?)]Man(?1-?)]Man(?1-?)GlcNAc(?1-?)[Fuc(?1-?)]GlcNAc(?1-	Gal(a1-3)Gal(b1-4)GlcNAc(b1-2)[Neu5Ac(a2-6)Gal(b1-4)GlcNAc(b1-4)]Man(a1-3)[Gal(a1-3)Gal(b1-4)GlcNAc(b1-2)[Gal(b1-4)GlcNAc(b1-2)]Man(a1-3)]Man(b1-4)GlcNAc(b1-4)[Fuc(a1-6)]GlcNAc(?1-
G03089SU	Kdo(a2-4)Kdo(a2-6)Glc?NAc4P(b1-6)GlcNAc-ol	Kdo(a2-4)Kdo(a2-6)GlcN4P(b1-6)GlcNAc-ol
G03026GG	Neu5Gc(a2-3/6)Gal(b1-4)[Fuc(a1-3)]GlcNAc(b1-2)[Gal(a1-3)Gal(b1-4)GlcNAc(b1-4)]Man(a1-3)[GlcNAc(b1-4)][Neu5Gc(a2-8)Neu5Gc(a2-3/6)Gal(b1-4)GlcNAc(b1-3)Gal(b1-4)GlcNAc(b1-2)[Neu5Ac(a2-3/6)Gal(b1-4)[Fuc(a1-3)]GlcNAc(b1-6)]Man(a1-6)]Man(b1-4)GlcNAc(b1-4)GlcNAc(?1-	Neu5Gc(a2-3/6)Gal(b1-4)[Fuc(a1-3)]GlcNAc(b1-2)[Gal(a1-3)Gal(b1-4)GlcNAc(b1-4)]Man(a1-3)[GlcNAc(b1-4)][Neu5Gc(a2-8)Neu5Gc(a2-3/6)Gal(b1-4)GlcNAc(b1-3)Gal(b1-4)GlcNAc(b1-2)[Neu5Ac(a2-3/6)Gal(b1-4)[Fuc(a1-3)]GlcNAc(b1-6)]Man(a1-6)]Man(b1-4)GlcNAc(b1-4)GlcNAc(?1-
G03045QR	GalA(a1-2)Rha(a1-4)Gal(a1-2)Rha(?1-	GalA(a1-2)Rha(a1-4)Gal(a1-2)Rha(?1-
G03051AW	GalNAc(b1-4)GlcNAc(b1-2)Man(a1-?)[GlcNAc(b1-2)Man(a1-?)]Man(b1-4)GlcNAc(b1-4)[Fuc(a1-6)]ManNAc	GalNAc(a1-3)GlcNAc(a1-3)Man(a1-?)[GlcNAc(b1-2)Man(a1-?)]Man(b1-4)GlcNAc(b1-4)[Fuc(a1-6)]ManNAc
G03065UZ	Gal(b1-3)Gal(b1-4)GlcNAc(b1-3)[Gal(b1-3)Gal(b1-4)GlcNAc(b1-6)]Gal(b1-4)Glc(?1-	Gal(b1-3)Gal(b1-4)GlcNAc(b1-3)[Gal(b1-3)Gal(b1-4)GlcNAc(b1-6)]Gal(b1-4)Glc(?1-
G03067KH	Rha(a1-3)[Rha(a1-6)]Glc(?1-	Rha(a1-3)[Rha(a1-6)]Glc(?1-
G03075KH	Fuc(?1-?)Gal(?1-?)[Fuc(?1-?)]GlcNAc(?1-?)[Fuc(?1-?)Gal(?1-?)[Fuc(?1-?)]GlcNAc(?1-?)]Gal(?1-?)Glc	Fuc(a1-2)Gal(b1-4)[Fuc(a1-3)]GlcNAc(b1-3)[Fuc(a1-2)Gal(b1-3)[Fuc(a1-3)]GlcNAc(b1-6)]Gal(b1-4)Glc
G03087RG	Neu5Ac(b2-6)Gal(b1-3)GlcNAc(b1-3)[Gal(b1-4)][Gal(b1-4)GlcNAc(b1-6)]Glc(?1-	Neu5Ac(b2-6)Gal(b1-3)GlcNAc(b1-3)[Gal(b1-4)][Gal(b1-4)GlcNAc(b1-6)]Glc(?1-
G03057GB	Glc(a1-2)Glc(b1-4)Glc(?1-	Glc(a1-2)Glc(b1-4)Glc(?1-
G03061WV	Ara2,3,4Ac3(?1-	Ara2,3,4Ac3(?1-
G03128NE	Glc(?1-?)Glc(?1-?)GlcNAc(?1-?)GalA	Glc(b1-4)Glc(b1-3)GlcNAc(b1-4)GalA
G03130BM	Ara?(?1-?)Xyl3Me	Xyl(b1-4)Xyl3Me
G03150CV	Neu5Ac(?2-?)Gal(?1-?)[Fuc(a1-?)]GalNAc	Neu5Ac(a2-3)Gal(b1-3)[Fuc(a1-3)]GalNAc
G03160ZU	Gal(b1-2)Glc(?1-1)Fru	Gal(b1-4)Glc(?1-1)Fru
G03197WV	GlcNAc6S(?1-?)[Neu5Ac(?2-?)]GalNAc	GlcNAc6S(b1-3)[Neu5Ac(a2-6)]GalNAc
G03211IX	GlcNAc(?1-?)Gal(?1-?)[Fuc(?1-?)]GlcNAc(?1-?)[Neu5Ac(?2-?)Gal(?1-?)]GalNAc	GlcNAc(b1-3)Gal(b1-4)[Fuc(a1-3)]GlcNAc(b1-6)[Neu5Ac(a2-3)Gal(b1-3)]GalNAc
G03114TJ	Rha(a1-3)Rha(?1-	Rha(a1-3)Rha(?1-
G03150KB	Gal(a1-3)Rha(a1-3)Rha(?1-	Gal(a1-3)Rha(a1-3)Rha(?1-
G03151MA	Neu5Ac(?2-?)Gal(?1-?)GlcNAc(?1-?)Man(a1-?)[Gal(?1-?)GlcNAc(?1-?)Man(a1-?)]Man(b1-4)GlcNAc(b1-4)GlcNAc(?1-	Neu5Ac(a2-6)Gal(b1-4)GlcNAc(b1-2)Man(a1-3)[Gal(b1-4)GlcNAc(b1-2)Man(a1-6)]Man(b1-4)GlcNAc(b1-4)GlcNAc(?1-
G03154YX	Neu5Gc(?2-?)Gal(?1-?)GlcNAc(?1-?)Man(?1-?)[Neu5Gc(?2-?)Gal(?1-?)GlcNAc(?1-?)Man(?1-?)][GlcNAc(?1-?)]Man(?1-?)GlcNAc(?1-?)GlcNAc(?1-	Neu5Gc(a2-6)Gal(b1-4)GlcNAc(b1-2)Man(a1-3)[Neu5Gc(a2-6)Gal(b1-4)GlcNAc(b1-2)Man(a1-3)][GlcNAc(b1-4)]Man(b1-4)GlcNAc(b1-4)GlcNAc(?1-
G03155MY	Araf(a1-2)Rha(a1-4)Glc(?1-	Araf(a1-2)Rha(a1-4)Glc(?1-
G03158EO	Rha(a1-3)Gal(a1-3)Fuc(?1-	Rha(a1-3)Gal(a1-3)Fuc(?1-
G03175EW	Neu5Ac(?2-?)Gal(?1-?)GlcNAc(?1-?)[Gal(?1-?)GlcNAc(?1-?)]Man(?1-?)[Gal(?1-?)GlcNAc(?1-?)[Gal(?1-?)GlcNAc(?1-?)]Man(?1-?)][GlcNAc(?1-?)]Man(?1-?)GlcNAc(?1-?)GlcNAc(?1-	Neu5Ac(a2-6)Gal(b1-4)GlcNAc(b1-2)[Gal(b1-4)GlcNAc(b1-4)]Man(a1-3)[Gal(b1-4)GlcNAc(b1-2)[Gal(b1-4)GlcNAc(b1-2)]Man(a1-3)][GlcNAc(b1-4)]Man(b1-4)GlcNAc(b1-4)GlcNAc(?1-
G03194JU	?-Fuc?(?1-?)Hex?(?1-?)Hex?NAc(?1-3)[Neu5Ac(a2-6)]GalNAc-ol	Fuc(a1-2)Gal(b1-4)GlcNAc(b1-3)[Neu5Ac(a2-6)]GalNAc-ol
G03116MA	Gal(b1-4)[Fuc(a1-3)]GlcNAc(b1-2)Man(a1-3)[GlcNAc(b1-4)][Neu5Gc(a2-3/6)Gal(b1-4)GlcNAc(b1-2)Man(a1-6)]Man(b1-4)GlcNAc(b1-4)GlcNAc(?1-	Gal(b1-4)[Fuc(a1-3)]GlcNAc(b1-2)Man(a1-3)[GlcNAc(b1-4)][Neu5Gc(a2-3/6)Gal(b1-4)GlcNAc(b1-2)Man(a1-6)]Man(b1-4)GlcNAc(b1-4)GlcNAc(?1-
G03155HR	Neu5Ac(?2-?)HexNAc(?1-?)HexNAc	Neu5Ac(a2-3)HexNAc(b1-4)HexNAc
G03170HQ	Neu5Ac(?2-?)Gal(b1-4)GlcNAc(b1-2)[Neu5Ac(?2-?)Gal(b1-4)GlcNAc(b1-4)]Man(a1-3)[Neu5Ac(?2-?)Gal(b1-4)GlcNAc(b1-2)Man(a1-6)]Man(b1-4)GlcNAc(b1-4)GlcNAc-ol	Neu5Ac(a2-6)Gal(a2-6)GlcNAc(a2-6)[Neu5Ac(?2-?)Gal(b1-4)GlcNAc(b1-4)]Man(a1-3)[Neu5Ac(?2-?)Gal(b1-4)GlcNAc(b1-2)Man(a1-6)]Man(b1-4)GlcNAc(b1-4)GlcNAc-ol
G03173PE	?-Gal(a1-4)[?-GalA(a1-5)]Kdo(?2-4)[?-GalA(a1-4)[?-Fuc(?1-?)?-Man(?1-?)?-QuiNAc(?1-?)Kdo(?2-6)?-Gal(a1-6)]?-Man(a1-5)]Kdo(?2-	GalA(a2-4)[GalA(a1-4)]Kdo(a1-5)[Glc(a1-5)[GalA(a2-6)Kdo(Kdo)Man(Man)Kdo(?2-6)?-Gal(a1-6)]?-Man(a1-5)]Kdo(?2-
G03187SZ	Neu5Gc(a2-8)Neu5Gc(a2-6)GalNAc(?1-	Neu5Gc(a2-8)Neu5Gc(a2-6)GalNAc(?1-
G03214JP	GalNAc(b1-6)GalNAc(b1-6)GalNAc(b1-6)GalNAc(?1-	GalNAc(b1-6)GalNAc(b1-6)GalNAc(b1-6)GalNAc(?1-
G03137JI	GlcN(b1-4)GlcNAc(b1-4)GlcNAc(b1-4)GlcNAc(b1-4)[Fuc2Me(a1-6)]Glc?NAc(?1-	GlcN(b1-4)GlcNAc(b1-4)GlcNAc(b1-4)GlcNAc(b1-4)[Fuc2Me(a1-6)]GlcNAc(?1-
G03177GY	Glc(a1-3)D-Ara?(?1-	Glc(a1-3)Glc(?1-
G03183NO	Neu5Ac(a2-3)Gal(b1-4)GlcNAc(b1-3)Gal?(?1-	Neu5Ac(a2-3)Gal(b1-4)GlcNAc(b1-3)GalNAc(?1-
G03117VW	Neu5Ac(a2-3)Gal(b1-4)ManNAc(b1-2)[Neu5Ac(a2-3)Gal(b1-4)GlcNAc(b1-4)]Man(a1-3)[GlcNAc(b1-4)][Neu5Ac(a2-3)Gal(b1-4)GlcNAc(b1-2)[Neu5Ac(a2-3)Gal(b1-4)GlcNAc(b1-6)]Man(a1-6)]Man(b1-4)GlcNAc(b1-4)[Fuc(a1-6)]GlcNAc(?1-	Neu5Ac(a2-3)Gal(b1-4)ManNAc(b1-2)[Neu5Ac(a2-3)Gal(b1-4)GlcNAc(b1-4)]Man(a1-3)[GlcNAc(b1-4)][Neu5Ac(a2-3)Gal(b1-4)GlcNAc(b1-2)[Neu5Ac(a2-3)Gal(b1-4)GlcNAc(b1-6)]Man(a1-6)]Man(b1-4)GlcNAc(b1-4)[Fuc(a1-6)]GlcNAc(?1-
G03190XJ	Penp(?1-4)Penp(?1-4)Penp(?1-4)Penp(?1-4)Penp(?1-4)Penp(?1-4)Penp(?1-4)Penp(?1-4)Penp(?1-4)Penp(?1-	Penp(a1-4)Penp(a1-4)Penp(a1-4)Penp(a1-4)Penp(a1-4)Penp(a1-4)Penp(a1-4)Penp(a1-4)Penp(a1-4)Penp(?1-
G03200OR	GlcNAc(b1-4)Gal(b1-3)[Gal(b1-4)GlcNAc(b1-6)]GalNAc(?1-	GlcNAc(b1-4)Gal(b1-3)[Gal(b1-4)GlcNAc(b1-6)]GalNAc(?1-
G03202LX	Gal2,3,4,6Ac4(b1-4)Glc2,3,6Ac3(b1-4)[Xyl2,3,4Ac3(a1-6)]Glc2,3Ac2(b1-4)[Xyl2,3,4Ac3(a1-6)]Glc2,3Ac2(b1-4)Glc2,3,6Ac3(?1-	Gal2,3,4,6Ac4(b1-4)Glc2,3,6Ac3(b1-4)[Xyl2,3,4Ac3(a1-6)]Glc2,3Ac2(b1-4)[Xyl2,3,4Ac3(a1-6)]Glc2,3Ac2(b1-4)Glc2,3,6Ac3(?1-
G03130IL	6-deoxy-Hex2Me4NGc(?1-	6-deoxy-Hex2Me4NGc(?1-
G03199SH	6-deoxy-HexNAc3Ac4NAc(?1-	6-deoxy-HexNAc3Ac4NAc(?1-
G03210PK	HexA3Me(?1-	HexA3Me(?1-
G03216VO	GlcA(a1-4)Kdo?8P(?2-	GlcA(a1-4)Glc(?2-
G03223DT	Man(a1-4)Man3Me(a1-4)Man3Me(a1-4)Man3Me(a1-4)Man3Me(a1-4)Man3Me(a1-4)Man3Me(a1-4)Man?3Me(?1-	Man(a1-4)Man3Me(a1-4)Man3Me(a1-4)Man3Me(a1-4)Man3Me(a1-4)Man3Me(a1-4)Man3Me(a1-4)Man3Me(?1-
G03249SR	Fuc(?1-2)Gal(?1-4)GlcNAc(?1-3)GalNAc	Fuc(a1-2)Gal(b1-3)GlcNAc(b1-3)GalNAc
G03256AZ	Gal(?1-?)[D-Fuc(?1-?)]GlcNAc(?1-?)Gal(?1-?)[D-Fuc(?1-?)]GlcNAc(?1-?)Gal(?1-?)Glc	Gal(b1-3)[D-Fuc(a1-3)]GlcNAc(b1-3)Gal(b1-4)[D-Fuc(a1-3)]GlcNAc(b1-3)Gal(b1-4)Glc
G03267EV	HexN2,6S24Me(?1-4)HexA2S(?1-4)HexN2,6S2	HexN2,6S24Me(a1-4)HexA2S(a1-4)HexN2,6S2
G03228CG	Neu5Ac(a2-3)Gal(b1-4)[Fuc(a1-3)]GlcNAc(b1-4)[Neu5Ac(a2-3)Gal(b1-4)[Fuc(a1-3)]GlcNAc(b1-6)]Gal(?1-	Neu5Ac(a2-3)Gal(b1-4)[Fuc(a1-3)]GlcNAc(b1-4)[Neu5Ac(a2-3)Gal(b1-4)[Fuc(a1-3)]GlcNAc(b1-6)]Gal(?1-
G03248AU	GalNAc(b1-4)GalNAc(b1-4)GlcNAc(?1-	GalNAc(b1-4)GalNAc(b1-4)GlcNAc(?1-
G03256YC	GalNAc?S(?1-4)GlcNAc(?1-2)Man(a1-3)[Gal(?1-4)[Fuc(?1-3)]GlcNAc(?1-2)Man(a1-6)]Man(b1-4)GlcNAc(b1-4)[Fuc(a1-6)]GlcNAc(?1-	Gal(b1-4)GlcNAc(b1-2)Man(b1-4)[Gal(a1-3)[Fuc(b1-2)]GlcNAc(?1-2)Man(a1-6)]Man(b1-4)GlcNAc(b1-4)[Fuc(a1-6)]GlcNAc(?1-
G03275NZ	Neu5Ac(a2-3)[GalNAc(b1-4)]GalNAc(b1-3)Gal(b1-4)Gal(b1-3)[Neu5Ac(a2-6)]GalNAc(?1-	Neu5Ac(a2-3)[GalNAc(b1-4)]GalNAc(b1-3)Gal(b1-4)Gal(b1-3)[Neu5Ac(a2-6)]GalNAc(?1-
G03274MM	Man(a1-3)[Man(a1-6)][?-Xyl(a1-2)]Man(b1-4)GlcNAc(b1-4)[?-Fuc?(a1-3)]GlcNAc(b1-	Man(a1-3)[Man(a1-6)][Xyl(a1-2)]Man(b1-4)GlcNAc(b1-4)[Fuc(a1-3)]GlcNAc(b1-
G03219GU	Gal(b1-4)GlcNAc(b1-2)[Gal6N(b1-4)GlcNAc(b1-4)]Man(a1-3)[Gal(b1-4)GlcNAc(b1-2)Man(a1-6)]Man(b1-4)GlcNAc(b1-4)Glc?NAc(?1-	Gal(b1-4)GlcNAc(b1-2)[Gal6N(b1-4)GlcNAc(b1-4)]Man(a1-3)[Gal(b1-4)GlcNAc(b1-2)Man(a1-6)]Man(b1-4)GlcNAc(b1-4)GlcNAc(?1-
G03242AC	Gal(a1-4)Gal(b1-3)GlcNAc(b1-3)[Rha(b1-4)]Glc?NAc(?1-	Gal(a1-4)Gal(b1-3)GlcNAc(b1-3)[Rha(b1-4)]Glc(?1-
G03256ON	Xyl(b1-2)Glc(b1-3)[Man(a1-2)Man(a1-P-6)]GalNAc(a1-5)Kdn?8PEtn(?2-	Xyl(b1-2)Glc(b1-3)[Man(a1-2)Man(a1-P-6)]GalNAc(a1-5)Kdo(?2-
G03224DR	Neu5Ac(a2-6)Gal(b1-4)GlcNAc(b1-2)[Gal(b1-4)GlcNAc(b1-4)]Man(a1-3)[Gal(b1-4)GlcNAc(b1-2)[Gal(b1-4)AllNAc(b1-6)]Man(a1-6)]Man(b1-4)GlcNAc(b1-4)GlcNAc(?1-	Neu5Ac(a2-6)Gal(b1-4)GlcNAc(b1-2)[Gal(b1-4)GlcNAc(b1-4)]Man(a1-3)[Gal(b1-4)GlcNAc(b1-2)[Gal(b1-4)AllNAc(b1-6)]Man(a1-6)]Man(b1-4)GlcNAc(b1-4)GlcNAc(?1-
G03245IF	Fuc(a1-2)Gal(b1-4)GlcNAc(b1-2)[Gal(a1-3)[Fuc(a1-2)]Gal(b1-4)GlcNAc(b1-4)]Man(a1-3)[Gal(a1-3)[Fuc(a1-2)]Tal(b1-4)GlcNAc(b1-2)[Fuc(a1-2)Gal(b1-4)GlcNAc(b1-6)]Man(a1-6)]Man(b1-4)GlcNAc(b1-4)[Fuc(a1-6)]GlcNAc(?1-	Fuc(a1-2)Gal(b1-4)GlcNAc(b1-2)[Gal(a1-3)[Fuc(a1-2)]Gal(b1-4)GlcNAc(b1-4)]Man(a1-3)[Gal(a1-3)[Fuc(a1-2)]Tal(b1-4)GlcNAc(b1-2)[Fuc(a1-2)Gal(b1-4)GlcNAc(b1-6)]Man(a1-6)]Man(b1-4)GlcNAc(b1-4)[Fuc(a1-6)]GlcNAc(?1-
G03249OS	6-deoxy-Hex4Cl(?1-	6-deoxy-Hex4Cl(?1-
G03303NP	Fuc(a1-2)Gal(b1-4)[Fuc(a1-3)]GlcNAc(b1-3)Man(b1-4)[Fuc(a1-3)]Glc?NAc(?1-	Fuc(a1-2)Gal(b1-4)[Fuc(a1-3)]GlcNAc(b1-3)Man(b1-4)[Fuc(a1-3)]GlcNAc(?1-
G03320XW	GlcA3S(b1-3)GalNAc4S(b1-4)GlcA3S(b1-3)Gal?NAc4S(?1-	GlcA3S(b1-3)GalNAc4S(b1-4)GlcA3S(b1-3)GalNAc4S(?1-
G03354EJ	HexNAc(b1-4)[Man6P(a1-2)Man(a1-6)]Man?P(a1-4)GlcN	HexNAc(b1-4)[Man6P(a1-2)Man(a1-6)]Man(a1-4)GlcN
G03341UH	Neu5Ac4Ac(a2-6)Gal(?1-	Neu5Ac4Ac(a2-6)Gal(?1-
G03343HB	Neu5Ac(a2-3/6)Gal(b1-4)[Fuc(a1-3)]GlcNAc(b1-2)[Neu5Gc(a2-8)Neu5Gc(a2-3/6)Gal(b1-4)[Fuc(a1-3)]GlcNAc(b1-4)]Man(a1-3)[GlcNAc(b1-4)][Man(a1-3)Man(a1-6)]Man(b1-4)GlcNAc(b1-4)[Fuc(a1-6)]GlcNAc(?1-	Neu5Ac(a2-3/6)Gal(b1-4)[Fuc(a1-3)]GlcNAc(b1-2)[Neu5Gc(a2-8)Neu5Gc(a2-3/6)Gal(b1-4)[Fuc(a1-3)]GlcNAc(b1-4)]Man(a1-3)[GlcNAc(b1-4)][Man(a1-3)Man(a1-6)]Man(b1-4)GlcNAc(b1-4)[Fuc(a1-6)]GlcNAc(?1-
G03373FW	Neu5Ac9Ac(a2-3)Gal(b1-4)GlcNAc(b1-2)Man(a1-?)[Neu5Ac(a2-3)Gal(b1-4)GlcNAc(b1-2)Man(a1-?)]Man(b1-4)GlcNAc(b1-4)[Fuc(a1-6)]GlcNAc(?1-	Neu5Ac9Ac(a1-3)Gal(a1-6)GlcNAc(b1-2)Man(a1-?)[Neu5Ac(a2-3)Gal(b1-4)GlcNAc(b1-2)Man(a1-?)]Man(b1-4)GlcNAc(b1-4)[Fuc(a1-6)]GlcNAc(?1-
G03391FK	GlcNAc(?1-?)GlcNAc(?1-?)GlcNAc(?1-?)GlcNAc(?1-?)GlcNAc(?1-?)Man(?1-?)[GlcNAc(?1-?)GlcNAc(?1-?)GlcNAc(?1-?)Man(?1-?)]Man(?1-?)GlcNAc(?1-?)[Fuc(?1-?)]GlcNAc(?1-	GlcNAc(b1-4)GlcNAc(b1-4)GlcNAc(b1-4)GlcNAc(b1-4)GlcNAc(b1-2)Man(a1-6)[GlcNAc(b1-4)GlcNAc(b1-4)GlcNAc(b1-2)Man(a1-3)]Man(b1-4)GlcNAc(b1-4)[Fuc(a1-6)]GlcNAc(?1-
G03391PN	Neu5Ac(a2-3/6)Gal(b1-4)[Fuc(a1-3)]GlcNAc(b1-2)[Gal(b1-4)GlcNAc(b1-4)]Man(a1-3)[GlcNAc(b1-4)][Gal(b1-4)GlcNAc(b1-2)[Gal(b1-4)[Fuc(a1-3)]GlcNAc(b1-6)]Man(a1-6)]Man(b1-4)GlcNAc(b1-4)GlcNAc(?1-	Neu5Ac(a2-3/6)Gal(b1-4)[Fuc(a1-3)]GlcNAc(b1-2)[Gal(b1-4)GlcNAc(b1-4)]Man(a1-3)[GlcNAc(b1-4)][Gal(b1-4)GlcNAc(b1-2)[Gal(b1-4)[Fuc(a1-3)]GlcNAc(b1-6)]Man(a1-6)]Man(b1-4)GlcNAc(b1-4)GlcNAc(?1-
G03289LB	Gal(a1-3)[Fuc(a1-2)]Gal(?1-?)[Fuc(?1-?)]GlcNAc(b1-3)[Gal(?1-?)GlcNAc(b1-6)]GalNAc-ol	Gal(b1-3)[Fuc(a1-3)]Gal(b1-4)[Fuc(?1-?)]GlcNAc(b1-3)[Gal(?1-?)GlcNAc(b1-6)]GalNAc-ol
G03321VO	Glc(b1-3)[Rha(a1-4)]Rha(a1-4)Rha(a1-2)Qui(?1-	Glc(b1-3)[Rha(a1-4)]Rha(a1-4)Rha(a1-2)Qui(?1-
G03329MV	Neu5Ac(a2-3/6)Gal(b1-4)[Fuc(a1-3)]GlcNAc(b1-3)Gal(b1-4)GlcNAc(b1-2)[Fuc(a1-2)Gal(b1-4)[Fuc(a1-3)]GlcNAc(b1-3)Gal(b1-4)GlcNAc(b1-4)]Man(a1-3)[GlcNAc(b1-4)][Man(a1-3)[Man(a1-6)]Man(a1-6)]Man(b1-4)GlcNAc(b1-4)GlcNAc(?1-	Neu5Ac(a2-3/6)Gal(b1-4)[Fuc(a1-3)]GlcNAc(b1-3)Gal(b1-4)GlcNAc(b1-2)[Fuc(a1-2)Gal(b1-4)[Fuc(a1-3)]GlcNAc(b1-3)Gal(b1-4)GlcNAc(b1-4)]Man(a1-3)[GlcNAc(b1-4)][Man(a1-3)[Man(a1-6)]Man(a1-6)]Man(b1-4)GlcNAc(b1-4)GlcNAc(?1-
G03364AJ	?-Glc(?1-6)?-Gal(?1-	Glc(b1-4)Glc(?1-
G03391PG	Gal(?1-?)Gal(?1-?)[Fuc(?1-?)]Gal(?1-?)Man	Gal(a1-3)Gal(b1-3)[Fuc(a1-2)]Gal(b1-6)Man
G03325JN	Neu5Ac(a2-3)[GalNAc(a1-4)]Gal(b1-3)[Neu5Ac(a2-6)]Gal?NAc(?1-	Neu5Ac(a2-3)[GalNAc(a1-4)]Gal(b1-3)[Neu5Ac(a2-6)]GalNAc(?1-
G03378IR	GalA(a1-4)[GalA(a1-7)]Kdo?(?2-	GalA(a1-4)[GalA(a1-7)]Kdo(?2-
G03290MA	GlcNAc?S(b1-2)Man(a1-3)[Man(a1-3)[Man(a1-6)]Man(a1-6)]Man(b1-4)GlcNAc(b1-4)[Fuc(a1-6)]GlcNAc-ol	GlcNAc(b1-2)Man(a1-3)[Man(a1-3)[Man(a1-6)]Man(a1-6)]Man(b1-4)GlcNAc(b1-4)[Fuc(a1-6)]GlcNAc-ol
G03312JA	Fruf(a2-1?)[Gal(a1-6)]Glc	Fruf(b2-1a)[Gal(a1-6)]Glc
G03339IQ	GlcNAc?S(b1-6)[Fuc(a1-2)]Gal(b1-3)GalNAc(b1-	Gal3S(b1-6)[Fuc(a1-2)]Gal(b1-3)GalNAc(b1-
G03369CY	Neu5Ac(a2-6)Gal(b1-4)GlcNAc(b1-2)Man(a1-?)[GlcNAc(b1-2)Man(a1-?)]Man(b1-4)GlcNAc(b1-4)GlcNAc-ol	Neu5Ac(a1-3)Gal(a1-6)GlcNAc(b1-2)Man(a1-?)[GlcNAc(b1-2)Man(a1-?)]Man(b1-4)GlcNAc(b1-4)GlcNAc-ol
G03383OB	L-6dTal(a1-3)[Gal(b1-4)]GlcNAc(b1-3)Tal(b1-4)GlcNAc(b1-2)[Gal(b1-4)GlcNAc(b1-3)Gal(b1-4)GlcNAc(b1-4)]Man(a1-3)[GlcNAc(b1-4)][Man(a1-3)[Man(a1-6)]Man(a1-6)]Man(b1-4)GlcNAc(b1-4)[Fuc(a1-6)]GlcNAc(?1-	L-6dTal(a1-3)[Gal(b1-4)]GlcNAc(b1-3)Tal(b1-4)GlcNAc(b1-2)[Gal(b1-4)GlcNAc(b1-3)Gal(b1-4)GlcNAc(b1-4)]Man(a1-3)[GlcNAc(b1-4)][Man(a1-3)[Man(a1-6)]Man(a1-6)]Man(b1-4)GlcNAc(b1-4)[Fuc(a1-6)]GlcNAc(?1-
G03407PG	Man(b1-1?)Man	Man(a1-6)Man
G03307ZN	Penf5I(?1-	Penf5I(?1-
G03425ML	Glc(b1-2)[Glc(b1-4)]Ara?(?1-	Glc(b1-2)[Glc(b1-4)]Ara(?1-
G03454MG	6-deoxy-HexNAc(?1-2)HexA	6-deoxy-HexNAc(a1-4)HexA
G03464JV	Gal(a1-6)Glc(b1-6)Gal(a1-6)Glc?(?1-	Gal(a1-6)Glc(b1-6)Gal(a1-6)Gal(?1-
G03466XE	Gal3S(?1-?)[Fuc(?1-?)]GlcNAc(?1-?)[Gal(?1-?)]GalNAc	Gal3S(b1-4)[Fuc(a1-3)]GlcNAc(b1-6)[Gal(b1-3)]GalNAc
G03430DD	GalNAc(?1-?)GlcNAc(?1-?)Man(a1-?)[Gal(?1-?)GlcNAc(?1-?)Man(a1-?)]Man(b1-4)GlcNAc(b1-4)[Fuc(?1-?)]GlcNAc(?1-	GalNAc(b1-4)GlcNAc(b1-2)Man(a1-6)[Gal(b1-4)GlcNAc(b1-2)Man(a1-3)]Man(a1-6)GlcNAc(b1-4)[Fuc(?1-?)]GlcNAc(?1-
G03453WM	Gal(b1-4)GlcNAc(b1-3)Gal(b1-4)GlcNAc(b1-2)[Gal(b1-4)GlcNAc(b1-4)]Man(a1-3)[Gal(b1-4)GlcNAc(b1-3)Gal(b1-4)GlcNAc(b1-2)[Gal(b1-4)GlcNAc(b1-3)Gal(b1-4)GlcNAc(b1-6)]Man(a1-6)]Man(b1-4)Glc(?1-	Gal(b1-4)GlcNAc(b1-3)Gal(b1-4)GlcNAc(b1-2)[Gal(b1-4)GlcNAc(b1-4)]Man(a1-3)[Gal(b1-4)GlcNAc(b1-3)Gal(b1-4)GlcNAc(b1-2)[Gal(b1-4)GlcNAc(b1-3)Gal(b1-4)GlcNAc(b1-6)]Man(a1-6)]Man(b1-4)Glc(?1-
G03456QP	Gal(a1-3)Gal(b1-4)[Fuc(a1-3)]GlcNAc(b1-2)[Neu5Gc(a2-3/6)Gal(b1-4)GlcNAc(b1-4)]Man(a1-3)[GlcNAc(b1-4)][Neu5Gc(a2-8)Neu5Gc(a2-3/6)Gal(b1-4)GlcNAc(b1-2)[Neu5Gc(a2-3/6)Gal(b1-4)[Fuc(a1-3)]GlcNAc(b1-6)]Man(a1-6)]Man(b1-4)GlcNAc(b1-4)[Fuc(a1-6)]GlcNAc(?1-	Gal(a1-3)Gal(b1-4)[Fuc(a1-3)]GlcNAc(b1-2)[Neu5Gc(a2-3/6)Gal(b1-4)GlcNAc(b1-4)]Man(a1-3)[GlcNAc(b1-4)][Neu5Gc(a2-8)Neu5Gc(a2-3/6)Gal(b1-4)GlcNAc(b1-2)[Neu5Gc(a2-3/6)Gal(b1-4)[Fuc(a1-3)]GlcNAc(b1-6)]Man(a1-6)]Man(b1-4)GlcNAc(b1-4)[Fuc(a1-6)]GlcNAc(?1-
G03446FA	Glc(b1-3)[Glc(b1-3)[Gal(b1-6)]Glc(b1-6)Glc(b1-6)]Glc(b1-6)Glc(?1-	Glc(b1-3)[Glc(b1-3)[Gal(b1-6)]Glc(b1-6)Glc(b1-6)]Glc(b1-6)Glc(?1-
G03451AL	Gal(a1-2)[Abe(a1-3)]Man(a1-4)Rha(a1-3)Gal(a1-2)Man(a1-4)Rha?(a1-	Gal(a1-2)[Abe(a1-3)]Man(a1-4)Rha(a1-3)Gal(a1-2)Man(a1-4)Rha(a1-
G03468RQ	Gal(?1-?)GlcNAc(?1-?)Gal?S(?1-?)GlcNAc?S(?1-?)[Gal(?1-?)]GalNAc-ol	Gal(b1-4)GlcNAc(b1-3)Gal(b1-4)GlcNAc(b1-6)[Gal(b1-3)]GalNAc-ol
G03409FJ	IdoA(a1-?)GalNAc4S(b1-?)Ido?A(?1-	IdoA(a1-3)GalNAc4S(b1-4)GalNAc4S(?1-
G03417RM	Gal(b1-4)GlcNAc(b1-2)Man(?1-?)[Gal(b1-4)GlcNAc(b1-6)Man(?1-?)]Man(?1-?)GlcNAc(?1-?)[Fuc(a1-6)]GlcNAc(?1-	Gal(a1-3)GlcNAc(a1-6)Man(b1-4)[Gal(b1-4)GlcNAc(b1-6)Man(?1-?)]Man(?1-?)GlcNAc(?1-?)[Fuc(a1-6)]GlcNAc(?1-
G03432RV	Gal(b1-4)[Fuc(a1-3)]GlcNAc(b1-4)Gal(b1-4)Glc?(?1-	Gal(b1-4)[Fuc(a1-3)]GlcNAc(b1-4)Gal(b1-4)Glc(?1-
G03459AF	Man(a1-6)Man(a1-3)[Man(a1-3)[Man(a1-6)]Man(a1-6)]Man(b1-4)GlcNAc(b1-4)Glc?NAc(?1-	Man(a1-6)Man(a1-3)[Man(a1-3)[Man(a1-6)]Man(a1-6)]Man(b1-4)GlcNAc(b1-4)GlcNAc(?1-
G03446ZP	GlcA(b1-3)GalNAc(b1-4)GlcA(b1-3)GalNAc(b1-4)GlcA(?1-	GlcA(b1-3)GalNAc(b1-4)GlcA(b1-3)GalNAc(b1-4)GlcA(?1-
G03409RR	Pse-onic(?2-	Pse-onic(?2-
G03479FX	Neu5Gc(?2-?)?-Gal(?1-?)Glc	Neu5Gc(a2-3)Gal(b1-4)Glc
G03486NU	GlcN(a1-6)Glc?N(?1-	GlcN(a1-6)Glc(?1-
G03552LK	Rha(?1-?)[GlcNAc(b1-?)]Man(a1-?)[GlcNAc(b1-?)[Araf(?1-?)]Man(a1-?)][Xylf(?1-?)]Man(b1-4)GlcNAc(b1-4)[Fuc(?1-?)]GlcNAc	Rha(a1-3)[GlcNAc(b1-4)]Man(a1-6)[GlcNAc(b1-2)[Araf(a1-6)]Man(a1-3)][Xylf(b1-2)]Man(a1-3)GlcNAc(b1-4)[Fuc(?1-?)]GlcNAc
G03554XO	Gal(b1-4)GlcNAc(b1-2)Man(a1-3)[Gal(b1-4)[Fuc(a1-3)]GlcNAc(b1-2)Man(a1-6)]Man(b1-4)GlcNAc(b1-4)[Fuc(a1-6)]Glc?NAc(?1-	Gal(b1-4)GlcNAc(b1-2)Man(a1-3)[Gal(b1-4)[Fuc(a1-3)]GlcNAc(b1-2)Man(a1-6)]Man(b1-4)GlcNAc(b1-4)[Fuc(a1-6)]GlcNAc(?1-
G03558PU	Gal(b1-4)GlcNAc(b1-?)Man(a1-3)[Gal(b1-4)GlcNAc(b1-?)Man(a1-6)]Man(b1-4)GlcNAc(b1-4)[Fuc(a1-6)]GlcNAc	Gal(b1-2)GlcNAc(b1-2)Man(a1-3)[Gal(b1-4)GlcNAc(b1-?)Man(a1-6)]Man(b1-4)GlcNAc(b1-4)[Fuc(a1-6)]GlcNAc
G03567XD	GlcN6P(a1-4)Kdo?(?2-	GlcN6P(a1-4)GlcN(?2-
G03521DI	D-Lyx(a1-3)[Man(a1-6)]Man(?1-	D-Lyx(a1-3)[Man(a1-6)]Man(?1-
G03523ZT	Gal(b1-4)[Fuc(a1-3)]GlcNAc(b1-2)[Gal(a1-3)Gal(b1-4)GlcNAc(b1-4)]Man(a1-3)[Neu5Ac(a2-3/6)Gal(b1-4)GlcNAc(b1-3)Gal(b1-4)GlcNAc(b1-2)[Gal(b1-4)GlcNAc(b1-6)]Man(a1-6)]Man(b1-4)GlcNAc(b1-4)GlcNAc(?1-	Gal(b1-4)[Fuc(a1-3)]GlcNAc(b1-2)[Gal(a1-3)Gal(b1-4)GlcNAc(b1-4)]Man(a1-3)[Neu5Ac(a2-3/6)Gal(b1-4)GlcNAc(b1-3)Gal(b1-4)GlcNAc(b1-2)[Gal(b1-4)GlcNAc(b1-6)]Man(a1-6)]Man(b1-4)GlcNAc(b1-4)GlcNAc(?1-
G03527VN	GalNAc(a1-3)[Fuc(a1-2)]Gal(b1-?)GlcNAc(b1-3)[Fuc(a1-2)Gal(b1-?)GlcNAc(b1-6)]Gal(b1-4)GlcNAc(b1-3)[Gal(b1-4)GlcNAc(b1-6)]Gal(b1-4)Gal(b1-4)Glc(b1-	GalNAc(b1-4)[Fuc(b1-4)]Gal(b1-?)GlcNAc(b1-3)[Fuc(a1-2)Gal(b1-?)GlcNAc(b1-6)]Gal(b1-4)GlcNAc(b1-3)[Gal(b1-4)GlcNAc(b1-6)]Gal(b1-4)Gal(b1-4)Glc(b1-
G03545AJ	Man6S(a1-2)Glc(?1-	Man6S(a1-2)Glc(?1-
G03564SB	Neu5Gc(a2-8)Neu5Gc(a2-3/6)Gal(b1-4)GlcNAc(b1-2)Man(a1-3)[Man(a1-3)Man(a1-6)]Man(b1-4)GlcNAc(b1-4)GlcNAc(?1-	Neu5Gc(a2-8)Neu5Gc(a2-3/6)Gal(b1-4)GlcNAc(b1-2)Man(a1-3)[Man(a1-3)Man(a1-6)]Man(b1-4)GlcNAc(b1-4)GlcNAc(?1-
G03527GN	GlcNAc(a1-4)Glc?A2N(b1-	GlcNAc(a1-4)GlcNAc(b1-
G03527QN	Fuc(a1-2)Gal(b1-4)GlcNAc6S(b1-3)[Gal(?1-?)[Fuc(?1-?)]GlcNAc(b1-6)]GalNAc-ol	Fuc(b1-4)Gal(a1-3)GlcNAc6S(b1-3)[Gal(?1-?)[Fuc(?1-?)]GlcNAc(b1-6)]GalNAc-ol
G03566WF	Man(a1-3)[GlcNAc(b1-2)Man(a1-6)][?-Xyl(b1-2)]Man(b1-4)GlcNAc(b1-4)[?-Fuc(a1-3)]GlcNAc(b1-	Man(a1-3)[GlcNAc(b1-2)Man(a1-6)][Xyl(b1-2)]Man(b1-4)GlcNAc(b1-4)[Fuc(a1-3)]GlcNAc(b1-
G03472XZ	Glc(b1-4)Glc(b1-3)Glc?(?1-	Glc(b1-4)Glc(b1-3)Glc(?1-
G03487PR	Gal(b1-6)Gal(b1-4)Gal(?1-4)Glc(?1-	Gal(b1-4)Gal(b1-4)Gal(?1-4)Glc(?1-
G03507FB	L-Gal(b1-4)Glc(?1-	L-Gal(b1-4)Glc(?1-
G03561DF	Hex2,3,4,6Ac4(?1-4)Hex2,3,6Ac3(?1-4)Hex2,3Ac26Br(?1-4)Hex2,3,6Ac3(?1-4)Hex2,3,6Ac3(?1-	Hex2,3,4,6Ac4(a1-4)Hex2,3,6Ac3(a1-4)Hex2,3Ac26Br(a1-4)Hex2,3,6Ac3(b1-4)Hex2,3,6Ac3(?1-
G03569NZ	Neu5Ac(a2-6)GlcNAc(b1-2)Man(a1-3)[Neu5Ac(a2-6)GlcNAc(b1-2)Man(a1-6)]Man(b1-4)ManNAc(b1-4)GlcNAc(?1-	Neu5Ac(a2-6)GlcNAc(b1-2)Man(a1-3)[Neu5Ac(a2-6)GlcNAc(b1-2)Man(a1-6)]Man(b1-4)ManNAc(b1-4)GlcNAc(?1-
G03478GC	Fruf(?2-2)Glc(?1-	Fruf(b2-1a)Glc(?1-
G03485GA	Gal(b1-6)Gal(b1-3)Gal(b1-6)Gal(?1-3)[Araf(a1-6)Gal(b1-3)Gal(b1-6)]Gal(?1-3)Gal(b1-	Gal(b1-6)Gal(b1-6)Gal(b1-6)Gal(?1-3)[Araf(a1-6)Gal(b1-3)Gal(b1-6)]Gal(?1-3)Gal(b1-
G03491PJ	Hex(?1-4)HexNAc(?1-2)Hex(?1-3)[6-deoxy-Hex(?1-3)[Hex(?1-4)]HexNAc(?1-2)Hex(?1-6)]Hex(?1-4)HexNAc(?1-4)HexNAc(?1-	Hex(b1-4)HexNAc(b1-2)Hex(a1-6)[6-deoxy-Hex(a1-6)[Hex(b1-4)]HexNAc(b1-2)Hex(a1-3)]Hex(b1-3)HexNAc(b1-4)HexNAc(?1-
G03507EW	Fruf(?2-1a)[Glc(b1-4)Glc(b1-4)]Glc	Fruf(?2-1a)[Glc(b1-4)Glc(b1-4)]Glc
G03575DQ	Fuc(?1-?)Gal(?1-?)GlcNAc(?1-?)[GlcNAc(?1-?)Gal(?1-?)]GalNAc	Fuc(a1-2)Gal(b1-4)GlcNAc(b1-6)[GlcNAc(b1-3)Gal(b1-3)]GalNAc
G03591EN	Fuc(?1-2)Gal(?1-3)[Gal(?1-4)GlcNAc6S(?1-6)]GalNAc	Fuc(a1-2)Gal(b1-3)[Gal(b1-4)GlcNAc6S(b1-6)]GalNAc
G03611YP	GlcNAc(?1-?)GlcNAc(?1-?)Kdn	GlcNAc(b1-4)GlcNAc(b1-7)Kdn
G03587JV	Neu5Ac(a2-8)Neu5Gc(a2-3/6)Gal(b1-4)[Fuc(a1-3)]GlcNAc(b1-2)Man(a1-3)[GlcNAc(b1-4)][GlcNAc(b1-2)Man(a1-6)]Man(b1-4)GlcNAc(b1-4)[Fuc(a1-6)]GlcNAc(?1-	Neu5Ac(a2-8)Neu5Gc(a2-3/6)Gal(b1-4)[Fuc(a1-3)]GlcNAc(b1-2)Man(a1-3)[GlcNAc(b1-4)][GlcNAc(b1-2)Man(a1-6)]Man(b1-4)GlcNAc(b1-4)[Fuc(a1-6)]GlcNAc(?1-
G03622FE	Neu5Ac(a2-3/6)Gal(b1-4)GlcNAc(b1-2)Man(a1-3)[GlcNAc(b1-4)][GlcNAc(b1-2)[Gal(b1-4)[Fuc(a1-3)]GlcNAc(b1-6)]Man(a1-6)]Man(b1-4)GlcNAc(b1-4)[Fuc(a1-6)]GlcNAc(?1-	Neu5Ac(a2-3/6)Gal(b1-4)GlcNAc(b1-2)Man(a1-3)[GlcNAc(b1-4)][GlcNAc(b1-2)[Gal(b1-4)[Fuc(a1-3)]GlcNAc(b1-6)]Man(a1-6)]Man(b1-4)GlcNAc(b1-4)[Fuc(a1-6)]GlcNAc(?1-
G03578UO	Glc(a1-2)Gal(a1-2)Rha(a1-3)2,5-Anhydro-?-Man-onic	Glc(a1-2)Gal(a1-2)Rha(a1-3)GlcNAc
G03588SZ	GlcNAc(b1-3)[Gal(a1-3)[Fuc(a1-2)]Gal(?1-?)[Fuc(?1-?)]GlcNAc(b1-6)]GalNAc-ol	GlcNAc(b1-4)[Gal(a1-3)[Fuc(a1-2)]Gal(?1-?)[Fuc(?1-?)]GlcNAc(b1-6)]GalNAc-ol
G03603IS	Neu5Ac(a2-?)Gal(b1-?)GlcNAc(b1-?)Gal(b1-3)GalNAc(?1-	Neu5Ac(a2-3)Gal(b1-4)GlcNAc(b1-3)Gal(b1-3)GalNAc(?1-
G03604FA	Glc(?1-6)Glc(?1-6)Glc(?1-4/5)Glc?P(?1-5)Kdo(?2-6)GlcN4P(b1-6)GlcN	Glc(b1-4)Glc(b1-4)Glc(b1-4)Man3P(a1-5)Kdo(a2-6)GlcN4P(b1-6)GlcN
G03606ZC	Neu5Gc(a2-3/6)Gal(b1-4)GlcNAc(b1-2)[GlcNAc(b1-4)]Man(a1-3)[GlcNAc(b1-4)][Neu5Ac(a2-3/6)Gal(b1-4)GlcNAc(b1-2)[Neu5Ac(a2-3/6)Gal(b1-4)GlcNAc(b1-6)]Man(a1-6)]Man(b1-4)GlcNAc(b1-4)GlcNAc(?1-	Neu5Gc(a2-3/6)Gal(b1-4)GlcNAc(b1-2)[GlcNAc(b1-4)]Man(a1-3)[GlcNAc(b1-4)][Neu5Ac(a2-3/6)Gal(b1-4)GlcNAc(b1-2)[Neu5Ac(a2-3/6)Gal(b1-4)GlcNAc(b1-6)]Man(a1-6)]Man(b1-4)GlcNAc(b1-4)GlcNAc(?1-
G03622GW	GlcA(b1-2)Glc?(?1-	GlcA(b1-2)Rha(?1-
G03640XI	GlcNAc(b1-2)Man(a1-?)[Man(a1-?)][Xylf(b1-2)]Man(b1-4)GlcNAc(b1-4)[Fuc(a1-3)]GlcNAc	GlcNAc(a1-6)Man(a1-6)[Man(a1-?)][Xylf(b1-2)]Man(b1-4)GlcNAc(b1-4)[Fuc(a1-3)]GlcNAc
G03571DM	Gal(b1-4)GlcNAc(b1-4)Gal?(?1-	Gal(b1-4)GlcNAc(b1-4)GlcNAc(?1-
G03571IM	Gal(b1-4)[Fuc(a1-3)]GlcNAc(a1-2)[Gal(b1-4)[Fuc(a1-3)]GlcNAc(a1-4)]Man(a1-3)[Fuc(a1-6)GlcNAc(b1-4)GlcNAc(b1-4)][Gal(b1-4)[Fuc(a1-3)]GlcNAc(a1-2)[Gal(b1-4)[Fuc(a1-3)]GlcNAc(a1-6)]Man(a1-6)]Man?(?1-	Gal(b1-4)[Fuc(a1-3)]GlcNAc(a1-2)[Gal(b1-4)[Fuc(a1-3)]GlcNAc(a1-4)]Man(a1-3)[Fuc(a1-6)GlcNAc(b1-4)GlcNAc(b1-4)][Gal(b1-4)[Fuc(a1-3)]GlcNAc(a1-2)[Gal(b1-4)[Fuc(a1-3)]GlcNAc(a1-6)]Man(a1-6)]Man(?1-
G03614UD	Neu5Ac(a2-3)Gal(b1-4)GlcNAc6S(b1-3)Gal?(?1-	Neu5Ac(a2-3)Gal(b1-4)GlcNAc6S(b1-3)Gal(?1-
G03582YT	HexA4Me(?1-4)HexA(?1-4)HexA(?1-	HexA4Me(a1-4)HexA(b1-4)HexA(?1-
G03610JU	Gal(b1-4)[Fuc(a1-3)]GlcNAc(b1-2)[Gal(b1-4)GlcNAc(b1-4)]Man(a1-3)[GlcNAc(b1-4)][Gal(b1-4)ManNAc(b1-3)Gal(b1-4)GlcNAc(b1-2)[Gal(b1-4)GlcNAc(b1-6)]Man(a1-6)]Man(b1-4)GlcNAc(b1-4)[Fuc(a1-6)]GlcNAc(?1-	Gal(b1-4)[Fuc(a1-3)]GlcNAc(b1-2)[Gal(b1-4)GlcNAc(b1-4)]Man(a1-3)[GlcNAc(b1-4)][Gal(b1-4)ManNAc(b1-3)Gal(b1-4)GlcNAc(b1-2)[Gal(b1-4)GlcNAc(b1-6)]Man(a1-6)]Man(b1-4)GlcNAc(b1-4)[Fuc(a1-6)]GlcNAc(?1-
G03572LR	Xyl2NAc(?1-	Xyl2NAc(?1-
G03674UE	Man6PEtn(?1-?)Man(?1-?)[Gal(?1-?)Gal(?1-?)]Man(?1-?)GlcNAc	Man6PEtn(a1-2)Man(a1-6)[Gal(a1-6)Gal(a1-6)]Man(a1-4)GlcNAc
G03678BK	Neu5Ac(a2-6)Gal(?1-4)Glc?(?1-	Neu5Ac(b1-4)Gal(GlcNAc)Glc?(?1-
G03682WK	GalNAc4S(b1-4)GlcA(b1-3)GalNAc4S(b1-4)GlcA(b1-3)Gal?NAc4S(?1-	GalNAc4S(b1-4)GlcA(b1-3)GalNAc4S(b1-4)GlcA(b1-3)GalNAc4S(?1-
G03700GP	Neu5Ac(a2-6)Gal(b1-4)GlcNAc(b1-3)[Fuc(a1-2)Gal(b1-4)[Fuc(a1-3)]GlcNAc(b1-6)]Gal(b1-4)Glc?(?1-	Neu5Ac(a2-6)Gal(b1-4)GlcNAc(b1-3)[Fuc(a1-2)Gal(b1-4)[Fuc(a1-3)]GlcNAc(b1-6)]Gal(b1-4)Glc(?1-
G03708OX	Pse?5Ac7Fo-onic(?2-?)Xyl	Xyl(b1-2)Xyl
G03711WZ	Galf(?1-?)Man(?1-?)Man(?1-?)Man(?1-?)GlcN	Galf(b1-3)Man(a1-2)Man(a1-6)Man(a1-4)GlcN
G03718FF	Glc2,6Br23,4Ac2(?1-?)Oli	Glc2,6Br23,4Ac2(a1-3)Oli
G03751RS	GlcNAc(b1-2)Man(a1-3)[GlcNAc(b1-2)Man(a1-6)][Xyl(b1-2)]Man(b1-4)GlcNAc(b1-4)Glc?NAc(?1-	GlcNAc(b1-2)Man(a1-3)[GlcNAc(b1-2)Man(a1-6)][Xyl(b1-2)]Man(b1-4)GlcNAc(b1-4)GlcNAc(?1-
G03753TG	Fuc(?1-?)Gal(?1-?)GlcNAc(?1-?)[Fuc(?1-?)Gal(?1-?)GlcNAc(?1-?)]Gal(?1-?)GalNAc	Fuc(a1-2)Gal(b1-3)GlcNAc(b1-3)[Fuc(a1-2)Gal(b1-3)GlcNAc(b1-6)]Gal(b1-3)GalNAc
G03774CO	?-Rha(a1-4)?-GalA(a1-2)?-Rha(a1-4)?-GalA	Rha(a1-4)GalA(a1-2)Man(a1-4)GlcNAc
G03666NQ	Gal(b1-3)[GlcA6Me(b1-4)]Rha(?1-	Gal(b1-3)[GlcA6Me(b1-4)]Rha(?1-
G03714WY	Neu5Gc(?2-?)Neu5Ac(?2-?)GlcNAc(?1-	Neu5Gc(a2-8)Neu5Ac(a2-6)GlcNAc(?1-
G03720YG	Neu5Ac(a2-3)Gal(b1-3)[Gal(b1-?)[Fuc(a1-?)]GlcNAc(b1-?)Gal(b1-4)GlcNAc(b1-6)]GalNAc(?1-	Neu5Ac(b1-4)Gal(a1-3)[Gal(b1-3)[Fuc(a1-?)]GlcNAc(b1-?)Gal(b1-4)GlcNAc(b1-6)]GalNAc(?1-
G03735JX	Man3Me(a1-6)Man3Me(a1-2)Man(a1-2)Man(a1-2)Man(a1-4)GalNAc(?1-	Man3Me(a1-6)Man3Me(a1-2)Man(a1-2)Man(a1-2)Man(a1-4)GalNAc(?1-
G03746ZU	Man(a1-3)[GlcNAc(b1-?)Man(a1-6)][Xyl(b1-2)]Man(b1-4)GlcNAc(b1-4)GlcNAc(?1-	Man(b1-2)[GlcNAc(b1-?)Man(a1-6)][Xyl(b1-2)]Man(b1-4)GlcNAc(b1-4)GlcNAc(?1-
G03748ET	Gal(b1-4)[Fuc(a1-3)]GlcNAc(b1-3)Gal(b1-4)[Fuc(a1-3)]GlcNAc(b1-3)Gal(b1-4)[Fuc(a1-3)]GlcNAc(?1-	Gal(b1-4)[Fuc(a1-3)]GlcNAc(b1-3)Gal(b1-4)[Fuc(a1-3)]GlcNAc(b1-3)Gal(b1-4)[Fuc(a1-3)]GlcNAc(?1-
G03749EO	Gal(b1-4)GlcNAc(b1-2)Man(a1-3)[Gal(b1-4)GlcNAc(b1-2)Man(a1-6)]Man(b1-4)GlcNAc(b1-4)[Fuc(?1-?)]GlcNAc(?1-	Gal(a1-6)GlcNAc(b1-2)Man(a1-3)[Gal(b1-4)GlcNAc(b1-2)Man(a1-6)]Man(b1-4)GlcNAc(b1-4)[Fuc(?1-?)]GlcNAc(?1-
G03769GP	Neu5Ac(a2-3)[GalNAc(b1-4)]Gal(b1-3)GalNAc(a1-4)Gal(b1-3)?-GalNAc-ol	Neu5Ac(a2-3)[GalNAc(b1-4)]Gal(b1-3)GalNAc(a1-4)Gal(b1-3)GalNAc
G03780CV	GlcNAc(b1-2)Man(a1-3)[Man4Me(a1-6)]Man(?1-	GlcNAc(b1-2)Man(a1-3)[Man4Me(a1-6)]Man(?1-
G03706BZ	Neu5Ac(?2-?)Gal(?1-?)GalNAc(?1-?)Gal(?1-?)Gal(?1-?)Glc	Neu5Ac(a2-3)Gal(b1-3)GalNAc(b1-3)Gal(a1-4)Gal(b1-4)Glc
G03753VQ	Neu5Gc(a2-3/6)Gal(b1-4)GlcNAc(b1-2)[Neu5Gc(a2-3/6)Gal(b1-4)GlcNAc(b1-4)]Man(a1-3)[GlcNAc(b1-4)][Neu5Gc(a2-3/6)Gal(b1-4)GlcNAc(b1-3)Gal(b1-4)GlcNAc(b1-2)[Neu5Gc(a2-3/6)Gal(b1-4)GlcNAc(b1-6)]Man(a1-6)]Man(b1-4)GlcNAc(b1-4)GlcNAc(?1-	Neu5Gc(a2-3/6)Gal(b1-4)GlcNAc(b1-2)[Neu5Gc(a2-3/6)Gal(b1-4)GlcNAc(b1-4)]Man(a1-3)[GlcNAc(b1-4)][Neu5Gc(a2-3/6)Gal(b1-4)GlcNAc(b1-3)Gal(b1-4)GlcNAc(b1-2)[Neu5Gc(a2-3/6)Gal(b1-4)GlcNAc(b1-6)]Man(a1-6)]Man(b1-4)GlcNAc(b1-4)GlcNAc(?1-
G03756ZH	Neu5Ac(?2-?)Gal(?1-?)[Neu5Ac(?2-?)]GalNAc(?1-?)[Neu5Ac(?2-?)]Gal(?1-?)Glc	Neu5Ac(a2-3)Gal(b1-3)[Neu5Ac(a2-6)]GalNAc(b1-4)[Neu5Ac(a2-3)]Gal(b1-4)Glc
G03777OI	Gal(a1-3)Gal(b1-4)[Fuc(a1-3)]GlcNAc(b1-2)[Gal(b1-4)GlcNAc(b1-4)]Man(a1-3)[Neu5Gc(a2-3/6)Gal(b1-4)GlcNAc(b1-2)[Neu5Ac(a2-3/6)Gal(b1-4)[Fuc(a1-3)]GlcNAc(b1-6)]Man(a1-6)]Man(b1-4)GlcNAc(b1-4)GlcNAc(?1-	Gal(a1-3)Gal(b1-4)[Fuc(a1-3)]GlcNAc(b1-2)[Gal(b1-4)GlcNAc(b1-4)]Man(a1-3)[Neu5Gc(a2-3/6)Gal(b1-4)GlcNAc(b1-2)[Neu5Ac(a2-3/6)Gal(b1-4)[Fuc(a1-3)]GlcNAc(b1-6)]Man(a1-6)]Man(b1-4)GlcNAc(b1-4)GlcNAc(?1-
G03660LC	Fuc(a1-4)Glc?NAc(?1-	Fuc(a1-4)GlcNAc(?1-
G03667GX	Gal(b1-3)Gal(b1-3)[GlcA(b1-4)]Gal?(?1-	Gal(b1-3)Gal(b1-3)[GlcA(b1-4)]GalNAc(?1-
G03671OV	Rha(a1-3)Rha(a1-6)Gal?(?1-	Rha(a1-3)Rha(a1-6)Glc(?1-
G03706QU	Glc(?1-2b)[Glc(a1-6)]Fruf	Glc(?1-2b)[Glc(a1-6)]Fruf
G03679BF	Gal(b1-4)GlcNAc(b1-2)Man(a1-?)[GlcNAc(?1-?)[GlcNAc(b1-?)]Man(a1-?)][GlcNAc(b1-4)]Man(b1-4)GlcNAc(b1-4)[Fuc(a1-6)]GlcNAc-ol	Gal(a1-6)GlcNAc(b1-2)Man(b1-2)[GlcNAc(a1-3)[GlcNAc(b1-?)]Man(a1-?)][GlcNAc(b1-4)]Man(b1-4)GlcNAc(b1-4)[Fuc(a1-6)]GlcNAc-ol
G03706RS	GlcNAc(b1-4)MurNAc(?1-	GlcNAc(b1-4)MurNAc(?1-
G03772MM	Hex2,3,4,6Ac4(?1-4)Hex2,3,6Ac3(?1-4)[Hex2,3,4,6Ac4(?1-4)Hex2,3,6Ac3(?1-4)Hex2,3,6Ac3(?1-6)]Hex2,3Ac2(?1-4)Hex2,3,6Ac3(?1-	Hex2,3,4,6Ac4(b1-4)Hex2,3,6Ac3(b1-4)[Hex2,3,4,6Ac4(b1-4)Hex2,3,6Ac3(b1-4)Hex2,3,6Ac3(b1-4)]Hex2,3Ac2(a1-4)Hex2,3,6Ac3(?1-
G03774LD	Penf2,3Ac25F(?1-	Penf2,3Ac25F(?1-
G03806TA	Neu5Ac(?2-?)Gal(?1-?)GlcNAc(?1-?)[Neu5Ac(?2-?)Neu5Ac(?2-?)]Gal(?1-?)Glc	Neu5Ac(a2-3)Gal(b1-3)GlcNAc(b1-3)[Neu5Ac(a2-8)Neu5Ac(a2-3)]Gal(b1-4)Glc
G03812GW	Hex(?1-4)Hex(?1-4)Hex(?1-4)Penp(?1-4)6-deoxy-Hex	Hex(b1-4)Hex(b1-3)Hex(b1-3)Penp(a1-4)6-deoxy-Hex
G03825PZ	Gal(b1-4)GlcNAc(b1-3)[Gal(b1-4)GlcNAc(b1-6)]Gal(?1-3)GalNAc	Gal(b1-3)GlcNAc(b1-3)[Gal(b1-4)GlcNAc(b1-6)]Gal(?1-3)GalNAc
G03830WC	Fuc(?1-?)Gal4Me	Fuc(a1-2)Gal4Me
G03834DL	Glc(?1-?)Glc6Ac(?1-?)Glc6Ac(?1-?)Fru	Glc(b1-3)Glc6Ac(b1-3)Glc6Ac(a1-1)Fru
G03844CJ	GalNAc(?1-?)[Fuc(?1-?)]Gal(?1-?)GlcNAc(?1-?)[Neu5Ac(?2-?)Gal(?1-?)GlcNAc(?1-?)]Gal(?1-?)GlcNAc(?1-?)Gal(?1-?)Glc	GalNAc(a1-3)[Fuc(a1-2)]Gal(b1-4)GlcNAc(b1-3)[Neu5Ac(a2-3)Gal(b1-4)GlcNAc(b1-6)]Gal(b1-4)GlcNAc(b1-3)Gal(b1-4)Glc
G03789LD	Rha(?1-4)Gal(?1-2)Rha(?1-	Rha(a1-3)Gal(a1-3)Rha(?1-
G03821PP	Qui(b1-2)[Gal(?1-3)D-Fuc(b1-2)Gal(b1-4)]Qui(b1-3)Glc(b1-	Qui(b1-4)[Gal(?1-3)D-Fuc(b1-2)Gal(b1-4)]Qui(b1-3)Glc(b1-
G03842PF	GlcNAc(b1-2)[?-GlcNAc(a1-3)]Rha(a1-2)D-Fuc(a1-3)Rha(a1-2)D-Fuc(a1-3)Rha(a1-2)D-Fuc(a1-3)Rha(a1-2)D-Fuc(a1-3)Rha(a1-2)D-Fuc(a1-3)Rha(a1-2)D-Fuc(a1-3)Rha(a1-2)D-Fuc(a1-3)Rha(a1-2)D-Fuc(a1-3)Rha(a1-2)D-Fuc(a1-3)Rha(a1-2)D-Fuc(a1-3)Rha(a1-2)D-Fuc(a1-3)Rha(a1-2)D-Fuc(a1-3)Rha(a1-2)D-Fuc(a1-3)Rha(a1-2)D-Fuc(a1-3)Rha(a1-2)D-Fuc(a1-3)Rha(a1-2)D-Fuc(a1-3)Rha(a1-2)D-Fuc(a1-3)Rha(a1-2)D-Fuc(a1-3)Rha(a1-2)D-…	GlcNAc(b1-2)[Rha(a1-3)]Rha(a1-2)D-Fuc(a1-3)Rha(a1-2)D-Fuc(a1-3)Rha(a1-2)D-Fuc(a1-3)Rha(a1-2)D-Fuc(a1-3)Rha(a1-2)D-Fuc(a1-3)Rha(a1-2)D-Fuc(a1-3)Rha(a1-2)D-Fuc(a1-3)Rha(a1-2)D-Fuc(a1-3)Rha(a1-2)D-Fuc(a1-3)Rha(a1-2)D-Fuc(a1-3)Rha(a1-2)D-Fuc(a1-3)Rha(a1-2)D-Fuc(a1-3)Rha(a1-2)D-Fuc(a1-3)Rha(a1-2)D-Fuc(a1-3)Rha(a1-2)D-Fuc(a1-3)Rha(a1-2)D-Fuc(a1-3)Rha(a1-2)D-Fuc(a1-3)Rha(a1-2)D-Fuc(a1-3)Rha(a1-2)D-Fuc(a…
G03790BA	GalNAc(a1-3)[Fuc(a1-2)]Gal(b1-3)[Gal?S(?1-?)GlcNAc(b1-6)]GalNAc-ol	GalNAc(b1-4)[Fuc(a1-2)]Gal(b1-3)[Gal(?1-?)GlcNAc(b1-6)]GalNAc-ol
G03799EF	GlcA(b1-4)GlcA(b1-4)Glc(b1-4)[Gal4-1,6-1Py(b1-3)Glc4-1,6-1Py(b1-4)Glc(b1-3)Glc(b1-6)]Glc(?1-	GlcA(b1-4)GlcA(b1-4)Glc(b1-4)[Gal4-1,6-1Py(b1-3)Glc4-1,6-1Py(b1-4)Glc(b1-3)Glc(b1-6)]Glc(?1-
G03810MV	Man(a1-2)Man(a1-2)[Man(a1-2)Man(a1-6)Man(a1-6)Man(a1-6)Man(a1-6)Man(a1-6)Man(a1-6)Man(a1-6)Man(a1-6)Man(a1-6)Man(a1-6)Man(a1-6)Man(a1-6)Man(a1-6)Man(a1-6)Man(a1-6)]Man(a1-3)[Man(a1-3)[Man(a1-2)Man(a1-6)]Man(a1-6)]Man(b1-4)Glc?NAc(?1-	Man(a1-2)Man(a1-2)[Man(a1-2)Man(a1-6)Man(a1-6)Man(a1-6)Man(a1-6)Man(a1-6)Man(a1-6)Man(a1-6)Man(a1-6)Man(a1-6)Man(a1-6)Man(a1-6)Man(a1-6)Man(a1-6)Man(a1-6)Man(a1-6)]Man(a1-3)[Man(a1-3)[Man(a1-2)Man(a1-6)]Man(a1-6)]Man(b1-4)GlcNAc(?1-
G03811TU	Neu5Ac(a2-8)Neu5Gc(a2-3/6)Gal(b1-4)GlcNAc(b1-3)Gal(b1-4)GlcNAc(b1-2)[Gal(a1-3)Gal(b1-4)GlcNAc(b1-4)]Man(a1-3)[GlcNAc(b1-4)][Gal(a1-3)Gal(b1-4)GlcNAc(b1-2)[Gal(a1-3)Gal(b1-4)GlcNAc(b1-6)]Man(a1-6)]Man(b1-4)GlcNAc(b1-4)GlcNAc(?1-	Neu5Ac(a2-8)Neu5Gc(a2-3/6)Gal(b1-4)GlcNAc(b1-3)Gal(b1-4)GlcNAc(b1-2)[Gal(a1-3)Gal(b1-4)GlcNAc(b1-4)]Man(a1-3)[GlcNAc(b1-4)][Gal(a1-3)Gal(b1-4)GlcNAc(b1-2)[Gal(a1-3)Gal(b1-4)GlcNAc(b1-6)]Man(a1-6)]Man(b1-4)GlcNAc(b1-4)GlcNAc(?1-
G03833LE	Man(?1-?)[Man(?1-?)]Man(?1-?)GlcNAc(?1-?)GlcNAc(?1-	Man(a1-3)[Man(a1-6)]Man(b1-4)GlcNAc(b1-4)GlcNAc(?1-
G03857GF	GalNAc(a1-3)[D-Fuc(a1-2)]Gal(b1-3)[GlcNAc(b1-3)GlcNAc(b1-6)]?-GalNAc-ol	GalNAc(a1-3)[D-Fuc(a1-2)]Gal(b1-3)[GlcNAc(b1-3)GlcNAc(b1-6)]GalNAc-ol
G03790KU	Glc(a1-4)Qui(a1-4)Glc(a1-4)Glc(?1-	Glc(a1-4)Qui(a1-4)Glc(a1-4)Glc(?1-
G03792VD	IdoA2S(a1-?)GalNAc4S(b1-?)Ido?A(?1-	IdoA2S(a1-3)GalNAc4S(b1-4)IdoA2S(?1-
G03834SA	GlcNAc(b1-2)Man(a1-3)[GlcNAc(b1-4)][Gal(b1-4)GlcNAc(b1-2)Man(a1-6)]Man(b1-4)Glc?NAc(?1-	GlcNAc(b1-2)Man(a1-3)[GlcNAc(b1-4)][Gal(b1-4)GlcNAc(b1-2)Man(a1-6)]Man(b1-4)GlcNAc(?1-
G03802LT	Gal(?1-?)GlcNAc(?1-?)Man(a1-3/6)[Man(?1-?)Man(a1-3/6)][GlcNAc(b1-4)]Man(b1-4)GlcNAc(b1-4)[Fuc(a1-6)]GlcNAc(b1-	Gal(b1-4)GlcNAc(b1-2)Man(a1-3)[Man(?1-?)Man(a1-3/6)][GlcNAc(b1-4)]Man(b1-4)GlcNAc(b1-4)[Fuc(a1-6)]GlcNAc(b1-
G03807QJ	GlcNAc(?1-3)Gal(?1-4)Gal(?1-	GlcNAc(b1-3)Gal(b1-4)Gal(?1-
G03819LB	L-Glc(b1-4)L-Glc(b1-4)L-Glc(a1-4)L-Glc(a1-4)L-Glc(?1-	L-Glc(b1-4)L-Glc(b1-4)L-Glc(a1-4)L-Glc(a1-4)L-Glc(?1-
G03839MN	Gal(b1-6)GlcN(?1-	Gal(b1-6)GlcN(?1-
G03855HE	All3N(?1-	All3N(?1-
G03862DK	?-Gal(b1-4)GlcNAc(b1-3)Gal(b1-4)[Fuc(a1-3)]GlcNAc(b1-3)Gal(b1-4)Glc	Gal(b1-4)GlcNAc(b1-3)Gal(b1-4)[Fuc(a1-3)]GlcNAc(b1-3)Gal(b1-4)Glc
G03893BA	Gal(b1-4)[Fuc(a1-3)]GlcNAc(b1-2)Man(a1-3)[Man(a1-?)Man(a1-6)]Man(b1-4)GlcNAc(b1-4)[Fuc(a1-6)]GlcNAc	Gal(a1-3)[Fuc(a1-3)]GlcNAc(b1-2)Man(a1-3)[Man(a1-?)Man(a1-6)]Man(b1-4)GlcNAc(b1-4)[Fuc(a1-6)]GlcNAc
G03921UV	Gal(?1-?)[Gal(?1-?)]Gal(?1-?)GalNAc(?1-?)GlcNAc(?1-?)Man(?1-?)Glc	Gal(b1-3)[Gal(b1-3)]Gal(b1-3)GalNAc(b1-4)GlcNAc(b1-3)Man(b1-4)Glc
G03969XM	Rha(?1-?)[GlcNAc(b1-?)]Man(a1-3)[Rha(?1-?)[GlcNAc(b1-?)]Man(a1-6)][Xyl(?1-?)]Man(b1-4)GlcNAc(b1-4)[Fuc(?1-?)]GlcNAc	Rha(a1-3)[GlcNAc(b1-2)]Man(a1-3)[Rha(b1-2)[GlcNAc(b1-2)]Man(a1-3)][Xyl(?1-?)]Man(b1-4)GlcNAc(b1-4)[Fuc(?1-?)]GlcNAc
G03862HQ	Neu5Ac(a2-8)Neu5Ac(a2-3/6)Gal(b1-4)GlcNAc(b1-3)Gal(b1-4)GlcNAc(b1-2)[Neu5Gc(a2-3/6)Gal(b1-4)[Fuc(a1-3)]GlcNAc(b1-3)Gal(b1-4)GlcNAc(b1-4)]Man(a1-3)[GlcNAc(b1-4)][Man(a1-3)[Man(a1-6)]Man(a1-6)]Man(b1-4)GlcNAc(b1-4)GlcNAc(?1-	Neu5Ac(a2-8)Neu5Ac(a2-3/6)Gal(b1-4)GlcNAc(b1-3)Gal(b1-4)GlcNAc(b1-2)[Neu5Gc(a2-3/6)Gal(b1-4)[Fuc(a1-3)]GlcNAc(b1-3)Gal(b1-4)GlcNAc(b1-4)]Man(a1-3)[GlcNAc(b1-4)][Man(a1-3)[Man(a1-6)]Man(a1-6)]Man(b1-4)GlcNAc(b1-4)GlcNAc(?1-
G03913NS	GlcNAc(b1-?)Man(a1-3)[GlcNAc(b1-?)Man(a1-6)]Man(b1-4)GlcNAc(b1-4)[Fuc(a1-3)]GlcNAc(?1-	GlcNAc(b1-2)Man(b1-2)[GlcNAc(b1-?)Man(a1-6)]Man(b1-4)GlcNAc(b1-4)[Fuc(a1-3)]GlcNAc(?1-
G03934EZ	GlcA(b1-3)GalNAc4S(b1-4)GlcA(?1-	GlcA(b1-3)GalNAc4S(b1-4)GlcA(?1-
G03957WU	GalNAc(a1-3)[Fuc(a1-2)]Gal(b1-?)GlcNAc(b1-3)[Fuc(a1-2)Gal(b1-?)GlcNAc(b1-6)]Gal(b1-4)GlcNAc(b1-3)Gal(b1-4)Gal(b1-4)Glc(b1-	GalNAc(b1-4)[Fuc(b1-4)]Gal(b1-?)GlcNAc(b1-3)[Fuc(a1-2)Gal(b1-?)GlcNAc(b1-6)]Gal(b1-4)GlcNAc(b1-3)Gal(b1-4)Gal(b1-4)Glc(b1-
G03959AU	Neu5Gc(?2-?)Gal(?1-?)GlcNAc(?1-?)[Gal(?1-?)[Fuc(?1-?)]GlcNAc(?1-?)]Man(?1-?)[Man(?1-?)[Man(?1-?)]Man(?1-?)][GlcNAc(?1-?)]Man(?1-?)GlcNAc(?1-?)[Fuc(?1-?)]GlcNAc(?1-	Neu5Gc(a2-6)Gal(b1-4)GlcNAc(b1-2)[Gal(b1-4)[Fuc(a1-3)]GlcNAc(b1-2)]Man(a1-3)[Man(a1-6)[Man(a1-6)]Man(a1-6)][GlcNAc(b1-4)]Man(b1-4)GlcNAc(b1-4)[Fuc(a1-6)]GlcNAc(?1-
G03960PB	Gal4Me(b1-3)[Gal3Me(b1-6)]GalNAc(b1-4)GlcNAc(b1-2)Man(a1-3)[Gal3Me(b1-6)Gal3Me(b1-3)[Gal3Me(b1-6)]GalNAc(b1-4)GlcNAc(b1-2)Man(a1-6)][Xylf(b1-2)]Man(b1-4)GlcNAc(b1-4)[Fuc(a1-6)]GlcNAc(?1-	Gal4Me(b1-3)[Gal3Me(b1-6)]GalNAc(b1-4)GlcNAc(b1-2)Man(a1-3)[Gal3Me(b1-6)Gal3Me(b1-3)[Gal3Me(b1-6)]GalNAc(b1-4)GlcNAc(b1-2)Man(a1-6)][Xylf(b1-2)]Man(b1-4)GlcNAc(b1-4)[Fuc(a1-6)]GlcNAc(?1-
G03873BK	Fuc(a1-3)Gal(b1-3)[Gal3S(b1-4)[Fuc(a1-3)]GlcNAc6S(b1-6)]GalNAc(?1-	Fuc(a1-3)Gal(b1-3)[Gal3S(b1-4)[Fuc(a1-3)]GlcNAc6S(b1-6)]GalNAc(?1-
G03901SQ	GlcNAc(?1-?)Man(a1-3)[GlcNAc?P(?1-?)Man(a1-6)]Man(b1-4)GlcNAc(b1-4)GlcNAc(b1-	GlcNAc(b1-2)Man(b1-2)[GlcNAc(?1-?)Man(a1-6)]Man(b1-4)GlcNAc(b1-4)GlcNAc(b1-
G03907HM	Gal(b1-3)GlcNAc(b1-3)[Gal(?1-4)GlcNAc(b1-3)[Neu5Ac(a2-6)Gal(b1-4)GlcNAc(b1-6)]Gal(b1-4)GlcNAc(b1-6)]Gal(b1-4)Glc(?1-	Gal(b1-4)GlcNAc(b1-3)[Gal(?1-4)GlcNAc(b1-3)[Neu5Ac(a2-6)Gal(b1-4)GlcNAc(b1-6)]Gal(b1-4)GlcNAc(b1-6)]Gal(b1-4)Glc(?1-
G03912AQ	Gal(?1-?)[Fuc(?1-?)]Gal(?1-?)GlcNAc(?1-?)[Neu5Ac(?2-?)Gal(?1-?)]GalNAc	Gal(a1-3)[Fuc(a1-2)]Gal(b1-4)GlcNAc(b1-6)[Neu5Ac(a2-3)Gal(b1-3)]GalNAc
G03926UE	Neu5Gc(a2-3/6)Gal(b1-4)GlcNAc(b1-2)[GlcNAc(b1-4)]Man(a1-3)[GlcNAc(b1-4)][Gal(b1-4)GlcNAc(b1-2)[Neu5Ac(a2-3/6)Gal(b1-4)GlcNAc(b1-6)]Man(a1-6)]Man(b1-4)GlcNAc(b1-4)GlcNAc(?1-	Neu5Gc(a2-3/6)Gal(b1-4)GlcNAc(b1-2)[GlcNAc(b1-4)]Man(a1-3)[GlcNAc(b1-4)][Gal(b1-4)GlcNAc(b1-2)[Neu5Ac(a2-3/6)Gal(b1-4)GlcNAc(b1-6)]Man(a1-6)]Man(b1-4)GlcNAc(b1-4)GlcNAc(?1-
G03894NR	IdoA(a1-3)Gal?NAc6S(?1-	IdoA(a1-3)GalNAc4S(?1-
G03912QC	Neu5Ac(a2-3)Gal(b1-3)[Neu5Ac(a2-6)]GlcNAc(b1-2)Man(a1-3)[Neu5Ac(a2-3)Gal(b1-3)[Neu5Ac(a2-6)]GlcNAc(b1-2)Man(a1-6)]Man(b1-4)GlcNAc(b1-4)Glc?NAc(?1-	Neu5Ac(a2-3)Gal(b1-3)[Neu5Ac(a2-6)]GlcNAc(b1-2)Man(a1-3)[Neu5Ac(a2-3)Gal(b1-3)[Neu5Ac(a2-6)]GlcNAc(b1-2)Man(a1-6)]Man(b1-4)GlcNAc(b1-4)GlcNAc(?1-
G03950HA	Glc(b1-2)[Ara(a1-3)]Glc?A(?1-	Glc(b1-2)[Ara(a1-3)]GlcA(?1-
G03874WE	Neu5Ac(a2-6)Gal(b1-4)ManNAc6S(b1-2)Man(a1-3)[Neu5Ac(a2-3)Gal(b1-4)GlcNAc(b1-2)Man(a1-6)]Man(b1-4)GlcNAc(b1-4)[Fuc(a1-6)]GlcNAc(?1-	Neu5Ac(a2-6)Gal(b1-4)ManNAc6S(b1-2)Man(a1-3)[Neu5Ac(a2-3)Gal(b1-4)GlcNAc(b1-2)Man(a1-6)]Man(b1-4)GlcNAc(b1-4)[Fuc(a1-6)]GlcNAc(?1-
G03943VR	Sor1P(?2-	Sor1P(?2-
G04003YF	Neu5Gc(?2-3)Gal(b1-4)Glc?(?1-	Neu5Gc(a2-3)Gal(b1-4)GlcNAc(?1-
G04016ZE	Rha(?1-?)[Glc6Ac(?1-?)]Glc	Rha(a1-2)[Glc6Ac(b1-2)]Glc
G04030HT	Rha(?1-?)[Xyl(?1-?)]Glc	Rha(a1-2)[Xyl(b1-6)]Glc
G04012SM	Fuc(b1-6)GalNAc(?1-	Fuc(b1-6)GalNAc(?1-
G04043TL	Glc(b1-3)[D-Apif(b1-3)Xyl(b1-4)]Rha(a1-2)D-Fuc(?1-	Glc(b1-3)[D-Apif(b1-3)Xyl(b1-4)]Rha(a1-2)D-Fuc(?1-
G03972PV	Neu5Gc(a2-3)Gal(?1-4)GlcNAc(b1-3)[Gal(?1-3)Gal(?1-4)GlcNAc(b1-6)]Gal(b1-4)GlcNAc(b1-3)Gal(b1-3)GalNAc(?1-	Neu5Gc(b1-4)Gal(a1-3)GlcNAc(b1-4)[Gal(?1-3)Gal(?1-4)GlcNAc(b1-6)]Gal(b1-4)GlcNAc(b1-3)Gal(b1-3)GalNAc(?1-
G03984XF	Fuc(a1-2)Gal(b1-4)[Fuc(a1-3)]ManNAc(b1-2)Man(a1-3)[Gal(b1-4)[Fuc(a1-3)]GlcNAc(b1-2)Man(a1-6)]Man(b1-4)GlcNAc(b1-4)[Fuc(a1-6)]GlcNAc(?1-	Fuc(a1-2)Gal(b1-4)[Fuc(a1-3)]ManNAc(b1-2)Man(a1-3)[Gal(b1-4)[Fuc(a1-3)]GlcNAc(b1-2)Man(a1-6)]Man(b1-4)GlcNAc(b1-4)[Fuc(a1-6)]GlcNAc(?1-
G04002FZ	Gal(b1-4)[Fuc(a1-3)]ManNAc(b1-2)Man(a1-3)[Gal(b1-4)GlcNAc(b1-2)Man(a1-6)]Man(b1-4)GlcNAc(b1-4)[Fuc(a1-6)]GlcNAc(?1-	Gal(b1-4)[Fuc(a1-3)]ManNAc(b1-2)Man(a1-3)[Gal(b1-4)GlcNAc(b1-2)Man(a1-6)]Man(b1-4)GlcNAc(b1-4)[Fuc(a1-6)]GlcNAc(?1-
G04004CH	Gal(b1-6)Gal(b1-3)Glc(?1-	Gal(b1-6)Gal(b1-3)Glc(?1-
G04016KC	Gal(b1-4)GlcNAc(b1-?)Gal(b1-3)GalNAc-ol	Gal(b1-3)GlcNAc(b1-?)Gal(b1-3)GalNAc-ol
G03994NJ	Man(a1-3)[GlcNAc(b1-4)]Man?(?1-	Man(a1-3)[GlcNAc(b1-4)]GlcNAc(?1-
G03994YK	Gal(b1-4)[Fuc(a1-3)]GlcNAc(b1-3)Gal(b1-4)GlcNAc(b1-2)[Gal(a1-3)Gal(b1-4)GlcNAc(b1-4)]Man(a1-3)[GlcNAc(b1-4)][Gal(a1-3)Gal(b1-4)GlcNAc(b1-2)[Gal(b1-4)AllNAc(b1-6)]Man(a1-6)]Man(b1-4)GlcNAc(b1-4)GlcNAc(?1-	Gal(b1-4)[Fuc(a1-3)]GlcNAc(b1-3)Gal(b1-4)GlcNAc(b1-2)[Gal(a1-3)Gal(b1-4)GlcNAc(b1-4)]Man(a1-3)[GlcNAc(b1-4)][Gal(a1-3)Gal(b1-4)GlcNAc(b1-2)[Gal(b1-4)AllNAc(b1-6)]Man(a1-6)]Man(b1-4)GlcNAc(b1-4)GlcNAc(?1-
G04015QP	6-deoxy-HexNAc4Me(?1-	6-deoxy-HexNAc4Me(?1-
G03977BM	Penp4N(?1-	Penp4N(?1-
G04002IV	Neu5Ac9N(?2-	Neu5Ac9N(?2-
G04047SN	Glc(b1-2)Xyl(b1-2)Xyl?(?1-	Glc(b1-2)Xyl(b1-2)Xyl(?1-
G04142CB	GlcNAc(b1-4)GlcNAc(b1-2)[Gal(b1-4)]Glc?(?1-	GlcNAc(b1-4)GlcNAc(b1-2)[Gal(b1-4)]Man(?1-
G04064KX	Gal(a1-3)Gal(b1-4)GlcNAc(b1-2)[Neu5Ac(a2-3/6)Gal(b1-4)GlcNAc(b1-4)]Man(a1-3)[GlcNAc(b1-4)][Gal(a1-3)Gal(b1-4)GlcNAc(b1-2)[Gal(a1-3)Gal(b1-4)GlcNAc(b1-6)]Man(a1-6)]Man(b1-4)GlcNAc(b1-4)GlcNAc(?1-	Gal(a1-3)Gal(b1-4)GlcNAc(b1-2)[Neu5Ac(a2-3/6)Gal(b1-4)GlcNAc(b1-4)]Man(a1-3)[GlcNAc(b1-4)][Gal(a1-3)Gal(b1-4)GlcNAc(b1-2)[Gal(a1-3)Gal(b1-4)GlcNAc(b1-6)]Man(a1-6)]Man(b1-4)GlcNAc(b1-4)GlcNAc(?1-
G04073GC	Gal(a1-3)Gal(b1-4)GlcNAc(b1-2)[Gal(b1-4)GlcNAc(b1-4)]Man(a1-3)[Neu5Ac(a2-3/6)Gal(b1-4)GlcNAc(b1-3)Gal(b1-4)GlcNAc(b1-2)[Neu5Ac(a2-3/6)Gal(b1-4)GlcNAc(b1-6)]Man(a1-6)]Man(b1-4)GlcNAc(b1-4)GlcNAc(?1-	Gal(a1-3)Gal(b1-4)GlcNAc(b1-2)[Gal(b1-4)GlcNAc(b1-4)]Man(a1-3)[Neu5Ac(a2-3/6)Gal(b1-4)GlcNAc(b1-3)Gal(b1-4)GlcNAc(b1-2)[Neu5Ac(a2-3/6)Gal(b1-4)GlcNAc(b1-6)]Man(a1-6)]Man(b1-4)GlcNAc(b1-4)GlcNAc(?1-
G04090OV	Glc(b1-3)Rha2Me(a1-3)Rha2Me(?1-	Glc(b1-3)Rha2Me(a1-3)Rha2Me(?1-
G04093XE	Gal(b1-4)Glc?(b1-	Gal(b1-4)Glc(b1-
G04107HX	Araf(a1-2)Xyl(b1-4)Xyl(b1-4)Xyl(?1-	Araf(a1-2)Xyl(b1-4)Xyl(b1-4)Xyl(?1-
G04108BX	Rha(a1-2)Rha(a1-3)Rha(a1-3)GlcNAc(a1-2)Rha(a1-3)Rha(a1-2)Rha(a1-3)GlcNAc(?1-	Rha(a1-2)Rha(a1-3)Rha(a1-3)GlcNAc(a1-2)Rha(a1-3)Rha(a1-2)Rha(a1-3)GlcNAc(?1-
G04118JZ	GlcNAc(b1-2)[GlcNAc(b1-4)]Man(a1-3)[GlcNAc(b1-4)][GlcNAc(b1-?)[GlcNAc(b1-?)]Man(a1-6)]Man(b1-4)GlcNAc(b1-4)GlcNAc(?1-	GlcNAc(b1-2)[GlcNAc(b1-2)]Man(a1-3)[GlcNAc(b1-4)][GlcNAc(b1-?)[GlcNAc(b1-?)]Man(a1-6)]Man(b1-4)GlcNAc(b1-4)GlcNAc(?1-
G04088QJ	GlcNAc(?1-?)Gal(b1-3)[Fuc(a1-2)Gal(b1-3)GlcNAc(b1-6)]GalNAc-ol	GlcNAc(a1-4)Gal(b1-3)[Fuc(a1-2)Gal(b1-3)GlcNAc(b1-6)]GalNAc-ol
G04132QH	GlcNAc(a1-4)Gal6Ac(b1-6)Galf(b1-3)Gal?NAc(?1-	GlcNAc(a1-4)Gal6Ac(b1-6)Galf(b1-3)GalNAc(?1-
G04139WS	Gal(b1-4)GlcNAc(?1-?)[Gal(b1-4)GlcNAc(?1-?)]Man(a1-3)[GlcNAc(b1-4)][Gal(b1-4)GlcNAc(?1-?)[Gal(b1-4)GlcNAc(?1-?)]Man(a1-6)]Man(b1-4)GlcNAc(b1-4)GlcNAc(b1-	Gal(b1-2)GlcNAc(b1-4)[Gal(b1-6)GlcNAc(b1-2)]Man(a1-3)[GlcNAc(b1-4)][Gal(b1-4)GlcNAc(?1-?)[Gal(b1-4)GlcNAc(?1-?)]Man(a1-6)]Man(b1-4)GlcNAc(b1-4)GlcNAc(b1-
G04143WH	Gal6S(b1-3)GlcNAc(b1-3)[Gal(b1-4)GlcNAc(b1-3)Gal(b1-4)GlcNAc(b1-6)]GalNAc(?1-	Gal6S(b1-3)GlcNAc(b1-3)[Gal(b1-4)GlcNAc(b1-3)Gal(b1-4)GlcNAc(b1-6)]GalNAc(?1-
G04073LW	Gal(b1-4)[Fuc(a1-3)]GlcNAc(b1-3)Gal(b1-4)GlcNAc(b1-2)[GlcNAc(b1-4)]Man(a1-3)[GalNAc(b1-4)GlcNAc(b1-2)[Gal(b1-4)AllNAc(b1-6)]Man(a1-6)]Man(b1-4)GlcNAc(b1-4)[Fuc(a1-6)]GlcNAc(?1-	Gal(b1-4)[Fuc(a1-3)]GlcNAc(b1-3)Gal(b1-4)GlcNAc(b1-2)[GlcNAc(b1-4)]Man(a1-3)[GalNAc(b1-4)GlcNAc(b1-2)[Gal(b1-4)AllNAc(b1-6)]Man(a1-6)]Man(b1-4)GlcNAc(b1-4)[Fuc(a1-6)]GlcNAc(?1-
G04075FK	Neu5Ac(a2-3)Gal(b1-3)ManNAc(b1-2)Man(a1-3)[GlcNAc(b1-2)[Neu5Ac(a2-3)Gal(b1-3)GlcNAc(b1-6)]Man(a1-6)]Man(b1-4)GlcNAc(b1-4)[Fuc(a1-6)]GlcNAc(?1-	Neu5Ac(a2-3)Gal(b1-3)ManNAc(b1-2)Man(a1-3)[GlcNAc(b1-2)[Neu5Ac(a2-3)Gal(b1-3)GlcNAc(b1-6)]Man(a1-6)]Man(b1-4)GlcNAc(b1-4)[Fuc(a1-6)]GlcNAc(?1-
G04077XA	GalNAc?S(b1-4)GlcNAc(b1-2)Man(a1-3)[GalNAc?S(b1-4)GlcNAc(b1-2)Man(a1-6)]Man(b1-4)GlcNAc(b1-4)[Fuc(a1-6)]GlcNAc(b1-	GalNAc4S(b1-4)GlcNAc(b1-2)Man(a1-3)[GalNAc4S(b1-4)GlcNAc(b1-2)Man(a1-6)]Man(b1-4)GlcNAc(b1-4)[Fuc(a1-6)]GlcNAc(b1-
G04103MG	Hex2,3,4,6Ac4(?1-4)Hex2I3,6Ac2(?1-	Hex2,3,4,6Ac4(b1-3)Hex2I3,6Ac2(?1-
G04128VY	GalNAc(b1-4)GlcNAc(b1-2)[GalNAc(b1-4)GlcNAc(b1-4)]Man(a1-3)[GlcNAc(b1-4)]Glc(b1-4)GlcNAc(b1-4)[Fuc(a1-6)]GlcNAc(?1-	GalNAc(b1-4)GlcNAc(b1-2)[GalNAc(b1-4)GlcNAc(b1-4)]Man(a1-3)[GlcNAc(b1-4)]Glc(b1-4)GlcNAc(b1-4)[Fuc(a1-6)]GlcNAc(?1-
G04133HO	Neu5Ac(a2-6)Gal(b1-4)GlcNAc(b1-2)[Neu5Ac(a2-6)Gal(b1-4)GlcNAc(b1-4)]Man(a1-3)[Gal(b1-4)GlcNAc(b1-2)[Gal(b1-4)AllNAc(b1-6)]Man(a1-6)]Man(b1-4)GlcNAc(b1-4)GlcNAc(?1-	Neu5Ac(a2-6)Gal(b1-4)GlcNAc(b1-2)[Neu5Ac(a2-6)Gal(b1-4)GlcNAc(b1-4)]Man(a1-3)[Gal(b1-4)GlcNAc(b1-2)[Gal(b1-4)AllNAc(b1-6)]Man(a1-6)]Man(b1-4)GlcNAc(b1-4)GlcNAc(?1-
G04142BB	Fuc(a1-2)Gal(b1-4)[Fuc(a1-3)]ManNAc(b1-2)Man(a1-3)[GlcNAc(b1-4)][Gal(b1-4)[Fuc(a1-3)]GlcNAc(b1-2)Man(a1-6)]Man(b1-4)GlcNAc(b1-4)[Fuc(a1-6)]GlcNAc(?1-	Fuc(a1-2)Gal(b1-4)[Fuc(a1-3)]ManNAc(b1-2)Man(a1-3)[GlcNAc(b1-4)][Gal(b1-4)[Fuc(a1-3)]GlcNAc(b1-2)Man(a1-6)]Man(b1-4)GlcNAc(b1-4)[Fuc(a1-6)]GlcNAc(?1-
G04061DY	D-Sorf1,3,4,6Me4(?2-	D-Sorf1,3,4,6Me4(?2-
G04162KB	Sor5F(?2-	Sor5F(?2-
G04203QS	Gal(b1-?)[Fuc(a1-?)]GlcNAc(b1-3)Gal(b1-4)Glc	Gal(b1-3)[Fuc(a1-3)]GlcNAc(b1-3)Gal(b1-4)Glc
G04208QS	Glc(a1-3)[ManNAc(b1-4)]Rha?(?1-	Glc(a1-3)[ManNAc(b1-4)]Rha(?1-
G04234GH	Glc(b1-6)Glc(a1-4)GlcA(b1-3)Galf(b1-6)Glc(a1-3)Rha(a1-3)Gal?(?1-	Glc(b1-6)Glc(a1-4)GlcA(b1-3)Galf(b1-6)Glc(a1-3)Rha(a1-3)Gal(?1-
G04173KO	Gal(b1-4)[Fuc(a1-3)]GlcNAc(b1-2)[GalNAc(b1-4)GlcNAc(b1-4)]Man(a1-3)[GlcNAc(b1-4)][Gal(b1-4)[Fuc(a1-3)]GlcNAc(b1-2)[Gal(b1-4)[Fuc(a1-3)]GlcNAc(b1-6)]Man(a1-6)]Man(b1-4)GlcNAc(b1-4)GlcNAc(?1-	Gal(b1-4)[Fuc(a1-3)]GlcNAc(b1-2)[GalNAc(b1-4)GlcNAc(b1-4)]Man(a1-3)[GlcNAc(b1-4)][Gal(b1-4)[Fuc(a1-3)]GlcNAc(b1-2)[Gal(b1-4)[Fuc(a1-3)]GlcNAc(b1-6)]Man(a1-6)]Man(b1-4)GlcNAc(b1-4)GlcNAc(?1-
G04179UO	Neu5Ac(a2-?)Gal(b1-4)GlcNAc(b1-2)[Neu5Ac(a2-?)Gal(b1-4)GlcNAc(b1-4)]Man(a1-3)[Neu5Ac(a2-?)Gal(b1-4)GlcNAc(b1-2)Man(a1-6)]Man(b1-4)GlcNAc(?1-	Neu5Ac(a2-6)Gal(a2-6)GlcNAc(a2-6)[Neu5Ac(a2-?)Gal(b1-4)GlcNAc(b1-4)]Man(a1-3)[Neu5Ac(a2-?)Gal(b1-4)GlcNAc(b1-2)Man(a1-6)]Man(b1-4)GlcNAc(?1-
G04202VC	D-Rha4N(a1-2)D-Rha?4N(a1-2)D-Rha?4N(a1-2)D-Rha?4N(a1-2)D-Rha?4N(a1-2)D-Rha?4N(a1-	D-Rha4N(a1-2)D-Rha4N(a1-2)D-Rha4N(a1-2)D-Rha4N(a1-2)D-Rha4N(a1-2)D-Rha4N(a1-
G04216YP	GalNAc(?1-?)[Neu5Ac(?2-?)]Gal(?1-?)GlcNAc(?1-?)[Neu5Gc(?2-?)Gal(?1-?)GlcNAc(?1-?)]Man(?1-?)[Neu5Gc(?2-?)Gal(?1-?)GlcNAc(?1-?)[Gal(?1-?)GlcNAc(?1-?)]Man(?1-?)][GlcNAc(?1-?)]Man(?1-?)GlcNAc(?1-?)GlcNAc(?1-	GalNAc(a1-3)[Neu5Ac(a2-3)]Gal(b1-4)GlcNAc(b1-2)[Neu5Gc(a2-3)Gal(b1-4)GlcNAc(b1-2)]Man(a1-6)[Neu5Gc(a2-3)Gal(b1-4)GlcNAc(b1-4)[Gal(b1-4)GlcNAc(b1-2)]Man(a1-3)][GlcNAc(b1-4)]Man(b1-4)GlcNAc(b1-4)GlcNAc(?1-
G04234AH	Gal(a1-3)[GlcNAc(b1-2)Man(a1-?)[Man(a1-?)][Xylf(b1-2)]Man(b1-4)GlcNAc(b1-4)]GlcNAc(?1-	Gal(a1-6)[GlcNAc(a1-6)Man(a1-?)[Man(a1-?)][Xylf(b1-2)]Man(b1-4)GlcNAc(b1-4)]GlcNAc(?1-
G04162OT	GalNAc(?1-?)Rha(?1-?)Glc(?1-?)Gal	GalNAc(a1-3)Rha(a1-6)Glc(b1-4)Gal
G04168ME	Man6P(a1-2)Man(a1-6)Man2P(a1-4)GlcN(?1-	Man6P(a1-2)Man(a1-6)Man2P(a1-4)GlcN(?1-
G04185QP	GalNAc(a1-3)[Fuc(a1-2)]Gal(b1-?)GlcNAc(b1-3)[GalNAc(a1-3)[Fuc(a1-2)]Gal(b1-4)GlcNAc(b1-6)]Gal(b1-?)GlcNAc(b1-3)Gal(b1-3)[GalNAc(a1-3)[Fuc(a1-2)]Gal(b1-4)GlcNAc(b1-6)]GalNAc(?1-	GalNAc(b1-4)[Fuc(b1-4)]Gal(b1-?)GlcNAc(b1-3)[GalNAc(a1-3)[Fuc(a1-2)]Gal(b1-4)GlcNAc(b1-6)]Gal(b1-?)GlcNAc(b1-3)Gal(b1-3)[GalNAc(a1-3)[Fuc(a1-2)]Gal(b1-4)GlcNAc(b1-6)]GalNAc(?1-
G04186GQ	Neu5Gc(a2-3/6)Gal(b1-4)GlcNAc(b1-2)[Neu5Gc(a2-3/6)Gal(b1-4)GlcNAc(b1-4)]Man(a1-3)[Neu5Ac(a2-3/6)Gal(b1-4)GlcNAc(b1-3)Gal(b1-4)GlcNAc(b1-2)[Neu5Ac(a2-3/6)Gal(b1-4)GlcNAc(b1-6)]Man(a1-6)]Man(b1-4)GlcNAc(b1-4)GlcNAc(?1-	Neu5Gc(a2-3/6)Gal(b1-4)GlcNAc(b1-2)[Neu5Gc(a2-3/6)Gal(b1-4)GlcNAc(b1-4)]Man(a1-3)[Neu5Ac(a2-3/6)Gal(b1-4)GlcNAc(b1-3)Gal(b1-4)GlcNAc(b1-2)[Neu5Ac(a2-3/6)Gal(b1-4)GlcNAc(b1-6)]Man(a1-6)]Man(b1-4)GlcNAc(b1-4)GlcNAc(?1-
G04189HG	Neu5Gc(a2-3/6)Gal(b1-4)GlcNAc(b1-2)[GlcNAc(b1-4)]Man(a1-3)[GlcNAc(b1-4)][Neu5Gc(a2-3/6)Gal(b1-4)GlcNAc(b1-2)[Neu5Gc(a2-3/6)Gal(b1-4)GlcNAc(b1-6)]Man(a1-6)]Man(b1-4)GlcNAc(b1-4)GlcNAc(?1-	Neu5Gc(a2-3/6)Gal(b1-4)GlcNAc(b1-2)[GlcNAc(b1-4)]Man(a1-3)[GlcNAc(b1-4)][Neu5Gc(a2-3/6)Gal(b1-4)GlcNAc(b1-2)[Neu5Gc(a2-3/6)Gal(b1-4)GlcNAc(b1-6)]Man(a1-6)]Man(b1-4)GlcNAc(b1-4)GlcNAc(?1-
G04189VP	GlcA6Me(b1-2)Glc(?1-	GlcA6Me(b1-2)Glc(?1-
G04197WB	HexNAc(?1-?)Gal(b1-3)[Fuc(?1-?)GlcNAc(b1-6)]GalNAc-ol	HexNAc(b1-3)Gal(a1-3)[Fuc(?1-?)GlcNAc(b1-6)]GalNAc-ol
G04236PS	Glc(a1-2)Glc(a1-3)Glc(a1-3)Man(a1-2)Man(a1-2)[Man(a1-2)Man(a1-6)]Man(a1-3)[Man(a1-3)[Man(a1-2)Man(a1-6)]Man(a1-6)]Man(b1-4)GlcNAc(?1-	Glc(a1-2)Glc(a1-3)Glc(a1-3)Man(a1-2)Man(a1-2)[Man(a1-2)Man(a1-6)]Man(a1-3)[Man(a1-3)[Man(a1-2)Man(a1-6)]Man(a1-6)]Man(b1-4)GlcNAc(?1-
G04174ZV	GlcNAc(b1-2)Man(?1-?)[GlcNAc(b1-2)Man(?1-?)]Man(?1-?)GlcNAc(?1-?)[Fuc(a1-6)]GlcNAc(?1-	GlcNAc(a1-6)Man(a1-3)[GlcNAc(b1-4)Man(b1-4)]Man(?1-?)GlcNAc(?1-?)[Fuc(a1-6)]GlcNAc(?1-
G04238OM	GlcN(b1-4)GlcNAc(b1-4)[Fuc2Me(a1-6)]Glc?NAc(?1-	GlcN(b1-4)GlcNAc(b1-4)[Fuc2Me(a1-6)]GlcNAc(?1-
G04221EG	Hex(?1-3)Hex(?1-3)Penp(?1-	Hex(a1-4)Hex(b1-3)Penp(?1-
G04240TY	All?(b1-	All?(b1-
G04303UD	GalNAc(?1-?)GlcNAc(?1-?)Neu5Ac	GalNAc(b1-4)GlcNAc(b1-7)Neu5Ac
G04338PF	Kdo?4,5P2(a2-6)GlcN4P(b1-6)GlcN	Kdo(a2-6)GlcN4P(b1-6)GlcN
G04345KH	?-GlcNAc(?1-?)[GlcNAc(?1-?)]Rha(?1-?)D-Fuc(?1-?)Rha(?1-?)D-Fuc(?1-?)Rha(?1-?)D-Fuc(?1-?)Rha(?1-?)D-Fuc(?1-?)Rha(?1-?)D-Fuc(?1-?)Rha(?1-?)D-Fuc(?1-?)Rha(?1-?)D-Fuc(?1-?)Rha(?1-?)D-Fuc(?1-?)Rha(?1-?)D-Fuc(?1-?)Rha(?1-?)D-Fuc(?1-?)Rha(?1-?)D-Fuc(?1-?)Rha(?1-?)D-Fuc(?1-?)Rha(?1-?)D-Fuc(?1-?)Rha(?1-?)D-Fuc(?1-?)Rha(?1-?)D-Fuc(?1-?)Rha(?1-?)D-Fuc(?1-?)Rha(?1-?)D-Fuc(?1-?)Rha(?1-?)D-Fuc(?1-?)Rha(?1-?)D-…	D-Fuc(a1-3)[GlcNAc(a1-2)]Rha(a1-3)D-Fuc(a1-3)Rha(a1-3)D-Fuc(a1-3)Rha(a1-3)D-Fuc(a1-3)Rha(a1-3)D-Fuc(a1-3)Rha(a1-3)D-Fuc(a1-2)Rha(a1-3)D-Fuc(a1-3)Rha(a1-3)D-Fuc(a1-3)Rha(a1-3)D-Fuc(a1-3)Rha(a1-3)D-Fuc(a1-3)Rha(a1-3)D-Fuc(a1-3)Rha(a1-3)D-Fuc(a1-3)Rha(a1-3)D-Fuc(a1-3)Rha(a1-3)D-Fuc(a1-3)Rha(a1-3)D-Fuc(a1-3)Rha(a1-3)D-Fuc(a1-3)Rha(a1-3)D-Fuc(a1-3)Rha(a1-3)D-Fuc(a1-2)Rha(a1-3)D-Fuc(a1-3)Rha(a1-3)D-Fuc…
G04269FO	Gal?(?1-?)Gal?(?1-?)GalNAc(?1-	Neu5Ac(b1-4)Gal(b1-3)GalNAc(?1-
G04271JM	Neu5Gc(?2-?)Gal(?1-?)GlcNAc(?1-?)[Neu5Gc(?2-?)Gal(?1-?)GlcNAc(?1-?)]Man(?1-?)[Gal(?1-?)GlcNAc(?1-?)[Gal(?1-?)GlcNAc(?1-?)]Man(?1-?)]Man(?1-?)GlcNAc(?1-?)GlcNAc(?1-	Neu5Gc(a2-6)Gal(b1-4)GlcNAc(b1-2)[Neu5Gc(a2-6)Gal(b1-4)GlcNAc(b1-4)]Man(a1-3)[Gal(b1-4)GlcNAc(b1-2)[Gal(b1-4)GlcNAc(b1-2)]Man(a1-6)]Man(b1-4)GlcNAc(b1-4)GlcNAc(?1-
G04278RY	GlcA(b1-3)Gal(b1-3)[Fuc(a1-2)]Gal(b1-3)[Fuc(a1-3)GlcNAc6S(b1-6)]GalNAc(?1-	GlcA(b1-3)Gal(b1-3)[Fuc(a1-2)]Gal(b1-3)[Fuc(a1-3)GlcNAc6S(b1-6)]GalNAc(?1-
G04324IU	GalNAc(b1-3)Gal(b1-3)[GalNAc(b1-3)Gal(b1-4)[Fuc(a1-3)]GlcNAc(b1-6)]GalNAc(?1-	GalNAc(b1-3)Gal(b1-3)[GalNAc(b1-3)Gal(b1-4)[Fuc(a1-3)]GlcNAc(b1-6)]GalNAc(?1-
G04337AE	Neu5Ac(a2-?)Gal(b1-?)GlcNAc(b1-?)Gal(b1-3)GalNAc-ol	Neu5Ac(a2-3)Gal(b1-4)GlcNAc(b1-3)Gal(b1-3)GalNAc-ol
G04263AO	Rha(a1-2)[Glc(b1-6)Glc(b1-3)]Gal(?1-	Rha(a1-2)[Glc(b1-6)Glc(b1-3)]Gal(?1-
G04308RK	?-Gal?NAc(?1-?)?-Gal?(?1-?)Glc-ol	Glc(a1-2)Glc(b1-4)Glc-ol
G04266IW	Neu5Ac(a2-3)Gal(b1-4)[Gal(b1-4)Glc(b1-6)]GlcNAc(b1-3)Gal(b1-4)Glc?(?1-	Neu5Ac(a2-3)Gal(b1-4)[Gal(b1-4)Glc(b1-6)]GlcNAc(b1-3)Gal(b1-4)Glc(?1-
G04272HZ	Man(b1-4)Rha(a1-3)[Glc(a1-4)]Gal?(?1-	Man(b1-4)Rha(a1-3)[Glc(a1-4)]Gal(?1-
G04292BT	Man(a1-6)Man(a1-3)[Man(a1-3)[Man(a1-6)]Man(a1-6)]Man(b1-4)Glc?NAc(?1-	Man(a1-6)Man(a1-3)[Man(a1-3)[Man(a1-6)]Man(a1-6)]Man(b1-4)GlcNAc-ol(?1-
G04298YB	Glc(a1-4)Glc(a1-4)GlcA(b1-4)[Glc(a1-6)]GalNAc(b1-3)Gal(a1-3)Gal?NAc(?1-	Glc(a1-4)Glc(a1-4)GlcA(b1-4)[Glc(a1-6)]GalNAc(b1-3)Gal(a1-3)GalNAc(?1-
G04313CI	GalA(a1-4)[GalA(a1-5)]Kdn?(?2-	GalA(a1-4)[GalA(a1-5)]Kdo(?2-
G04281XJ	Rha(?1-4)D-Rha(?1-	Rha(a1-3)D-Rha(?1-
G04299TI	Gal(b1-4)GlcNAc(a1-2)[Gal(b1-4)GlcNAc(b1-4)]Man(a1-3)[Gal(b1-4)GlcNAc(b1-2)[Gal(b1-4)AllNAc(b1-6)]Man(a1-6)]Man(b1-4)GlcNAc(b1-4)[Fuc(a1-6)]GlcNAc(?1-	Gal(b1-4)GlcNAc(a1-2)[Gal(b1-4)GlcNAc(b1-4)]Man(a1-3)[Gal(b1-4)GlcNAc(b1-2)[Gal(b1-4)AllNAc(b1-6)]Man(a1-6)]Man(b1-4)GlcNAc(b1-4)[Fuc(a1-6)]GlcNAc(?1-
G04334SX	Xylf5N(?1-	Xylf5N(?1-
G04339VK	6-deoxy-Hexf5Ac(?1-	6-deoxy-Hexf5Ac(?1-
G04361YT	Gal(?1-?)?-GalNAc	Gal(b1-4)Glc
G04380IX	GlcNAc(b1-4)GlcN(b1-4)GlcNAc(b1-4)Glc?NAc(?1-	GlcNAc(b1-4)GlcN(b1-4)GlcNAc(b1-4)GlcNAc(?1-
G04402ZV	Neu5Ac(?2-?)[Neu5Ac(?2-?)Gal(b1-3)]GalNAc	Neu5Ac(a2-6)[Neu5Ac(a2-3)Gal(b1-3)]GalNAc
G04423MO	GalNAc?S(b1-4)GlcNAc(b1-2)Man(a1-3)[GalNAc?S(b1-4)GlcNAc(b1-3)Man(a1-6)]Man(b1-4)GlcNAc(b1-4)[Fuc(a1-?)]GlcNAc	GalNAc4S(a1-6)GlcNAc(b1-2)Man(a1-3)[GalNAc4S(b1-4)GlcNAc(b1-3)Man(a1-6)]Man(b1-4)GlcNAc(b1-4)[Fuc(a1-?)]GlcNAc
G04386LA	Rha(a1-2)[Glc(b1-4)]Glc(?1-	Rha(a1-2)[Glc(b1-4)]Glc(?1-
G04351PS	Gal(b1-4)GlcNAc(b1-2)Man(a1-3)[Hex(?1-?)GlcNAc(b1-4)][Man(a1-3)[Man(a1-6)]Man(a1-6)]Man(b1-4)GlcNAc(b1-4)GlcNAc(b1-	Gal(b1-4)GlcNAc(b1-2)Man(a1-3)[Hex(?1-?)GlcNAc(b1-4)][Man(a1-3)[Man(a1-6)]Man(a1-6)]Man(b1-4)GlcNAc(b1-4)GlcNAc(b1-
G04368AZ	Gal3S(?1-?)GalNAc(?1-?)[Neu5Gc(?2-?)]Gal(?1-?)Glc	Gal3S(b1-3)GalNAc(b1-4)[Neu5Gc(a2-3)]Gal(b1-4)Glc
G04422XL	Neu5Ac(?2-?)Gal(b1-3)[Gal(b1-3)[Fuc(a1-2)]Gal(b1-?)GlcNAc(b1-6)]GalNAc(a1-	Neu5Ac(a2-3)Gal(b1-4)[Gal(b1-3)[Fuc(a1-2)]Gal(b1-?)GlcNAc(b1-6)]GalNAc(a1-
G04349VE	GlcA(b1-4)[Glc(b1-6)]Gal(a1-6)Glc(b1-3)Gal?(?1-	GlcA(b1-4)[Glc(b1-6)]Gal(a1-6)Glc(b1-3)GalNAc(?1-
G04419PG	HexN4Me6N(?1-4)HexN2Me6NMe(?1-4)HexNAc6NMe(?1-	HexN4Me6N(a1-4)HexN2Me6NMe(a1-4)HexNAc6NMe(?1-
G04351GE	GalNAc4S(b1-4)ManNAc(b1-2)Man(a1-3)[GalNAc4S(b1-4)GlcNAc(b1-2)Man(a1-6)]Man(b1-4)GlcNAc(b1-4)[Fuc(a1-6)]GlcNAc(?1-	GalNAc4S(b1-4)ManNAc(b1-2)Man(a1-3)[GalNAc4S(b1-4)GlcNAc(b1-2)Man(a1-6)]Man(b1-4)GlcNAc(b1-4)[Fuc(a1-6)]GlcNAc(?1-
G04366GF	Glc(b1-2)Hex(?1-	Glc(b1-2)Hex(?1-
G04371HW	HexA(?1-4)Hex(?1-	HexA(b1-4)Hex(?1-
G04400AY	Neu5Ac(a2-?)Gal(b1-4)GlcNAc(b1-2)[Gal(b1-3)Gal(b1-4)GlcNAc(b1-4)]Man(a1-6)Man(b1-4)GlcNAc(b1-4)[Fuc(a1-6)]GlcNAc(b1-	Neu5Ac(a2-6)Gal(b1-4)GlcNAc(b1-2)[Gal(b1-3)Gal(b1-4)GlcNAc(b1-4)]Man(a1-6)Man(b1-4)GlcNAc(b1-4)[Fuc(a1-6)]GlcNAc(b1-
G04368GC	Ara2,4N2(?1-	Ara2,4N2(?1-
G04399JX	Neu5Ac9SH(?2-	Neu5Ac9SH(?2-
G04436ET	GlcNAc(b1-3)[Gal(b1-4)GlcNAc(b1-6)]Gal(b1-4)Glc?(?1-	GlcNAc(b1-3)[Gal(b1-4)GlcNAc(b1-6)]Gal(b1-4)Glc(?1-
G04455XN	GulN(?1-?)Gal	GulN(b1-4)Gal
G04473OG	Gal6S(?1-?)GlcNAc(?1-?)Gal(?1-?)GalNAc	Gal6S(b1-4)GlcNAc(b1-3)Gal(b1-3)GalNAc
G04479WW	Fuc(?1-?)Gal(?1-?)GalNAc(?1-?)[Fuc(?1-?)Gal(?1-?)GalNAc(?1-?)]Gal(?1-?)GlcNAc(?1-?)Gal(?1-?)Glc	Fuc(a1-2)Gal(b1-3)GalNAc(b1-3)[Fuc(a1-2)Gal(b1-3)GalNAc(b1-3)]Gal(b1-4)GlcNAc(b1-3)Gal(b1-4)Glc
G04486YL	3,6-Anhydro-L-Gal(?1-?)Gal6S(?1-?)3,6-Anhydro-L-Gal(?1-?)Gal	3,6-Anhydro-L-Gal(a1-3)Gal6S(b1-4)3,6-Anhydro-L-Gal(a1-3)Gal
G04494HY	Man(a1-2)Man(a1-2)Man(a1-3)[Man(a1-3)[Man(a1-2)Man(a1-6)]Man(a1-6)]Man(b1-3/4)GlcNAc(b1-3/4)Glc?NAc(?1-	Man(a1-2)Man(a1-2)Man(a1-3)[Man(a1-3)[Man(a1-2)Man(a1-6)]Man(a1-6)]Man(b1-3/4)GlcNAc(b1-3/4)GlcNAc(?1-
G04500VD	Fuc(?1-?)[Fuc(?1-?)]Fuc(?1-?)Kdn(?2-?)Gal(?1-?)[Gal(?1-?)[Fuc(?1-?)]GlcNAc(?1-?)]GalNAc	Fuc(a1-5)[Fuc(a1-5)]Fuc(a1-4)Kdn(a2-3)Gal(b1-3)[Gal(b1-4)[Fuc(a1-3)]GlcNAc(b1-6)]GalNAc
G04525CS	Par?(?1-4)Fuc(a1-3)GalNAc(a1-2)Man?(?1-	Fuc(a1-3)Fuc(a1-3)GalNAc(a1-2)Fuc(?1-
G04468PL	Glc4-1,6-1Py(b1-2)[Rha(a1-3)][GlcA(a1-3)Man(a1-3)Glc(b1-4)]Man(?1-	Glc4-1,6-1Py(b1-2)[Rha(a1-3)][GlcA(a1-3)Man(a1-3)Glc(b1-4)]Man(?1-
G04489UL	Neu5Gc(a2-3/6)Gal(b1-4)[Fuc(a1-3)]GlcNAc(b1-2)[Gal(b1-4)GlcNAc(b1-4)]Man(a1-3)[Neu5Gc(a2-3/6)Gal(b1-4)GlcNAc(b1-2)[Gal(a1-3)Gal(b1-4)GlcNAc(b1-6)]Man(a1-6)]Man(b1-4)GlcNAc(b1-4)GlcNAc(?1-	Neu5Gc(a2-3/6)Gal(b1-4)[Fuc(a1-3)]GlcNAc(b1-2)[Gal(b1-4)GlcNAc(b1-4)]Man(a1-3)[Neu5Gc(a2-3/6)Gal(b1-4)GlcNAc(b1-2)[Gal(a1-3)Gal(b1-4)GlcNAc(b1-6)]Man(a1-6)]Man(b1-4)GlcNAc(b1-4)GlcNAc(?1-
G04501IZ	Neu5Gc(a2-3/6)Gal(b1-4)[Fuc(a1-3)]GlcNAc(b1-2)Man(a1-3)[Man(a1-6)]Man(b1-4)GlcNAc(b1-4)GlcNAc(?1-	Neu5Gc(a2-3/6)Gal(b1-4)[Fuc(a1-3)]GlcNAc(b1-2)Man(a1-3)[Man(a1-6)]Man(b1-4)GlcNAc(b1-4)GlcNAc(?1-
G04530AC	Neu5Gc(a2-3/6)Gal(b1-4)GlcNAc(b1-2)[Neu5Gc(a2-3/6)Gal(b1-4)GlcNAc(b1-4)]Man(a1-3)[GlcNAc(b1-4)][Neu5Gc(a2-8)Neu5Gc(a2-3/6)Gal(b1-4)GlcNAc(b1-3)Gal(b1-4)GlcNAc(b1-2)[Neu5Ac(a2-3/6)Gal(b1-4)GlcNAc(b1-6)]Man(a1-6)]Man(b1-4)GlcNAc(b1-4)[Fuc(a1-6)]GlcNAc(?1-	Neu5Gc(a2-3/6)Gal(b1-4)GlcNAc(b1-2)[Neu5Gc(a2-3/6)Gal(b1-4)GlcNAc(b1-4)]Man(a1-3)[GlcNAc(b1-4)][Neu5Gc(a2-8)Neu5Gc(a2-3/6)Gal(b1-4)GlcNAc(b1-3)Gal(b1-4)GlcNAc(b1-2)[Neu5Ac(a2-3/6)Gal(b1-4)GlcNAc(b1-6)]Man(a1-6)]Man(b1-4)GlcNAc(b1-4)[Fuc(a1-6)]GlcNAc(?1-
G04531ET	Neu5Ac(a2-3/6)Gal(b1-3)GalNAc(?1-	Neu5Ac(a2-3/6)Gal(b1-3)GalNAc(?1-
G04445AU	Fuc(a1-2)Gal(b1-3)GlcNAc(b1-3)[Gal(b1-3)[Fuc(a1-4)]GlcNAc(b1-3)[Gal(b1-4)[Fuc(a1-3)]GlcNAc(b1-6)]Gal(b1-4)GlcNAc(b1-6)]Gal(b1-4)Glc(?1-	Fuc(a1-2)Gal(b1-3)GlcNAc(b1-3)[Gal(b1-3)[Fuc(a1-4)]GlcNAc(b1-3)[Gal(b1-4)[Fuc(a1-3)]GlcNAc(b1-6)]Gal(b1-4)GlcNAc(b1-6)]Gal(b1-4)Glc(?1-
G04464LR	Fuc(a1-2)Gal(?1-?)[Fuc(?1-?)]GlcNAc(b1-3)[GlcNAc(b1-6)]GalNAc-ol	Fuc(b1-3)Gal(a1-3)[Fuc(?1-?)]GlcNAc(b1-3)[GlcNAc(b1-6)]GalNAc-ol
G04473OS	Gal(b1-4)?-Glc	Gal(b1-4)Glc
G04475HY	GlcA(?1-3)Glc	GlcA(b1-4)Glc
G04490OD	Neu5Ac(?2-?)Gal(b1-3)[Neu5Ac(?2-?)Gal(?1-?)[Fuc(?1-?)]GlcNAc(b1-6)]GalNAc(a1-	Neu5Ac(a2-3)Gal(a2-3)[Neu5Ac(b1-4)Gal(a1-3)[Fuc(?1-?)]GlcNAc(b1-6)]GalNAc(a1-
G04498KT	Man(a1-2)Man(a1-3)[Man(a1-3)Man(a1-6)]Man(?1-	Man(a1-2)Man(a1-3)[Man(a1-3)Man(a1-6)]Man(?1-
G04515CS	Gal(b1-3)[Neu5Ac(a2-3)HexNAc(?1-?)[Gal(?1-?)]Gal(?1-?)[Fuc(?1-?)]GlcNAc(b1-6)]GalNAc-ol	Gal(b1-4)[Neu5Ac(b1-4)HexNAc(b1-4)[Gal(a1-3)]Gal(?1-?)[Fuc(?1-?)]GlcNAc(b1-6)]GalNAc-ol
G04528DU	Neu5Ac(a2-3/6)Gal(b1-4)GlcNAc(b1-2)Man(a1-3)[GlcNAc(b1-4)][GlcNAc(b1-2)Man(a1-6)]Man(b1-4)GlcNAc(b1-4)[Fuc(a1-6)]GlcNAc(?1-	Neu5Ac(a2-3/6)Gal(b1-4)GlcNAc(b1-2)Man(a1-3)[GlcNAc(b1-4)][GlcNAc(b1-2)Man(a1-6)]Man(b1-4)GlcNAc(b1-4)[Fuc(a1-6)]GlcNAc(?1-
G04448VC	Gal(b1-4)GlcNAc(b1-3)Gal(b1-4)[Fuc(a1-3)]Glc?NAc(?1-	Gal(b1-4)GlcNAc(b1-3)Gal(b1-4)[Fuc(a1-3)]GlcNAc(?1-
G04453YQ	Neu5Ac4Ac(a2-3)Gal(b1-4)Glc?(?1-	Neu5Ac4Ac(a2-3)Gal(b1-4)Glc(?1-
G04520VG	Glc(a1-4)Gal(b1-6)Glc(b1-3)Gal(b1-3)[Glc(a1-6)]GalNAc(b1-4)Kdn?5Ac(?2-	Glc(a1-4)Gal(b1-6)Glc(b1-3)Gal(b1-3)[Glc(a1-6)]GalNAc(b1-4)Neu5Ac(?2-
G04451KB	Neu5Ac(b2-3)[Gal(b1-4)]Glc(?1-	Neu5Ac(b2-3)[Gal(b1-4)]Glc(?1-
G04478QP	Hex(?1-1?)[Hex(?1-4)]Hex	Hex(b1-2)[Hex(b1-4)]Hex
G04505IS	Gal?S(b1-3)[Gal?S(b1-4)GlcNAc(b1-6)]GalNAc(?1-	Gal6S(b1-3)[Gal6S(b1-4)GlcNAc(b1-6)]GalNAc(?1-
G04505XT	Abe(?1-	Abe(?1-
G04438GT	HexN3,4,6Ac3(?1-	HexN3,4,6Ac3(?1-
G04511SA	GlcN3,4S2(?1-	GlcN3,4S2(?1-
G04557UT	GalNAc(?1-?)[Fuc(?1-?)]Gal(?1-?)GlcNAc(?1-?)[GalNAc(?1-?)[Fuc(?1-?)]Gal(?1-?)GlcNAc(?1-?)]GlcNAc(?1-?)[GlcNAc(?1-?)GlcNAc(?1-?)]Gal(?1-?)GlcNAc(?1-?)GlcNAc(?1-?)[GlcNAc(?1-?)Gal(?1-?)GlcNAc(?1-?)]Gal(?1-?)Glc	GalNAc(a1-3)[Fuc(a1-2)]Gal(b1-4)GlcNAc(b1-6)[GalNAc(a1-3)[Fuc(a1-2)]Gal(b1-4)GlcNAc(b1-6)]GlcNAc(b1-3)[GlcNAc(b1-4)GlcNAc(b1-3)]Gal(b1-4)GlcNAc(b1-4)GlcNAc(b1-6)[GlcNAc(a1-3)Gal(b1-4)GlcNAc(b1-6)]Gal(b1-4)Glc
G04574EZ	D-Apif(?1-?)Xyl(?1-?)Rha(?1-?)D-Fuc	D-Apif(b1-3)Xyl(b1-4)Rha(a1-2)D-Fuc
G04596BJ	Neu5Ac(a2-6)Gal(b1-3)GlcNAc(b1-4)Gal(b1-4)Glc?(?1-	Neu5Ac(a2-6)Gal(b1-3)GlcNAc(b1-4)Gal(b1-4)Glc(?1-
G04600YG	Rha(?1-?)Araf(?1-?)[Rha(?1-?)]Glc	Rha(a1-2)Araf(a1-4)[Rha(a1-4)]Glc
G04607GT	?-GlcA(b1-4)GlcN2S(a1-4)?-GlcA(b1-4)GlcN2S(a1-4)IdoA2S	GlcA(b1-4)GlcN2S(a1-4)GlcA(b1-4)GlcN2S(a1-4)IdoA2S
G04609DV	ManNAc(?1-?)Rha(?1-?)Rha(?1-?)Gal(?1-?)GlcNAc	ManNAc(a1-3)Rha(a1-2)Rha(a1-2)Gal(a1-3)GlcNAc
G04557LF	L-Xyl3Me(b1-4)Rha(?1-	L-Xyl3Me(b1-4)Rha(?1-
G04585NN	Neu5Ac(a2-3)Gal(b1-4)GlcNAc(b1-2)Man(a1-3)[Neu5Ac(a2-6)GalNAc(b1-4)GlcNAc(b1-?)[Neu5Ac(a2-3)Gal(b1-4)GlcNAc(b1-?)]Man(a1-6)]Man(b1-4)GlcNAc(b1-4)[Fuc(a1-6)]GlcNAc(?1-	Neu5Ac(b1-2)Gal(b1-6)GlcNAc(b1-2)Man(a1-3)[Neu5Ac(a2-6)GalNAc(b1-4)GlcNAc(b1-?)[Neu5Ac(a2-3)Gal(b1-4)GlcNAc(b1-?)]Man(a1-6)]Man(b1-4)GlcNAc(b1-4)[Fuc(a1-6)]GlcNAc(?1-
G04610NG	Neu5Ac(a2-?)Gal(b1-4)Glc(b1-	Neu5Ac(a2-3)Gal(b1-4)Glc(b1-
G04534UP	Neu5Ac(a2-3)Gal(b1-3)[Neu5Ac(a2-3)Gal(b1-?)[Fuc(?1-?)]GlcNAc(b1-6)]GalNAc(a1-	Neu5Ac(b1-4)Gal(a1-3)[Neu5Ac(a2-3)Gal(b1-?)[Fuc(?1-?)]GlcNAc(b1-6)]GalNAc(a1-
G04543MP	Fuc(a1-2)Gal(b1-3)GlcNAc(b1-3)[Gal(b1-4)GlcNAc(?1-3)Gal(b1-4)[Fuc(a1-3)]GlcNAc(b1-6)]Gal(b1-4)Glc(?1-	Fuc(b1-3)Gal(b1-3)GlcNAc(b1-3)[Gal(b1-4)GlcNAc(?1-3)Gal(b1-4)[Fuc(a1-3)]GlcNAc(b1-6)]Gal(b1-4)Glc(?1-
G04553XW	Gal6S(?1-?)GlcNAc(?1-?)Gal(?1-?)GlcNAc(?1-?)[Gal(?1-?)GlcNAc(?1-?)]GalNAc	Gal6S(b1-4)GlcNAc(b1-3)Gal(b1-4)GlcNAc(b1-3)[Gal(b1-4)GlcNAc(b1-3)]GalNAc
G04604BY	Neu5Ac(a2-6)Gal(?1-?)GlcNAc(?1-?)Man(?1-?)[GlcNAc(?1-?)Man(?1-?)]Man(?1-?)GlcNAc(?1-?)GlcNAc(?1-	Neu5Ac(b1-4)Gal(b1-2)GlcNAc(a1-6)Man(b1-2)[GlcNAc(a1-6)Man(b1-4)]Man(b1-4)GlcNAc(?1-?)GlcNAc(?1-
G04537DY	Glc(a1-6)Glc(a1-6)Glc(a1-6)Glc(a1-6)Glc(a1-3)Glc(a1-6)Glc?(?1-	Glc(a1-6)Glc(a1-6)Glc(a1-6)Glc(a1-6)Glc(a1-3)Glc(a1-6)Glc(?1-
G04540PY	Neu5Ac(a2-?)Gal(b1-3)Gal?NAc(?1-	Neu5Ac(a2-3)Gal(b1-3)GalNAc(?1-
G04545VH	Gal(b1-3)GlcNAc(b1-4)Glc(b1-4)Glc?(?1-	Gal(b1-3)GlcNAc(b1-4)Glc(b1-4)Glc(?1-
G04551HK	Neu5Ac(a2-6)Gal(b1-4)GlcNAc(b1-3)[Neu5Ac(a2-6)Gal(b1-4)GlcNAc(b1-6)]Gal(b1-4)Glc?(?1-	Neu5Ac(a2-6)Gal(b1-4)GlcNAc(b1-3)[Neu5Ac(a2-6)Gal(b1-4)GlcNAc(b1-6)]Gal(b1-4)Glc(?1-
G04557ZT	GlcA(b1-3)[GlcA(b1-3)GalA(a1-2)Rha(a1-4)]GalA(a1-2)Rha?(?1-	GlcA(b1-3)[GlcA(b1-3)GalA(a1-2)Rha(a1-4)]GalA(a1-2)Rha(?1-
G04610ET	GalA(a1-4)GalA(a1-4)GalA(a1-2)[Gal3Me(a1-4)Gal3Me(a1-4)]Rha?(?1-	GalA(a1-4)GalA(a1-4)GalA(a1-2)[Gal3Me(a1-4)Gal3Me(a1-4)]Rha(?1-
G04555VS	Neu5Ac(a2-6)GalNAc(b1-4)ManNAc(b1-2)Man(a1-3)[GalNAc(b1-4)GlcNAc(b1-2)Man(a1-6)]Man(b1-4)GlcNAc(b1-4)[Fuc(a1-6)]GlcNAc(?1-	Neu5Ac(a2-6)GalNAc(b1-4)ManNAc(b1-2)Man(a1-3)[GalNAc(b1-4)GlcNAc(b1-2)Man(a1-6)]Man(b1-4)GlcNAc(b1-4)[Fuc(a1-6)]GlcNAc(?1-
G04562BW	D-Araf(?1-5)[Galf(?1-6)]Galf(?1-	D-Araf(b1-5)[Galf(b1-5)]Galf(?1-
G04580RT	Hex6S(?1-3)HexNAc6S(?1-	Hex6S(a1-4)HexNAc6S(?1-
G04593UR	Hex(?1-4)Hex2I(?1-	Hex(b1-3)Hex2I(?1-
G04646PS	Rha(?1-?)Ara3Ac	Rha(a1-2)Ara3Ac
G04648NT	Glc(?1-?)[Glc(?1-?)]GlcA	Glc(b1-2)[Glc(b1-2)]GlcA
G04660DD	Glc(?1-2)[Glc(?1-4)All(?1-6)]Glc(b1-3)D-Fuc	Glc(b1-2)[Glc(b1-4)All(b1-4)]Glc(b1-3)D-Fuc
G04663DE	Fuc(?1-?)Gal(?1-?)[Fuc(?1-?)]GlcNAc(?1-?)[Gal(?1-?)GlcNAc(?1-?)]Gal(?1-?)Glc	Fuc(a1-2)Gal(b1-3)[Fuc(a1-3)]GlcNAc(b1-3)[Gal(b1-4)GlcNAc(b1-6)]Gal(b1-4)Glc
G04692RA	Gal(?1-?)Rha(?1-?)Xyl(?1-?)[Xyl(?1-?)]Rha(?1-?)[D-Apif(?1-?)]?-Ara	Gal(b1-3)Rha(a1-3)Xyl(b1-4)[Xyl(b1-4)]Rha(a1-2)[D-Apif(b1-3)]D-Fuc
G04611EH	D-Rha(?1-4)D-Rha(?1-4)[Xyl(?1-3)]Glc(?1-2)Glc(?1-4)Gal(?1-	D-Rha(a1-3)D-Rha(b1-4)[Xyl(b1-2)]Glc(b1-4)Glc(b1-4)Gal(?1-
G04619EH	Neu5Gc(a2-8)Neu5Gc(a2-3/6)Gal(b1-4)[Fuc(a1-3)]GlcNAc(b1-2)Man(a1-3)[GlcNAc(b1-4)][Neu5Gc(a2-3/6)Gal(b1-4)[Fuc(a1-3)]GlcNAc(b1-2)Man(a1-6)]Man(b1-4)GlcNAc(b1-4)GlcNAc(?1-	Neu5Gc(a2-8)Neu5Gc(a2-3/6)Gal(b1-4)[Fuc(a1-3)]GlcNAc(b1-2)Man(a1-3)[GlcNAc(b1-4)][Neu5Gc(a2-3/6)Gal(b1-4)[Fuc(a1-3)]GlcNAc(b1-2)Man(a1-6)]Man(b1-4)GlcNAc(b1-4)GlcNAc(?1-
G04660MY	Neu5Gc(a2-3/6)Gal(b1-4)[Fuc(a1-3)]GlcNAc(b1-2)[Gal(b1-4)GlcNAc(b1-4)]Man(a1-3)[Gal(b1-4)GlcNAc(b1-2)[Neu5Gc(a2-3/6)Gal(b1-4)[Fuc(a1-3)]GlcNAc(b1-6)]Man(a1-6)]Man(b1-4)GlcNAc(b1-4)[Fuc(a1-6)]GlcNAc(?1-	Neu5Gc(a2-3/6)Gal(b1-4)[Fuc(a1-3)]GlcNAc(b1-2)[Gal(b1-4)GlcNAc(b1-4)]Man(a1-3)[Gal(b1-4)GlcNAc(b1-2)[Neu5Gc(a2-3/6)Gal(b1-4)[Fuc(a1-3)]GlcNAc(b1-6)]Man(a1-6)]Man(b1-4)GlcNAc(b1-4)[Fuc(a1-6)]GlcNAc(?1-
G04668IX	Glc(b1-4)[Gal(b1-2)Gal(a1-6)]Man(b1-4)Glc(b1-4)[Gal(a1-6)]Man(?1-	Glc(b1-4)[Gal(b1-2)Gal(a1-6)]Man(b1-4)Glc(b1-4)[Gal(a1-6)]Man(?1-
G04671LA	Pse?5Ac7Fo-onic(?2-3)Xyl(b1-3)D-FucNAc(b1-	Pse5Ac7Fo-onic(b1-4)Xyl(b1-3)D-FucNAc(b1-
G04706MU	Rha(a1-2)[?-Ara?(?1-3)]Glc(b1-	Rha(b1-3)[Xyl(?1-3)]Glc(b1-
G04616SB	GlcNAc(?1-P-6)Man	GlcNAc(b1-2)Man
G04626GC	Rha(a1-3)[Ara(?1-6)]Glc	Rha(a1-2)[Ara(?1-6)]Glc
G04629CV	GalNAc(b1-2)Man(a1-3)[Man(a1-6)][Xyl(b1-2)]Man(b1-4)GlcNAc(b1-4)GlcNAc(?1-	GalNAc(b1-2)Man(a1-3)[Man(a1-6)][Xyl(b1-2)]Man(b1-4)GlcNAc(b1-4)GlcNAc(?1-
G04642BD	Gal(?1-2)Xyl	Gal(b1-2)Xyl
G04652PB	GlcNAc6S(a1-4)GlcA(?1-	GlcNAc6S(a1-4)GlcA(?1-
G04672PB	GalNAc(?1-?)GlcNAc(?1-?)Man(a1-?)[GlcNAc(?1-?)Man(a1-?)]Man(b1-4)GlcNAc(b1-4)GlcNAc(?1-	GalNAc(b1-4)GlcNAc(b1-2)Man(a1-6)[GlcNAc(b1-2)Man(a1-3)]Man(b1-4)GlcNAc(b1-4)GlcNAc(?1-
G04676YO	Neu5Ac(a2-3)Gal(b1-3)[Neu5Ac(a2-6)]GlcNAc(?1-3)Gal(?1-4)Glc	Neu5Ac(b1-3)Gal(b1-4)[Neu5Ac(a2-6)]GlcNAc(?1-3)Gal(?1-4)Glc
G04691DI	Neu5Gc(a2-3)Gal(b1-4)GlcNAc(b1-2)Man(a1-3)[Man(?1-?)Man(a1-6)]Man(b1-4)GlcNAc(b1-4)GlcNAc-ol	Neu5Gc(a1-3)Gal(b1-4)GlcNAc(b1-2)Man(a1-3)[Man(?1-?)Man(a1-6)]Man(b1-4)GlcNAc(b1-4)GlcNAc-ol
G04696LP	Neu5Gc(a2-3/6)Gal(b1-4)[Fuc(a1-3)]GlcNAc(b1-3)Gal(b1-4)GlcNAc(b1-2)[Neu5Gc(a2-3/6)Gal(b1-4)GlcNAc(b1-3)Gal(b1-4)GlcNAc(b1-4)]Man(a1-3)[Man(a1-3)[Man(a1-6)]Man(a1-6)]Man(b1-4)GlcNAc(b1-4)[Fuc(a1-6)]GlcNAc(?1-	Neu5Gc(a2-3/6)Gal(b1-4)[Fuc(a1-3)]GlcNAc(b1-3)Gal(b1-4)GlcNAc(b1-2)[Neu5Gc(a2-3/6)Gal(b1-4)GlcNAc(b1-3)Gal(b1-4)GlcNAc(b1-4)]Man(a1-3)[Man(a1-3)[Man(a1-6)]Man(a1-6)]Man(b1-4)GlcNAc(b1-4)[Fuc(a1-6)]GlcNAc(?1-
G04698OA	Neu9Ac(?2-?)Gal(?1-?)GalNAc(?1-?)[Neu5Ac(?2-?)Neu5Ac(?2-?)]Gal(?1-?)Glc	Neu9Ac(a2-3)Gal(b1-3)GalNAc(b1-4)[Neu5Ac(a2-8)Neu5Ac(a2-3)]Gal(b1-4)Glc
G04699RP	GalNAc3/4S(b1-4)GlcNAc(b1-2)Man(a1-3)[GalNAc(b1-4)GlcNAc(b1-2)Man(a1-6)]Man(b1-4)GlcNAc(b1-4)GlcNAc(?1-	GalNAc3/4S(b1-4)GlcNAc(b1-2)Man(a1-3)[GalNAc(b1-4)GlcNAc(b1-2)Man(a1-6)]Man(b1-4)GlcNAc(b1-4)GlcNAc(?1-
G04671YA	Fuc(a1-2)Gal(b1-4)[Fuc(a1-3)]Gal?(?1-	Fuc(a1-2)Gal(b1-4)[Fuc(a1-3)]GlcNAc(?1-
G04676UR	Gul(a1-6)Gal(a1-6)Gal(?1-	Gul(a1-6)Gal(a1-6)Gal(?1-
G04692NU	Neu5Ac(a2-3)Gal(b1-4)GlcNAc(b1-2)Man(a1-3)[Gal(b1-4)GlcNAc(b1-?)[Neu5Ac(a2-3)Gal(b1-4)GlcNAc(b1-2)]Man(a1-6)]Man(b1-4)GlcNAc(b1-4)[Fuc(a1-6)]Glc?NAc(?1-	Neu5Ac(b1-6)Gal(b1-4)GlcNAc(b1-2)Man(a1-3)[Gal(b1-4)GlcNAc(GlcNAc)[Neu5Ac(a2-3)Gal(b1-4)GlcNAc(b1-2)]Man(a1-6)]Man(b1-4)GlcNAc(b1-4)[Fuc(a1-6)]Glc?NAc(?1-
G04760RN	Rha2,3,4Ac3(?1-?)L-Qui3,4Ac2	Rha2,3,4Ac3(a1-2)L-Qui3,4Ac2
G04773WJ	?-Ara?(b1-6)Gal(b1-4)Neu5Gc8Me(a2-3)Gal(b1-4)Glc	D-Araf(b1-6)Gal(b1-4)Neu5Gc8Me(a2-3)Gal(b1-4)Glc
G04774XH	HexN2,3,6S34Me(?1-4)HexA2S	HexN2,3,6S34Me(a1-3)HexA2S
G04784BW	Gal(?1-?)[D-Fuc(?1-?)]Gal(?1-?)GlcNAc(?1-?)Gal(?1-?)GlcNAc(?1-?)[Gal(?1-?)[D-Fuc(?1-?)]Gal(?1-?)GlcNAc(?1-?)]Gal(?1-?)GlcNAc(?1-?)Gal(?1-?)Glc	Gal(a1-3)[D-Fuc(a1-2)]Gal(b1-4)GlcNAc(b1-3)Gal(b1-4)GlcNAc(b1-6)[Gal(a1-3)[D-Fuc(a1-2)]Gal(b1-4)GlcNAc(b1-6)]Gal(b1-4)GlcNAc(b1-3)Gal(b1-4)Glc
G04710KC	Fuc2,4Me2(a1-3)Rha(a1-3)Rha2Me(?1-	Fuc2,4Me2(a1-3)Rha(a1-3)Rha2Me(?1-
G04748FD	Glc(b1-4)[Xyl(a1-6)]Glc(b1-4)[Xyl(a1-6)]Glc(b1-4)[Xyl(a1-6)]Glc(b1-4)Glc(?1-	Glc(b1-4)[Xyl(a1-6)]Glc(b1-4)[Xyl(a1-6)]Glc(b1-4)[Xyl(a1-6)]Glc(b1-4)Glc(?1-
G04774AL	Neu5Ac4Ac(a2-6)Gal(b1-4)GlcNAc(b1-2)Man(a1-3)[Neu5Ac4Ac(a2-3)Gal(b1-4)GlcNAc(b1-2)Man(a1-6)]Man(b1-4)GlcNAc(b1-4)GlcNAc(?1-	Neu5Ac4Ac(a2-6)Gal(b1-4)GlcNAc(b1-2)Man(a1-3)[Neu5Ac4Ac(a2-3)Gal(b1-4)GlcNAc(b1-2)Man(a1-6)]Man(b1-4)GlcNAc(b1-4)GlcNAc(?1-
G04777NU	GlcA(b1-3)Gal(b1-3)GalNAc(?1-	GlcA(b1-3)Gal(b1-3)GalNAc(?1-
G04721YF	Man(a1-3)[Man(a1-6)]Man(b1-4)GlcN(b1-4)GlcN(?1-	Man(a1-3)[Man(a1-6)]Man(b1-4)GlcN(b1-4)GlcN(?1-
G04728IN	Man(?1-3)Man(?1-3)Man(?1-3)Man(?1-	Man(a1-2)Man(a1-2)Man(a1-6)Man(?1-
G04747GP	Gal(b1-4)GlcNAc(b1-3)Gal(b1-4)GlcNAc(b1-2)[GlcNAc(b1-4)]Man(a1-3)[GlcNAc(b1-4)][GalNAc(b1-4)GlcNAc(b1-2)[Gal(b1-4)GlcNAc(b1-6)]Man(a1-6)]Man(b1-4)GlcNAc(b1-4)GlcNAc(?1-	Gal(b1-4)GlcNAc(b1-3)Gal(b1-4)GlcNAc(b1-2)[GlcNAc(b1-4)]Man(a1-3)[GlcNAc(b1-4)][GalNAc(b1-4)GlcNAc(b1-2)[Gal(b1-4)GlcNAc(b1-6)]Man(a1-6)]Man(b1-4)GlcNAc(b1-4)GlcNAc(?1-
G04757IE	Neu5Ac(a2-?)Gal(b1-?)GlcNAc(b1-?)Man(a1-3)[Man(a1-?)Man(a1-6)]Man(b1-4)GlcNAc(b1-4)[Fuc(a1-6)]GlcNAc(b1-	Neu5Ac(a2-3)Gal(b1-4)GlcNAc(b1-2)Man(a1-3)[Man(a1-?)Man(a1-6)]Man(b1-4)GlcNAc(b1-4)[Fuc(a1-6)]GlcNAc(b1-
G04770TL	?-Man?(a1-2)?-Man?(a1-2)?-Man?(a1-	Glc(a1-2)Man(a1-2)Man(a1-
G04777VL	Glc(b1-4)Fruf(?2-	Glc(b1-4)Fruf(?2-
G04709FK	Glc(a1-3)Glc(a1-2)Glc?(?1-	Glc(a1-3)Glc(a1-2)Glc(?1-
G04727BF	Fruf(b2-1?)Hex	Fruf(b2-1a)Hex
G04749TE	Gal(b1-4)[Fuc(a1-3)]GlcNAc(b1-3)Gal(b1-4)GlcNAc(b1-2)[GlcNAc(b1-4)]Man(a1-3)[GalNAc(b1-4)GlcNAc(b1-2)[Gal(b1-4)AllNAc(b1-6)]Man(a1-6)]Man(b1-4)GlcNAc(b1-4)GlcNAc(?1-	Gal(b1-4)[Fuc(a1-3)]GlcNAc(b1-3)Gal(b1-4)GlcNAc(b1-2)[GlcNAc(b1-4)]Man(a1-3)[GalNAc(b1-4)GlcNAc(b1-2)[Gal(b1-4)AllNAc(b1-6)]Man(a1-6)]Man(b1-4)GlcNAc(b1-4)GlcNAc(?1-
G04752YZ	L-Fruf(b2-1?)L-Glc	L-Fruf(b2-1a)L-Glc
G04738VY	Hex2,3,4,6S4(?1-4)Hex2,3,6S3(?1-4)Hex2,3,6S3(?1-4)Hex2,3,6S3(?1-4)Hex2,3,6S3(?1-	Hex2,3,4,6S4(a1-4)Hex2,3,6S3(b1-4)Hex2,3,6S3(a1-4)Hex2,3,6S3(a1-4)Hex2,3,6S3(?1-
G04773YV	ManNAc(b1-2)[GlcNAc(b1-4)]Man(a1-3)[GlcNAc(b1-2)[GlcNAc(b1-6)]Man(a1-6)]Man(b1-4)GlcNAc(?1-	ManNAc(b1-2)[GlcNAc(b1-4)]Man(a1-3)[GlcNAc(b1-2)[GlcNAc(b1-6)]Man(a1-6)]Man(b1-4)GlcNAc(?1-
G04778CE	Man(a1-3)Man(a1-2)Man(a1-2)Glc(a1-3)[Man(a1-3)[Man(a1-3)Man(a1-2)[Man(a1-2)Man(a1-6)]Man(a1-6)]Man(a1-6)]Man(b1-4)GlcNAc(b1-4)GlcNAc(?1-	Man(a1-3)Man(a1-2)Man(a1-2)Glc(a1-3)[Man(a1-3)[Man(a1-3)Man(a1-2)[Man(a1-2)Man(a1-6)]Man(a1-6)]Man(a1-6)]Man(b1-4)GlcNAc(b1-4)GlcNAc(?1-
G04788RU	Neu5Ac(a2-3)Gal(b1-3)[Fuc(a1-4)]GlcNAc(b1-3)Gal(b1-4)[Fuc(a1-3)]Glc?NAc(?1-	Neu5Ac(a2-3)Gal(b1-3)[Fuc(a1-4)]GlcNAc(b1-3)Gal(b1-4)[Fuc(a1-3)]GlcNAc(?1-
G04820ZO	Gal(?1-3)[Fuc(a1-2)Gal(b1-4)GlcNAc(?1-6)]GalNAc	Gal(b1-3)[Fuc(b1-6)Gal(b1-4)GlcNAc(?1-6)]GalNAc
G04844PH	Neu5Ac(a2-6)Gal(b1-4)GlcNAc6S(b1-2)Man(a1-3)[Neu5Ac(a2-3)Gal(b1-4)GlcNAc(b1-2)Man(a1-6)]Man(b1-4)GlcNAc(b1-4)[Fuc(a1-6)]Glc?NAc(?1-	Neu5Ac(a2-6)Gal(b1-4)GlcNAc6S(b1-2)Man(a1-3)[Neu5Ac(a2-3)Gal(b1-4)GlcNAc(b1-2)Man(a1-6)]Man(b1-4)GlcNAc(b1-4)[Fuc(a1-6)]GlcNAc(?1-
G04848AZ	Neu5Ac(a2-?)Gal(b1-?)GlcNAc(b1-2)Man(a1-3)[Neu5Ac(a2-?)Gal(b1-?)GlcNAc(b1-2)Man(a1-6)]Man(b1-4)GlcNAc(b1-4)[Fuc(a1-?)]GlcNAc	Neu5Ac(a2-6)Gal(b1-4)GlcNAc(a2-6)Man(b1-4)[Neu5Ac(a1-6)Gal(b1-?)GlcNAc(b1-2)Man(a1-6)]Man(b1-4)GlcNAc(b1-4)[Fuc(a1-?)]GlcNAc
G04849OP	Fuc(?1-?)Gal(?1-?)GlcNAc(?1-?)[Fuc(?1-?)Gal(?1-?)GlcNAc(?1-?)]Gal(?1-?)GlcNAc(?1-?)Gal(?1-?)GalNAc	Fuc(a1-2)Gal(b1-4)GlcNAc(b1-6)[Fuc(a1-2)Gal(b1-4)GlcNAc(b1-6)]Gal(b1-4)GlcNAc(b1-3)Gal(b1-3)GalNAc
G04851YI	GlcNAc(?1-?)[Fruf(?2-?)]ManA2NAc	GlcNAc(b1-4)[Fruf(b2-1a)]ManA2NAc
G04880KW	Glc(b1-2)Glc(b1-2)Glc?(?1-	Glc(b1-2)Glc(b1-2)Glc(?1-
G04846SY	GalNAc4S(b1-4)GlcNAc(b1-2)Man(a1-3)[Man(a1-3)Man(a1-6)]Man(b1-4)GlcNAc(b1-4)[Fuc?(?1-3/6)]GlcNAc(b1-	GalNAc4S(a1-6)GlcNAc(b1-2)Man(a1-3)[Man(a1-3)Man(a1-6)]Man(b1-4)GlcNAc(b1-4)[Fuc(?1-3/6)]GlcNAc(b1-
G04874PW	Xyl(a1-6)Glc(b1-4)[Xyl(a1-6)]Glc(b1-4)[Xyl(a1-6)]Glc(b1-4)Glc(b1-4)[Xyl(a1-6)]Glc(b1-4)[Xyl(a1-6)]Glc(b1-4)[Xyl(a1-6)]Glc(b1-4)Glc(?1-	Xyl(a1-6)Glc(b1-4)[Xyl(a1-6)]Glc(b1-4)[Xyl(a1-6)]Glc(b1-4)Glc(b1-4)[Xyl(a1-6)]Glc(b1-4)[Xyl(a1-6)]Glc(b1-4)[Xyl(a1-6)]Glc(b1-4)Glc(?1-
G04874SZ	Neu5Ac(a2-?)Gal(b1-4)GlcNAc(b1-2)Man(a1-?)[Gal(b1-4)GlcNAc(b1-2)Man(a1-?)]Man(b1-4)GlcNAc(b1-4)[Fuc(a1-6)]GlcNAc(?1-	Neu5Ac(a2-6)Gal(a1-3)GlcNAc(a1-6)Man(a1-?)[Gal(b1-4)GlcNAc(b1-2)Man(a1-?)]Man(b1-4)GlcNAc(b1-4)[Fuc(a1-6)]GlcNAc(?1-
G04879KK	Neu5Gc(a2-8)Neu5Gc(a2-3/6)Gal(b1-4)[Fuc(a1-3)]GlcNAc(b1-2)[Neu5Gc(a2-3/6)Gal(b1-4)GlcNAc(b1-4)]Man(a1-3)[Neu5Ac(a2-8)Neu5Ac(a2-3/6)Gal(b1-4)GlcNAc(b1-2)[Gal(a1-3)Gal(b1-4)GlcNAc(b1-6)]Man(a1-6)]Man(b1-4)GlcNAc(b1-4)GlcNAc(?1-	Neu5Gc(a2-8)Neu5Gc(a2-3/6)Gal(b1-4)[Fuc(a1-3)]GlcNAc(b1-2)[Neu5Gc(a2-3/6)Gal(b1-4)GlcNAc(b1-4)]Man(a1-3)[Neu5Ac(a2-8)Neu5Ac(a2-3/6)Gal(b1-4)GlcNAc(b1-2)[Gal(a1-3)Gal(b1-4)GlcNAc(b1-6)]Man(a1-6)]Man(b1-4)GlcNAc(b1-4)GlcNAc(?1-
G04879ZB	Glc(b1-3)Glc(b1-3)Glc(b1-6)Glc(b1-3)Glc(?1-	Glc(b1-3)Glc(b1-3)Glc(b1-6)Glc(b1-3)Glc(?1-
G04793KB	Glc(a1-4)Glc(a1-4)Glc(a1-4)Glc(a1-4)Glc(a1-4)Glc(a1-4)Glc(a1-4)Glc(a1-4)Glc(a1-4)Glc(?1-	Glc(a1-4)Glc(a1-4)Glc(a1-4)Glc(a1-4)Glc(a1-4)Glc(a1-4)Glc(a1-4)Glc(a1-4)Glc(a1-4)Glc(?1-
G04794OZ	Gal(?1-?)GlcNAc(?1-?)Gal(?1-?)GlcNAc(?1-?)[Gal(?1-?)GlcNAc(?1-?)]Man(?1-?)[Gal(?1-?)GlcNAc(?1-?)[Gal(?1-?)GlcNAc(?1-?)]Man(?1-?)]Man(?1-?)GlcNAc(?1-?)[Fuc(?1-?)]GlcNAc(?1-	Gal(b1-4)GlcNAc(b1-3)Gal(b1-4)GlcNAc(b1-2)[Gal(b1-4)GlcNAc(b1-6)]Man(a1-3)[Gal(b1-4)GlcNAc(b1-2)[Gal(b1-4)GlcNAc(b1-2)]Man(a1-6)]Man(b1-4)GlcNAc(b1-4)[Fuc(a1-6)]GlcNAc(?1-
G04798GK	Neu5Ac(a2-3)Gal(b1-3)[Neu5Ac(a2-6)][Fuc(a1-4)]GlcNAc(b1-3)Gal(?1-	Neu5Ac(a2-3)Gal(b1-3)[Neu5Ac(a2-6)][Fuc(a1-4)]GlcNAc(b1-3)Gal(?1-
G04800NO	Neu5Ac(a2-3)Gal(?1-?)GlcNAc(b1-3)Gal(?1-?)[Fuc(?1-?)]GlcNAc?S(b1-3)Gal(b1-3)GalNAc(a1-	Neu5Ac(b1-4)Gal(b1-4)GlcNAc(a1-3)Gal(GlcNAc)[Fuc(?1-?)]GlcNAc?S(b1-3)Gal(b1-3)GalNAc(a1-
G04820IN	Gal(?1-?)[Fuc(?1-?)]GlcNAc(?1-?)[Gal(?1-?)GlcNAc(?1-?)]Man(?1-?)[Gal(?1-?)[Fuc(?1-?)]GlcNAc(?1-?)[Gal(?1-?)GlcNAc(?1-?)]Man(?1-?)]Man(?1-?)GlcNAc(?1-?)[Fuc(?1-?)]GlcNAc(?1-	Gal(b1-4)[Fuc(a1-3)]GlcNAc(b1-2)[Gal(b1-4)GlcNAc(b1-2)]Man(a1-3)[Gal(b1-4)[Fuc(a1-3)]GlcNAc(b1-6)[Gal(b1-4)GlcNAc(b1-2)]Man(a1-6)]Man(b1-4)GlcNAc(b1-4)[Fuc(a1-6)]GlcNAc(?1-
G04848QW	D-Fuc(?1-?)Gal(?1-?)[D-Fuc(?1-?)]GlcNAc(?1-?)[Gal(?1-?)[D-Fuc(?1-?)]GlcNAc(?1-?)]Gal(?1-?)Glc	D-Fuc(a1-2)Gal(b1-4)[D-Fuc(a1-3)]GlcNAc(b1-6)[Gal(b1-4)[D-Fuc(a1-3)]GlcNAc(b1-6)]Gal(b1-4)Glc
G04883CA	Gal(?1-?)[Fuc(?1-?)]GlcNAc(?1-?)[Gal(?1-?)]GlcNAc(?1-?)Gal(?1-?)Gal(?1-?)Glc(?1-	Gal(a1-3)[Fuc(a1-3)]GlcNAc(b1-6)[Gal(b1-4)]GlcNAc(b1-3)Gal(b1-3)Gal(b1-4)Glc(?1-
G04889TI	?-Man(a1-6)?-Glc(?1-	Glc(a1-6)Glc(?1-
G04798EZ	Fuc(a1-2)Gal(b1-3)[Fuc(a1-4)]GlcNAc(b1-3)Gal?(?1-	Fuc(a1-2)Gal(b1-3)[Fuc(a1-4)]GlcNAc(b1-3)Gal(?1-
G04831IK	Gal6S(b1-4)Glc3S(?1-	Gal6S(b1-4)Glc3S(?1-
G04853MI	ManNAc(b1-2)Man(a1-3)[Gal(b1-4)GlcNAc(b1-2)Man(a1-6)]Man(b1-4)GlcNAc(b1-4)[Fuc(a1-6)]GlcNAc(?1-	ManNAc(b1-2)Man(a1-3)[Gal(b1-4)GlcNAc(b1-2)Man(a1-6)]Man(b1-4)GlcNAc(b1-4)[Fuc(a1-6)]GlcNAc(?1-
G04863OC	Hex(?1-4)Hex(?1-4)Hex(?1-4)Hex(?1-4)Hex(?1-4)Hex(?1-4)Hex(?1-4)Hex(?1-4)Hex(?1-4)Hex(?1-	Hex(b1-2)Hex(b1-4)Hex(b1-4)Hex(b1-4)Hex(b1-4)Hex(b1-4)Hex(b1-4)Hex(b1-4)Hex(b1-4)Hex(?1-
G04885WE	D-Fuc(b1-2)Gal(?1-	D-Fuc(b1-2)Gal(?1-
G04886AP	Tal?(b1-	Tal?(b1-
G04835CC	Glcf2,3,5,6Ac4(?1-	Glcf2,3,5,6Ac4(?1-
G04860PN	6-deoxy-Hex2I3N(?1-	6-deoxy-Hex2I3N(?1-
G04893DG	Qui(b1-2)[Glc3Me(b1-3)Glc(b1-4)]Xyl?(?1-	Qui(b1-2)[Glc3Me(b1-3)Glc(b1-4)]Xyl(?1-
G04915ZP	GlcA(a1-2?)Fru?	GlcA(b1-3)Glc
G04931SY	Neu5Ac(a2-6)Gal(b1-4)GlcNAc6S(b1-2)Man(a1-3)[Neu5Ac(a2-6)Gal(b1-4)GlcNAc(b1-2)Man(a1-6)]Man(b1-4)GlcNAc(b1-4)[Fuc(a1-6)]Glc?NAc(?1-	Neu5Ac(a2-6)Gal(b1-4)GlcNAc6S(b1-2)Man(a1-3)[Neu5Ac(a2-6)Gal(b1-4)GlcNAc(b1-2)Man(a1-6)]Man(b1-4)GlcNAc(b1-4)[Fuc(a1-6)]GlcNAc(?1-
G04933NX	GlcN2,6S2(?1-?)GlcA(?1-?)GlcN2,3,6S3(?1-?)IdoA2S(?1-?)GlcN	GlcN2,6S2(a1-4)GlcA(b1-4)GlcN2,3,6S3(a1-4)IdoA2S(a1-4)GlcN
G04940PR	Fuc(?1-?)Gal(?1-?)Gal(?1-?)Gal(?1-?)GalNAc	Fuc(a1-2)Gal(b1-3)Gal(a1-4)Gal(b1-3)GalNAc
G04894OB	Neu5Gc(a2-8)Neu5Gc(a2-3/6)Gal(b1-4)GlcNAc(b1-2)Man(a1-3)[GlcNAc(b1-2)Man(a1-6)]Man(b1-4)GlcNAc(b1-4)GlcNAc(?1-	Neu5Gc(a2-8)Neu5Gc(a2-3/6)Gal(b1-4)GlcNAc(b1-2)Man(a1-3)[GlcNAc(b1-2)Man(a1-6)]Man(b1-4)GlcNAc(b1-4)GlcNAc(?1-
G04914MH	Man(a1-2)Man(a1-2)Man(a1-3)[Man(a1-2)Man(a1-3)[Gal(?1-?)Man(a1-2)Man(a1-6)]Man(a1-6)]Man(b1-4)GlcNAc(b1-4)GlcNAc(?1-	Man(a1-2)Man(a1-2)Man(a1-3)[Man(a1-2)Man(a1-3)[Gal(?1-?)Man(a1-2)Man(a1-6)]Man(a1-6)]Man(b1-4)GlcNAc(b1-4)GlcNAc(?1-
G04931WJ	Gal(b1-4)[Gal3Me(b1-4)Glc(b1-6)]GlcNAc(?1-	Gal(b1-4)[Gal3Me(b1-4)Glc(b1-6)]GlcNAc(?1-
G04935CS	Kdo(?2-4)[Glc(b1-3)[GlcNAc(a1-2)Glc(b1-4)][Glc(a1-2)Glc(b1-6)]Glc(a1-5)]Kdo(?2-	Kdo(a2-4)[Glc(b1-3)[GlcNAc(a1-2)Glc(b1-4)][Glc(a1-2)Glc(b1-6)]Glc(a1-5)]Kdo(?2-
G04949PT	GalNAc(a1-3)[Fuc(a1-2)]Gal6Me(?1-	GalNAc(a1-3)[Fuc(a1-2)]Gal6Me(?1-
G04951KA	GalNAc4S(?1-?)GlcNAc(?1-?)Man(a1-?)[GalNAc(?1-?)GlcNAc(?1-?)Man(a1-?)]Man(b1-4)GlcNAc(b1-4)GlcNAc(?1-	GalNAc4S(b1-4)GlcNAc(b1-2)Man(a1-6)[GalNAc(b1-4)GlcNAc(b1-2)Man(a1-6)]Man(b1-4)GlcNAc(b1-4)GlcNAc(?1-
G04961MA	GlcNAc(b1-2)Man(a1-3)[Gal(b1-4)[Fuc(a1-6)]GlcNAc(b1-2)Man(a1-6)][Xyl(b1-2)]Man(b1-4)GlcNAc(b1-4)GlcNAc(?1-	GlcNAc(b1-2)Man(a1-3)[Gal(b1-4)[Fuc(a1-6)]GlcNAc(b1-2)Man(a1-6)][Xyl(b1-2)]Man(b1-4)GlcNAc(b1-4)GlcNAc(?1-
G04962NB	Araf(a1-3)[GlcA(a1-2)Xyl(b1-4)]Xyl(b1-4)Xyl(?1-	Araf(a1-3)[GlcA(a1-2)Xyl(b1-4)]Xyl(b1-4)Xyl(?1-
G04911KL	Araf(?1-?)Gal(?1-?)Rha	Araf(a1-3)Gal(a1-4)Rha
G04935HE	Neu5Ac(a2-3)Gal(?1-?)GlcNAc(?1-?)Man(a1-3/6)[Neu5Ac(a2-6)Gal(?1-?)GlcNAc(?1-?)Man(a1-3/6)]Man(b1-4)GlcNAc(b1-4)GlcNAc(b1-	Neu5Ac(b1-4)Gal(b1-2)GlcNAc(b1-4)Man(b1-2)[Neu5Ac(a2-6)Gal(?1-?)GlcNAc(?1-?)Man(a1-3/6)]Man(b1-4)GlcNAc(b1-4)GlcNAc(b1-
G04943NQ	Neu5Ac(a2-3)?-Gal(?1-?)[Fuc(a1-3)]GlcNAc(?1-	Neu5Ac(b1-4)Gal(?1-?)[Fuc(a1-3)]GlcNAc(?1-
G04952DG	GlcNAc(?1-?)[Glc(?1-?)]GlcA(?1-?)GalNAc(?1-?)Gal	GlcNAc(a1-4)[Glc(b1-4)]GlcA(b1-3)GalNAc(b1-3)Gal
G04898MS	Penp2,3,4Me3(?1-3)Penp2,4Me2(?1-	Penp2,3,4Me3(a1-3)Penp2,4Me2(?1-
G04947EI	Glc(a1-6)Glc(a1-3)Glc?(?1-	Glc(a1-6)Glc(a1-3)Glc(?1-
G04961JH	Neu5Ac(a2-6)Gal(b1-4)ManNAc(b1-2)[Neu5Ac(a2-3)[GalNAc(b1-4)]Gal(b1-4)GlcNAc(b1-4)]Man(a1-3)[Gal(b1-4)GlcNAc(b1-2)Man(a1-6)]Man(b1-4)GlcNAc(b1-4)[Fuc(a1-6)]GlcNAc(?1-	Neu5Ac(a2-6)Gal(b1-4)ManNAc(b1-2)[Neu5Ac(a2-3)[GalNAc(b1-4)]Gal(b1-4)GlcNAc(b1-4)]Man(a1-3)[Gal(b1-4)GlcNAc(b1-2)Man(a1-6)]Man(b1-4)GlcNAc(b1-4)[Fuc(a1-6)]GlcNAc(?1-
G04923KK	Hex(?1-3)[Hex(?1-2)Hex(?1-6)Hex(?1-6)]Hex(?1-	Hex(b1-2)[Hex(b1-2)Hex(b1-4)Hex(b1-4)]Hex(?1-
G04939PS	Hex2,3,4,6S4(?1-3)Hex2,4,6S3(?1-3)Hex2,4,6S3(?1-3)Hex2,4,6S3(?1-3)Hex2,4,6S3(?1-	Hex2,3,4,6S4(a1-4)Hex2,4,6S3(a1-4)Hex2,4,6S3(a1-4)Hex2,4,6S3(a1-4)Hex2,4,6S3(?1-
G04957TB	Neu5Ac(a2-3)Gal(b1-4)GlcNAc(b1-2)Man(a1-3)[Neu5Ac(a2-3)Gal(b1-4)GlcNAc(b1-2)[Gal(b1-4)AllNAc(b1-6)]Man(a1-6)]Man(b1-4)GlcNAc(b1-4)[Fuc(a1-6)]GlcNAc(?1-	Neu5Ac(a2-3)Gal(b1-4)GlcNAc(b1-2)Man(a1-3)[Neu5Ac(a2-3)Gal(b1-4)GlcNAc(b1-2)[Gal(b1-4)AllNAc(b1-6)]Man(a1-6)]Man(b1-4)GlcNAc(b1-4)[Fuc(a1-6)]GlcNAc(?1-
G04974JU	Hex(?1-4)Glc(a1-4)Glc(a1-4)Glc(a1-4)Glc(a1-4)Glc(a1-	Hex(a1-4)Glc(a1-4)Glc(a1-4)Glc(a1-4)Glc(a1-4)Glc(a1-
G04976AV	Hex(?1-3)[Hex3NAc(?1-6)]HexNAc(?1-	Hex(b1-4)[Hex3NAc(b1-3)]HexNAc(?1-
G05010SN	Abe(a1-?)[Gal(a1-2)]Abe?(a1-3)Man	Abe(a1-3)[Gal(a1-2)]Man(a1-3)Man
G05011YC	Glc(?1-4)Fru	Glc(a1-1)Fru
G05024RF	Gal(b1-4)[Fuc(a1-3)]GlcNAc(b1-2)Man(a1-3)[Gal(b1-4)[Fuc(a1-3)]GlcNAc(b1-2)Man(a1-6)]Man(b1-4)GlcNAc(b1-4)[Fuc(a1-6)]Glc?NAc(?1-	Gal(b1-4)[Fuc(a1-3)]GlcNAc(b1-2)Man(a1-3)[Gal(b1-4)[Fuc(a1-3)]GlcNAc(b1-2)Man(a1-6)]Man(b1-4)GlcNAc(b1-4)[Fuc(a1-6)]GlcNAc(?1-
G05082EC	GalNAc4S(?1-?)GlcA	GalNAc4S(b1-4)GlcA
G04977HM	Man(a1-?)Man(a1-?)Man(a1-3)[Man(a1-2)Man(a1-3)[Man(a1-2)Man(a1-6)]Man(a1-6)]Man(a1-4)GlcNAc(b1-4)GlcNAc	Man(a1-2)Man(a1-2)Man(a1-3)[Man(a1-2)Man(a1-3)[Man(a1-2)Man(a1-6)]Man(a1-6)]Man(a1-4)GlcNAc(b1-4)GlcNAc
G05049AS	Fuc(a1-2)Gal(b1-2)Xyl(?1-	Fuc(a1-2)Gal(b1-2)Xyl(?1-
G05027JM	ManA2NAc(?1-?)GlcA2,3NAc2(?1-?)GlcNAc	ManA2NAc(b1-4)GlcA2,3NAc2(b1-3)GlcNAc
G05030TF	Neu5Ac9N(?2-?)Gal(?1-?)GlcNAc	Neu5Ac9N(a2-3)Gal(b1-4)GlcNAc
G05038VD	Gal(?1-?)GlcNAc(?1-?)Gal(b1-3)[Neu5Ac(a2-3)Gal(b1-?)GlcNAc(b1-3)Gal(?1-?)GlcNAc(b1-3)Gal(b1-?)GlcNAc(b1-6)]GalNAc(a1-	Gal(b1-4)GlcNAc(b1-3)Gal(b1-4)[Neu5Ac(b1-4)Gal(b1-4)GlcNAc(b1-3)Gal(?1-?)GlcNAc(b1-3)Gal(b1-?)GlcNAc(b1-6)]GalNAc(a1-
G05062WE	Glc(a1-2)[Gal(b1-4)GalNAc(b1-4)][Gal(a1-6)]Glc(b1-3)GalNAc(?1-	Glc(a1-2)[Gal(b1-4)GalNAc(b1-4)][Gal(a1-6)]Glc(b1-3)GalNAc(?1-
G05016XY	Gal(b1-4)GlcNAc(b1-3)Gal(b1-4)GlcNAc(b1-2)[Gal(b1-4)GlcNAc(b1-4)]Man(a1-3)[Gal(b1-4)GlcNAc(b1-2)[Gal(b1-4)AllNAc(b1-6)]Man(a1-6)]Man(b1-4)GlcNAc(b1-4)[Fuc(a1-6)]GlcNAc(?1-	Gal(b1-4)GlcNAc(b1-3)Gal(b1-4)GlcNAc(b1-2)[Gal(b1-4)GlcNAc(b1-4)]Man(a1-3)[Gal(b1-4)GlcNAc(b1-2)[Gal(b1-4)AllNAc(b1-6)]Man(a1-6)]Man(b1-4)GlcNAc(b1-4)[Fuc(a1-6)]GlcNAc(?1-
G04980QG	Gal(b1-4)GlcNAc(b1-2)Man(a1-3)[Gal(b1-4)GlcNAc(b1-3)Gal(b1-4)GlcNAc(b1-2)[Gal(b1-4)AllNAc(b1-6)]Man(a1-6)]Man(b1-4)GlcNAc(b1-4)GlcNAc(?1-	Gal(b1-4)GlcNAc(b1-2)Man(a1-3)[Gal(b1-4)GlcNAc(b1-3)Gal(b1-4)GlcNAc(b1-2)[Gal(b1-4)AllNAc(b1-6)]Man(a1-6)]Man(b1-4)GlcNAc(b1-4)GlcNAc(?1-
G04984FW	Gal(b1-3)Gal(b1-4)GlcNAc(b1-2)[Gal(b1-3)Gal(b1-4)GlcNAc(b1-4)]Man(a1-3)[Neu5Ac(a2-6)Gul(b1-4)GlcNAc(b1-3)Gal(b1-4)GlcNAc(b1-2)[Neu5Ac(a2-6)Gal(b1-4)GlcNAc(b1-3)Gal(b1-4)GlcNAc(b1-6)]Man(a1-6)]Man(b1-4)GlcNAc(b1-4)[Fuc(a1-6)]GlcNAc(?1-	Gal(b1-3)Gal(b1-4)GlcNAc(b1-2)[Gal(b1-3)Gal(b1-4)GlcNAc(b1-4)]Man(a1-3)[Neu5Ac(a2-6)Gul(b1-4)GlcNAc(b1-3)Gal(b1-4)GlcNAc(b1-2)[Neu5Ac(a2-6)Gal(b1-4)GlcNAc(b1-3)Gal(b1-4)GlcNAc(b1-6)]Man(a1-6)]Man(b1-4)GlcNAc(b1-4)[Fuc(a1-6)]GlcNAc(?1-
G05006NI	Fuc(a1-?)GlcNAc(b1-?)Man(a1-3/6)[Man(a1-3/6)]Man(b1-4)GlcNAc(b1-4)GlcNAc	Fuc(a1-3)GlcNAc(b1-2)Man(a1-3/6)[Man(a1-3/6)]Man(b1-4)GlcNAc(b1-4)GlcNAc
G05039OK	Hex(?1-3)[Hex(?1-3)[Hex(?1-6)]Hex(?1-6)]Hex(?1-4)HexNAc(?1-4)[6-deoxy-Hex(?1-6)]HexNAc(?1-	Hex(a1-6)[Hex(b1-2)[Hex(a1-6)]Hex(a1-3)]Hex(b1-3)HexNAc(b1-4)[6-deoxy-Hex(a1-6)]HexNAc(?1-
G05046OA	GlcNAc(?1-?)[GlcNAc(?1-?)]Man(?1-?)Man(?1-?)GlcNAc(?1-?)[Fuc(?1-?)][Fuc(?1-?)]GlcNAc(?1-	GlcNAc(b1-2)[GlcNAc(b1-2)]Man(a1-6)Man(b1-4)GlcNAc(b1-4)[Fuc(a1-6)][Fuc(a1-6)]GlcNAc(?1-
G05062GT	HexA(?1-4)HexN2S(?1-4)HexA(?1-4)HexN2S(?1-4)HexA(?1-4)HexN2S(?1-4)HexA(?1-4)HexN2,6S2(?1-4)HexA(?1-	HexA(b1-4)HexN2S(a1-4)HexA(b1-4)HexN2S(a1-4)HexA(b1-4)HexN2S(a1-4)HexA(b1-4)HexN2,6S2(a1-4)HexA(?1-
G05068SF	Hex(?1-3)Hex(?1-3)Hex(?1-	Hex(b1-2)Hex(b1-4)Hex(?1-
G05053HR	D-Fuc2Cl3,4Ac2(?1-	D-Fuc2Cl3,4Ac2(?1-
G05107UT	Gal(b1-4)[Fuc(a1-3)]GlcNAc(b1-2)Man(a1-3)[GlcNAc(b1-4)][Gal(b1-4)[Fuc(a1-3)]GlcNAc(b1-2)Man(a1-6)]Man(b1-4)GlcNAc(b1-4)Glc?NAc(?1-	Gal(b1-4)[Fuc(a1-3)]GlcNAc(b1-2)Man(a1-3)[GlcNAc(b1-4)][Gal(b1-4)[Fuc(a1-3)]GlcNAc(b1-2)Man(a1-6)]Man(b1-4)GlcNAc(b1-4)GlcNAc(?1-
G05119QH	Kdo7P(?2-?)Kdo(?2-?)GlcN4P(?1-?)GlcN	Kdo7P(a2-4)Kdo(a2-6)GlcN4P(b1-6)GlcN
G05141KQ	GlcA4,6Me2(a1-2)[Xyl(b1-4)]Xyl(?1-	GlcA4,6Me2(a1-2)[Xyl(b1-4)]Xyl(?1-
G05163VV	Ara?(a1-3)[Gal(b1-4)]GlcA6Me(?1-	Rha(a1-3)[Gal(b1-4)]GlcA6Me(?1-
G05108DZ	GlcNAc(b1-3)[Neu5Gc(a2-6)Gal(?1-?)GlcNAc(b1-3)Gal?S(b1-4)[Fuc(a1-3)]GlcNAc(b1-6)]GalNAc-ol	GlcNAc(b1-4)[Neu5Gc(a2-6)Gal(Gal)GlcNAc(b1-3)Gal?S(b1-4)[Fuc(a1-3)]GlcNAc(b1-6)]GalNAc-ol
G05166RE	Man(a1-2)Man(a1-2)Man(a1-3)[Man(a1-2)Man(a1-3)[Man(a1-2)Man(a1-6)]Man(a1-6)]Man(b1-4)GlcNAc(b1-?)Xyl	Man(b1-4)Man(a1-2)Man(a1-3)[Man(a1-2)Man(a1-3)[Man(a1-2)Man(a1-6)]Man(a1-6)]Man(b1-4)GlcNAc(b1-?)Xyl
G05144KJ	Gal(a1-3)[Fuc(a1-4)]GlcNAc(b1-2)Man(a1-3)[Man(a1-6)][Xyl(b1-2)]Man(b1-4)GlcNAc(b1-4)[Fuc(a1-3)]GlcNAc(?1-	Gal(a1-3)[Fuc(a1-4)]GlcNAc(b1-2)Man(a1-3)[Man(a1-6)][Xyl(b1-2)]Man(b1-4)GlcNAc(b1-4)[Fuc(a1-3)]GlcNAc(?1-
G05162EH	Glc(b1-3)GalA4Ac(a1-3)Man(a1-3)[Gal4Me(a1-6)]Glc?(?1-	Glc(b1-3)GalA4Ac(a1-3)Man(a1-3)[Gal4Me(a1-6)]Glc(?1-
G05097UT	Gal(b1-4)GlcNAc(b1-2)Man(a1-3)[Neu5Ac(a2-6)Gal?S(b1-4)GlcNAc(b1-2)Man(a1-6)]Man(b1-4)GlcNAc(b1-4)GlcNAc-ol	Gal(b1-4)GlcNAc(b1-2)Man(a1-3)[Neu5Ac(a2-6)Gal(b1-4)GlcNAc(b1-2)Man(a1-6)]Man(b1-4)GlcNAc(b1-4)GlcNAc-ol
G05122BR	Gal(b1-3)[Fuc(a1-4)]GlcNAc(b1-2)Man(a1-?)[Man(a1-?)][Xylf(b1-2)]Man(b1-4)GlcNAc(b1-4)[Fuc(a1-3)]GlcNAc(b1-	Gal(a1-3)[Fuc(a1-6)]GlcNAc(b1-2)Man(a1-?)[Man(a1-?)][Xylf(b1-2)]Man(b1-4)GlcNAc(b1-4)[Fuc(a1-3)]GlcNAc(b1-
G05137KQ	L-GulA(a1-3)L-GulNAc(a1-4)L-GulA(a1-3)L-GulNAc(?1-	L-GulA(a1-3)L-GulNAc(a1-4)L-GulA(a1-3)L-GulNAc(?1-
G05132CR	Xylf2Me(?1-	Xylf2Me(?1-
G05169SP	L-Xylf2Ac(?1-	L-Xylf2Ac(?1-
G05220ZJ	Gal(?1-?)GlcNAc(?1-?)[Gal(?1-?)GlcNAc(?1-?)]Gal(?1-?)GlcNAc(?1-?)[Neu5Ac(?2-?)Gal(?1-?)]GalNAc	Gal(b1-4)GlcNAc(b1-6)[Gal(b1-4)GlcNAc(b1-6)]Gal(b1-4)GlcNAc(b1-6)[Neu5Ac(a2-3)Gal(b1-3)]GalNAc
G05246GT	Glc(?1-?)Rha4Ac	Glc(a1-3)Rha4Ac
G05259MJ	Neu5Ac(a2-3)Gal(b1-3)[Gal(b1-?)GlcNAc(?1-?)[Gal(b1-?)GlcNAc(?1-?)]GlcNAc(b1-6)]GalNAc	Neu5Ac(b1-4)Gal(b1-3)[Gal(b1-4)GlcNAc(b1-3)[Gal(b1-?)GlcNAc(?1-?)]GlcNAc(b1-6)]GalNAc
G05196ME	Gal6F(b1-4)Glc(?1-	Gal6F(b1-4)Glc(?1-
G05203ZY	Man3Me(a1-3)[Fuc(a1-2)Gal(b1-3)GalNAc(b1-4)GlcNAc(b1-2)Man(a1-6)][Xylf(b1-2)]Man(b1-4)GlcNAc(b1-4)GlcNAc(?1-	Man3Me(a1-3)[Fuc(a1-2)Gal(b1-3)GalNAc(b1-4)GlcNAc(b1-2)Man(a1-6)][Xylf(b1-2)]Man(b1-4)GlcNAc(b1-4)GlcNAc(?1-
G05204NJ	Neu5Ac(a2-3/6)Gal(b1-4)[Fuc(a1-3)]GlcNAc(b1-2)[GalNAc(b1-4)GlcNAc(b1-4)]Man(a1-3)[Gal(b1-4)[Fuc(a1-3)]GlcNAc(b1-2)[Neu5Ac(a2-3/6)Gal(b1-4)[Fuc(a1-3)]GlcNAc(b1-6)]Man(a1-6)]Man(b1-4)GlcNAc(b1-4)GlcNAc(?1-	Neu5Ac(a2-3/6)Gal(b1-4)[Fuc(a1-3)]GlcNAc(b1-2)[GalNAc(b1-4)GlcNAc(b1-4)]Man(a1-3)[Gal(b1-4)[Fuc(a1-3)]GlcNAc(b1-2)[Neu5Ac(a2-3/6)Gal(b1-4)[Fuc(a1-3)]GlcNAc(b1-6)]Man(a1-6)]Man(b1-4)GlcNAc(b1-4)GlcNAc(?1-
G05205SE	Neu5Ac(a2-8)Neu5Ac(a2-3)Gal(b1-4)?-Glc	Neu5Ac(a2-8)Neu5Ac(a2-3)Gal(b1-4)Glc
G05260OW	Neu5Gc(a2-8)Neu5Gc(a2-3/6)Gal(b1-4)[Fuc(a1-3)]GlcNAc(b1-2)Man(a1-3)[GlcNAc(b1-4)][Man(a1-6)]Man(b1-4)GlcNAc(b1-4)GlcNAc(?1-	Neu5Gc(a2-8)Neu5Gc(a2-3/6)Gal(b1-4)[Fuc(a1-3)]GlcNAc(b1-2)Man(a1-3)[GlcNAc(b1-4)][Man(a1-6)]Man(b1-4)GlcNAc(b1-4)GlcNAc(?1-
G05266NH	Glc6NAc(b1-4)Glc6NAc(b1-4)Glc6NAc(?1-	Glc6NAc(b1-4)Glc6NAc(b1-4)Glc6NAc(?1-
G05196XN	Gal3S(?1-?)GlcNAc6S(?1-?)Gal(?1-?)[Gal(?1-?)GlcNAc(?1-?)]GalNAc	Gal3S(b1-4)GlcNAc6S(b1-3)Gal(b1-3)[Gal(b1-4)GlcNAc(b1-6)]GalNAc
G05220MB	3,6-Anhydro-L-Gal(?1-?)Gal6S(?1-?)3,6-Anhydro-L-Gal(?1-?)Gal6S(?1-?)3,6-Anhydro-L-Gal(?1-?)Gal6S(?1-?)3,6-Anhydro-L-Gal(?1-?)Gal	3,6-Anhydro-L-Gal(a1-3)Gal6S(b1-4)3,6-Anhydro-L-Gal(a1-3)Gal6S(b1-4)3,6-Anhydro-L-Gal(a1-3)Gal6S(b1-4)3,6-Anhydro-L-Gal(a1-3)Gal
G05234GO	Gal(b1-4)GlcNAc(b1-3)Gal(b1-4)[Fuc(a1-3)]GlcNAc(b1-3)Gal(b1-4)[Fuc(a1-3)]GlcNAc(?1-	Gal(b1-4)GlcNAc(b1-3)Gal(b1-4)[Fuc(a1-3)]GlcNAc(b1-3)Gal(b1-4)[Fuc(a1-3)]GlcNAc(?1-
G05266KE	Neu5Ac(?2-?)HexNAc(?1-?)Gal(b1-3)[Gal(?1-3)[Fuc(?1-?)HexNAc(?1-6)]Gal(?1-4)[Fuc(?1-?)]GlcNAc(b1-6)]GalNAc-ol	Neu5Ac(a2-3)HexNAc(b1-3)Gal(b1-4)[Gal(a1-3)[Fuc(b1-3)HexNAc(b1-4)]Gal(a1-3)[Fuc(?1-?)]GlcNAc(b1-6)]GalNAc-ol
G05286XG	Gal(?1-?)HexNAc(?1-?)Gal(?1-?)GalNAc(a1-3)[Neu5Gc(a2-6)]GalNAc-ol	Gal(b1-3)HexNAc(b1-3)Gal(b1-3)GalNAc(a1-3)[Neu5Gc(a2-6)]GalNAc-ol
G05284UP	Glc(b1-3)Gal(b1-4)Man?(?1-	Glc(b1-3)Gal(b1-4)Glc(?1-
G05293CX	Gal(b1-3)GlcNAc(b1-2)[Gal(b1-4)GlcNAc(b1-4)]Man(a1-3)[Gal(b1-4)GlcNAc(b1-2)Man(a1-6)]Man(b1-4)GlcNAc(b1-4)Glc?NAc(?1-	Gal(b1-3)GlcNAc(b1-2)[Gal(b1-4)GlcNAc(b1-4)]Man(a1-3)[Gal(b1-4)GlcNAc(b1-2)Man(a1-6)]Man(b1-4)GlcNAc(b1-4)GlcNAc(?1-
G05256HN	Gal(b1-4)[Fuc(a1-3)]GlcNAc(b1-2)[Gal(b1-4)[Fuc(a1-3)]GlcNAc(b1-4)]Man(a1-3)[ManNAc(b1-4)][Gal(b1-4)GlcNAc(b1-3)Gal(b1-4)GlcNAc(b1-2)[Gal(b1-4)AllNAc(b1-6)]Man(a1-6)]Man(b1-4)GlcNAc(b1-4)[Fuc(a1-6)]GlcNAc(?1-	Gal(b1-4)[Fuc(a1-3)]GlcNAc(b1-2)[Gal(b1-4)[Fuc(a1-3)]GlcNAc(b1-4)]Man(a1-3)[ManNAc(b1-4)][Gal(b1-4)GlcNAc(b1-3)Gal(b1-4)GlcNAc(b1-2)[Gal(b1-4)AllNAc(b1-6)]Man(a1-6)]Man(b1-4)GlcNAc(b1-4)[Fuc(a1-6)]GlcNAc(?1-
G05289UM	Rha(?1-?)[Fuc(?1-?)]Rha(?1-	Rha(a1-3)[Fuc(b1-3)]Rha(?1-
G05270WF	Oli4Me(?1-	Oli4Me(?1-
G05349CS	Neu5Ac(?2-?)Gal(?1-?)[Neu5Ac(?2-?)]GlcNAc(?1-?)Gal(?1-?)GlcNAc(?1-?)[Gal(?1-?)GlcNAc(?1-?)]Man(?1-?)[Man(?1-?)Man(?1-?)]Man(?1-?)GlcNAc(?1-?)[Fuc(a1-6)]GlcNAc	Neu5Ac(a2-3)Gal(b1-4)[Neu5Ac(a1-3)]GlcNAc(b1-3)Gal(b1-4)GlcNAc(b1-2)[Gal(b1-4)GlcNAc(b1-2)]Man(a1-3)[Man(a1-3)Man(a1-3)]Man(b1-4)GlcNAc(b1-4)[Fuc(a1-6)]GlcNAc
G05351TF	Glc(a1-P-?)[Man(a1-P-6)Gal(a1-6)Gal(a1-3)Galf(b1-3)]Man(a1-3)Man(a1-4)GlcN	Glc(a1-P-6)[Man(a1-P-6)Gal(a1-6)Gal(a1-3)Galf(b1-3)]Man(a1-3)Man(a1-4)GlcN
G05367SU	Neu5Ac(?2-?)Gal(?1-?)[Fuc(?1-?)]GlcNAc(?1-?)GalNAc	Neu5Ac(a2-3)Gal(b1-4)[Fuc(a1-3)]GlcNAc(b1-3)GalNAc
G05304RZ	GalNAc(?1-?)GlcNAc(?1-?)Man(a1-?)Man(b1-4)GlcNAc(b1-4)[Fuc(?1-?)]GlcNAc(?1-	GalNAc(b1-4)GlcNAc(b1-2)Man(a1-3)Man(a1-6)GlcNAc(b1-4)[Fuc(?1-?)]GlcNAc(?1-
G05305XM	Neu5Ac(a2-3/6)Gal(b1-4)[Fuc(a1-3)]GlcNAc(b1-2)[Fuc(a1-2)Gal(b1-4)[Fuc(a1-3)]GlcNAc(b1-4)]Man(a1-3)[GlcNAc(b1-4)][Neu5Ac(a2-3/6)Gal(b1-4)[Fuc(a1-3)]GlcNAc(b1-2)[Neu5Ac(a2-3/6)Gal(b1-4)[Fuc(a1-3)]GlcNAc(b1-6)]Man(a1-6)]Man(b1-4)GlcNAc(b1-4)GlcNAc(?1-	Neu5Ac(a2-3/6)Gal(b1-4)[Fuc(a1-3)]GlcNAc(b1-2)[Fuc(a1-2)Gal(b1-4)[Fuc(a1-3)]GlcNAc(b1-4)]Man(a1-3)[GlcNAc(b1-4)][Neu5Ac(a2-3/6)Gal(b1-4)[Fuc(a1-3)]GlcNAc(b1-2)[Neu5Ac(a2-3/6)Gal(b1-4)[Fuc(a1-3)]GlcNAc(b1-6)]Man(a1-6)]Man(b1-4)GlcNAc(b1-4)GlcNAc(?1-
G05327ID	Neu5Gc(a2-3/6)Gal(b1-4)GlcNAc(b1-2)[Gal(b1-4)GlcNAc(b1-4)]Man(a1-3)[GlcNAc(b1-4)][Man(a1-3)[Man(a1-6)]Man(a1-6)]Man(b1-4)GlcNAc(b1-4)[Fuc(a1-6)]GlcNAc(?1-	Neu5Gc(a2-3/6)Gal(b1-4)GlcNAc(b1-2)[Gal(b1-4)GlcNAc(b1-4)]Man(a1-3)[GlcNAc(b1-4)][Man(a1-3)[Man(a1-6)]Man(a1-6)]Man(b1-4)GlcNAc(b1-4)[Fuc(a1-6)]GlcNAc(?1-
G05341MB	Gal(b1-?)GlcNAc(b1-2)Man(a1-3)[Neu5Ac(a2-?)Gal(b1-?)[Fuc(a1-?)]GlcNAc(b1-2)Man(a1-6)]Man(b1-4)GlcNAc(b1-4)GlcNAc-ol	Gal(b1-4)GlcNAc(a2-6)Man(b1-4)[Neu5Ac(a1-3)Gal(b1-?)[Fuc(a1-?)]GlcNAc(b1-2)Man(a1-6)]Man(b1-4)GlcNAc(b1-4)GlcNAc-ol
G05343DC	Neu5Ac(a2-3/6)Gal(b1-4)[Fuc(a1-3)]GlcNAc(b1-2)[GlcNAc(b1-4)]Man(a1-3)[Gal(b1-4)GlcNAc(b1-2)[Gal(b1-4)GlcNAc(b1-6)]Man(a1-6)]Man(b1-4)GlcNAc(b1-4)GlcNAc(?1-	Neu5Ac(a2-3/6)Gal(b1-4)[Fuc(a1-3)]GlcNAc(b1-2)[GlcNAc(b1-4)]Man(a1-3)[Gal(b1-4)GlcNAc(b1-2)[Gal(b1-4)GlcNAc(b1-6)]Man(a1-6)]Man(b1-4)GlcNAc(b1-4)GlcNAc(?1-
G05365OO	Gal(b1-4)GlcNAc(b1-2)Man(a1-3)[Gal(b1-4)GlcNAc(b1-2)Man(a1-6)]Gal(?1-	Gal(b1-4)GlcNAc(b1-2)Man(a1-3)[Gal(b1-4)GlcNAc(b1-2)Man(a1-6)]Gal(?1-
G05365PX	Neu5Ac(a2-3/6)Gal(b1-4)GlcNAc(b1-2)Man(a1-3)[GlcNAc(b1-4)][Gal(b1-4)GlcNAc(b1-2)Man(a1-6)]Man(b1-4)GlcNAc(b1-4)GlcNAc(?1-	Neu5Ac(a2-3/6)Gal(b1-4)GlcNAc(b1-2)Man(a1-3)[GlcNAc(b1-4)][Gal(b1-4)GlcNAc(b1-2)Man(a1-6)]Man(b1-4)GlcNAc(b1-4)GlcNAc(?1-
G05386LR	Neu5Ac(?2-?)Hex?(?1-?)Hex?NAc(?1-?)[Neu5Ac(?2-?)Hex?(?1-?)Hex?NAc(?1-?)]Man(a1-?)[Neu5Ac(?2-?)Hex?(?1-?)Hex?NAc(?1-?)Man(a1-?)]Man(b1-4)GlcNAc(b1-4)[Fuc(?1-?)]GlcNAc(?1-	Neu5Ac(a2-3)Gal(b1-4)GlcNAc(b1-2)[Neu5Ac(a2-3)Gal(b1-4)GlcNAc(b1-2)]Man(a1-6)[Neu5Ac(a2-3)Gal(b1-4)GlcNAc(b1-2)Man(a1-6)]Man(a1-6)GlcNAc(b1-4)[Fuc(?1-?)]GlcNAc(?1-
G05329TH	?-Ara(a1-6)?-Gal?(?1-	Glc(a1-6)Glc(?1-
G05336TT	Rha(a1-3)Rha(a1-2)Gal?(?1-	Rha(a1-3)Rha(a1-2)Rha(?1-
G05372FR	Neu5Ac(?2-?)Neu5Ac(?2-?)Gal(?1-?)GalNAc(?1-?)Gal(?1-?)Gal(?1-?)Glc	Neu5Ac(a2-8)Neu5Ac(a2-3)Gal(b1-3)GalNAc(b1-3)Gal(b1-4)Gal(b1-4)Glc
G05377RQ	GalA(?1-2)L-Man6Me(?1-4)GalA(?1-2)Rha	GalA(a1-4)L-Man6Me(a1-4)GalA(a1-4)Rha
G05379WO	Neu5Ac(?2-?)Gal(?1-?)GlcNAc(?1-?)[Neu5Ac(?2-?)Gal(?1-?)]GalNAc-ol	Neu5Ac(a2-3)Gal(b1-4)GlcNAc(b1-6)[Neu5Ac(a2-3)Gal(b1-3)]GalNAc-ol
G05380OA	Neu5Ac(a2-?)Gal(b1-?)GlcNAc(b1-?)Gal(b1-?)GlcNAc(b1-?)[Neu5Ac(a2-?)Gal(b1-?)GlcNAc(b1-?)Gal(b1-?)GlcNAc(b1-?)]Man(a1-3)[Neu5Ac(a2-?)Gal(b1-?)[Fuc(a1-?)]GlcNAc(b1-?)[Neu5Ac(a2-?)Gal(b1-?)GlcNAc(b1-?)]Man(a1-6)]Man(b1-4)GlcNAc(b1-4)[Fuc(a1-6)]GlcNAc(b1-	Neu5Ac(a2-3)Gal(b1-4)GlcNAc(b1-3)Gal(b1-4)GlcNAc(b1-4)[Neu5Ac(a2-3)Gal(b1-4)GlcNAc(b1-3)Gal(b1-4)GlcNAc(b1-2)]Man(a2-3)[Neu5Ac(b1-4)Gal(a1-3)[Fuc(b1-6)]GlcNAc(a2-3)[Neu5Ac(b1-4)Gal(b1-2)GlcNAc(b1-?)]Man(a1-6)]Man(b1-4)GlcNAc(b1-4)[Fuc(a1-6)]GlcNAc(b1-
G05303EM	Gal(b1-4)GlcNAc(b1-2)Man(b1-3)[Neu5Ac(?2-3)Gal(b1-4)GlcNAc(b1-2)Man(b1-6)]Man(b1-4)GlcNAc(b1-4)GlcNAc(b1-	Gal(a2-6)GlcNAc(b1-2)Man(b1-3)[Neu5Ac(?2-3)Gal(b1-4)GlcNAc(b1-2)Man(b1-6)]Man(b1-4)GlcNAc(b1-4)GlcNAc(b1-
G05372US	Gal(b1-4)GlcNAc(b1-4)Glc(b1-4)Glc(?1-	Gal(b1-4)GlcNAc(b1-4)Glc(b1-4)Glc(?1-
G05302MX	Gal(b1-1?)GalNAc	Gal(b1-3)GalNAc
G05304LG	HexNAc(?1-2)Hex(?1-3)[HexNAc(?1-4)][HexNAc(?1-2)Hex(?1-6)]Hex(?1-4)HexNAc(?1-4)[6-deoxy-Hex(?1-6)]HexNAc(?1-	HexNAc(b1-2)Hex(a1-6)[HexNAc(b1-2)][HexNAc(b1-2)Hex(a1-6)]Hex(b1-4)HexNAc(b1-4)[6-deoxy-Hex(a1-6)]HexNAc(?1-
G05378MU	GlcA(b1-3)Gal(b1-4)GlcNAc(b1-6)GlcNAc(?1-	GlcA(b1-3)Gal(b1-4)GlcNAc(b1-6)GlcNAc(?1-
G05405HZ	GalNAc(a1-3)Gal(b1-4)GlcNAc(?1-6)GalNAc	GalNAc(b1-3)Gal(b1-4)GlcNAc(?1-6)GalNAc
G05407DK	Glc(a1-4)Glc(a1-4)Glc(a1-4)Glc(a1-4)Glc(a1-4)Glc(a1-4)Glc(a1-4)Glc(a1-4)Glc(a1-4)Glc(a1-4)Glc(a1-4)Glc(a1-4)Glc?(?1-	Glc(a1-4)Glc(a1-4)Glc(a1-4)Glc(a1-4)Glc(a1-4)Glc(a1-4)Glc(a1-4)Glc(a1-4)Glc(a1-4)Glc(a1-4)Glc(a1-4)Glc(a1-4)Glc(?1-
G05410YV	Rha2,3,4Me3(?1-?)Rha3,4Me2	Rha2,3,4Me3(a1-2)Rha3,4Me2
G05427KE	Neu5Ac(?2-?)Gal(?1-?)GalNAc6Me	Neu5Ac(a2-3)Gal(b1-3)GalNAc6Me
G05433DQ	GlcNAc(b1-2)Man(a1-3)[GlcNAc(b1-3)Man(a1-6)]Man(b1-4)GlcNAc(b1-4)[Fuc(a1-?)]GlcNAc	GlcNAc(a1-6)Man(a1-3)[GlcNAc(b1-3)Man(a1-6)]Man(b1-4)GlcNAc(b1-4)[Fuc(a1-?)]GlcNAc
G05402BY	Neu5Ac(a2-3)Gal(b1-4)[Fuc(a1-3)]Man2Br(?1-	Neu5Ac(a2-3)Gal(b1-4)[Fuc(a1-3)]Man2Br(?1-
G05414GX	Kdn(a2-6)Gal(b1-4)GlcNAc(b1-3)Gal(b1-4)Glc(?1-	Kdn(a2-6)Gal(b1-4)GlcNAc(b1-3)Gal(b1-4)Glc(?1-
G05450AP	Neu5Ac(a2-?)Gal(b1-?)GlcNAc(b1-2)Man(a1-3)[Gal(b1-?)[Fuc(a1-?)]GlcNAc(b1-2)Man(a1-6)]Man(b1-4)GlcNAc(b1-4)[Fuc(a1-6)]GlcNAc-ol	Neu5Ac(a2-6)Gal(b1-4)GlcNAc(b1-4)Man(a1-3)[Gal(b1-?)[Fuc(a1-?)]GlcNAc(b1-2)Man(a1-6)]Man(b1-4)GlcNAc(b1-4)[Fuc(a1-6)]GlcNAc-ol
G05400IQ	Neu5Ac(a2-3)Gal(b1-3)[Fuc(a1-2)Gal(b1-4)[Fuc(a1-3)]GlcNAc6S(b1-6)]GalNAc(?1-	Neu5Ac(a2-3)Gal(b1-3)[Fuc(a1-2)Gal(b1-4)[Fuc(a1-3)]GlcNAc6S(b1-6)]GalNAc(?1-
G05402OC	Glc(a1-2)[Gal(b1-6)Gal(a1-6)]Glc(b1-3)GalNAc(?1-	Glc(a1-2)[Gal(b1-6)Gal(a1-6)]Glc(b1-3)GalNAc(?1-
G05411CD	Gal(b1-3)[Gal(?1-?)GlcNAc(b1-3)Gal(b1-4)GlcNAc(b1-6)]GalNAc(a1-	Gal(b1-4)[Gal(?1-?)GlcNAc(b1-3)Gal(b1-4)GlcNAc(b1-6)]GalNAc(a1-
G05421KO	GlcNAc(b1-2/4)Man(a1-3)[GlcNAc(b1-6)Man(a1-6)]Man(b1-4)GlcNAc(b1-4)GlcNAc(?1-	GlcNAc(b1-2/4)Man(a1-3)[GlcNAc(b1-6)Man(a1-6)]Man(b1-4)GlcNAc(b1-4)GlcNAc(?1-
G05423TM	Kdo(a2-4)[GlcA6N(b1-3)Glc(b1-4)[Qui3N(b1-2)Rha(a1-4)GalA6N(a1-6)]Gal(a1-5)]Kdo?(a2-	Kdo(a2-4)[GlcA6N(b1-3)Glc(b1-4)[Qui3N(b1-2)Rha(a1-4)GalA6N(a1-6)]Gal(a1-5)]Kdo(a2-
G05435HN	Glc(?1-?)[Xyl3Ac(?1-?)]Glc(?1-?)Gal	Glc(b1-3)[Xyl3Ac(b1-3)]Glc(b1-3)Gal
G05470PO	GlcNAc(?1-?)[Fuc(?1-?)]GlcNAc(?1-?)Man(?1-?)[GlcNAc(?1-?)Man(?1-?)]Man(?1-?)GlcNAc(?1-?)[Fuc(?1-?)]GlcNAc(?1-	GlcNAc(b1-4)[Fuc(a1-3)]GlcNAc(b1-2)Man(a1-3)[GlcNAc(b1-2)Man(a1-6)]Man(b1-4)GlcNAc(b1-4)[Fuc(a1-6)]GlcNAc(?1-
G05450JY	Gal(b1-3)[Fuc(a1-4)]Glc?NAc(?1-	Gal(b1-3)[Fuc(a1-4)]GlcNAc(?1-
G05455DO	Gal(b1-4)GlcNAc(a1-3)[Gal(b1-4)GlcNAc(a1-6)]Gal?(?1-	Gal(b1-4)GlcNAc(a1-3)[Gal(b1-4)GlcNAc(a1-6)]Man(?1-
G05483AZ	GlcNAc6S(a1-4)GlcA(b1-4)GlcNAc3,6S2(a1-4)IdoA2S(a1-4)Glc?NAc6S(?1-	GlcNAc6S(a1-4)GlcA(b1-4)GlcNAc3,6S2(a1-4)IdoA2S(a1-4)GlcNAc6S(?1-
G05392EF	Hex2,3,4,6Ac4(?1-3)HexNAc(?1-	Hex2,3,4,6Ac4(b1-3)HexNAc(?1-
G05458OU	Man(a1-2)[Gal(a1-3)]Man(a1-2)Man(a1-3)[Glc(a1-2)Man(a1-3)[Man(a1-2)Man(a1-6)]Man(a1-6)]Man(b1-4)GlcNAc(b1-4)GlcNAc(?1-	Man(a1-2)[Gal(a1-3)]Man(a1-2)Man(a1-3)[Glc(a1-2)Man(a1-3)[Man(a1-2)Man(a1-6)]Man(a1-6)]Man(b1-4)GlcNAc(b1-4)GlcNAc(?1-
G05390IU	Kdn?8P(?2-	Kdn?8P(?2-
G05413MY	Hex2,6Ac23,4Me2(?1-	Hex2,6Ac23,4Me2(?1-
G05423AE	Glc2,3,6Ac34Fo(?1-	Glc2,3,6Ac34Fo(?1-
G05449NX	L-6dGulNAc4NAc(?1-	L-6dGulNAc4NAc(?1-
G05482GE	Gal6I(?1-	Gal6I(?1-
G05491GK	Gal(?1-?)GalNAc(?1-?)[Man(a1-?)Man?PEtn(a1-2)Man(a1-6)]Man?PEtn(a1-4)GlcN	Gal(a1-2)GalNAc(a1-3)[Man(a1-2)Man6PEtn(a1-2)Man(a1-6)]Man(a1-4)GlcN
G05494ZT	Rha(a1-2)[Ara?(a1-2)[Xyl(b1-3)]Glc(b1-4)]Gal	Rha(a1-2)[Rha(a1-2)[Xyl(b1-3)]Glc(b1-4)]Gal
G05517JO	Gal(a1-6)Man(b1-4)Man(b1-4)Man(b1-4)Man?(?1-	Gal(a1-6)Man(b1-4)Man(b1-4)Man(b1-4)Man(?1-
G05531OQ	Penp4Me(?1-4)6-deoxy-Hex3Me	Penp4Me(a1-4)6-deoxy-Hex3Me
G05536YB	D-Rha(?1-?)D-Rha(?1-?)Man(?1-?)Man(?1-?)[GalA(?1-P-?)]Kdo	D-Rha(a1-3)D-Rha(a1-3)Man(a1-6)Man(a1-5)[GalA(a1-P-4)]Kdo
G05545HU	Fuc(a1-2)Gal(b1-3)?-GalNAc	Fuc(a1-2)Gal(b1-3)GlcNAc
G05567XP	D-IdoA4Me(?1-4)GalA	D-IdoA4Me(a1-4)GalA
G05570IE	Neu5Ac(a2-3)Gal(b1-4)GlcNAc(b1-2)[Neu5Ac(a2-6)Gal(b1-4)GlcNAc(b1-4)]Man(a1-3)[Neu5Ac(a2-3/6)Gal(b1-4)GlcNAc(b1-2)Man(a1-6)]Man(b1-4)GlcNAc(b1-4)Glc?NAc(?1-	Neu5Ac(a2-3)Gal(b1-4)GlcNAc(b1-2)[Neu5Ac(a2-6)Gal(b1-4)GlcNAc(b1-4)]Man(a1-3)[Neu5Ac(a2-3/6)Gal(b1-4)GlcNAc(b1-2)Man(a1-6)]Man(b1-4)GlcNAc(b1-4)GlcNAc(?1-
G05489WL	Tyv(?1-3)GalNAc(b1-4)[Fuc(a1-3)]GlcNAc(b1-?)[Tyv(?1-3)GalNAc(b1-4)[Fuc(a1-3)]GlcNAc(b1-?)]Man(a1-?)[Tyv(?1-3)GalNAc(b1-4)[Fuc(a1-3)]GlcNAc(b1-?)Man(a1-?)]Man(b1-4)GlcNAc(b1-4)[Fuc(a1-6)]GlcNAc(?1-	Tyv(b1-3)GalNAc(b1-2)[Fuc(b1-3)]GlcNAc(b1-2)[Tyv(a1-3)GalNAc(b1-3)[Fuc(b1-2)]GlcNAc(a1-6)]Man(a1-?)[Tyv(?1-3)GalNAc(b1-4)[Fuc(a1-3)]GlcNAc(b1-?)Man(a1-?)]Man(b1-4)GlcNAc(b1-4)[Fuc(a1-6)]GlcNAc(?1-
G05507QQ	Neu5Gc(a2-8)Neu5Gc(a2-3/6)Gal(b1-4)[Fuc(a1-3)]GlcNAc(b1-2)[Neu5Gc(a2-3/6)Gal(b1-4)GlcNAc(b1-4)]Man(a1-3)[GlcNAc(b1-4)][Neu5Gc(a2-3/6)Gal(b1-4)GlcNAc(b1-2)[Neu5Gc(a2-3/6)Gal(b1-4)[Fuc(a1-3)]GlcNAc(b1-6)]Man(a1-6)]Man(b1-4)GlcNAc(b1-4)GlcNAc(?1-	Neu5Gc(a2-8)Neu5Gc(a2-3/6)Gal(b1-4)[Fuc(a1-3)]GlcNAc(b1-2)[Neu5Gc(a2-3/6)Gal(b1-4)GlcNAc(b1-4)]Man(a1-3)[GlcNAc(b1-4)][Neu5Gc(a2-3/6)Gal(b1-4)GlcNAc(b1-2)[Neu5Gc(a2-3/6)Gal(b1-4)[Fuc(a1-3)]GlcNAc(b1-6)]Man(a1-6)]Man(b1-4)GlcNAc(b1-4)GlcNAc(?1-
G05541MI	Neu5Gc(a2-3/6)Gal(b1-4)[Fuc(a1-3)]GlcNAc(b1-2)[GlcNAc(b1-4)]Man(a1-3)[Gal(b1-4)GlcNAc(b1-2)[Neu5Gc(a2-3/6)Gal(b1-4)[Fuc(a1-3)]GlcNAc(b1-6)]Man(a1-6)]Man(b1-4)GlcNAc(b1-4)[Fuc(a1-6)]GlcNAc(?1-	Neu5Gc(a2-3/6)Gal(b1-4)[Fuc(a1-3)]GlcNAc(b1-2)[GlcNAc(b1-4)]Man(a1-3)[Gal(b1-4)GlcNAc(b1-2)[Neu5Gc(a2-3/6)Gal(b1-4)[Fuc(a1-3)]GlcNAc(b1-6)]Man(a1-6)]Man(b1-4)GlcNAc(b1-4)[Fuc(a1-6)]GlcNAc(?1-
G05557QJ	Ara?(a1-2)Rha(a1-3)Glc(?1-	Rha(a1-2)Rha(a1-3)Glc(?1-
G05559OW	Man(a1-3)[D-Lyx(a1-6)]Man(?1-	Man(a1-3)[D-Lyx(a1-6)]Man(?1-
G05492XH	Neu5Ac(?2-?)Gal(?1-?)GlcNAc(?1-?)Gal(?1-?)Gal(?1-?)Glc	Neu5Ac(a2-3)Gal(b1-3)GlcNAc(b1-3)Gal(b1-3)Gal(b1-4)Glc
G05507UE	Neu5Gc(?2-?)Gal(?1-?)[Neu5Ac(?2-?)]GlcNAc(?1-?)Gal(?1-?)Glc	Neu5Gc(a2-3)Gal(b1-3)[Neu5Ac(a2-6)]GlcNAc(b1-3)Gal(b1-4)Glc
G05563BO	GlcA4Me(a1-2)[Xyl(b1-4)]Xyl(b1-4)Xyl(b1-4)Xyl(?1-	GlcA4Me(a1-2)[Xyl(b1-4)]Xyl(b1-4)Xyl(b1-4)Xyl(?1-
G05565XI	GlcA2S(?1-?)GalNAc6S	GlcA2S(b1-3)GalNAc6S
G05567XA	GlcNAc3,4,6Ac3(b1-6)GlcNAc3,4Ac2(?1-	GlcNAc3,4,6Ac3(b1-6)GlcNAc3,4Ac2(?1-
G05573WE	Fuc(a1-2)Gal(?1-?)GlcNAc6S(b1-3)[Fuc(a1-2)]Gal(b1-3)GalNAc-ol	Fuc(b1-4)Gal(?1-?)GlcNAc6S(b1-3)[Fuc(a1-2)]Gal(b1-3)GalNAc-ol
G05493VI	Glc(a1-4)Glc3P(a1-4)Glc(a1-4)Glc(?1-	Glc(a1-4)Glc3P(a1-4)Glc(a1-4)Glc(?1-
G05511KY	Neu5Ac(a2-6)Gal(b1-4)GlcNAc(b1-2)Man(a1-3)[Gal(b1-4)[Fuc(a1-?)]GlcNAc(b1-2)Man(a1-6)]Man(b1-4)GlcNAc(b1-4)[Fuc(a1-6)]GlcNAc(b1-	Neu5Ac(a1-3)Gal(b1-4)GlcNAc(b1-2)Man(a1-3)[Gal(b1-4)[Fuc(a1-?)]GlcNAc(b1-2)Man(a1-6)]Man(b1-4)GlcNAc(b1-4)[Fuc(a1-6)]GlcNAc(b1-
G05530GD	Glc(b1-4)Glc(b1-4)Glc(b1-4)Glc(b1-4)Glc(b1-4)Glc(b1-4)[D-Lyx(a1-6)]Glc(b1-4)[Xyl(a1-6)]Glc(b1-4)[Xyl(a1-6)]Glc(b1-4)Glc(?1-	Glc(b1-4)Glc(b1-4)Glc(b1-4)Glc(b1-4)Glc(b1-4)Glc(b1-4)[D-Lyx(a1-6)]Glc(b1-4)[Xyl(a1-6)]Glc(b1-4)[Xyl(a1-6)]Glc(b1-4)Glc(?1-
G05555SB	Penp2S4Me(?1-4)6-deoxy-Hex3S(?1-	Penp2S4Me(a1-2)6-deoxy-Hex3S(?1-
G05577TR	D-Fuc(?1-?)Gal(?1-?)[Fuc(?1-?)]GlcNAc	D-Fuc(a1-2)Gal(b1-4)[Fuc(a1-4)]GlcNAc
G05578YQ	Gal3S(?1-?)GlcNAc(?1-?)Gal(?1-?)[Gal(?1-?)GlcNAc6S(?1-?)]GalNAc	Gal3S(b1-4)GlcNAc(b1-3)Gal(b1-3)[Gal(b1-4)GlcNAc6S(b1-6)]GalNAc
G05582CU	Glc4Me(?1-?)Glc	Glc4Me(a1-4)Glc
G05583JT	Gal(?1-?)GalNAc(?1-?)[Man?P(a1-2)Man(a1-6)]Man?P(a1-4)GlcN	Gal(b1-3)GalNAc(a1-3)[Man6PEtn(a1-2)Man(a1-6)]Man(a1-4)GlcN
G05622UK	Neu5Ac(?2-?)HexNAc(?1-?)HexNAc(?1-?)Man(a1-?)[Neu5Ac(?2-?)Hex(?1-?)HexNAc(?1-?)Man(a1-?)]Man(b1-4)GlcNAc(b1-4)[Fuc(?1-?)]GlcNAc	Neu5Ac(a2-3)HexNAc(b1-4)HexNAc(b1-2)Man(a1-6)[Neu5Ac(a2-3)Hex(b1-4)HexNAc(b1-2)Man(a1-3)]Man(a1-6)GlcNAc(b1-4)[Fuc(?1-?)]GlcNAc
G05583RF	L-Gal6S(a1-3)Gal(b1-4)L-Gal6S(a1-3)Gal(b1-4)3,6-Anhydro-L-Gal(a1-3)Gal(?1-	L-Gal6S(a1-3)Gal(b1-4)L-Gal6S(a1-3)Gal(b1-4)3,6-Anhydro-L-Gal(a1-3)Gal(?1-
G05621KB	Neu5Ac(a2-3/6)Gal(b1-4)[Fuc(a1-3)]GlcNAc(b1-2)[Gal(b1-4)GlcNAc(b1-4)]Man(a1-3)[GlcNAc(b1-4)][Gal(b1-4)GlcNAc(b1-2)[Gal(a1-3)Gal(b1-4)GlcNAc(b1-6)]Man(a1-6)]Man(b1-4)GlcNAc(b1-4)[Fuc(a1-6)]GlcNAc(?1-	Neu5Ac(a2-3/6)Gal(b1-4)[Fuc(a1-3)]GlcNAc(b1-2)[Gal(b1-4)GlcNAc(b1-4)]Man(a1-3)[GlcNAc(b1-4)][Gal(b1-4)GlcNAc(b1-2)[Gal(a1-3)Gal(b1-4)GlcNAc(b1-6)]Man(a1-6)]Man(b1-4)GlcNAc(b1-4)[Fuc(a1-6)]GlcNAc(?1-
G05633TS	Gal(b1-3)Gal?NAc(b1-	Gal(b1-3)GalNAc(b1-
G05662CH	GlcA(b1-2)Man(?1-	GlcA(b1-2)Man(?1-
G05678RU	Fuc(a1-4)GlcNAc(b1-2)Man(a1-3)[Gal(b1-3)[Fuc(a1-4)]GlcNAc(b1-2)Man(a1-6)][Xylf(b1-2)]Man(b1-4)GlcNAc(b1-4)[Fuc(a1-3)]GlcNAc(?1-	Fuc(a1-4)GlcNAc(b1-2)Man(a1-3)[Gal(b1-3)[Fuc(a1-4)]GlcNAc(b1-2)Man(a1-6)][Xylf(b1-2)]Man(b1-4)GlcNAc(b1-4)[Fuc(a1-3)]GlcNAc(?1-
G05595XY	Gal(b1-4)GlcNAc(b1-2)Man(a1-3)[Man(a1-3)[Man(a1-6)]Man(a1-6)]Man(b1-4)GlcNAc(b1-4)GlcNAc(?1-	Gal(b1-4)GlcNAc(b1-2)Man(a1-3)[Man(a1-3)[Man(a1-6)]Man(a1-6)]Man(b1-4)GlcNAc(b1-4)GlcNAc(?1-
G05599VD	GlcNAc(b1-?)[GlcNAc(b1-2)Man(?1-3)][GlcNAc(b1-2)Man(?1-6)]Man(b1-4)GlcNAc(b1-4)GlcNAc(b1-?)Fuc(?1-	GlcNAc(b1-4)[GlcNAc(a1-6)Man(a1-3)][GlcNAc(b1-4)Man(?1-6)]Man(b1-4)GlcNAc(b1-4)GlcNAc(b1-?)Fuc(?1-
G05620JQ	Gal(?1-?)Gal(b1-3)[GlcNAc(b1-6)]GalNAc-ol	Gal(a1-4)Gal(b1-3)[GlcNAc(b1-6)]GalNAc-ol
G05669ME	Fuc(?1-?)Gal(?1-?)[Fuc(?1-?)]GlcNAc(?1-?)Gal(?1-3)GalNAc(?1-	Fuc(a1-2)Gal(b1-3)[Fuc(a1-4)]GlcNAc(b1-3)Gal(b1-3)GalNAc(?1-
G05681KP	Fuc(?1-?)Gal(?1-?)QuiNAc	Fuc(a1-2)Gal(b1-3)QuiNAc
G05590DI	ManNAc(b1-2)Man(a1-3)[GlcNAc(b1-2)[GlcNAc(b1-6)]Man(a1-6)]Man(b1-4)GlcNAc(?1-	ManNAc(b1-2)Man(a1-3)[GlcNAc(b1-2)[GlcNAc(b1-6)]Man(a1-6)]Man(b1-4)GlcNAc(?1-
G05605NL	GalNAc(b1-4)GlcNAc(b1-2)Man(a1-3)[GlcNAc(b1-4)][Man(?1-?)Man(a1-6)]Man(b1-4)GlcNAc(b1-4)[Fuc(a1-6)]GlcNAc-ol	GalNAc(a1-3)GlcNAc(b1-2)Man(a1-3)[GlcNAc(b1-4)][Man(?1-?)Man(a1-6)]Man(b1-4)GlcNAc(b1-4)[Fuc(a1-6)]GlcNAc-ol
G05619YN	AllN2,6S2(a1-4)GalA(b1-4)AllN2,3,6S3(a1-4)Ido2S(?1-	AllN2,6S2(a1-4)GalA(b1-4)AllN2,3,6S3(a1-4)Ido2S(?1-
G05653II	Neu5Ac(a2-3)Gal(b1-4)GlcNAc(b1-2)Man(a1-?)[Gal(b1-4)GlcNAc(b1-2)Man(a1-?)]Man(b1-4)GlcNAc(b1-4)GlcNAc-ol	Neu5Ac(a1-6)Gal(a1-3)GlcNAc(b1-2)Man(a1-?)[Gal(b1-4)GlcNAc(b1-2)Man(a1-?)]Man(b1-4)GlcNAc(b1-4)GlcNAc-ol
G05684PH	Gal(b1-4)ManNAc(b1-2)[GlcNAc(b1-4)]Man(a1-3)[Gal(b1-4)GlcNAc(b1-2)[GlcNAc(b1-6)]Man(a1-6)]Man(b1-4)GlcNAc(b1-4)GlcNAc(?1-	Gal(b1-4)ManNAc(b1-2)[GlcNAc(b1-4)]Man(a1-3)[Gal(b1-4)GlcNAc(b1-2)[GlcNAc(b1-6)]Man(a1-6)]Man(b1-4)GlcNAc(b1-4)GlcNAc(?1-
G05595RG	D-Ara2,3,4Ac3(?1-	D-Ara2,3,4Ac3(?1-
G05677FQ	Qui4Me(?1-	Qui4Me(?1-
G05694MP	GlcA4Me(b1-6)Gal(b1-6)Gal(b1-6)Gal(b1-6)Gal?(?1-	GlcA4Me(b1-6)Gal(b1-6)Gal(b1-6)Gal(b1-6)Gal(?1-
G05699FF	Glc(?1-?)Glc(?1-?)[Glc(?1-?)]Glc(?1-?)Fru	Glc(a1-6)Glc(a1-4)[Glc(a1-6)]Glc(a1-1)Fru
G05702PU	Neu5Ac(a2-6)GalNAc(b1-4)GlcNAc(b1-2)Man(a1-?)[GalNAc(b1-4)GlcNAc(b1-2)Man(a1-?)]Man(b1-4)GlcNAc(b1-4)[Fuc(?1-6)]GlcNAc	Neu5Ac(a1-3)GalNAc(a1-6)GlcNAc(a1-6)Man(a1-?)[GalNAc(b1-4)GlcNAc(b1-2)Man(a1-?)]Man(b1-4)GlcNAc(b1-4)[Fuc(?1-6)]GlcNAc
G05722AL	D-Fuc(?1-?)Glc(?1-?)GlcA	D-Fuc(b1-2)Glc(b1-2)GlcA
G05715LA	Rha(a1-4)Gal(?1-	Rha(a1-4)Gal(?1-
G05736CP	Gal(a1-2)[Abe(a1-3)]Man(a1-4)Rha(a1-3)Gal(a1-2)[Abe(a1-3)]Man(a1-4)Rha(a1-3)Gal(a1-2)[Abe(a1-3)]Man(a1-4)Rha(a1-3)Gal(a1-2)[Abe(a1-3)]Man(a1-4)Rha(?1-	Gal(a1-2)[Abe(a1-3)]Man(a1-4)Rha(a1-3)Gal(a1-2)[Abe(a1-3)]Man(a1-4)Rha(a1-3)Gal(a1-2)[Abe(a1-3)]Man(a1-4)Rha(a1-3)Gal(a1-2)[Abe(a1-3)]Man(a1-4)Rha(?1-
G05750LG	Neu5Gc(a2-8)Neu5Gc(a2-3/6)Gal(b1-4)[Fuc(a1-3)]GlcNAc(b1-2)[Neu5Gc(a2-3/6)Gal(b1-4)GlcNAc(b1-4)]Man(a1-3)[Neu5Gc(a2-8)Neu5Gc(a2-3/6)Gal(b1-4)GlcNAc(b1-2)[Gal(a1-3)Gal(b1-4)GlcNAc(b1-6)]Man(a1-6)]Man(b1-4)GlcNAc(b1-4)GlcNAc(?1-	Neu5Gc(a2-8)Neu5Gc(a2-3/6)Gal(b1-4)[Fuc(a1-3)]GlcNAc(b1-2)[Neu5Gc(a2-3/6)Gal(b1-4)GlcNAc(b1-4)]Man(a1-3)[Neu5Gc(a2-8)Neu5Gc(a2-3/6)Gal(b1-4)GlcNAc(b1-2)[Gal(a1-3)Gal(b1-4)GlcNAc(b1-6)]Man(a1-6)]Man(b1-4)GlcNAc(b1-4)GlcNAc(?1-
G05777RN	Gal(b1-4)[?-Fuc?(?1-3)]Glc(?1-	Gal(a1-3)[Fuc(?1-3)]Glc(?1-
G05698HU	?-Gal(?1-3)[?-Gal(?1-6)]?-Gal(?1-3)?-Gal(?1-3)?-Gal(?1-	Man(a1-3)[Fuc(a1-3)]Man(b1-4)GlcNAc(b1-4)Glc(?1-
G05707QA	Neu5Gc(a2-3)Gal(b1-4)GlcNAc(b1-3)Gal(b1-4)GlcNAc(b1-3)Gal(b1-4)GlcNAc(b1-3)[Gal(b1-4)GlcNAc(b1-6)]Gal(b1-3)GalNAc(?1-	Neu5Gc(a2-3)Gal(b1-4)GlcNAc(b1-3)Gal(b1-4)GlcNAc(b1-3)Gal(b1-4)GlcNAc(b1-3)[Gal(b1-4)GlcNAc(b1-6)]Gal(b1-3)GalNAc(?1-
G05708IP	Fuc(a1-2)Gal(b1-3)[Fuc(a1-4)]GlcNAc(b1-3)[Fuc(a1-2)Gal(b1-3)GlcNAc(?1-3)Gal(b1-4)GlcNAc(b1-6)]Gal(b1-4)Glc(?1-	Fuc(b1-3)Gal(b1-3)[Fuc(a1-4)]GlcNAc(b1-3)[Fuc(a1-2)Gal(b1-3)GlcNAc(?1-3)Gal(b1-4)GlcNAc(b1-6)]Gal(b1-4)Glc(?1-
G05709XS	Xyl(a1-6)Glc(b1-4)[Xyl(a1-6)]Glc(b1-4)[Xyl(a1-6)]Glc(b1-4)Glc(b1-4)[Xyl(b1-2)][Xyl(a1-6)]Glc(b1-4)[Xyl(a1-6)]Glc(b1-4)[Fuc(a1-2)Gal(b1-2)Xyl(a1-6)]Glc(b1-4)Glc(?1-	Xyl(a1-6)Glc(b1-4)[Xyl(a1-6)]Glc(b1-4)[Xyl(a1-6)]Glc(b1-4)Glc(b1-4)[Xyl(b1-2)][Xyl(a1-6)]Glc(b1-4)[Xyl(a1-6)]Glc(b1-4)[Fuc(a1-2)Gal(b1-2)Xyl(a1-6)]Glc(b1-4)Glc(?1-
G05724XX	Gal(?1-?)[Fuc(?1-?)]GlcNAc(b1-3)[GalNAc(a1-3)[Fuc(a1-2)]Gal(?1-?)[Fuc(?1-?)]GlcNAc(b1-3)Gal(b1-4)GlcNAc(b1-6)]GalNAc-ol	Gal(b1-4)[Fuc(a1-3)]GlcNAc(b1-3)[GalNAc(a1-4)[Fuc(a1-2)]Gal(?1-?)[Fuc(?1-?)]GlcNAc(b1-3)Gal(b1-4)GlcNAc(b1-6)]GalNAc-ol
G05725MX	Man6P(?1-?)Man(?1-?)[Man(?1-?)Man(?1-?)]Man(?1-?)[Man(?1-?)Man(?1-?)Man(?1-?)]Man(?1-?)GlcNAc	Man6P(a1-2)Man(a1-3)[Man(a1-2)Man(a1-3)]Man(a1-3)[Man(a1-2)Man(a1-2)Man(a1-3)]Man(b1-4)GlcNAc
G05750HB	Gal(b1-3)Gal(b1-4)Gal?(?1-	Gal(b1-3)Gal(b1-4)Glc(?1-
G05715KG	Man(b1-4)GlcNAc(b1-4)[Fuc(a1-6)]Glc?NAc(?1-	Man(b1-4)GlcNAc(b1-4)[Fuc(a1-6)]GlcNAc(?1-
G05746KR	Hex4Me(?1-4)Hex(?1-4)Hex(?1-4)Hex(?1-4)[Hex(?1-6)]Hex(?1-	Hex4Me(b1-2)Hex(b1-4)Hex(b1-4)Hex(b1-4)[Hex(b1-2)]Hex(?1-
G05773WM	Gal(b1-4)GlcNAc(b1-2)[Gal(b1-4)GlcNAc(b1-4)][Gal(b1-4)GlcNAc(b1-6)]Man(a1-3)[Gal(b1-4)GlcNAc(b1-2)[Gal(b1-4)AllNAc(b1-6)]Man(a1-6)]Man(b1-4)GlcNAc(b1-4)[Fuc(a1-6)]GlcNAc(?1-	Gal(b1-4)GlcNAc(b1-2)[Gal(b1-4)GlcNAc(b1-4)][Gal(b1-4)GlcNAc(b1-6)]Man(a1-3)[Gal(b1-4)GlcNAc(b1-2)[Gal(b1-4)AllNAc(b1-6)]Man(a1-6)]Man(b1-4)GlcNAc(b1-4)[Fuc(a1-6)]GlcNAc(?1-
G05775OX	GlcNAc6S(b1-3)Gul6S(b1-4)GlcNAc6S(b1-3)Gal6S(b1-4)GlcNAc6S(?1-	GlcNAc6S(b1-3)Gul6S(b1-4)GlcNAc6S(b1-3)Gal6S(b1-4)GlcNAc6S(?1-
G05730HH	Abef5N(?1-	Abef5N(?1-
G05802UE	Hex??PEtn(?1-?)Hex?(?1-?)Hex??PEtn(?1-?)GlcN	GlcN(b1-4)GlcN(b1-4)GlcN(b1-4)GlcN
G05827UQ	Gal(b1-3)Gal(b1-4)GlcNAc(b1-?)[Gal(b1-4)GlcNAc(b1-?)]GalNAc	Gal(b1-3)Gal(b1-6)GlcNAc(b1-?)[Gal(b1-4)GlcNAc(b1-?)]GalNAc
G05856AB	Neu5Ac(?2-?)Gal(?1-?)GalNAc(?1-?)Gal(?1-?)GlcNAc	Neu5Ac(a2-3)Gal(b1-3)GalNAc(b1-4)Gal(b1-4)GlcNAc
G05856XO	D-Fuc(?1-?)Gal(?1-?)GalNAc(?1-?)Gal(?1-?)Gal(?1-?)Glc	D-Fuc(a1-2)Gal(b1-3)GalNAc(b1-3)Gal(a1-4)Gal(b1-4)Glc
G05858OP	Rha(?1-?)[GlcNAc(b1-?)]Man(a1-3)[Rha(?1-?)[GlcNAc(b1-?)]Man(a1-6)][Xylf(?1-?)]Man(b1-4)GlcNAc(b1-4)[Fuc(?1-?)]GlcNAc	Rha(a1-2)[GlcNAc(b1-2)]Man(a1-3)[Rha(b1-2)[GlcNAc(b1-2)]Man(a1-3)][Xylf(?1-?)]Man(b1-4)GlcNAc(b1-4)[Fuc(?1-?)]GlcNAc
G05873BY	GalNAc(b1-4)GlcA(b1-3)Gal?NAc(?1-	GalNAc(b1-4)GlcA(b1-3)GalNAc(?1-
G05878RT	GlcNAc4Me(?1-?)GalNAc(?1-?)[Gal(?1-?)]Gal(?1-?)Glc	GlcNAc4Me(b1-3)GalNAc(a1-3)[Gal(a1-2)]Gal(b1-4)Glc
G05882RK	Neu5Ac(?2-?)Gal(b1-3)GalNAc	Neu5Ac(a2-3)Gal(b1-3)GalNAc
G05884WQ	Gal(?1-?)Glc?NAc(?1-?)Gal?NAc(?1-?)Glc	Gal(b1-4)GlcNAc(b1-3)Gal(b1-4)Glc
G05838QS	Neu5Gc(a2-8)Neu5Gc(a2-3/6)Gal(b1-4)[Fuc(a1-3)]GlcNAc(b1-2)Man(a1-3)[GlcNAc(b1-4)][Neu5Gc(a2-3/6)Gal(b1-4)[Fuc(a1-3)]GlcNAc(b1-2)Man(a1-6)]Man(b1-4)GlcNAc(b1-4)[Fuc(a1-6)]GlcNAc(?1-	Neu5Gc(a2-8)Neu5Gc(a2-3/6)Gal(b1-4)[Fuc(a1-3)]GlcNAc(b1-2)Man(a1-3)[GlcNAc(b1-4)][Neu5Gc(a2-3/6)Gal(b1-4)[Fuc(a1-3)]GlcNAc(b1-2)Man(a1-6)]Man(b1-4)GlcNAc(b1-4)[Fuc(a1-6)]GlcNAc(?1-
G05851JA	Gal(a1-3)Gal(b1-4)GlcNAc(b1-2)[Gal(a1-3)Gal(b1-4)GlcNAc(b1-4)]Man(a1-3)[Neu5Gc(a2-3/6)Gal(b1-4)GlcNAc(b1-2)[Neu5Ac(a2-3/6)Gal(b1-4)GlcNAc(b1-6)]Man(a1-6)]Man(b1-4)GlcNAc(b1-4)GlcNAc(?1-	Gal(a1-3)Gal(b1-4)GlcNAc(b1-2)[Gal(a1-3)Gal(b1-4)GlcNAc(b1-4)]Man(a1-3)[Neu5Gc(a2-3/6)Gal(b1-4)GlcNAc(b1-2)[Neu5Ac(a2-3/6)Gal(b1-4)GlcNAc(b1-6)]Man(a1-6)]Man(b1-4)GlcNAc(b1-4)GlcNAc(?1-
G05854FB	Gal(a1-3)[GlcNAc(b1-3)Gal(b1-4)]Gal(b1-4)GlcNAc(b1-?)Man(a1-3)Man(b1-4)GlcNAc(b1-4)GlcNAc(?1-	Gal(b1-2)[GlcNAc(b1-3)Gal(b1-4)]Gal(b1-4)GlcNAc(b1-?)Man(a1-3)Man(b1-4)GlcNAc(b1-4)GlcNAc(?1-
G05858LU	Gal3Me4,6Cl2(a1-2)Abe(a1-3)Man(?1-	Gal3Me4,6Cl2(a1-2)Abe(a1-3)Man(?1-
G05871NN	GalNAc4S(b1-4)GlcNAc(b1-2)Man(a1-3/6)[GalNAc(b1-4)GlcNAc(b1-2)Man(a1-3/6)][GlcNAc(b1-4)]Man(b1-4)GlcNAc(b1-4)[Fuc(a1-6)]GlcNAc(?1-	GalNAc4S(b1-4)GlcNAc(b1-2)Man(a1-3/6)[GalNAc(b1-4)GlcNAc(b1-2)Man(a1-3/6)][GlcNAc(b1-4)]Man(b1-4)GlcNAc(b1-4)[Fuc(a1-6)]GlcNAc(?1-
G05788RB	Gal3Me(b1-6)Gal3Me(b1-3)[Gal3Me(b1-6)]GalNAc(b1-4)GlcNAc(b1-2)Man(a1-3)[Gal3Me(b1-6)Gal3Me(b1-3)[Gal3Me(b1-6)Gal3Me(b1-6)]GalNAc(b1-4)GlcNAc(b1-2)Man(a1-6)][Xyl(b1-2)]Man(b1-4)GlcNAc(b1-4)[Fuc(a1-6)]GlcNAc(?1-	Gal3Me(b1-6)Gal3Me(b1-3)[Gal3Me(b1-6)]GalNAc(b1-4)GlcNAc(b1-2)Man(a1-3)[Gal3Me(b1-6)Gal3Me(b1-3)[Gal3Me(b1-6)Gal3Me(b1-6)]GalNAc(b1-4)GlcNAc(b1-2)Man(a1-6)][Xyl(b1-2)]Man(b1-4)GlcNAc(b1-4)[Fuc(a1-6)]GlcNAc(?1-
G05821SL	Gal(b1-4)Glc?NAc(b1-3)Gal?NAc(b1-4)Glc	Gal(b1-4)GlcNAc(b1-3)Gal(b1-4)Glc
G05858OG	Man(?1-?)Man(?1-?)[Man(?1-?)]GlcNAc(?1-?)[Man(?1-?)[Man(?1-?)]GlcNAc(?1-?)][Fuc(?1-?)]GlcNAc(?1-	Man(a1-3)Man(a1-6)[Man(a1-3)]GlcNAc(b1-4)[Man(a1-6)[Man(a1-3)]GlcNAc(b1-4)][Fuc(a1-6)]GlcNAc(?1-
G05860UT	Glc(?1-?)[Xyl(?1-?)]Rha(?1-?)Ara	Glc(b1-3)[Xyl(b1-4)]Rha(a1-2)Ara
G05874CB	Gal(?1-?)GlcNAc(b1-3)[Fuc(a1-2)]Gal(b1-4)GlcNAc(b1-3)GalNAc-ol	Gal(b1-3)GlcNAc(b1-3)[Fuc(a1-2)]Gal(b1-4)GlcNAc(b1-3)GalNAc-ol
G05786ES	Neu5Ac(a2-3)Gal(b1-4)GlcNAc(b1-2)[Neu5Ac(a2-3)Gal(b1-4)GlcNAc(b1-4)]Man(a1-3)[Neu5Ac(a2-3)Gal(b1-4)GlcNAc(b1-2)[Neu5Ac(a2-6)GalNAc(b1-4)GlcNAc(b1-6)]Man(a1-6)]Man(b1-4)GlcNAc(b1-4)[Fuc(a1-6)]Glc?NAc(?1-	Neu5Ac(a2-3)Gal(b1-4)GlcNAc(b1-2)[Neu5Ac(a2-3)Gal(b1-4)GlcNAc(b1-4)]Man(a1-3)[Neu5Ac(a2-3)Gal(b1-4)GlcNAc(b1-2)[Neu5Ac(a2-6)GalNAc(b1-4)GlcNAc(b1-6)]Man(a1-6)]Man(b1-4)GlcNAc(b1-4)[Fuc(a1-6)]GlcNAc(?1-
G05816DR	GlcNAc(b1-2)Man(a1-3)[Neu5Ac(a2-6)Gal(b1-4)GlcNAc(b1-2)Man(a1-6)]Man(b1-4)Glc?NAc(?1-	GlcNAc(b1-2)Man(a1-3)[Neu5Ac(a2-6)Gal(b1-4)GlcNAc(b1-2)Man(a1-6)]Man(b1-4)GlcNAc(?1-
G05820RM	Rha(a1-2)Ara?4S(?1-	Rha(a1-2)Glc(?1-
G05827WI	GlcNAc(b1-2)[GlcNAc(?1-?)Gal(?1-?)GlcNAc(?1-?)Gal(b1-4)GlcNAc(b1-6)]Man(?1-?)[GlcNAc(b1-2)Man(?1-?)]Man(?1-?)GlcNAc(?1-?)GlcNAc(?1-	GlcNAc(b1-3)[GlcNAc(b1-4)Gal(b1-3)GlcNAc(a1-6)Gal(a1-3)GlcNAc(b1-4)]Man(b1-4)[GlcNAc(b1-2)Man(?1-?)]Man(?1-?)GlcNAc(?1-?)GlcNAc(?1-
G05851XY	Glc(a1-4)Glc(a1-4)Glc(a1-4)Glc(a1-4)Glc?(?1-	Glc(a1-4)Glc(a1-4)Glc(a1-4)Glc(a1-4)Glc(?1-
G05799FE	Fuc(a1-2)Gal(b1-3)[Fuc(a1-4)]ManNAc(b1-3)[Gal(b1-3)GlcNAc(b1-3)Gal(b1-4)[Fuc(a1-3)]GlcNAc(b1-6)]Gal(b1-4)Glc(?1-	Fuc(a1-2)Gal(b1-3)[Fuc(a1-4)]ManNAc(b1-3)[Gal(b1-3)GlcNAc(b1-3)Gal(b1-4)[Fuc(a1-3)]GlcNAc(b1-6)]Gal(b1-4)Glc(?1-
G05809DB	Gal(?1-3)[Fuc(a1-4)]GlcNAc(b1-3)Gal(b1-4)[Fuc(a1-3)]Glc(?1-	Gal(b1-3)[Fuc(a1-4)]GlcNAc(b1-3)Gal(b1-4)[Fuc(a1-3)]Glc(?1-
G05872BS	Hex(?1-4)HexNAc6N(?1-	Hex(b1-3)HexNAc6N(?1-
G05851DC	GalN6Me(?1-	GalN6Me(?1-
G05892LT	GlcNAc(?1-?)[Fuc(?1-?)]GlcNAc(?1-?)[Fuc(?1-?)Gal(?1-?)]GalNAc	GlcNAc(b1-3)[Fuc(a1-4)]GlcNAc(b1-6)[Fuc(a1-2)Gal(b1-3)]GalNAc
G05892OY	Neu7,9Ac2(a2-3)Gal(b1-3)Gal?NAc(?1-	Neu7,9Ac2(a2-3)Gal(b1-3)GalNAc(?1-
G05913VV	Glc(?1-?)Glc(?1-?)Rib	Glc(a1-6)Glc(b1-4)Rib
G05914MZ	Glc(a1-4)[Glc(a1-6)]Glc(a1-4)Glc(a1-4)Glc(a1-4)Glc(a1-4)Glc?(?1-	Glc(a1-4)[Glc(a1-6)]Glc(a1-4)Glc(a1-4)Glc(a1-4)Glc(a1-4)Glc(?1-
G05920DM	Glc(a1-3)Glc(a1-3)[Glc(a1-6)]Glc?(?1-	Glc(a1-3)Glc(a1-3)[Glc(a1-6)]Glc(?1-
G05921MU	Col(?1-?)Gal(?1-?)GlcNAc(?1-?)Gal(?1-?)GalNAc	Col(a1-2)Gal(b1-3)GlcNAc(b1-3)Gal(b1-3)GalNAc
G05903DN	GlcNAc(b1-4)GlcNAc(b1-4)GlcNAc(b1-?)GlcNAc	GlcNAc(b1-4)GlcNAc(b1-4)GlcNAc(b1-?)GlcNAc
G05903QN	Gal(a1-3)Gal(b1-4)GlcNAc(b1-2)[Gal(a1-3)Gal(b1-4)GlcNAc(b1-4)]Man(a1-3)[Neu5Ac(a2-3/6)Gal(b1-4)GlcNAc(b1-2)[Neu5Ac(a2-3/6)Gal(b1-4)GlcNAc(b1-6)]Man(a1-6)]Man(b1-4)GlcNAc(b1-4)[Fuc(a1-6)]GlcNAc(?1-	Gal(a1-3)Gal(b1-4)GlcNAc(b1-2)[Gal(a1-3)Gal(b1-4)GlcNAc(b1-4)]Man(a1-3)[Neu5Ac(a2-3/6)Gal(b1-4)GlcNAc(b1-2)[Neu5Ac(a2-3/6)Gal(b1-4)GlcNAc(b1-6)]Man(a1-6)]Man(b1-4)GlcNAc(b1-4)[Fuc(a1-6)]GlcNAc(?1-
G05925KL	Neu5Ac(?2-?)Neu5Ac(?2-?)GlcNAc(?1-?)GlcNAc(?1-	Neu5Ac(a2-8)Neu5Ac(a2-6)GlcNAc(b1-4)GlcNAc(?1-
G05942MT	Glc(b1-2)[Glc(b1-4)Glc(b1-3)]D-Fuc(?1-	Glc(b1-2)[Glc(b1-4)Glc(b1-3)]D-Fuc(?1-
G05944GC	GalNAc(a1-3)[Fuc(a1-2)]Gal(b1-4)[Fuc(a1-3)]GlcNAc(b1-2)Man(a1-?)[Neu5Ac(a2-3)Gal(b1-4)GlcNAc(b1-2)Man(a1-?)]Man(b1-4)GlcNAc(b1-4)[Fuc(a1-6)]GlcNAc(?1-	GalNAc(a1-3)[Fuc(a1-6)]Gal(b1-4)[Fuc(a1-3)]GlcNAc(b1-2)Man(a1-?)[Neu5Ac(a2-3)Gal(b1-4)GlcNAc(b1-2)Man(a1-?)]Man(b1-4)GlcNAc(b1-4)[Fuc(a1-6)]GlcNAc(?1-
G05947LR	GalNAc?S(b1-4)GlcNAc(b1-2)Man(a1-3)[Gal(b1-4)[Fuc(a1-3)]GlcNAc(b1-2)Man(a1-6)]Man(b1-4)GlcNAc(b1-4)[Fuc(a1-6)]GlcNAc(?1-	Gal(b1-4)GlcNAc(b1-2)Man(a1-3)[Gal(b1-4)[Fuc(a1-3)]GlcNAc(b1-2)Man(a1-6)]Man(b1-4)GlcNAc(b1-4)[Fuc(a1-6)]GlcNAc(?1-
G05955DX	GlcN(b1-4)GlcNAc(b1-4)GlcN(b1-4)GlcN(b1-4)GlcNAc(b1-4)GlcNAc(?1-	GlcN(b1-4)GlcNAc(b1-4)GlcN(b1-4)GlcN(b1-4)GlcNAc(b1-4)GlcNAc(?1-
G05970LI	Ara?(a1-2)Glc(?1-	Rha(a1-2)Glc(?1-
G05895IX	GalNAc(?1-?)[Fuc(?1-?)]Gal(?1-?)GlcNAc(?1-?)[Fuc(?1-?)Gal(?1-?)GlcNAc(?1-?)]Gal(?1-?)GlcNAc(?1-?)Gal(?1-?)Gal(?1-?)Glc	GalNAc(a1-3)[Fuc(a1-2)]Gal(b1-4)GlcNAc(b1-3)[Fuc(a1-2)Gal(b1-4)GlcNAc(b1-6)]Gal(b1-4)GlcNAc(b1-3)Gal(b1-4)Gal(b1-4)Glc
G05915MC	GlcNAc(b1-2)Man(a1-3)[Gal(a1-?)Gal(b1-?)GlcNAc(b1-2)Man(a1-6)]Man(b1-4)GlcNAc(b1-4)GlcNAc(b1-	GlcNAc(a1-3)Man(b1-4)[Gal(a1-?)Gal(b1-?)GlcNAc(b1-2)Man(a1-6)]Man(b1-4)GlcNAc(b1-4)GlcNAc(b1-
G05920DK	Gal(b1-3)GalNAc(a1-3)GlcNAc(b1-2)Rha?(?1-	Gal(b1-3)GalNAc(a1-3)GlcNAc(b1-2)Man(?1-
G05937CB	Hex2F(?1-4)Hex	Hex2F(b1-3)Hex
G05918BG	Rha(a1-4)Gal?(?1-	Rha(a1-4)Glc(?1-
G05919XT	Glc(a1-6)Glc(?1-?)Fru?(?2-	Glc(a1-6)Glc(Glc)Fru?(?2-
G05927BF	GalA2NAc(b1-4)GlcNAc(?1-	GalA2NAc(b1-4)GlcNAc(?1-
G05955QM	Hex3,6Ac2(?1-4)Hex2,3,6Ac3(?1-	Hex3,6Ac2(a1-2)Hex2,3,6Ac3(?1-
G05908ST	Hex2,3,4,6Ac4(?1-3)[HexNAc3,4,6Ac3(?1-6)]HexNAc4Ac(?1-	Hex2,3,4,6Ac4(a1-3)[HexNAc3,4,6Ac3(b1-4)]HexNAc4Ac(?1-
G05941MO	Gal3Me(b1-3)GalNAc(b1-4)ManNAc(b1-2)Man(a1-3)[Gal3Me(b1-3)GalNAc(b1-4)GlcNAc(b1-2)Man(a1-6)]Man(b1-4)GlcNAc(b1-4)[Fuc(a1-6)]GlcNAc(?1-	Gal3Me(b1-3)GalNAc(b1-4)ManNAc(b1-2)Man(a1-3)[Gal3Me(b1-3)GalNAc(b1-4)GlcNAc(b1-2)Man(a1-6)]Man(b1-4)GlcNAc(b1-4)[Fuc(a1-6)]GlcNAc(?1-
G06025TY	Gal(?1-?)[Fuc(?1-?)][Fuc(?1-?)]Gal(?1-?)[Gal(?1-?)]Gal(?1-?)Man	Gal(b1-3)[Fuc(a1-2)][Fuc(a1-2)]Gal(b1-6)[Gal(b1-6)]Gal(b1-6)Man
G06056CA	IdoA(?1-?)GlcN2S(?1-?)GlcA	IdoA(a1-4)GlcN2S(a1-4)GlcA
G06068CX	Fuc2Me(?1-?)Rha2Me(?1-?)Rha2,4Me2	Fuc2Me(a1-3)Rha2Me(a1-3)Rha2,4Me2
G05990BK	Glc(a1-2)Rha(a1-6)Glc(?1-	Glc(a1-2)Rha(a1-6)Glc(?1-
G05999EY	Neu5Ac(?2-?)Gal(?1-?)[Fuc(?1-?)]GlcNAc(?1-?)Man(?1-?)[Neu5Ac(?2-?)Gal(?1-?)GlcNAc(?1-?)Man(?1-?)][GlcNAc(?1-?)]Man(?1-?)GlcNAc(?1-?)[Fuc(?1-?)]GlcNAc(?1-	Neu5Ac(a2-3)Gal(b1-4)[Fuc(a1-3)]GlcNAc(b1-2)Man(a1-3)[Neu5Ac(a2-3)Gal(b1-4)GlcNAc(b1-2)Man(a1-3)][GlcNAc(b1-4)]Man(b1-4)GlcNAc(b1-4)[Fuc(a1-6)]GlcNAc(?1-
G06014DX	Glc(b1-?)D-Fuc3Me(?1-	Glc(b1-4)D-Fuc3Me(?1-
G06023TY	Gal(a1-3)Gal(b1-4)GlcNAc(b1-2)[Gal(b1-4)GlcNAc(b1-4)]Man(a1-3)[Neu5Gc(a2-3/6)Gal(b1-4)GlcNAc(b1-2)[Neu5Ac(a2-3/6)Gal(b1-4)GlcNAc(b1-6)]Man(a1-6)]Man(b1-4)GlcNAc(b1-4)GlcNAc(?1-	Gal(a1-3)Gal(b1-4)GlcNAc(b1-2)[Gal(b1-4)GlcNAc(b1-4)]Man(a1-3)[Neu5Gc(a2-3/6)Gal(b1-4)GlcNAc(b1-2)[Neu5Ac(a2-3/6)Gal(b1-4)GlcNAc(b1-6)]Man(a1-6)]Man(b1-4)GlcNAc(b1-4)GlcNAc(?1-
G06025YO	Glc(a1-4)Xyl(a1-4)Xyl(a1-4)Glc(?1-	Glc(a1-4)Xyl(a1-4)Xyl(a1-4)Glc(?1-
G06026EY	Neu5Ac(a2-3/6)Gal(b1-4)[Fuc(a1-3)]GlcNAc(b1-2)[Neu5Ac(a2-3/6)Gal(b1-4)GlcNAc(b1-4)]Man(a1-3)[GlcNAc(b1-4)][Neu5Ac(a2-3/6)Gal(b1-4)GlcNAc(b1-2)[Neu5Ac(a2-3/6)Gal(b1-4)[Fuc(a1-3)]GlcNAc(b1-6)]Man(a1-6)]Man(b1-4)GlcNAc(b1-4)[Fuc(a1-6)]GlcNAc(?1-	Neu5Ac(a2-3/6)Gal(b1-4)[Fuc(a1-3)]GlcNAc(b1-2)[Neu5Ac(a2-3/6)Gal(b1-4)GlcNAc(b1-4)]Man(a1-3)[GlcNAc(b1-4)][Neu5Ac(a2-3/6)Gal(b1-4)GlcNAc(b1-2)[Neu5Ac(a2-3/6)Gal(b1-4)[Fuc(a1-3)]GlcNAc(b1-6)]Man(a1-6)]Man(b1-4)GlcNAc(b1-4)[Fuc(a1-6)]GlcNAc(?1-
G06060SQ	Man(a1-P-6)Gal(b1-4)Man(?1-	Man(a1-P-6)Gal(b1-4)Man(?1-
G06070ZH	Gal(?1-?)GlcNAc(?1-?)Man(a1-?)[Man(a1-?)]Man(b1-4)GlcNAc(b1-4)[Fuc(?1-6)]GlcNAc(?1-	Gal(b1-4)GlcNAc(b1-2)Man(a1-3)[Man(a1-6)]Man(a1-6)GlcNAc(b1-4)[Fuc(?1-6)]GlcNAc(?1-
G05986SH	Man(a1-6)Man(a1-?)[GlcNAc(?1-?)Man(a1-3)]Man(b1-4)GlcNAc(b1-4)[Fuc(a1-?)]GlcNAc(b1-	Man(a1-6)Man(b1-2)[GlcNAc(a1-6)Man(a1-3)]Man(b1-4)GlcNAc(b1-4)[Fuc(a1-?)]GlcNAc(b1-
G05992MK	Hex(?1-3)Hex(?1-3)Pen	Hex(b1-4)Hex(b1-4)Pen
G06006PZ	Gal(?1-3)[Neu5Ac(a2-3)Gal(?1-?)GlcNAc(b1-6)]GalNAc(a1-3)[Neu5Ac(a2-6)]GalNAc-ol	Gal(b1-3)[Neu5Ac(b1-4)Gal(?1-?)GlcNAc(b1-6)]GalNAc(a1-3)[Neu5Ac(a2-6)]GalNAc-ol
G06037QS	Gal(a1-3)Gal(b1-4)[Fuc(a1-3)]GlcNAc(b1-2)[Neu5Gc(a2-3/6)Gal(b1-4)GlcNAc(b1-4)]Man(a1-3)[GlcNAc(b1-4)][Neu5Gc(a2-3/6)Gal(b1-4)GlcNAc(b1-2)[Neu5Ac(a2-3/6)Gal(b1-4)[Fuc(a1-3)]GlcNAc(b1-6)]Man(a1-6)]Man(b1-4)GlcNAc(b1-4)GlcNAc(?1-	Gal(a1-3)Gal(b1-4)[Fuc(a1-3)]GlcNAc(b1-2)[Neu5Gc(a2-3/6)Gal(b1-4)GlcNAc(b1-4)]Man(a1-3)[GlcNAc(b1-4)][Neu5Gc(a2-3/6)Gal(b1-4)GlcNAc(b1-2)[Neu5Ac(a2-3/6)Gal(b1-4)[Fuc(a1-3)]GlcNAc(b1-6)]Man(a1-6)]Man(b1-4)GlcNAc(b1-4)GlcNAc(?1-
G05994GN	Gal(b1-3)GlcNAc(b1-6)Gal?(?1-	Gal(b1-3)GlcNAc(b1-6)GalNAc(?1-
G06073EY	Glc(b1-4)Rha?(?1-	Glc(b1-4)Glc(?1-
G06076TJ	Glc(a1-3)FucNAc(a1-3)GlcNAc(a1-3)FucNAc(a1-4)Glc?(?1-	Glc(a1-3)FucNAc(a1-3)GlcNAc(a1-3)FucNAc(a1-4)Glc(?1-
G06042VA	GlcNAc(b1-4)Man(a1-3)[Man(a1-6)][Xyl(b1-2)]Man(b1-4)GlcNAc(b1-4)[Fuc(a1-3)]GlcNAc(?1-	GlcNAc(b1-4)Man(a1-3)[Man(a1-6)][Xyl(b1-2)]Man(b1-4)GlcNAc(b1-4)[Fuc(a1-3)]GlcNAc(?1-
G06057UX	Tal(b1-4)GlcNAc(b1-3)[Gal(b1-4)GlcNAc(b1-4)]Man(a1-3)[Gal(b1-4)GlcNAc(b1-2)[Gal(b1-4)AllNAc(b1-6)]Man(a1-6)]Man(b1-4)GlcNAc(b1-4)GlcNAc(?1-	Tal(b1-4)GlcNAc(b1-3)[Gal(b1-4)GlcNAc(b1-4)]Man(a1-3)[Gal(b1-4)GlcNAc(b1-2)[Gal(b1-4)AllNAc(b1-6)]Man(a1-6)]Man(b1-4)GlcNAc(b1-4)GlcNAc(?1-
G06058YE	Glc4N(?1-4)GlcNAc(?1-	Glc4N(a1-4)GlcNAc(?1-
G06060AV	Fru(?2-1a)[Gal(a1-6)]Glc	Fru(?2-1a)[Gal(a1-6)]Glc
G05980DS	6-deoxy-Hexf3Me(?1-	6-deoxy-Hexf3Me(?1-
G05992NV	D-AltA(?1-	D-AltA(?1-
G06014ED	Xylf2,3Ac2(?1-	Xylf2,3Ac2(?1-
G06108YJ	Tyv(?1-?)Man	Tyv(a1-3)Man
G06149HH	Fuc(?1-?)Gal(?1-?)GalNAc(?1-?)[Neu5Gc(?2-?)]Gal(?1-?)Glc	Fuc(a1-2)Gal(b1-3)GalNAc(b1-4)[Neu5Gc(a2-3)]Gal(b1-4)Glc
G06087NW	Neu5Ac(?2-?)[Fuc(?1-?)Gal(b1-3)]GalNAc(a1-	Neu5Ac(a2-6)[Fuc(a1-2)Gal(b1-3)]GalNAc(a1-
G06100NA	GalNAc?S(b1-4)GlcNAc(b1-2)Man(a1-3)[Man(a1-3)[Man(a1-6)]Man(a1-6)]Man(b1-4)GlcNAc(b1-4)[Fuc(a1-6)]GlcNAc	GalNAc4S(b1-4)GlcNAc(b1-2)Man(a1-3)[Man(a1-3)[Man(a1-6)]Man(a1-6)]Man(b1-4)GlcNAc(b1-4)[Fuc(a1-6)]GlcNAc
G06109OV	Gal(b1-3)[Fuc(a1-4)]GlcNAc(b1-3)[Gal(b1-3)GlcNAc(b1-3)[Gal(?1-?)GlcNAc(?1-6)]Gal(?1-?)GlcNAc(?1-6)]Gal(b1-4)Glc	Gal(b1-4)[Fuc(b1-6)]GlcNAc(b1-4)[Gal(b1-6)GlcNAc(b1-3)[Gal(?1-?)GlcNAc(?1-6)]Gal(?1-?)GlcNAc(?1-6)]Gal(b1-4)Glc
G06149AZ	Neu5Ac(a2-3)Gal(b1-3)[Neu5Ac(a2-3)Gal(b1-?)[Fuc(a1-?)]GlcNAc(b1-6)]GalNAc-ol	Neu5Ac(b1-4)Gal(a1-3)[Neu5Ac(a2-3)Gal(b1-?)[Fuc(a1-?)]GlcNAc(b1-6)]GalNAc-ol
G06098SY	Man(?1-?)Man(a1-3)[Man(?1-?)Man(?1-?)[Man(?1-?)]Man(a1-6)]Man(b1-4)GlcNAc(b1-4)GlcNAc(b1-	Man(a1-2)Man(a1-2)[Man(a1-6)Man(a1-3)[Man(?1-?)]Man(a1-6)]Man(b1-4)GlcNAc(b1-4)GlcNAc(b1-
G06127GK	GlcA(a1-4)Xyl(?1-	GlcA(a1-4)Xyl(?1-
G06143MT	ManNAc(b1-2)[GlcNAc(b1-4)]Man(a1-3)[GlcNAc(b1-2)[GlcNAc(b1-6)]Man(a1-6)]Man(b1-4)GlcNAc(b1-4)GlcNAc(?1-	ManNAc(b1-2)[GlcNAc(b1-4)]Man(a1-3)[GlcNAc(b1-2)[GlcNAc(b1-6)]Man(a1-6)]Man(b1-4)GlcNAc(b1-4)GlcNAc(?1-
G06185JX	Gal(?1-?)[Fuc(?1-?)]Gal(?1-?)GlcNAc(?1-?)Gal(?1-?)GlcNAc(?1-?)[Gal(?1-?)[Fuc(?1-?)]Gal(?1-?)GlcNAc(?1-?)]Gal(?1-?)GlcNAc(?1-?)Gal(?1-?)GlcNAc(?1-?)Gal(?1-?)Glc	Gal(a1-3)[Fuc(a1-2)]Gal(b1-4)GlcNAc(b1-3)Gal(b1-4)GlcNAc(b1-6)[Gal(a1-3)[Fuc(a1-2)]Gal(b1-4)GlcNAc(b1-6)]Gal(b1-4)GlcNAc(b1-3)Gal(b1-4)GlcNAc(b1-3)Gal(b1-4)Glc
G06187MA	GalNAc(?1-?)[Neu5Ac1N(?2-?)]Gal(?1-?)Glc	GalNAc(b1-4)[Neu5Ac1N(a2-3)]Gal(b1-4)Glc
G06187MQ	Gal(b1-?)GlcNAc(b1-3)[Fuc(a1-2)Gal(b1-?)GlcNAc(b1-6)]GalNAc	Gal(b1-4)GlcNAc(b1-4)[Fuc(a1-2)Gal(b1-?)GlcNAc(b1-6)]GalNAc
G06187YC	Neu5Ac(a2-6)Gal(b1-4)GlcNAc(b1-3)[Neu5Ac(a2-6)Gal(b1-4)GlcNAc(b1-6)]Gal(b1-4)GlcNAc(b1-3)Gal?(?1-	Neu5Ac(a2-6)Gal(b1-4)GlcNAc(b1-3)[Neu5Ac(a2-6)Gal(b1-4)GlcNAc(b1-6)]Gal(b1-4)GlcNAc(b1-3)Gal(?1-
G06195KU	Gal(?1-?)[GlcA3S(?1-?)]Gal(?1-?)[Fuc(?1-?)]Gal(?1-?)GalNAc	Gal(b1-4)[GlcA3S(b1-3)]Gal(b1-3)[Fuc(a1-2)]Gal(b1-3)GalNAc
G06198TM	Glc(?1-?)Gal(?1-?)GlcN(?1-?)GlcA	Glc(a1-4)Gal(b1-4)GlcN(a1-4)GlcA
G06227KP	Fuc(?1-?)GalNAc	Fuc(a1-3)GalNAc
G06270DH	Fuc(?1-?)Gal3N(?1-?)[Fuc(?1-?)]GlcNAc	Fuc(a1-2)Gal3N(b1-4)[Fuc(a1-3)]GlcNAc
G06275FY	Fuc(?1-?)Gal(?1-?)[GlcNAc?S(?1-?)]GalNAc	Fuc(a1-2)Gal(b1-3)[GlcNAc6S(a2-6)]GalNAc
G06193LD	Gal(b1-?)GlcNAc(b1-?)Man(a1-?)Man(b1-4)GlcNAc(b1-4)[Fuc(a1-?)]GlcNAc(?1-	Gal(b1-4)GlcNAc(b1-2)Man(a1-6)Man(a1-6)GlcNAc(b1-4)[Fuc(a1-?)]GlcNAc(?1-
G06234BJ	Fuc(a1-2)Gal(a1-3)Gal(a1-4)Gal(b1-3)[Fuc(a1-2)]Gal(b1-3)[Fuc(a1-2)Gal(a1-3)Gal(a1-4)Gal(b1-4)GlcNAc(b1-6)]GalNAc(?1-	Fuc(a1-2)Gal(a1-3)Gal(a1-4)Gal(b1-3)[Fuc(a1-2)]Gal(b1-3)[Fuc(a1-2)Gal(a1-3)Gal(a1-4)Gal(b1-4)GlcNAc(b1-6)]GalNAc(?1-
G06236VH	Gal(b1-4)[Fuc(a1-3)]GlcNAc(b1-2)[Gal(a1-3)Gal(b1-4)GlcNAc(b1-4)]Man(a1-3)[Gal(b1-4)GlcNAc(b1-3)Gal(b1-4)GlcNAc(b1-2)[Gal(b1-4)[Fuc(a1-3)]GlcNAc(b1-6)]Man(a1-6)]Man(b1-4)GlcNAc(b1-4)[Fuc(a1-6)]GlcNAc(?1-	Gal(b1-4)[Fuc(a1-3)]GlcNAc(b1-2)[Gal(a1-3)Gal(b1-4)GlcNAc(b1-4)]Man(a1-3)[Gal(b1-4)GlcNAc(b1-3)Gal(b1-4)GlcNAc(b1-2)[Gal(b1-4)[Fuc(a1-3)]GlcNAc(b1-6)]Man(a1-6)]Man(b1-4)GlcNAc(b1-4)[Fuc(a1-6)]GlcNAc(?1-
G06242MI	Neu5Ac(?2-?)Gal(b1-?)GlcNAc(b1-?)Man(?1-?)[Neu5Ac(?2-?)Gal(b1-?)GlcNAc(?1-?)]Man(?1-?)[GlcNAc(?1-?)]Man(?1-?)[Fuc(?1-?)]GlcNAc(?1-	Neu5Ac(a2-3)Gal(b1-4)GlcNAc(b1-2)Man(a1-3)[Neu5Ac(a2-3)Gal(b1-4)GlcNAc(b1-2)]Man(a1-3)[GlcNAc(b1-4)]Man(b1-4)[Fuc(a1-6)]GlcNAc(?1-
G06256ET	Fuc(a1-2)Gal(b1-4)Qui(?1-	Fuc(a1-2)Gal(b1-4)Qui(?1-
G06198RA	Neu5Ac(?2-?)[Neu5Ac?Ac(?2-?)Gal(b1-3)]GalNAc(a1-	Neu5Ac(a2-6)[Neu5Ac(a2-3)Gal(b1-3)]GalNAc(a1-
G06212UJ	Neu5Ac(a2-?)Gal(b1-4)GlcNAc(b1-2)Man(a1-3)[Man(a1-?)Man(a1-6)]Man(b1-4)GlcNAc(b1-4)GlcNAc(b1-	Neu5Ac(a2-6)Gal(a1-3)GlcNAc(b1-2)Man(a1-3)[Man(a1-?)Man(a1-6)]Man(b1-4)GlcNAc(b1-4)GlcNAc(b1-
G06225LL	Neu5Ac(a2-3)Gal(b1-3)[Neu5Ac(a2-?)GlcNAc?S(b1-6)]GalNAc	Neu5Ac(a2-3)Gal(b1-3)[Neu5Ac(GlcNAc)GlcNAc?S(b1-6)]GalNAc
G06229TQ	Glc(a1-3)[Rha(?1-4)]Glc(?1-	Glc(a1-2)[Rha(?1-4)]Glc(?1-
G06258LX	GlcNAc(b1-?)Man(a1-3)[Man(a1-?)Man(a1-6)]Man(b1-4)GlcNAc(b1-4)[Fuc(a1-6)]GlcNAc(b1-	GlcNAc(b1-2)Man(a1-3)[Man(a1-?)Man(a1-6)]Man(b1-4)GlcNAc(b1-4)[Fuc(a1-6)]GlcNAc(b1-
G06258WW	Gal(b1-4)GlcNAc(?1-?)Man(a1-3)[GlcNAc(b1-2)Man(a1-6)]Man(b1-4)GlcNAc(b1-4)GlcNAc(b1-	Gal(b1-2)GlcNAc(?1-?)Man(a1-3)[GlcNAc(b1-2)Man(a1-6)]Man(b1-4)GlcNAc(b1-4)GlcNAc(b1-
G06263ZF	?-Glc?(b1-3)?-Glc?(b1-3)?-Glc?(b1-3)[?-Glc?(b1-3)?-Glc?(b1-3)?-Glc?(b1-3)?-Glc?(b1-3)?-Glc?(b1-3)?-Glc?(b1-6)]?-Glc?(b1-3)?-Glc?(b1-3)?-Glc?(b1-3)?-Glc?(b1-3)?-Glc-ol	Glc(b1-3)Glc(b1-3)Glc(b1-3)[Glc(b1-3)Glc(b1-3)Glc(b1-3)Glc(b1-3)Glc(b1-3)Glc(b1-6)]Glc(b1-3)Glc(b1-3)Glc(b1-3)Glc(b1-3)Glc
G06280YE	HexA2S(?1-4)HexN2,3S2(?1-4)HexA2S(?1-4)HexNAc6S	HexA2S(a1-4)HexN2,3S2(b1-4)HexA2S(a1-4)HexNAc6S
G06283PN	Fuc(a1-2)Gal(b1-4)GlcNAc(b1-3)[Fuc(a1-2)Gal(b1-4)GlcNAc(b1-3)Gul(b1-4)GlcNAc(b1-6)]Gal(b1-4)Glc(?1-	Fuc(a1-2)Gal(b1-4)GlcNAc(b1-3)[Fuc(a1-2)Gal(b1-4)GlcNAc(b1-3)Gul(b1-4)GlcNAc(b1-6)]Gal(b1-4)Glc(?1-
G06204HB	HexA2S4Me(?1-4)HexN2,6S2(?1-4)HexA(?1-4)HexN2,3,6S3(?1-	HexA2S4Me(a1-4)HexN2,6S2(a1-4)HexA(b1-4)HexN2,3,6S3(?1-
G06220DB	Neu5Ac(?2-?)Neu5Ac(?2-?)Glc(?1-?)Glc(?1-?)GalNAc(?1-?)GalNAc(?1-?)GlcNAc(?1-?)GlcNAc(?1-	Neu5Ac(a2-8)Neu5Ac(a2-3)Glc(b1-4)Glc(b1-3)GalNAc(b1-3)GalNAc(b1-4)GlcNAc(b1-3)GlcNAc(?1-
G06244SL	GalA(a1-2)[Gal(b1-4)]L-Qui(b1-4)GalA(a1-2)[Gal(b1-6)Gal(b1-4)]Rha(b1-4)GalA(a1-2)Rha(b1-4)GalA(a1-2)[Gal(b1-6)Gal(b1-4)]Rha(?1-	GalA(a1-2)[Gal(b1-4)]L-Qui(b1-4)GalA(a1-2)[Gal(b1-6)Gal(b1-4)]Rha(b1-4)GalA(a1-2)Rha(b1-4)GalA(a1-2)[Gal(b1-6)Gal(b1-4)]Rha(?1-
G06260DN	Neu5Ac7Ac(a2-6)Gal(b1-4)GlcNAc(?1-	Neu5Ac7Ac(a2-6)Gal(b1-4)GlcNAc(?1-
G06292WU	Glc(?1-?)[Xyl(?1-?)]Rha(?1-?)D-Fuc	Glc(b1-4)[Xyl(b1-4)]Rha(a1-2)D-Fuc
G06334DC	Neu5Ac(?2-?)Gal(?1-?)GlcNAc(?1-?)[Neu5Ac(?2-?)Gal(?1-?)GlcNAc(?1-?)]Gal(?1-?)GlcNAc(?1-?)[Neu5Ac(?2-?)Gal(?1-?)GlcNAc(?1-?)]Gal(?1-?)GlcNAc(?1-?)[Neu5Ac(?2-?)Gal(?1-?)GlcNAc(?1-?)]Gal(?1-?)GlcNAc(?1-?)Gal(?1-?)Glc	Neu5Ac(a2-3)Gal(b1-4)GlcNAc(b1-6)[Neu5Ac(a2-3)Gal(b1-4)GlcNAc(b1-6)]Gal(b1-4)GlcNAc(b1-6)[Neu5Ac(a2-3)Gal(b1-4)GlcNAc(b1-6)]Gal(b1-4)GlcNAc(b1-6)[Neu5Ac(a2-3)Gal(b1-4)GlcNAc(b1-6)]Gal(b1-4)GlcNAc(b1-3)Gal(b1-4)Glc
G06291FA	Gal(?1-?)Gal(?1-?)GlcNAc(?1-?)[Neu5Ac(?2-?)Gal(?1-?)GlcNAc(?1-?)]Man(?1-?)[Neu5Ac(?2-?)Gal(?1-?)GlcNAc(?1-?)Man(?1-?)]Man(?1-?)GlcNAc(?1-?)[Fuc(?1-?)]GlcNAc(?1-	Gal(b1-3)Gal(b1-4)GlcNAc(b1-2)[Neu5Ac(a2-6)Gal(b1-4)GlcNAc(b1-4)]Man(a1-6)[Neu5Ac(a2-3)Gal(b1-4)GlcNAc(b1-2)Man(a1-3)]Man(b1-4)GlcNAc(b1-4)[Fuc(a1-6)]GlcNAc(?1-
G06304XS	Glc(b1-2)[Rha(a1-3)]Rha(?1-	Glc(b1-2)[Rha(a1-3)]Rha(?1-
G06318KV	GalA(a1-4)GalA(a1-2)Rha(?1-	GalA(a1-4)GalA(a1-2)Rha(?1-
G06333WN	Gal(b1-4)GlcNAc(b1-2)Man(a1-3)[Man(a1-3)Man(a1-6)]Man?(a1-4)GlcNAc(b1-4)[Fuc(a1-6)]GlcNAc(?1-	Gal(b1-4)GlcNAc(b1-2)Man(a1-3)[Man(a1-3)Man(a1-6)]Man(a1-4)GlcNAc(b1-4)[Fuc(a1-6)]GlcNAc(?1-
G06366AC	Neu5Ac(a2-3)Gal(b1-3)[GlcNAc(?1-3)Gal(b1-?)GlcNAc(b1-6)]GalNAc(?1-	Neu5Ac(b1-3)Gal(b1-4)[GlcNAc(?1-3)Gal(b1-?)GlcNAc(b1-6)]GalNAc(?1-
G06319NC	Neu5Gc8Me(?2-?)GalNAc(?1-?)Gal(?1-?)Glc	Neu5Gc8Me(a2-3)GalNAc(b1-4)Gal(b1-4)Glc
G06320YM	Gal(b1-4)GlcNAc(b1-3)Gal(b1-4)GlcNAc(b1-2)[GlcNAc(b1-4)]Man(a1-3)[GlcNAc(b1-4)][GalNAc(b1-4)GlcNAc(b1-2)[Gal(b1-4)GlcNAc(b1-6)]Man(a1-6)]Man(b1-4)GlcNAc(b1-4)[Fuc(a1-6)]GlcNAc(?1-	Gal(b1-4)GlcNAc(b1-3)Gal(b1-4)GlcNAc(b1-2)[GlcNAc(b1-4)]Man(a1-3)[GlcNAc(b1-4)][GalNAc(b1-4)GlcNAc(b1-2)[Gal(b1-4)GlcNAc(b1-6)]Man(a1-6)]Man(b1-4)GlcNAc(b1-4)[Fuc(a1-6)]GlcNAc(?1-
G06322UR	Rha(a1-3)GlcNAc(b1-2)Rha(a1-2)Rha(a1-2)Rha(a1-3)GlcNAc(b1-2)Rha(a1-2)Rha(?1-	Rha(a1-3)GlcNAc(b1-2)Rha(a1-2)Rha(a1-2)Rha(a1-3)GlcNAc(b1-2)Rha(a1-2)Rha(?1-
G06350MH	Neu5Ac(a2-3/6)Gal(b1-4)GlcNAc(b1-2)[Neu5Ac(a2-3/6)Gal(b1-4)GlcNAc(b1-4)]Man(a1-3)Man(b1-4)Glc?NAc(?1-	Neu5Ac(a2-3/6)Gal(b1-4)GlcNAc(b1-2)[Neu5Ac(a2-3/6)Gal(b1-4)GlcNAc(b1-4)]Man(a1-3)Man(b1-4)GlcNAc(?1-
G06322FO	Gal(b1-4)[Fuc(a1-6)]ManNAc(b1-2)Man(a1-3)[GlcNAc(b1-2)[GlcNAc(b1-6)]Man(a1-6)]Man(b1-4)GlcNAc(b1-4)GlcNAc(?1-	Gal(b1-4)[Fuc(a1-6)]ManNAc(b1-2)Man(a1-3)[GlcNAc(b1-2)[GlcNAc(b1-6)]Man(a1-6)]Man(b1-4)GlcNAc(b1-4)GlcNAc(?1-
G06348JD	Hex(?1-4)Hex(?1-	Hex(b1-4)Hex(?1-
G06288LT	Gal6Br(?1-	Gal6Br(?1-
G06317WP	L-6dGul2,3,4Ac3(?1-	L-6dGul2,3,4Ac3(?1-
G06372VM	Rha2,3Me2(?1-?)Rha3Me	Rha2,3Me2(a1-2)Rha3Me
G06385IE	Neu5Ac(?2-?)Gal(?1-?)GlcNAc(?1-?)Man(a1-3)[Man(a1-3)[Man(a1-6)]Man(a1-6)]Man(b1-4)GlcNAc	Neu5Ac(a2-3)Gal(b1-4)GlcNAc(b1-2)Man(a1-3)[Man(a1-3)[Man(a1-6)]Man(a1-6)]Man(b1-4)GlcNAc
G06402RX	Gal(b1-3)GalNAc(a1-3)Fuc(?1-2)Gal(b1-4)GalNAc(b1-3)Gal(b1-4)Glc	Gal(a1-2)GalNAc(a1-3)Fuc(?1-2)Gal(b1-4)GalNAc(b1-3)Gal(b1-4)Glc
G06409UV	Neu5Ac(?2-?)Gal(?1-?)GlcNAc(?1-?)[Gal(?1-?)GlcNAc(?1-?)]Gal(?1-?)GlcNAc(?1-?)Gal(?1-?)Glc	Neu5Ac(a2-3)Gal(b1-4)GlcNAc(b1-3)[Gal(b1-4)GlcNAc(b1-6)]Gal(b1-4)GlcNAc(b1-3)Gal(b1-4)Glc
G06411SF	Fuc(?1-?)GlcNAc(?1-?)[Gal(?1-?)]Gal(?1-?)[GlcNAc(?1-?)]GalNAc	Fuc(a1-4)GlcNAc(b1-6)[Gal(b1-3)]Gal(b1-3)[GlcNAc(b1-6)]GalNAc
G06426IU	Fuc(a1-2)Gal(b1-4)GlcNAc(b1-3)[Neu5Ac(a2-3)Gal(b1-4)GlcNAc(b1-6)]Gal(b1-4)GlcNAc(b1-3)Gal?(?1-	Fuc(a1-2)Gal(b1-4)GlcNAc(b1-3)[Neu5Ac(a2-3)Gal(b1-4)GlcNAc(b1-6)]Gal(b1-4)GlcNAc(b1-3)GalNAc(?1-
G06459GR	GlcA(b1-6)Gal(b1-4)Gal?2,3Ac2(b1-4)GlcNAc	GlcA(b1-6)Gal(b1-4)Glc(b1-4)GlcNAc
G06464CY	Man(a1-2)Man(a1-6)Man(a1-4)Glc?N(?1-	Man(a1-2)Man(a1-6)Man(a1-4)GlcN(?1-
G06466KW	GalNAc(?1-?)[Fuc(?1-?)]GlcNAc(?1-?)[GalNAc(?1-3)GlcNAc(?1-?)]GalNAc	GalNAc(b1-4)[Fuc(a1-3)]GlcNAc(b1-6)[GalNAc(b1-4)GlcNAc(b1-6)]GalNAc
G06373RG	Neu5Gc(a2-3/6)Gal(b1-4)[Fuc(a1-3)]GlcNAc(b1-2)[Gal(a1-3)Gal(b1-4)GlcNAc(b1-4)]Man(a1-3)[GlcNAc(b1-4)][Neu5Ac(a2-8)Neu5Ac(a2-3/6)Gal(b1-4)GlcNAc(b1-3)Gal(b1-4)GlcNAc(b1-2)[Neu5Ac(a2-3/6)Gal(b1-4)[Fuc(a1-3)]GlcNAc(b1-6)]Man(a1-6)]Man(b1-4)GlcNAc(b1-4)[Fuc(a1-6)]GlcNAc(?1-	Neu5Gc(a2-3/6)Gal(b1-4)[Fuc(a1-3)]GlcNAc(b1-2)[Gal(a1-3)Gal(b1-4)GlcNAc(b1-4)]Man(a1-3)[GlcNAc(b1-4)][Neu5Ac(a2-8)Neu5Ac(a2-3/6)Gal(b1-4)GlcNAc(b1-3)Gal(b1-4)GlcNAc(b1-2)[Neu5Ac(a2-3/6)Gal(b1-4)[Fuc(a1-3)]GlcNAc(b1-6)]Man(a1-6)]Man(b1-4)GlcNAc(b1-4)[Fuc(a1-6)]GlcNAc(?1-
G06373VZ	Kdo(a2-8)Kdo(a2-4)Kdo?(a2-	Kdo(a2-8)Kdo(a2-4)Kdo(a2-
G06405WH	Neu5Ac(a2-?)Gal(b1-4)GlcNAc(b1-2)[Neu5Ac(a2-?)Gal(b1-4)GlcNAc(b1-4)]Man(a1-3)Man(b1-4)GlcNAc(?1-	Neu5Ac(a2-6)Gal(a2-6)GlcNAc(b1-2)[Neu5Ac(a2-?)Gal(b1-4)GlcNAc(b1-4)]Man(a1-3)Man(b1-4)GlcNAc(?1-
G06415DQ	Neu5Ac(?2-?)Gal(?1-?)GlcNAc(?1-?)[Gal(?1-?)GlcNAc(?1-?)]Man(?1-?)[Man(?1-?)[Man(?1-?)]Man(?1-?)]Man(?1-?)GlcNAc(?1-?)[Fuc(?1-?)]GlcNAc(?1-	Neu5Ac(a2-6)Gal(b1-4)GlcNAc(b1-2)[Gal(b1-4)GlcNAc(b1-2)]Man(a1-3)[Man(a1-6)[Man(a1-6)]Man(a1-6)]Man(b1-4)GlcNAc(b1-4)[Fuc(a1-6)]GlcNAc(?1-
G06418CJ	Gal(a1-3)Gal(b1-4)GlcNAc(b1-2)[Neu5Gc(a2-3/6)Gal(b1-4)GlcNAc(b1-4)]Man(a1-3)[Neu5Gc(a2-8)Neu5Gc(a2-3/6)Gal(b1-4)GlcNAc(b1-3)Gal(b1-4)GlcNAc(b1-2)[Neu5Ac(a2-3/6)Gal(b1-4)GlcNAc(b1-6)]Man(a1-6)]Man(b1-4)GlcNAc(b1-4)[Fuc(a1-6)]GlcNAc(?1-	Gal(a1-3)Gal(b1-4)GlcNAc(b1-2)[Neu5Gc(a2-3/6)Gal(b1-4)GlcNAc(b1-4)]Man(a1-3)[Neu5Gc(a2-8)Neu5Gc(a2-3/6)Gal(b1-4)GlcNAc(b1-3)Gal(b1-4)GlcNAc(b1-2)[Neu5Ac(a2-3/6)Gal(b1-4)GlcNAc(b1-6)]Man(a1-6)]Man(b1-4)GlcNAc(b1-4)[Fuc(a1-6)]GlcNAc(?1-
G06451AK	Neu5Gc(a2-3/6)Gal(b1-4)[Fuc(a1-3)]GlcNAc(b1-2)[GalNAc(b1-4)[Fuc(a1-3)]GlcNAc(b1-4)]Man(a1-3)[Neu5Gc(a2-3/6)Gal(b1-4)[Fuc(a1-3)]GlcNAc(b1-2)[Neu5Ac(a2-8)Neu5Gc(a2-3/6)Gal(b1-4)GlcNAc(b1-6)]Man(a1-6)]Man(b1-4)GlcNAc(b1-4)GlcNAc(?1-	Neu5Gc(a2-3/6)Gal(b1-4)[Fuc(a1-3)]GlcNAc(b1-2)[GalNAc(b1-4)[Fuc(a1-3)]GlcNAc(b1-4)]Man(a1-3)[Neu5Gc(a2-3/6)Gal(b1-4)[Fuc(a1-3)]GlcNAc(b1-2)[Neu5Ac(a2-8)Neu5Gc(a2-3/6)Gal(b1-4)GlcNAc(b1-6)]Man(a1-6)]Man(b1-4)GlcNAc(b1-4)GlcNAc(?1-
G06472IL	Gal(b1-4)[Fuc(a1-3)]GlcNAc(b1-2)[Gal(b1-4)[Fuc(a1-3)]GlcNAc(b1-4)]Man(a1-3)[GlcNAc(b1-4)][Gal(b1-4)[Fuc(a1-3)]GlcNAc(b1-2)[Gal(a1-3)Gal(b1-4)GlcNAc(b1-6)]Man(a1-6)]Man(b1-4)GlcNAc(b1-4)[Fuc(a1-6)]GlcNAc(?1-	Gal(b1-4)[Fuc(a1-3)]GlcNAc(b1-2)[Gal(b1-4)[Fuc(a1-3)]GlcNAc(b1-4)]Man(a1-3)[GlcNAc(b1-4)][Gal(b1-4)[Fuc(a1-3)]GlcNAc(b1-2)[Gal(a1-3)Gal(b1-4)GlcNAc(b1-6)]Man(a1-6)]Man(b1-4)GlcNAc(b1-4)[Fuc(a1-6)]GlcNAc(?1-
G06372GG	Rha(?1-?)D-Fuc	Rha(a1-2)D-Fuc
G06381CD	Neu5Gc(a2-3/6)Gal(b1-4)[Fuc(a1-3)]GlcNAc(b1-2)[Gal(b1-4)[Fuc(a1-3)]GlcNAc(b1-4)]Man(a1-3)[GlcNAc(b1-4)][Neu5Gc(a2-3/6)Gal(b1-4)[Fuc(a1-3)]GlcNAc(b1-3)Gal(b1-4)GlcNAc(b1-2)[Neu5Gc(a2-3/6)Gal(b1-4)GlcNAc(b1-6)]Man(a1-6)]Man(b1-4)GlcNAc(b1-4)[Fuc(a1-6)]GlcNAc(?1-	Neu5Gc(a2-3/6)Gal(b1-4)[Fuc(a1-3)]GlcNAc(b1-2)[Gal(b1-4)[Fuc(a1-3)]GlcNAc(b1-4)]Man(a1-3)[GlcNAc(b1-4)][Neu5Gc(a2-3/6)Gal(b1-4)[Fuc(a1-3)]GlcNAc(b1-3)Gal(b1-4)GlcNAc(b1-2)[Neu5Gc(a2-3/6)Gal(b1-4)GlcNAc(b1-6)]Man(a1-6)]Man(b1-4)GlcNAc(b1-4)[Fuc(a1-6)]GlcNAc(?1-
G06442NS	Man(a1-?)Man(a1-?)[Man(a1-?)]Man(b1-4)GlcNAc(b1-4)GlcNAc(?1-	Man(a1-2)Man(a1-6)[Man(a1-6)]Man(b1-4)GlcNAc(b1-4)GlcNAc(?1-
G06451AL	GlcNAc(a1-4)Gal(b1-6)Gal?(?1-	GlcNAc(a1-4)Gal(b1-6)GalNAc(?1-
G06395YR	?-Glc?(?1-3)?-Glc?(?1-4)?-Glc?(?1-	Gal(b1-4)Gal(b1-4)Glc(?1-
G06404IG	Neu(b2-6)Gal(b1-4)GlcNAc(b1-2)Man?(?1-	Neu(b2-6)Gal(b1-4)GlcNAc(b1-2)Man(?1-
G06413VL	GlcA(b1-3)GalNAc6S(b1-4)GlcA(b1-3)GalNAc4S(b1-4)GlcA2S(b1-3)Gal?NAc6S(?1-	GlcA(b1-3)GalNAc6S(b1-4)GlcA(b1-3)GalNAc4S(b1-4)GlcA2S(b1-3)GalNAc4S(?1-
G06461JN	Fuc(a1-2)Gal(b1-3)[Fuc(a1-4)]GlcNAc(b1-3)Gal(b1-3)[GlcNAc(b1-6)]TalNAc(?1-	Fuc(a1-2)Gal(b1-3)[Fuc(a1-4)]GlcNAc(b1-3)Gal(b1-3)[GlcNAc(b1-6)]TalNAc(?1-
G06462UH	Gal(b1-4)[Fuc(a1-3)]GlcNAc(b1-2)[GlcNAc(b1-4)]Man(a1-3)[GlcNAc(b1-4)][Gal(b1-4)[Fuc(a1-3)]GlcNAc(b1-2)[Gal(b1-4)[Fuc(a1-3)]GlcNAc(b1-6)]Man(a1-6)]Man(b1-4)GlcNAc(b1-4)AllNAc(?1-	Gal(b1-4)[Fuc(a1-3)]GlcNAc(b1-2)[GlcNAc(b1-4)]Man(a1-3)[GlcNAc(b1-4)][Gal(b1-4)[Fuc(a1-3)]GlcNAc(b1-2)[Gal(b1-4)[Fuc(a1-3)]GlcNAc(b1-6)]Man(a1-6)]Man(b1-4)GlcNAc(b1-4)AllNAc(?1-
G06390PE	Penp4NMe(?1-	Penp4NMe(?1-
G06393JT	HexNAc6N(?1-	HexNAc6N(?1-
G06394FY	Qui3NAc(?1-	Qui3NAc(?1-
G06463UL	Bac2Ac(?1-	Bac2Ac(?1-
G06476CW	Ara?(?1-?)Glc	Man(b1-4)Glc
G06500BC	Neu4,7,9Ac3(a2-3)Gal(b1-3)Gal?NAc(?1-	Neu4,7,9Ac3(a2-3)Gal(b1-3)GalNAc(?1-
G06500OX	GlcN(b1-4)GlcNAc(b1-4)GlcNAc(b1-4)GlcNAc(b1-4)Glc?(?1-	GlcN(b1-4)GlcNAc(b1-4)GlcNAc(b1-4)GlcNAc(b1-4)GlcNAc(?1-
G06507NK	Man6PEtn(a1-2)Man(a1-6)Man2PEtn(a1-4)Glc?NAc(?1-	Man6PEtn(a1-2)Man(a1-6)Man2PEtn(a1-4)GlcN(?1-
G06508NT	Glc(?1-?)Glc(?1-?)Glc(?1-?)[Gal(?1-?)Gal(?1-?)]Fru	Glc(b1-4)Glc(b1-4)Glc(a1-1)[Gal(a1-6)Gal(a1-6)]Fru
G06553SB	Gal(?1-?)[Neu5Ac?Me(?2-?)]GlcNAc	Gal(b1-4)[Fuc(b1-6)]GlcNAc
G06556UG	Fuc(?1-?)Gal(?1-?)GlcNAc(?1-?)Gal(?1-?)[Gal6S(?1-?)GlcNAc(?1-?)]GalNAc	Fuc(a1-2)Gal(b1-4)GlcNAc(b1-3)Gal(b1-3)[Gal6S(b1-4)GlcNAc(b1-6)]GalNAc
G06496OG	Gal(a1-3)Gal(b1-4)GlcNAc(b1-2)[Neu5Gc(a2-3/6)Gal(b1-4)GlcNAc(b1-4)]Man(a1-3)[Neu5Ac(a2-8)Neu5Ac(a2-3/6)Gal(b1-4)GlcNAc(b1-3)Gal(b1-4)GlcNAc(b1-2)[Neu5Ac(a2-3/6)Gal(b1-4)GlcNAc(b1-6)]Man(a1-6)]Man(b1-4)GlcNAc(b1-4)[Fuc(a1-6)]GlcNAc(?1-	Gal(a1-3)Gal(b1-4)GlcNAc(b1-2)[Neu5Gc(a2-3/6)Gal(b1-4)GlcNAc(b1-4)]Man(a1-3)[Neu5Ac(a2-8)Neu5Ac(a2-3/6)Gal(b1-4)GlcNAc(b1-3)Gal(b1-4)GlcNAc(b1-2)[Neu5Ac(a2-3/6)Gal(b1-4)GlcNAc(b1-6)]Man(a1-6)]Man(b1-4)GlcNAc(b1-4)[Fuc(a1-6)]GlcNAc(?1-
G06510BN	Xyl(a1-6)Glc(b1-4)[Xyl(b1-2)Xyl(a1-6)]Glc(b1-4)[Fuc(a1-2)Gal(b1-2)Xyl(a1-6)]Glc(b1-4)Glc(?1-	Xyl(a1-6)Glc(b1-4)[Xyl(b1-2)Xyl(a1-6)]Glc(b1-4)[Fuc(a1-2)Gal(b1-2)Xyl(a1-6)]Glc(b1-4)Glc(?1-
G06511XS	Gal(b1-3)GlcNAc(b1-3)[Gal(b1-3)GlcNAc(b1-3)[Gal(b1-4)GlcNAc(b1-6)]Gal(b1-4)GlcNAc(b1-6)]Gal(b1-4)Glc(?1-	Gal(b1-3)GlcNAc(b1-3)[Gal(b1-3)GlcNAc(b1-3)[Gal(b1-4)GlcNAc(b1-6)]Gal(b1-4)GlcNAc(b1-6)]Gal(b1-4)Glc(?1-
G06534UH	Gal(b1-4)GlcNAc(b1-2/4)Man(a1-3)[Gal(b1-4)GlcNAc(b1-6)Man(a1-6)]Man(b1-4)GlcNAc(b1-4)[Fuc(a1-6)]GlcNAc(?1-	Gal(b1-4)GlcNAc(b1-2/4)Man(a1-3)[Gal(b1-4)GlcNAc(b1-6)Man(a1-6)]Man(b1-4)GlcNAc(b1-4)[Fuc(a1-6)]GlcNAc(?1-
G06537DZ	Glc(b1-6)Glc(b1-4)L-Man3Me(?1-	Glc(b1-6)Glc(b1-4)L-Man3Me(?1-
G06555QX	Gal(b1-3)[GalNAc4S(b1-4)3,6-Anhydro-Glc?NAc(b1-6)]GalNAc-ol	Gal(b1-3)[GalNAc4S(b1-4)GlcNAc(b1-6)]GalNAc-ol
G06489VK	GlcNAc(?1-4)?-MurNAc(b1-	GlcNAc(b1-4)Gal(b1-
G06492AR	Kdo(a2-4)[Glc(b1-3)[GlcNAc(a1-2)Glc(b1-4)][Gal(a1-4)Gal(b1-4)Glc(a1-2)Glc(b1-6)]Glc(a1-5)]Kdn?(?2-	Kdo(a2-4)[Glc(b1-3)[GlcNAc(a1-2)Glc(b1-4)][Gal(a1-4)Gal(b1-4)Glc(a1-2)Glc(b1-6)]Glc(a1-5)]Kdo(?2-
G06494PQ	Neu5Ac(?2-?)Gal(b1-4)GlcNAc(b1-2)[Gal(b1-4)GlcNAc(b1-6)]Man(?1-?)Man(?1-?)GlcNAc(?1-?)GlcNAc(?1-	Neu5Ac(a2-6)Gal(a1-3)GlcNAc(b1-4)[Gal(b1-4)GlcNAc(b1-6)]Man(?1-?)Man(?1-?)GlcNAc(?1-?)GlcNAc(?1-
G06544XD	GlcNAc(b1-2)Glc(a1-3)[GalNAc(b1-4)GlcNAc(b1-2)Glc(a1-6)]Man(b1-4)GlcNAc(b1-4)Glc?NAc(?1-	GlcNAc(b1-2)Glc(a1-3)[GalNAc(b1-4)GlcNAc(b1-2)Glc(a1-6)]Man(b1-4)GlcNAc(b1-4)GlcNAc(?1-
G06562ZN	GlcA4Me(a1-2)[Xyl(b1-4)Xyl(b1-4)Xyl(b1-4)Xyl(b1-4)]Xyl?(?1-	GlcA4Me(a1-2)[Xyl(b1-4)Xyl(b1-4)Xyl(b1-4)Xyl(b1-4)]Xyl(?1-
G06486XD	Glc(?1-1?)D-Rha	Glc(b1-2)D-Rha
G06510HF	GalNAc(?1-?)GlcNAc(?1-?)Man(?1-?)[Xyl(?1-?)]Man(?1-?)GlcNAc(?1-?)GlcNAc(?1-	GalNAc(b1-4)GlcNAc(b1-2)Man(a1-3)[Xyl(b1-2)]Man(b1-4)GlcNAc(b1-4)GlcNAc(?1-
G06514PP	Man2,3,4,6Ac4(a1-3)Man2,4,6Ac3(a1-3)Man2,4,6Ac3(a1-3)Man2,4,6Ac3(a1-2)Man3,4,6Ac3(?1-	Man2,3,4,6Ac4(a1-3)Man2,4,6Ac3(a1-3)Man2,4,6Ac3(a1-3)Man2,4,6Ac3(a1-2)Man3,4,6Ac3(?1-
G06566AP	Gal(b1-4)[Fuc(a1-3)]GlcNAc(b1-2)Man(a1-?)[GalNAc(b1-4)GlcNAc(b1-2)Man(a1-?)]Man(b1-4)GlcNAc(b1-4)GlcNAc	Gal(a1-3)[Fuc(a1-6)]GlcNAc(b1-2)Man(a1-?)[GalNAc(b1-4)GlcNAc(b1-2)Man(a1-?)]Man(b1-4)GlcNAc(b1-4)GlcNAc
G06578QK	Gal(?1-?)Gal(?1-?)Gal(?1-?)[Fuc(?1-?)]Gal(?1-?)Man	Gal(a1-6)Gal(b1-3)Gal(b1-3)[Fuc(a1-2)]Gal(b1-6)Man
G06603KE	Ara?(a1-3)[Xyl(b1-2)]GlcA	Ara(a1-3)[Xyl(b1-2)]GlcA
G06612FU	Glc(a1-2)Glc(a1-3)Glc(a1-3)Man?(?1-	Glc(a1-2)Glc(a1-3)Glc(a1-3)Glc(?1-
G06619UQ	Neu5Ac(?2-?)Neu5Gc(?2-?)Gal(?1-?)Glc	Neu5Ac(a2-8)Neu5Gc(a2-3)Gal(b1-4)Glc
G06574YB	GlcN3N(?1-6)GlcN3N(?1-?)GlcA(?1-	GlcN3N(b1-6)GlcN3N(b1-6)GlcA(?1-
G06595HB	Neu5Ac(a2-3/6)Gal(b1-4)GlcNAc(b1-2)[Neu5Gc(a2-3/6)Gal(b1-4)GlcNAc(b1-4)]Man(a1-3)[Gal(b1-4)GlcNAc(b1-2)[Neu5Ac(a2-3/6)Gal(b1-4)GlcNAc(b1-4)][Neu5Ac(a2-3/6)Gal(b1-4)GlcNAc(b1-6)]Man(a1-6)]Man(b1-4)GlcNAc(b1-4)GlcNAc(?1-	Neu5Ac(a2-3/6)Gal(b1-4)GlcNAc(b1-2)[Neu5Gc(a2-3/6)Gal(b1-4)GlcNAc(b1-4)]Man(a1-3)[Gal(b1-4)GlcNAc(b1-2)[Neu5Ac(a2-3/6)Gal(b1-4)GlcNAc(b1-4)][Neu5Ac(a2-3/6)Gal(b1-4)GlcNAc(b1-6)]Man(a1-6)]Man(b1-4)GlcNAc(b1-4)GlcNAc(?1-
G06628DQ	GlcA4Me(b1-2)Xyl(b1-4)Xyl(b1-4)Xyl(b1-4)Xyl(b1-4)Xyl(?1-	GlcA4Me(b1-2)Xyl(b1-4)Xyl(b1-4)Xyl(b1-4)Xyl(b1-4)Xyl(?1-
G06634BE	GlcNAc(b1-2)Man(a1-3)[Man(a1-3)[Man(a1-6)]Man(a1-6)][Xyl(b1-2)]Man(b1-4)GlcNAc(b1-4)GlcNAc(?1-	GlcNAc(b1-2)Man(a1-3)[Man(a1-3)[Man(a1-6)]Man(a1-6)][Xyl(b1-2)]Man(b1-4)GlcNAc(b1-4)GlcNAc(?1-
G06637TW	Ara4N(b1-P-6)GlcN(a1-4)Kdo(a2-4)[Glc(a1-2)Glc(a1-3)Gal(a1-2)[Kdo(a2-3)][?-6dTal?2Ac3Me(a1-3)[GlcNAc(a1-3)[GlcNAc(b1-4)]Fuc(a1-2)GlcA(b1-4)]Fuc(a1-3)GalNAc(a1-4)ManNAc(b1-4)Gal(a1-3)?-GalNAc(b1-3)Glc(a1-3)Man(a1-6)]Man(a1-4)Man(a1-5)]Kdo(a2-6)GlcN(b1-6)GlcN(a1-	Ara4N(b1-P-6)GlcN(a1-4)Kdo(a2-4)[Glc(a1-2)Glc(a1-3)Gal(a1-2)[Kdo(a2-3)][Glc(a1-3)[GlcNAc(a1-3)[GlcNAc(b1-4)]Fuc(a1-2)GlcA(b1-4)]Fuc(a1-3)GalNAc(a1-4)ManNAc(b1-4)Gal(a1-3)GalNAc(b1-3)Glc(a1-3)Man(a1-6)]Man(a1-4)Man(a1-5)]Kdo(a2-6)GlcN(b1-6)GlcN(a1-
G06654RA	Gal(b1-4)GlcNAc(b1-3)Gal(b1-3)[Neu5Gc(a2-3)Gal(b1-4)GlcNAc(b1-6)]GalNAc(?1-	Gal(b1-4)GlcNAc(b1-3)Gal(b1-3)[Neu5Gc(a2-3)Gal(b1-4)GlcNAc(b1-6)]GalNAc(?1-
G06661NE	Neu5Ac(a2-?)Gal(b1-3)[Gal(b1-?)GlcNAc(b1-6)]GalNAc(?1-	Neu5Ac(a2-3)Gal(b1-4)[Gal(b1-?)GlcNAc(b1-6)]GalNAc(?1-
G06568ZA	Fuc(?1-?)HexNAc(?1-?)Gal(?1-?)GalNAc(a1-3)[Neu5Ac(a2-6)]GalNAc-ol	Fuc(a1-3)HexNAc(b1-3)Gal(b1-3)GalNAc(a1-3)[Neu5Ac(a2-6)]GalNAc-ol
G06575BH	Gal(b1-4)Glc2,3,6Ac3(?1-	Gal(b1-4)Glc2,3,6Ac3(?1-
G06607HP	Neu5Ac(a2-3)[Gal(a1-3)[Fuc(a1-2)]Gal(b1-3)?-GalNAc(b1-4)]Gal(b1-4)Glc	Neu5Ac(a2-3)[Gal(a1-3)[Fuc(a1-2)]Gal(b1-3)GalNAc(b1-4)]Gal(b1-4)Glc
G06608TC	Fuc(?1-?)HexNAc(?1-?)[Gal(?1-?)]Gal(b1-3)[Neu5Ac(a2-3)Gal(?1-?)[Fuc(?1-?)]GlcNAc(b1-6)]GalNAc-ol	Fuc(a1-3)HexNAc(b1-3)[Gal(b1-4)]Gal(b1-4)[Neu5Ac(a1-3)Gal(?1-?)[Fuc(?1-?)]GlcNAc(b1-6)]GalNAc-ol
G06617XY	Hex(?1-?)[Gal(b1-3)]GalNAc-ol	Hex(b1-6)[Gal(b1-3)]GalNAc-ol
G06625TI	Gal(?1-?)GlcNAc(?1-?)[Gal(?1-?)GlcNAc(?1-?)]Man(a1-3)[GalNAc(?1-?)GlcNAc(?1-?)Man(a1-6)]Man(b1-4)GlcNAc(b1-4)[Fuc(a1-6)]GlcNAc(b1-	Gal(b1-4)GlcNAc(b1-2)[Gal(b1-4)GlcNAc(b1-2)]Man(b1-4)[GalNAc(b1-2)GlcNAc(?1-?)Man(a1-6)]Man(b1-4)GlcNAc(b1-4)[Fuc(a1-6)]GlcNAc(b1-
G06628SL	Glc(?1-6)Fru	Glc(a1-1)Fru
G06631LJ	Gal(b1-3)GlcNAc(b1-3)[Gal(?1-4)GlcNAc(b1-3)[Gal(b1-4)[Fuc(a1-3)]GlcNAc(b1-6)]Gal(b1-4)GlcNAc(b1-6)]Gal(b1-4)Glc(?1-	Gal(b1-3)GlcNAc(b1-3)[Gal(?1-4)GlcNAc(b1-3)[Gal(b1-4)[Fuc(a1-3)]GlcNAc(b1-6)]Gal(b1-4)GlcNAc(b1-6)]Gal(b1-4)Glc(?1-
G06615BG	Hex(?1-4)GlcNAc(b1-3)Gal(b1-4)[Fuc(a1-3)]GlcNAc(b1-3)Gal(b1-4)Glc(b1-	Hex(b1-4)GlcNAc(b1-3)Gal(b1-4)[Fuc(a1-3)]GlcNAc(b1-3)Gal(b1-4)Glc(b1-
G06597NT	All2,3,4,6Ac4(b1-4)Glc2,3,6Ac3(b1-4)Glc2,3,6Ac3(b1-4)Glc2,3,6Ac3(b1-4)Glc2,3,6Ac3(?1-	All2,3,4,6Ac4(b1-4)Glc2,3,6Ac3(b1-4)Glc2,3,6Ac3(b1-4)Glc2,3,6Ac3(b1-4)Glc2,3,6Ac3(?1-
G06631RA	GlcN(?1-6)Gal(b1-4)Glc(a1-	GlcN(b1-3)Gal(b1-4)Glc(a1-
G06650HV	Neu5Ac(a2-3)Gal6F(b1-3)GalNAc(?1-	Neu5Ac(a2-3)Gal6F(b1-3)GalNAc(?1-
G06655TX	Hex2SH3N(?1-	Hex2SH3N(?1-
G06677MC	Glc(?1-?)Glc3Ac(?1-?)Man(?1-?)Glc6Ac	Glc(b1-2)Glc3Ac(a1-3)Man(a1-4)Glc6Ac
G06700LZ	Gal6S(?1-?)GlcNAc6S	Gal6S(b1-4)GlcNAc6S
G06704JK	Glc3Me(?1-?)Glc(?1-?)Qui(?1-?)[Glc3Me(?1-?)Glc(?1-?)]Xyl	Glc3Me(b1-3)Glc(b1-4)Qui(b1-2)[Glc3Me(b1-3)Glc(b1-4)]Xyl
G06723CY	?-Fuc?(?1-2)Gal(b1-4)Glc	Neu5Ac(a2-3)Gal(b1-4)Glc
G06732OI	Gal(?1-4)Fru1Ac	Gal(b1-6)Fru1Ac
G06732SL	Gal(b1-4)[Fuc(a1-3)]GlcNAc(b1-2)[Gal(b1-4)[Fuc(a1-3)]GlcNAc(b1-4)]Man(a1-3)[GlcNAc(b1-4)][Gal(b1-4)[Fuc(a1-3)]GlcNAc(b1-2)[Gal(b1-?)GlcNAc(b1-?)Gal(b1-4)[Fuc(a1-3)]GlcNAc(b1-6)]Man(a1-6)]Man(b1-4)GlcNAc(b1-4)[Fuc(a1-6)]GlcNAc	Gal(b1-4)[Fuc(b1-3)]GlcNAc(b1-2)[Gal(b1-4)[Fuc(a1-3)]GlcNAc(b1-4)]Man(a1-3)[GlcNAc(b1-4)][Gal(b1-4)[Fuc(a1-3)]GlcNAc(b1-2)[Gal(b1-?)GlcNAc(b1-?)Gal(b1-4)[Fuc(a1-3)]GlcNAc(b1-6)]Man(a1-6)]Man(b1-4)GlcNAc(b1-4)[Fuc(a1-6)]GlcNAc
G06735EP	Gal(b1-4)GlcNAc(b1-3)Gal(b1-4)GlcNAc(b1-2)[Gal(b1-4)GlcNAc(b1-4)]Man(a1-3)[Gal(b1-4)GlcNAc(b1-2)Man(a1-6)]Man(b1-4)Glc?NAc(?1-	Gal(b1-4)GlcNAc(b1-3)Gal(b1-4)GlcNAc(b1-2)[Gal(b1-4)GlcNAc(b1-4)]Man(a1-3)[Gal(b1-4)GlcNAc(b1-2)Man(a1-6)]Man(b1-4)Glc(?1-
G06673TD	GalNAc?S(b1-4)GlcNAc(b1-2)Man(a1-3)[GalNAc?S(b1-4)GlcNAc(b1-2)Man(a1-6)]Man(b1-4)GlcNAc(b1-4)GlcNAc(?1-	GalNAc4S(b1-4)GlcNAc(b1-2)Man(a1-3)[GalNAc4S(b1-4)GlcNAc(b1-2)Man(a1-6)]Man(b1-4)GlcNAc(b1-4)GlcNAc(?1-
G06682UF	GlcA(b1-4)GlcA(b1-4)Glc(b1-4)[Gal4-1,6-1Py(a1-4)GlcA(b1-3)Glc(b1-4)Glc(b1-4)Glc(b1-6)]Glc(?1-	GlcA(b1-4)GlcA(b1-4)Glc(b1-4)[Gal4-1,6-1Py(a1-4)GlcA(b1-3)Glc(b1-4)Glc(b1-4)Glc(b1-6)]Glc(?1-
G06682UJ	D-Alt(b1-3)GalNAc(b1-3)Gal(b1-4)Gal(b1-3)GalNAc(?1-	D-Alt(b1-3)GalNAc(b1-3)Gal(b1-4)Gal(b1-3)GalNAc(?1-
G06698ZJ	Glc2,3,4,6S4(a1-4)GlcA2,3Me2(b1-4)Glc2,3,6S3(a1-4)IdoA2S3Me(a1-4)Glc2,3,6S3(?1-	Glc2,3,4,6S4(a1-4)GlcA2,3Me2(b1-4)Glc2,3,6S3(a1-4)IdoA2S3Me(a1-4)Glc2,3,6S3(?1-
G06714KB	Fruf(b2-1)Fruf(b2-1)[Xyl(?1-2b)]Fruf	Fruf(b2-1)Fruf(b2-1)[Xyl(?1-2b)]Fruf
G06718BV	Kdn(a2-3)Gal(b1-4)GlcNAc(b1-2)Glc(a1-3)[Kdn(a2-6)Gal(b1-4)GlcNAc(b1-2)Glc(a1-6)]Man(b1-4)GlcNAc(?1-	Kdn(a2-3)Gal(b1-4)GlcNAc(b1-2)Glc(a1-3)[Kdn(a2-6)Gal(b1-4)GlcNAc(b1-2)Glc(a1-6)]Man(b1-4)GlcNAc(?1-
G06736UQ	Neu5Gc(a2-8)Neu5Gc(a2-3/6)Gal(b1-4)[Fuc(a1-3)]GlcNAc(b1-2)[Neu5Gc(a2-3/6)Gal(b1-4)GlcNAc(b1-4)]Man(a1-3)[GlcNAc(b1-4)][Neu5Ac(a2-8)Neu5Ac(a2-3/6)Gal(b1-4)GlcNAc(b1-2)[Gal(a1-3)Gal(b1-4)GlcNAc(b1-6)]Man(a1-6)]Man(b1-4)GlcNAc(b1-4)[Fuc(a1-6)]GlcNAc(?1-	Neu5Gc(a2-8)Neu5Gc(a2-3/6)Gal(b1-4)[Fuc(a1-3)]GlcNAc(b1-2)[Neu5Gc(a2-3/6)Gal(b1-4)GlcNAc(b1-4)]Man(a1-3)[GlcNAc(b1-4)][Neu5Ac(a2-8)Neu5Ac(a2-3/6)Gal(b1-4)GlcNAc(b1-2)[Gal(a1-3)Gal(b1-4)GlcNAc(b1-6)]Man(a1-6)]Man(b1-4)GlcNAc(b1-4)[Fuc(a1-6)]GlcNAc(?1-
G06707PU	6-deoxy-Hex2,3,4Me3(?1-2)6-deoxy-Hex3,4Me2(?1-	6-deoxy-Hex2,3,4Me3(b1-3)6-deoxy-Hex3,4Me2(?1-
G06722GU	Gal(a1-3)[Fuc(a1-2)]Gal(b1-3)GlcNAc(b1-3)Gal(b1-4)Glc?(?1-	Gal(a1-3)[Fuc(a1-2)]Gal(b1-3)GlcNAc(b1-3)Gal(b1-4)Glc(?1-
G06740XO	Gal(b1-2)?-Galf(b1-4)[Gal(b1-2)[Gal(b1-3)]Gal(b1-6)]GlcNAc(b1-	Gal(b1-2)Galf(b1-4)[Gal(b1-2)[Gal(b1-3)]Gal(b1-6)]GlcNAc(b1-
G06739UR	L-Man2SH(?1-	L-Man2SH(?1-
G06670YP	L-6dTal2,3Ac24F(?1-	L-6dTal2,3Ac24F(?1-
G06759EJ	Neu9Ac(?2-?)Gal(?1-?)GalNAc(?1-?)[Neu5Ac(?2-?)]Gal(?1-?)Glc	Neu9Ac(a2-3)Gal(b1-3)GalNAc(b1-4)[Neu5Ac(a2-3)]Gal(b1-4)Glc
G06795LS	Neu5Ac(a2-3/6)Gal(b1-4)GlcNAc(b1-2)Man?(?1-	Neu5Ac(a2-3/6)Gal(b1-4)GlcNAc(b1-2)Man(?1-
G06810LW	D-Fuc2Me(?1-?)Gal4Me(?1-?)GalNAc	D-Fuc2Me(a1-2)Gal4Me(b1-3)GalNAc
G06815HM	Kdo(?2-?)Kdo(?2-?)GlcN4P	Kdo(a2-4)Kdo(a2-6)GlcN4P
G06815ZY	Man(a1-3)Glc?NAc(?1-	Man(a1-3)Glc(?1-
G06816HU	Neu5Ac(a2-6)Gal(b1-4)GlcNAc(b1-2)Man(a1-3)[Neu5Ac(a2-6)Gal(b1-4)GlcNAc(b1-2)Man(a1-6)]Man(b1-4)GlcNAc(b1-4)[Fuc(?1-?)]GlcNAc	Neu5Ac(a1-6)Gal(b1-4)GlcNAc(b1-2)Man(a1-3)[Neu5Ac(a2-6)Gal(b1-4)GlcNAc(b1-2)Man(a1-6)]Man(b1-4)GlcNAc(b1-4)[Fuc(?1-?)]GlcNAc
G06846JY	Hex6Ac(?1-4)Hex	Hex6Ac(a1-4)Hex
G06761JX	Glc2,6S23,4Me2(a1-4)GlcA2,3Me2(b1-4)Glc2,3,6S3(a1-4)IdoA2S(a1-4)Glc2,3,6S3(?1-	Glc2,6S23,4Me2(a1-4)GlcA2,3Me2(b1-4)Glc2,3,6S3(a1-4)IdoA2S(a1-4)Glc2,3,6S3(?1-
G06777LB	GalNAc(?1-?)GlcNAc(?1-?)Man(a1-?)[Man(?1-?)[Man(?1-?)]Man(a1-?)]Man(b1-4)GlcNAc(b1-4)GlcNAc(?1-	GalNAc(b1-4)GlcNAc(b1-2)Man(a1-3)[Man(a1-3)[Man(a1-6)]Man(a1-6)]Man(b1-4)GlcNAc(b1-4)GlcNAc(?1-
G06783AN	Neu5Gc(a2-3)Gal(?1-4)GlcNAc(b1-3)[Gal(?1-3)Gal(?1-4)GlcNAc(b1-6)]Gal(b1-4)GlcNAc(b1-3)Gal(b1-3)GalNAc-ol	Neu5Gc(b1-4)Gal(a1-3)GlcNAc(b1-4)[Gal(?1-3)Gal(?1-4)GlcNAc(b1-6)]Gal(b1-4)GlcNAc(b1-3)Gal(b1-3)GalNAc-ol
G06847MU	Gal3Me(b1-6)Gal3Me(b1-6)Gal3Me(b1-3)[Gal3Me(b1-6)]GalNAc(b1-4)GlcNAc(b1-2)Man(a1-3)[Man(a1-6)][Xyl(b1-2)]Man(b1-4)GlcNAc(b1-4)GlcNAc(?1-	Gal3Me(b1-6)Gal3Me(b1-6)Gal3Me(b1-3)[Gal3Me(b1-6)]GalNAc(b1-4)GlcNAc(b1-2)Man(a1-3)[Man(a1-6)][Xyl(b1-2)]Man(b1-4)GlcNAc(b1-4)GlcNAc(?1-
G06754AZ	GlcA(a1-2)GlcA(a1-2)Man(b1-4)Gal(b1-2)?-Rha?(a1-	GlcA(a1-2)GlcA(a1-2)Man(b1-4)Gal(b1-2)Man(a1-
G06770QS	Abe(a1-3)Man(a1-4)Rha(a1-3)Gal(?1-	Abe(a1-3)Man(a1-4)Rha(a1-3)Gal(?1-
G06796MR	Neu5Gc(a2-3/6)Gal(b1-4)[Fuc(a1-3)]GlcNAc(b1-2)[Gal(b1-4)GlcNAc(b1-4)]Man(a1-3)[Gal(b1-4)[Fuc(a1-3)]GlcNAc(b1-2)[Neu5Gc(a2-3/6)Gal(b1-4)[Fuc(a1-3)]GlcNAc(b1-6)]Man(a1-6)]Man(b1-4)GlcNAc(b1-4)GlcNAc(?1-	Neu5Gc(a2-3/6)Gal(b1-4)[Fuc(a1-3)]GlcNAc(b1-2)[Gal(b1-4)GlcNAc(b1-4)]Man(a1-3)[Gal(b1-4)[Fuc(a1-3)]GlcNAc(b1-2)[Neu5Gc(a2-3/6)Gal(b1-4)[Fuc(a1-3)]GlcNAc(b1-6)]Man(a1-6)]Man(b1-4)GlcNAc(b1-4)GlcNAc(?1-
G06797DH	Neu5Ac(?2-?)Gal(?1-?)GlcNAc(?1-?)[Neu5Ac(?2-?)Gal(?1-?)GlcNAc(?1-?)]Man(a1-3)[Neu5Ac(?2-?)Gal(?1-?)GlcNAc(?1-?)Man(a1-6)]Man(b1-4)GlcNAc(b1-4)[Fuc(a1-6)]GlcNAc(b1-	Neu5Ac(a2-3)Gal(b1-4)GlcNAc(b1-2)[Neu5Ac(a2-3)Gal(b1-4)GlcNAc(b1-4)]Man(a2-3)[Neu5Ac(b1-4)Gal(b1-2)GlcNAc(?1-?)Man(a1-6)]Man(b1-4)GlcNAc(b1-4)[Fuc(a1-6)]GlcNAc(b1-
G06809KV	Gal(?1-?)GlcNAc(?1-?)Gal(?1-?)GalNAc(?1-?)[Neu5Ac(?2-?)]Gal(?1-?)Glc	Gal(b1-3)GlcNAc(b1-3)Gal(b1-3)GalNAc(b1-4)[Neu5Ac(a2-3)]Gal(b1-4)Glc
G06815DT	Neu5Ac(a2-?)Gal(b1-?)[Fuc(a1-?)]GlcNAc(b1-2)[Neu5Ac(a2-?)Gal(b1-?)[Fuc(a1-?)]GlcNAc(b1-4)]Man(a1-3)[Neu5Ac(a2-?)Gal(b1-?)[Fuc(a1-?)]GlcNAc(b1-2)Man(a1-6)]Man(b1-4)GlcNAc(b1-4)[Fuc(a1-6)]GlcNAc(b1-	Neu5Ac(a2-3)Gal(b1-4)[Fuc(a1-3)]GlcNAc(a2-3)[Neu5Ac(b1-4)Gal(a1-3)[Fuc(a2-3)]GlcNAc(b1-4)]Man(a1-3)[Neu5Ac(a2-?)Gal(b1-?)[Fuc(a1-?)]GlcNAc(b1-2)Man(a1-6)]Man(b1-4)GlcNAc(b1-4)[Fuc(a1-6)]GlcNAc(b1-
G06829LG	Xyl(b1-4)Ara?(a1-6)Glc	Xyl(b1-4)Rha(a1-6)Glc
G06833XB	GlcA4Me(a1-2)[GlcA4Me(a1-2)Xyl(b1-4)]Xyl(?1-	GlcA4Me(a1-2)[GlcA4Me(a1-2)Xyl(b1-4)]Xyl(?1-
G06840BZ	GlcNAc(b1-4)Gal(?1-3)[GlcNAc(b1-6)]GalNAc	GlcNAc(b1-3)Gal(?1-3)[GlcNAc(b1-6)]GalNAc
G06767MM	GlcNAc(b1-2)[GlcNAc(b1-3)]Man?(?1-	GlcNAc(b1-2)[GlcNAc(b1-3)]Gal(?1-
G06776AA	Gal(b1-4)GlcNAc(b1-2)Man(a1-3/6)[Man(a1-3/6)]Man(b1-4)Glc?NAc(?1-	Gal(b1-4)GlcNAc(b1-2)Man(a1-3/6)[Man(a1-3/6)]Man(b1-4)GlcNAc(?1-
G06809GV	Gal(a1-4)GlcNAc(b1-2)[Gal(b1-4)[Fuc(?1-3)]GlcNAc(a1-4)]Man(a1-3)[Gal(b1-4)GlcNAc(b1-2)Man(a1-6)]Man(b1-4)GlcNAc(b1-4)GalNAc(?1-	Gal(a1-3)GlcNAc(b1-2)[Gal(b1-4)[Fuc(?1-3)]GlcNAc(a1-4)]Man(a1-3)[Gal(b1-4)GlcNAc(b1-2)Man(a1-6)]Man(b1-4)GlcNAc(b1-4)GalNAc(?1-
G06855XU	Rha(a1-3)[L-Xyl(b1-2)]Rha(a1-3)[L-Xyl(b1-4)]Rha?(?1-	Rha(a1-3)[L-Xyl(b1-2)]Rha(a1-3)[L-Xyl(b1-4)]Rha(?1-
G06823XG	Xyl(a1-6)Glc(b1-4)[Xyl(a1-6)]All(b1-4)[Fuc(a1-2)Gal(b1-2)Xyl(a1-6)]Glc(b1-4)Glc(b1-4)[Xyl(b1-2)][Xyl(a1-6)]Glc(b1-4)[Xyl(a1-6)]Glc(b1-4)[Xyl(a1-6)]Glc(b1-4)Glc(?1-	Xyl(a1-6)Glc(b1-4)[Xyl(a1-6)]All(b1-4)[Fuc(a1-2)Gal(b1-2)Xyl(a1-6)]Glc(b1-4)Glc(b1-4)[Xyl(b1-2)][Xyl(a1-6)]Glc(b1-4)[Xyl(a1-6)]Glc(b1-4)[Xyl(a1-6)]Glc(b1-4)Glc(?1-
G06828GD	Neu5Ac?S(a2-?)[Gal(b1-3)]GalNAc(?1-	Neu5Ac(b1-6)[Gal(b1-3)]GalNAc(?1-
G06828EZ	Xylf3,5Me2(?1-	Xylf3,5Me2(?1-
G06836DA	Hex2Br(?1-	Hex2Br(?1-
G06893ST	Neu5Gc(?2-?)[Fuc(?1-?)]Gal(?1-?)GalNAc	Neu5Gc(a2-3)[Fuc(a1-2)]Gal(b1-3)GalNAc
G06911KF	Xyl(?1-?)Rha(?1-?)Glc	Xyl(b1-4)Rha(a1-2)Glc
G06869LY	Neu5Gc(a2-3/6)Gal(b1-4)[Fuc(a1-3)]GlcNAc(b1-2)[Gal(b1-4)GlcNAc(b1-4)]Man(a1-3)[Gal(b1-4)GlcNAc(b1-2)[Gal(a1-3)Gal(b1-4)GlcNAc(b1-6)]Man(a1-6)]Man(b1-4)GlcNAc(b1-4)[Fuc(a1-6)]GlcNAc(?1-	Neu5Gc(a2-3/6)Gal(b1-4)[Fuc(a1-3)]GlcNAc(b1-2)[Gal(b1-4)GlcNAc(b1-4)]Man(a1-3)[Gal(b1-4)GlcNAc(b1-2)[Gal(a1-3)Gal(b1-4)GlcNAc(b1-6)]Man(a1-6)]Man(b1-4)GlcNAc(b1-4)[Fuc(a1-6)]GlcNAc(?1-
G06872IK	GlcNAc4-1,6-1Py(b1-3)Gal(a1-4)Rha(?1-	GlcNAc4-1,6-1Py(b1-3)Gal(a1-4)Rha(?1-
G06873HG	Neu5Ac(?2-?)Gal(?1-?)GlcNAc(?1-?)[Neu5Gc(?2-?)Gal(?1-?)]GalNAc(?1-	Neu5Ac(a2-3)Gal(b1-4)GlcNAc(b1-6)[Neu5Gc(a2-3)Gal(b1-3)]GalNAc(?1-
G06921UA	Gal(b1-4)GlcNAc(b1-2)Man(a1-3)[Man(a1-?)Man(a1-6)]Man(b1-4)GlcNAc(b1-4)GlcNAc(b1-	Gal(a1-3)GlcNAc(b1-2)Man(a1-3)[Man(a1-?)Man(a1-6)]Man(b1-4)GlcNAc(b1-4)GlcNAc(b1-
G06927UM	GalNAc4S(b1-4)GlcNAc(b1-2)Man(a1-?)[Gal(b1-4)GlcNAc(b1-2)Man(a1-?)]Man(b1-4)GlcNAc(b1-4)[Fuc(a1-6)]GlcNAc(?1-	GalNAc4S(a1-3)GlcNAc(a1-6)Man(a1-?)[Gal(b1-4)GlcNAc(b1-2)Man(a1-?)]Man(b1-4)GlcNAc(b1-4)[Fuc(a1-6)]GlcNAc(?1-
G06868SD	Man(a1-3)[Man?(a1-3)[Man(a1-6)]Man(a1-6)]Man(b1-4)GlcNAc(b1-4)GlcNAc(b1-	Man(a1-3)[Man(a1-3)[Man(a1-6)]Man(a1-6)]Man(b1-4)GlcNAc(b1-4)GlcNAc(b1-
G06870AT	Gal(?1-?)[Gal(?1-?)[Fuc(?1-?)]HexNAc(?1-6)]GalNAc(a1-3)[Neu5Ac(a2-6)]GalNAc-ol	Gal(a1-3)[Gal(b1-3)[Fuc(a1-3)]HexNAc(b1-3)]GalNAc(a1-3)[Neu5Ac(a2-6)]GalNAc-ol
G06891MB	Gal(b1-4)[Fuc(a1-3)]GlcNAc(b1-2)[Gal(b1-4)GlcNAc(b1-4)]Man(a1-3)[Man(a1-3)[Man(a1-6)]Man(a1-6)]Man(b1-4)GlcNAc(b1-4)[Fuc(a1-6)]GlcNAc(?1-	Gal(b1-4)[Fuc(a1-3)]GlcNAc(b1-2)[Gal(b1-4)GlcNAc(b1-4)]Man(a1-3)[Man(a1-3)[Man(a1-6)]Man(a1-6)]Man(b1-4)GlcNAc(b1-4)[Fuc(a1-6)]GlcNAc(?1-
G06898FP	Glc(a1-3)Man(a1-2)Man(a1-2)Man(a1-3)Man(?1-	Glc(a1-3)Man(a1-2)Man(a1-2)Man(a1-3)Man(?1-
G06903CQ	Glc(?1-2)[Xyl(?1-3)]Glc(?1-4)Gal	Glc(b1-2)[Xyl(b1-2)]Glc(b1-4)Gal
G06860ZS	Glc(b1-2)[Glc(b1-4)[Xyl(b1-2)]Glc(b1-4)]Ara?(?1-	Glc(b1-2)[Glc(b1-4)[Xyl(b1-2)]Glc(b1-4)]Ara(?1-
G06863YY	Xyl(b1-4)Xyl(b1-4)Xyl?(?1-	Xyl(b1-4)Xyl(b1-4)Xyl(?1-
G06884HP	6-deoxy-Hex(?1-2)Hex(?1-	6-deoxy-Hex(b1-6)Hex(?1-
G06909WP	GlcA(b1-4)Fuc?(?1-	GlcA(b1-4)Glc(?1-
G06920TC	L-Glc(a1-4)L-Glc(a1-4)L-Glc(?1-	L-Glc(a1-4)L-Glc(a1-4)L-Glc(?1-
G06925NX	Man(a1-3)[Man(a1-2)Man(a1-6)]Man(a1-6)Man(b1-4)GlcNAc(b1-4)Glc?NAc(?1-	Man(a1-3)[Man(a1-2)Man(a1-6)]Man(a1-6)Man(b1-4)GlcNAc(b1-4)GlcNAc(?1-
G06886TN	GalNAc(b1-4)GlcA(b1-3)GalNAc(b1-4)GlcA(b1-3)GalNAc(b1-4)GlcA(b1-3)GalNAc(b1-4)GlcA(?1-	GalNAc(b1-4)GlcA(b1-3)GalNAc(b1-4)GlcA(b1-3)GalNAc(b1-4)GlcA(b1-3)GalNAc(b1-4)GlcA(?1-
G06905DB	6-deoxy-Hex(?1-2)6-deoxy-Hex(?1-3)6-deoxy-Hex(?1-3)HexNAc(?1-2)6-deoxy-Hex(?1-2)6-deoxy-Hex(?1-3)6-deoxy-Hex(?1-3)HexNAc(?1-2)6-deoxy-Hex(?1-2)6-deoxy-Hex(?1-	6-deoxy-Hex(b1-4)6-deoxy-Hex(b1-4)6-deoxy-Hex(b1-4)HexNAc(b1-4)6-deoxy-Hex(b1-4)6-deoxy-Hex(b1-4)6-deoxy-Hex(b1-4)HexNAc(b1-4)6-deoxy-Hex(b1-4)6-deoxy-Hex(?1-
G06881YH	Glc3,6N2(?1-	Glc3,6N2(?1-
G06944JL	Xyl(a1-6)Glc(b1-4)[Xyl(a1-6)]Glc(b1-4)[Xyl(a1-6)]Glc(b1-4)Glc(b1-4)[Xyl(a1-6)]Glc(b1-4)[Xyl(a1-6)]Glc(b1-4)[Xyl(a1-6)]Glc(b1-4)Glc(b1-4)[Xyl(a1-6)]Glc(b1-4)[Xyl(a1-6)]Glc(b1-4)[Xyl(a1-6)]Glc(b1-4)Glc?(?1-	Xyl(a1-6)Glc(b1-4)[Xyl(a1-6)]Glc(b1-4)[Xyl(a1-6)]Glc(b1-4)Glc(b1-4)[Xyl(a1-6)]Glc(b1-4)[Xyl(a1-6)]Glc(b1-4)[Xyl(a1-6)]Glc(b1-4)Glc(b1-4)[Xyl(a1-6)]Glc(b1-4)[Xyl(a1-6)]Glc(b1-4)[Xyl(a1-6)]Glc(b1-4)Glc(?1-
G06986WE	Gal(?1-?)Gal3Me	Gal(b1-4)Gal3Me
G06993IO	GlcA3,4Me2(?1-?)Rha2,4Me23CMe(?1-?)Rha(?1-?)Rha(?1-?)L-6dTal	GlcA3,4Me2(b1-3)Rha2,4Me23CMe(a1-3)Rha(a1-2)Rha(a1-2)L-6dTal
G06994DG	Gal(b1-4)GlcNAc(b1-2)[Gal(b1-4)GlcNAc(b1-4)]Man(a1-3)[Neu5Ac(a2-6)Gal(b1-4)[Fuc(a1-6)]GalNAc(?1-2)Man(?1-6)]Man(?1-4)[Fuc(a1-3)Fuc(a1-3)]Glc?NAc(?1-	Gal(b1-2)GlcNAc(a1-6)[Gal(b1-4)GlcNAc(b1-4)]Man(a1-3)[Neu5Ac(a2-6)Gal(b1-4)[Fuc(a1-6)]GalNAc(GlcNAc)Man(?1-6)]Man(?1-4)[Fuc(a1-3)Fuc(a1-3)]Glc?NAc(?1-
G06999WI	6-deoxy-Hex?(?1-?)[Hex?(?1-?)]Hex?(?1-?)HexNAc	Fuc(a1-2)[Fuc(a1-2)]Gal(b1-3)HexNAc
G07008GA	Gal(?1-?)GalNAc(?1-?)[Neu5Gc(?2-?)Neu5Ac(?2-?)]Gal(?1-?)Glc	Gal(b1-3)GalNAc(b1-4)[Neu5Gc(a2-8)Neu5Ac(a2-3)]Gal(b1-4)Glc
G07008TI	Man6PEtn(?1-?)[Man(?1-?)]Man(?1-?)GlcN	Man6PEtn(a1-6)[Man(a1-6)]Man(a1-4)GlcN
G07020MS	Hex(?1-4)HexNAc6S	Hex(a1-4)HexNAc6S
G07032ET	GalNAc(b1-4)?-Glc?A(b1-3)GalNAc	GalNAc(b1-4)Gal(b1-3)GalNAc
G06960YY	Neu5Ac(?2-?)Gal(?1-?)GlcNAc(?1-?)[Neu5Ac(?2-?)Gal(?1-?)GlcNAc(?1-?)]Man(?1-?)[Neu5Gc(?2-?)Gal(?1-?)GlcNAc(?1-?)Man(?1-?)][GlcNAc(?1-?)]Man(?1-?)GlcNAc(?1-?)[Fuc(?1-?)]GlcNAc(?1-	Neu5Ac(a2-3)Gal(b1-4)GlcNAc(b1-2)[Neu5Ac(a2-3)Gal(b1-4)GlcNAc(b1-2)]Man(a1-3)[Neu5Gc(a2-3)Gal(b1-4)GlcNAc(b1-2)Man(a1-6)][GlcNAc(b1-4)]Man(b1-4)GlcNAc(b1-4)[Fuc(a1-6)]GlcNAc(?1-
G06963BI	Fuc(a1-?)Gal(b1-?)GlcNAc(b1-3)Gal(b1-3)GalNAc-ol	Fuc(a1-2)Gal(b1-4)GlcNAc(b1-3)Gal(b1-3)GalNAc-ol
G06967ER	Kdo(a2-4)Kdo(a2-6)Glc?NAc(b1-6)GlcNAc-ol	Kdo(a2-4)Kdo(a2-6)GlcN4P(b1-6)GlcNAc-ol
G06989JN	Neu5Ac(a2-3)Gal(b1-?)GlcNAc(b1-2)[Neu5Ac(a2-3)Gal(b1-?)GlcNAc(b1-4)]Man(a1-3)[Neu5Ac(a2-6)Gal(b1-?)GlcNAc(b1-2)Man(a1-6)]Man(b1-4)GlcNAc(b1-4)GlcNAc(b1-	Neu5Ac(b1-4)Gal(b1-4)GlcNAc(b1-4)[Neu5Ac(a2-3)Gal(b1-?)GlcNAc(b1-4)]Man(a1-3)[Neu5Ac(a2-6)Gal(b1-?)GlcNAc(b1-2)Man(a1-6)]Man(b1-4)GlcNAc(b1-4)GlcNAc(b1-
G07021HX	Gal(b1-4)[Fuc(a1-3)]GlcNAc(b1-3)Gal(b1-4)GlcNAc(b1-2)[Gal(a1-3)Gal(b1-4)GlcNAc(b1-4)]Man(a1-3)[GlcNAc(b1-4)][Gal(a1-3)Gal(b1-4)GlcNAc(b1-2)[Gal(b1-4)[Fuc(a1-3)]GlcNAc(b1-6)]Man(a1-6)]Man(b1-4)GlcNAc(b1-4)GlcNAc(?1-	Gal(b1-4)[Fuc(a1-3)]GlcNAc(b1-3)Gal(b1-4)GlcNAc(b1-2)[Gal(a1-3)Gal(b1-4)GlcNAc(b1-4)]Man(a1-3)[GlcNAc(b1-4)][Gal(a1-3)Gal(b1-4)GlcNAc(b1-2)[Gal(b1-4)[Fuc(a1-3)]GlcNAc(b1-6)]Man(a1-6)]Man(b1-4)GlcNAc(b1-4)GlcNAc(?1-
G07026FS	Rha(a1-2)[?-Araf(?1-4)]Glc(?1-	Rha(b1-3)[Xyl(?1-4)]Glc(?1-
G06969QL	GlcNAc(b1-3)[Gal(?1-?)[Fuc(?1-?)]GlcNAc(b1-6)]GalNAc-ol	GlcNAc(b1-4)[Gal(a1-3)[Fuc(?1-?)]GlcNAc(b1-6)]GalNAc-ol
G06972FD	Neu5Ac(a2-3)Gal(b1-4)GlcNAc(?1-?)Man(a1-3)[Neu5Ac(a2-6)GalNAc(b1-4)GlcNAc(?1-?)Man(a1-6)]Man(b1-4)GlcNAc(b1-4)[Fuc(a1-6)]GlcNAc(b1-	Neu5Ac(b1-2)Gal(b1-2)GlcNAc(?1-?)Man(a1-3)[Neu5Ac(a2-6)GalNAc(b1-4)GlcNAc(?1-?)Man(a1-6)]Man(b1-4)GlcNAc(b1-4)[Fuc(a1-6)]GlcNAc(b1-
G06987LY	Galf(b1-5)Galf(b1-3)Man(?1-	Galf(b1-5)Galf(b1-3)Man(?1-
G07023HS	Glc(?1-4)Gal	Glc(a1-4)Gal
G06945NL	Qui(b1-2)[Qui(b1-4)]Qui?(?1-	Qui(b1-2)[Qui(b1-4)]Qui(?1-
G06950VK	Fuc(a1-2)Gal(b1-3)[Fuc(a1-4)]GlcNAc(b1-3)[Gal(b1-3)GlcNAc(b1-3)Gal(b1-4)GlcNAc(b1-6)]Gal(b1-4)All(?1-	Fuc(a1-2)Gal(b1-3)[Fuc(a1-4)]GlcNAc(b1-3)[Gal(b1-3)GlcNAc(b1-3)Gal(b1-4)GlcNAc(b1-6)]Gal(b1-4)All(?1-
G06953AO	Glc(a1-2)Glc(a1-3)Glc(a1-3)Man(a1-2)Man(a1-2)[Man(a1-2)Man(a1-6)]Man(a1-3)[Man(a1-3)[Man(a1-2)Man(a1-6)]Man(a1-6)]Man(b1-4)Glc?NAc(?1-	Glc(a1-2)Glc(a1-3)Glc(a1-3)Man(a1-2)Man(a1-2)[Man(a1-2)Man(a1-6)]Man(a1-3)[Man(a1-3)[Man(a1-2)Man(a1-6)]Man(a1-6)]Man(b1-4)GlcNAc(?1-
G06955CY	Neu5Ac(a2-6)Gal(b1-4)GlcNAc(b1-2)Man(b1-3)[Neu5Ac(a2-3)Gal(b1-4)GlcNAc(b1-2)Man(a1-6)]Man(b1-4)GlcNAc(b1-4)Glc?NAc(?1-	Neu5Ac(a2-6)Gal(b1-4)GlcNAc(b1-2)Man(b1-3)[Neu5Ac(a2-3)Gal(b1-4)GlcNAc(b1-2)Man(a1-6)]Man(b1-4)GlcNAc(b1-4)GlcNAc(?1-
G06964MO	Gal(a1-4)Gal(b1-4)Gal?(?1-	Gal(a1-4)Gal(b1-4)Glc(?1-
G06991YO	Gal(b1-6)Gal(b1-6)Gal?(?1-	Gal(b1-6)Gal(b1-6)Gal(?1-
G06951OG	GalNAc(a1-3)[Fuc(a1-2)]Gal(b1-4)[Fuc(a1-3)]ManNAc(b1-2)Man(a1-3)[Gal(b1-4)GlcNAc(b1-2)Man(a1-6)]Man(b1-4)GlcNAc(b1-4)[Fuc(a1-6)]GlcNAc(?1-	GalNAc(a1-3)[Fuc(a1-2)]Gal(b1-4)[Fuc(a1-3)]ManNAc(b1-2)Man(a1-3)[Gal(b1-4)GlcNAc(b1-2)Man(a1-6)]Man(b1-4)GlcNAc(b1-4)[Fuc(a1-6)]GlcNAc(?1-
G07003AA	Neu5Ac(?2-?)Gal(?1-?)GlcNAc(?1-?)[Gal(?1-?)GlcNAc(?1-?)]Man(a1-3/6)[Neu5Ac(?2-?)Gal(?1-?)GlcNAc(?1-?)Man(a1-3/6)]Man(b1-4)GlcNAc(b1-4)[Fuc(a1-6)]GlcNAc(b1-	Neu5Ac(a2-3)Gal(b1-4)GlcNAc(b1-2)[Gal(b1-4)GlcNAc(b1-4)]Man(a2-3)[Neu5Ac(b1-4)Gal(b1-2)GlcNAc(?1-?)Man(a1-3/6)]Man(b1-4)GlcNAc(b1-4)[Fuc(a1-6)]GlcNAc(b1-
G07017AJ	Hex(?1-6)Hex(?1-	Hex(b1-4)Hex(?1-
G07034JC	Fruf(a2-6)Glc(?1-	Fruf(a2-6)Glc(?1-
G07008VS	Xyl3N(?1-	Xyl3N(?1-
G07047FF	Neu5Ac(?2-?)Gal(?1-?)[D-Fuc(?1-?)]GlcNAc(?1-?)Gal(?1-?)GlcNAc(?1-?)[Gal(?1-?)]GalNAc	Neu5Ac(a2-3)Gal(b1-4)[D-Fuc(a1-3)]GlcNAc(b1-3)Gal(b1-4)GlcNAc(b1-6)[Gal(b1-3)]GalNAc
G07062RV	Glc(a1-3/6)Glc(a1-3/6)Glc?(?1-	Glc(a1-3/6)Glc(a1-3/6)Glc(?1-
G07078CR	Ara?(?1-?)Ara?(?1-?)GlcNAc	Neu5Ac(a1-2)Gal(b1-4)GlcNAc
G07089HO	Xyl(?1-?)Ara(?1-?)Glc	Xyl(b1-2)Ara(a1-6)Glc
G07106LL	Neu5Ac(a2-?)Gal(b1-4)GlcNAc(b1-2)Man(a1-?)[Gal(b1-4)GlcNAc(b1-2)Man(a1-?)]Man(b1-4)GlcNAc(b1-4)[Fuc(a1-6)]GlcNAc	Neu5Ac(a2-6)Gal(a1-3)GlcNAc(a1-6)Man(a1-?)[Gal(b1-4)GlcNAc(b1-2)Man(a1-?)]Man(b1-4)GlcNAc(b1-4)[Fuc(a1-6)]GlcNAc
G07043KC	Gal(b1-4)GlcNAc6S(b1-3)Gal(b1-4)GlcNAc(b1-3)Gal(b1-3)GlcNAc(?1-	Gal(b1-4)GlcNAc6S(b1-3)Gal(b1-4)GlcNAc(b1-3)Gal(b1-3)GlcNAc(?1-
G07047DQ	Gal(b1-4)GlcNAc(b1-3)Gal(b1-4)GlcNAc(b1-2)[Gal(a1-3)Gal(b1-4)GlcNAc(b1-4)]Man(a1-3)[GlcNAc(b1-4)][Gal(a1-3)Gal(b1-4)GlcNAc(b1-2)[Neu5Ac(a2-3/6)Gal(b1-4)GlcNAc(b1-6)]Man(a1-6)]Man(b1-4)GlcNAc(b1-4)GlcNAc(?1-	Gal(b1-4)GlcNAc(b1-3)Gal(b1-4)GlcNAc(b1-2)[Gal(a1-3)Gal(b1-4)GlcNAc(b1-4)]Man(a1-3)[GlcNAc(b1-4)][Gal(a1-3)Gal(b1-4)GlcNAc(b1-2)[Neu5Ac(a2-3/6)Gal(b1-4)GlcNAc(b1-6)]Man(a1-6)]Man(b1-4)GlcNAc(b1-4)GlcNAc(?1-
G07064SC	Fuc(a1-2)Gal(b1-4)[Fuc(a1-3)]GlcNAc(b1-2)Man(a1-3)[GlcNAc(b1-4)][Fuc(a1-3)GlcNAc(b1-2)Man(a1-6)]Man(b1-4)GlcNAc(b1-4)GlcNAc(?1-	Fuc(a1-2)Gal(b1-4)[Fuc(a1-3)]GlcNAc(b1-2)Man(a1-3)[GlcNAc(b1-4)][Fuc(a1-3)GlcNAc(b1-2)Man(a1-6)]Man(b1-4)GlcNAc(b1-4)GlcNAc(?1-
G07067JB	Gal(?1-?)[Fuc(?1-?)]GlcNAc(?1-?)[Gal(?1-?)GlcNAc(?1-?)]Man(?1-?)[Gal(?1-?)GlcNAc(?1-?)[GlcNAc(?1-?)]Man(?1-?)][GlcNAc(?1-?)]Man(?1-?)GlcNAc(?1-?)[Fuc(?1-?)]GlcNAc(?1-	Gal(b1-4)[Fuc(a1-3)]GlcNAc(b1-6)[Gal(b1-4)GlcNAc(b1-2)]Man(a1-3)[Gal(b1-4)GlcNAc(b1-2)[GlcNAc(b1-2)]Man(a1-3)][GlcNAc(b1-4)]Man(b1-4)GlcNAc(b1-4)[Fuc(a1-6)]GlcNAc(?1-
G07093GE	Gal(b1-4)GlcNAc(b1-6)Man(a1-6)Glc(?1-	Gal(b1-4)GlcNAc(b1-6)Man(a1-6)Glc(?1-
G07112JE	Fruf(b2-6)Fruf(b2-1?)[Gal(a1-6)]?-Glc	Fruf(b2-1a)Fruf(Glc)[Gal(a1-6)]?-Glc
G07057PQ	Neu5Ac(a2-?)Gal(b1-4)GlcNAc(b1-?)[Neu5Ac(a2-?)Gal(b1-4)GlcNAc(b1-?)]Man(a1-?)[Neu5Ac(a2-?)Gal(b1-4)GlcNAc(b1-3)Gal(b1-4)GlcNAc(b1-2)Man(a1-?)]Man(b1-4)GlcNAc	Neu5Ac(a2-6)Gal(b1-2)GlcNAc(a2-3)[Neu5Ac(b1-2)Gal(a1-3)GlcNAc(a2-6)]Man(a1-6)[Neu5Ac(a2-?)Gal(b1-4)GlcNAc(b1-3)Gal(b1-4)GlcNAc(b1-2)Man(a1-?)]Man(b1-4)GlcNAc
G07065FT	Neu5Ac(a2-3)Gal(b1-4)GlcNAc(?1-?)Man(a1-3)[Neu5Ac(a2-6)Gal(b1-4)GlcNAc(?1-?)Man(a1-6)]Man(b1-4)GlcNAc(b1-4)[Fuc(a1-6)]GlcNAc(b1-	Neu5Ac(b1-2)Gal(b1-2)GlcNAc(?1-?)Man(a1-3)[Neu5Ac(a2-6)Gal(b1-4)GlcNAc(?1-?)Man(a1-6)]Man(b1-4)GlcNAc(b1-4)[Fuc(a1-6)]GlcNAc(b1-
G07100CS	Neu5Ac(a2-3)Gal(b1-3)[GalNAc(a1-3)[Fuc(a1-2)]Gal(b1-4)GlcNAc(b1-6)]GalNAc(?1-	Neu5Ac(a2-3)Gal(b1-3)[GalNAc(a1-3)[Fuc(a1-2)]Gal(b1-4)GlcNAc(b1-6)]GalNAc(?1-
G07100DF	GalNAc(?1-3)[Neu5Ac(a2-6)]GalNAc-ol	GalNAc(a1-3)[Neu5Ac(a2-6)]GalNAc-ol
G07051EE	Glc(a1-4)Glc(a1-4)Xyl?(?1-	Glc(a1-4)Glc(a1-4)Glc(?1-
G07058VE	Xyl(b1-4)Xyl(b1-4)Xyl(b1-4)Xyl(b1-4)Xyl(b1-4)Xyl(b1-4)Xyl?(?1-	Xyl(b1-4)Xyl(b1-4)Xyl(b1-4)Xyl(b1-4)Xyl(b1-4)Xyl(b1-4)Xyl(?1-
G07075BK	HexA4Me(?1-3)HexNAc(?1-4)HexA(?1-3)HexNAc(?1-	HexA4Me(b1-4)HexNAc(b1-4)HexA(b1-4)HexNAc(?1-
G07112WC	HexNAc3,4,6Ac3(?1-6)HexNAc3Ac(?1-	HexNAc3,4,6Ac3(a1-6)HexNAc3Ac(?1-
G07113CO	Fru(b2-6)Glc(b1-3)Glc(?1-	Fru(b2-6)Glc(b1-3)Glc(?1-
G07106DK	ManNAc3,6Ac24F(?1-	ManNAc3,6Ac24F(?1-
G07139PV	Glc(?1-1)Tag	Glc(a1-1)Tag
G07166NN	Gal(?1-?)[Fuc(?1-?)]Gal(?1-?)GlcNAc(?1-?)GalNAc	Gal(a1-3)[Fuc(a1-2)]Gal(b1-4)GlcNAc(b1-3)GalNAc
G07170IQ	Araf(?1-?)[Ara(?1-?)]GlcA	Araf(a1-4)[Ara(a1-4)]GlcA
G07173KY	GlcNAc(b1-?)[Gal(b1-?)GlcNAc(b1-?)Man(a1-3)][Gal(b1-?)GlcNAc(b1-?)Man(a1-6)]Man(b1-4)GlcNAc(b1-4)GlcNAc	GlcNAc(b1-4)[Gal(b1-4)GlcNAc(b1-2)Man(b1-4)][Gal(b1-2)GlcNAc(b1-?)Man(a1-6)]Man(b1-4)GlcNAc(b1-4)GlcNAc
G07187KD	Araf(a1-3)[Araf(a1-2)[Araf(a1-3)][Xyl(b1-4)]Xyl(b1-4)]Xyl(b1-4)Xyl?(?1-	Araf(a1-3)[Araf(a1-2)[Araf(a1-3)][Xyl(b1-4)]Xyl(b1-4)]Xyl(b1-4)Xyl(?1-
G07131HH	GalNAc(b1-4)GlcNAc(b1-2)[GalNAc(b1-4)GlcNAc(b1-4)]Man(a1-3)Man(b1-4)GlcNAc(b1-4)[Fuc(a1-6)]GlcNAc(?1-	GalNAc(b1-4)GlcNAc(b1-2)[GalNAc(b1-4)GlcNAc(b1-4)]Man(a1-3)Man(b1-4)GlcNAc(b1-4)[Fuc(a1-6)]GlcNAc(?1-
G07188EQ	Gal2Me(a1-3)Gal(b1-4)Gal2Me(?1-	Gal2Me(a1-3)Gal(b1-4)Gal2Me(?1-
G07209EH	Neu5Ac(a2-3/6)Gal(b1-4)[Fuc(a1-3)]GlcNAc(b1-2)[GlcNAc(b1-4)]Man(a1-3)[GlcNAc(b1-4)][Neu5Ac(a2-3/6)Gal(b1-4)GlcNAc(b1-2)[Neu5Ac(a2-3/6)Gal(b1-4)GlcNAc(b1-6)]Man(a1-6)]Man(b1-4)GlcNAc(b1-4)[Fuc(a1-6)]GlcNAc(?1-	Neu5Ac(a2-3/6)Gal(b1-4)[Fuc(a1-3)]GlcNAc(b1-2)[GlcNAc(b1-4)]Man(a1-3)[GlcNAc(b1-4)][Neu5Ac(a2-3/6)Gal(b1-4)GlcNAc(b1-2)[Neu5Ac(a2-3/6)Gal(b1-4)GlcNAc(b1-6)]Man(a1-6)]Man(b1-4)GlcNAc(b1-4)[Fuc(a1-6)]GlcNAc(?1-
G07121MC	Gal(b1-3)[Fuc(a1-4)]GlcNAc(b1-2)Man(a1-?)[Man(a1-?)][Xylf(b1-2)]Man(b1-4)GlcNAc(b1-4)[Fuc(a1-3)]GlcNAc(?1-	Gal(a1-3)[Fuc(a1-6)]GlcNAc(b1-2)Man(a1-?)[Man(a1-?)][Xylf(b1-2)]Man(b1-4)GlcNAc(b1-4)[Fuc(a1-3)]GlcNAc(?1-
G07151FE	GlcNAc?S(b1-4)GlcNAc(b1-2)Man(a1-3)[GlcNAc?S(b1-4)GlcNAc(b1-2)Man(a1-6)]Man(b1-4)GlcNAc(b1-4)GlcNAc(?1-	GalNAc4S(b1-4)GlcNAc(b1-2)Man(a1-3)[GalNAc(b1-4)GlcNAc(b1-2)Man(a1-6)]Man(b1-4)GlcNAc(b1-4)GlcNAc(?1-
G07194IW	Neu5Gc(a2-3/6)Gal(b1-4)GlcNAc(b1-2)[Gal(b1-4)GlcNAc(b1-4)]Man(a1-3)[GlcNAc(b1-4)][Gal(b1-4)GlcNAc(b1-2)[Gal(b1-4)GlcNAc(b1-6)]Man(a1-6)]Man(b1-4)GlcNAc(b1-4)[Fuc(a1-6)]GlcNAc(?1-	Neu5Gc(a2-3/6)Gal(b1-4)GlcNAc(b1-2)[Gal(b1-4)GlcNAc(b1-4)]Man(a1-3)[GlcNAc(b1-4)][Gal(b1-4)GlcNAc(b1-2)[Gal(b1-4)GlcNAc(b1-6)]Man(a1-6)]Man(b1-4)GlcNAc(b1-4)[Fuc(a1-6)]GlcNAc(?1-
G07198RM	GlcNAc(?1-4)?-MurNAc(?1-	GlcNAc(b1-4)Gal(?1-
G07137JY	Glc(b1-6)Glc(b1-6)Glc(b1-4)Glc?(?1-	Glc(b1-6)Glc(b1-6)Glc(b1-4)Glc(?1-
G07191CP	Man(b1-4)Man(b1-4)[Gal(a1-6)]Man(b1-4)[Gal(a1-6)]Man(b1-4)Man(b1-4)[Gal(a1-6)]Man?(?1-	Man(b1-4)Man(b1-4)[Gal(a1-6)]Man(b1-4)[Gal(a1-6)]Man(b1-4)Man(b1-4)[Gal(a1-6)]Man(?1-
G07191GF	Gal(b1-4)GlcNAc(b1-2)[Gal(b1-4)GlcNAc(b1-4)]Man(a1-3)[Gal(b1-4)GlcNAc(b1-2)Man(a1-6)]Man(?1-4)GlcNAc(b1-4)[Fuc(a1-6)]Glc?NAc(?1-	Gal(b1-4)GlcNAc(b1-2)[Gal(b1-4)GlcNAc(b1-4)]Man(a1-3)[Gal(b1-4)GlcNAc(b1-2)Man(a1-6)]Man(GlcNAc)GlcNAc(b1-4)[Fuc(a1-6)]Glc?NAc(?1-
G07146ZB	Man(a1-3)[GlcNAc(b1-4)][GlcNAc(b1-2)Man(a1-6)]Man(b1-4)GlcNAc(b1-4)[Fuc(a1-6)]GlcNAc?S(b1-	Man(a1-3)[GlcNAc(b1-4)][GlcNAc(b1-2)Man(a1-6)]Man(b1-4)GlcNAc(b1-4)[Fuc(a1-6)]GlcNAc(b1-
G07219DL	GlcNAc(b1-2)Man(a1-3)[Man(a1-?)Man(a1-6)]Man(b1-4)GlcNAc(b1-4)GlcNAc	GlcNAc(a1-3)Man(a1-3)[Man(a1-?)Man(a1-6)]Man(b1-4)GlcNAc(b1-4)GlcNAc
G07271GQ	Man(a1-3)[Man(a1-6)]Man(a1-6)Man(b1-4)Glc?NAc(?1-	Man(a1-3)[Man(a1-6)]Man(a1-6)Man(b1-4)GlcNAc(?1-
G07275AV	GlcNAc(?1-?)GlcNAc(?1-?)[Neu5Ac(?2-?)Gal(?1-?)]GalNAc	GlcNAc(b1-4)GlcNAc(b1-6)[Neu5Ac(a2-3)Gal(b1-3)]GalNAc
G07287SV	Glc?NAc(b1-2)Man(a1-3)[Xyl(b1-2)]Man(b1-4)Glc?NAc(b1-4)Glc?NAc(?1-	GlcNAc(b1-2)Man(a1-3)[Xyl(b1-2)]Man(b1-4)GlcNAc(b1-4)GlcNAc(?1-
G07232FJ	Neu5Ac(?2-?)Gal(?1-?)GlcNAc(?1-?)[Gal(?1-?)GlcNAc(?1-?)]Man(?1-?)[Gal(?1-?)GlcNAc(?1-?)[Gal(?1-?)GlcNAc(?1-?)]Man(?1-?)]Man(?1-?)GlcNAc(?1-?)GlcNAc(?1-	Neu5Ac(a2-6)Gal(b1-4)GlcNAc(b1-2)[Gal(b1-4)GlcNAc(b1-4)]Man(a1-3)[Gal(b1-4)GlcNAc(b1-4)[Gal(b1-4)GlcNAc(b1-2)]Man(a1-6)]Man(b1-4)GlcNAc(b1-4)GlcNAc(?1-
G07210GE	GlcNAc(a1-4)Gal(b1-4)GlcNAc(b1-3)[Gal(?1-?)GlcNAc(b1-6)]GalNAc-ol	GlcNAc(b1-4)Gal(b1-4)GlcNAc(b1-3)[Gal(?1-?)GlcNAc(b1-6)]GalNAc-ol
G07226UP	GlcA6N(b1-3)?-Glc?(b1-4)[?-Qui3N(b1-2)Rha(a1-4)GalA6N(a1-6)]Gal(a1-5)Kdo	GlcA6N(b1-3)Glc(b1-4)[Glc(b1-2)Rha(a1-4)GalA6N(a1-6)]Gal(a1-5)Kdo
G07244OJ	D-Fuc2Me4NAc(?1-?)GlcA	D-Fuc2Me4NAc(a1-4)GlcA
G07247MN	Gal(b1-4)Gal2,6S2(a1-3)Gal(?1-	Gal(b1-4)Gal2,6S2(a1-3)Gal(?1-
G07285UB	GlcNAc(b1-2)Man(a1-3)[HexNAc(?1-?)Gal(b1-4)GlcNAc(b1-2)Man(a1-6)]Man(b1-4)GlcNAc(b1-4)[Fuc(a1-6)]GlcNAc(b1-	GlcNAc(b1-3)Man(a1-3)[HexNAc(?1-?)Gal(b1-4)GlcNAc(b1-2)Man(a1-6)]Man(b1-4)GlcNAc(b1-4)[Fuc(a1-6)]GlcNAc(b1-
G07291XL	Neu5Ac(a2-3)Gal(b1-3)[Fuc(a1-4)]GlcNAc(b1-3)[Gal(?1-4)GlcNAc(b1-6)]Gal(b1-4)Glc(?1-	Neu5Ac(b1-4)Gal(b1-3)[Fuc(a1-4)]GlcNAc(b1-3)[Gal(?1-4)GlcNAc(b1-6)]Gal(b1-4)Glc(?1-
G07293RB	Rha2,3Ac2(?1-?)Glc	Rha2,3Ac2(a1-2)Glc
G07214II	Glc(b1-3)[Glc(b1-6)]Glc(b1-3)Glc?(?1-	Glc(b1-3)[Glc(b1-6)]Glc(b1-3)Glc(?1-
G07224ZK	Man(a1-3)[Man(a1-6)]Man(a1-3)[Man(a1-2)Man(a1-6)]Man(b1-4)GlcNAc(b1-4)Glc?NAc(?1-	Man(a1-3)[Man(a1-6)]Man(a1-3)[Man(a1-2)Man(a1-6)]Man(b1-4)GlcNAc(b1-4)GlcNAc(?1-
G07247QV	GlcA2,3Ac24Me(a1-2)Xyl3,4Ac2(?1-	GlcA2,3Ac24Me(a1-2)Xyl3,4Ac2(?1-
G07287IG	L-GulA2,3NAc2(a1-4)ManA2,3NAc2(b1-3)D-Fuc?NAc(?1-	L-GulA2,3NAc2(a1-4)ManA2,3NAc2(b1-3)D-FucNAc(?1-
G07295LF	Rha(a1-3)L-Oli(a1-3)Glc?NAc(?1-	Rha(a1-3)L-Oli(a1-3)GlcNAc(?1-
G07220WL	MurN6P(?1-	MurN6P(?1-
G07214IA	GalNAc3,4Ac2(?1-	GalNAc3,4Ac2(?1-
G07230XF	Dig3NAc(?1-	Dig3NAc(?1-
G07304ME	Gal(?1-?)[Fuc(?1-?)]GlcNAc(?1-?)Gal(?1-?)[Fuc(?1-?)]GlcNAc(?1-?)[Fuc(?1-?)Gal(?1-?)]GalNAc	Gal(b1-4)[Fuc(a1-4)]GlcNAc(b1-3)Gal(b1-4)[Fuc(a1-3)]GlcNAc(b1-6)[Fuc(a1-2)Gal(b1-3)]GalNAc
G07330SL	Galf(?1-?)[Gal(?1-?)]Man(?1-?)Glc	Galf(a1-3)[Gal(a1-3)]Man(a1-3)Glc
G07349XE	Neu5Ac(?2-?)Gal(?1-?)Fuc(?1-?)GlcNAc	Neu5Ac(a2-3)Gal(b1-4)Fuc(b1-3)GlcNAc
G07366GT	Araf(a1-2)[Araf(a1-3)][Araf(a1-3)[Xyl(b1-4)]Xyl(b1-4)]Xyl(b1-4)Xyl(b1-4)Xyl(b1-4)Xyl?(?1-	Araf(a1-2)[Araf(a1-3)][Araf(a1-3)[Xyl(b1-4)]Xyl(b1-4)]Xyl(b1-4)Xyl(b1-4)Xyl(b1-4)Xyl(?1-
G07387XW	Kdn(?2-?)Gal(?1-?)GalNAc(?1-?)[Neu5Ac(?2-?)]Gal(?1-?)Glc	Kdn(a2-3)Gal(b1-3)GalNAc(b1-4)[Neu5Ac(a2-3)]Gal(b1-4)Glc
G07397UN	D-Fuc(?1-?)Gal(?1-?)GlcNAc(?1-?)[D-Fuc(?1-?)Gal(?1-?)GlcNAc(?1-?)]Gal(?1-?)GlcNAc(?1-?)Gal(?1-?)Glc	D-Fuc(a1-2)Gal(b1-4)GlcNAc(b1-3)[D-Fuc(a1-2)Gal(b1-4)GlcNAc(b1-3)]Gal(b1-4)GlcNAc(b1-3)Gal(b1-4)Glc
G07405CY	GalNAc(a1-3)[Fuc(a1-2)]Gal(b1-?)GlcNAc(b1-?)[Fuc(a1-2)Gal(b1-?)GlcNAc(b1-?)]Gal(b1-3)[Gal(b1-4)GlcNAc(b1-6)]GalNAc	GalNAc(b1-3)[Fuc(b1-6)]Gal(b1-3)GlcNAc(b1-6)[Fuc(a1-2)Gal(b1-?)GlcNAc(b1-?)]Gal(b1-3)[Gal(b1-4)GlcNAc(b1-6)]GalNAc
G07406BD	GlcNAc(b1-3)Gal(b1-4)Glc?NAc(?1-	GlcNAc(b1-3)Gal(b1-4)Glc(?1-
G07303MM	Neu5Gc(a2-3/6)Gal(b1-4)[Fuc(a1-3)]GlcNAc(b1-2)[Gal(b1-4)GlcNAc(b1-4)]Man(a1-3)[Gal(b1-4)[Fuc(a1-3)]GlcNAc(b1-2)[Neu5Ac(a2-3/6)Gal(b1-4)[Fuc(a1-3)]GlcNAc(b1-6)]Man(a1-6)]Man(b1-4)GlcNAc(b1-4)GlcNAc(?1-	Neu5Gc(a2-3/6)Gal(b1-4)[Fuc(a1-3)]GlcNAc(b1-2)[Gal(b1-4)GlcNAc(b1-4)]Man(a1-3)[Gal(b1-4)[Fuc(a1-3)]GlcNAc(b1-2)[Neu5Ac(a2-3/6)Gal(b1-4)[Fuc(a1-3)]GlcNAc(b1-6)]Man(a1-6)]Man(b1-4)GlcNAc(b1-4)GlcNAc(?1-
G07305JU	Glc(b1-4)Man(b1-4)Man(b1-4)Man(?1-	Glc(b1-4)Man(b1-4)Man(b1-4)Man(?1-
G07323GB	Man(a1-2)Man(a1-3)[Gal(?1-?)Man(a1-2)Man(a1-3)[Man(a1-2)Man(a1-6)]Man(a1-6)]Man(b1-4)GlcNAc(b1-4)GlcNAc(?1-	Man(a1-2)Man(a1-3)[Gal(?1-?)Man(a1-2)Man(a1-3)[Man(a1-2)Man(a1-6)]Man(a1-6)]Man(b1-4)GlcNAc(b1-4)GlcNAc(?1-
G07327NN	Neu5Ac(a2-3/6)Gal(b1-4)[Fuc(a1-3)]GlcNAc(b1-2)[Neu5Gc(a2-8)Neu5Gc(a2-3/6)Gal(b1-4)[Fuc(a1-3)]GlcNAc(b1-4)]Man(a1-3)[Man(a1-3)Man(a1-6)]Man(b1-4)GlcNAc(b1-4)[Fuc(a1-6)]GlcNAc(?1-	Neu5Ac(a2-3/6)Gal(b1-4)[Fuc(a1-3)]GlcNAc(b1-2)[Neu5Gc(a2-8)Neu5Gc(a2-3/6)Gal(b1-4)[Fuc(a1-3)]GlcNAc(b1-4)]Man(a1-3)[Man(a1-3)Man(a1-6)]Man(b1-4)GlcNAc(b1-4)[Fuc(a1-6)]GlcNAc(?1-
G07332UF	Gal(a1-3)GalNAc(a1-3)[Fuc(a1-2)]Gal(b1-3)[Neu5Gc(a2-6)]GalNAc(?1-	Gal(a1-3)GalNAc(a1-3)[Fuc(a1-2)]Gal(b1-3)[Neu5Gc(a2-6)]GalNAc(?1-
G07380YZ	GlcNAc6S(b1-3)Gal6S(b1-4)GlcNAc6S(b1-3)Gal(b1-4)GlcNAc(b1-2)Man(a1-3)[GlcNAc6S(b1-3)Gal6S(b1-4)GlcNAc6S(b1-3)Gal(b1-4)GlcNAc(b1-2)Man(a1-6)]Man(b1-4)GlcNAc(b1-4)GlcNAc(?1-	GlcNAc6S(b1-3)Gal6S(b1-4)GlcNAc6S(b1-3)Gal(b1-4)GlcNAc(b1-2)Man(a1-3)[GlcNAc6S(b1-3)Gal6S(b1-4)GlcNAc6S(b1-3)Gal(b1-4)GlcNAc(b1-2)Man(a1-6)]Man(b1-4)GlcNAc(b1-4)GlcNAc(?1-
G07385IL	Gal(a1-3)Gal(b1-4)GlcNAc(b1-2)[Gal(b1-4)GlcNAc(b1-4)]Man(a1-3)[GlcNAc(b1-4)][Neu5Gc(a2-3/6)Gal(b1-4)GlcNAc(b1-3)Gal(b1-4)GlcNAc(b1-2)[Neu5Gc(a2-3/6)Gal(b1-4)GlcNAc(b1-6)]Man(a1-6)]Man(b1-4)GlcNAc(b1-4)GlcNAc(?1-	Gal(a1-3)Gal(b1-4)GlcNAc(b1-2)[Gal(b1-4)GlcNAc(b1-4)]Man(a1-3)[GlcNAc(b1-4)][Neu5Gc(a2-3/6)Gal(b1-4)GlcNAc(b1-3)Gal(b1-4)GlcNAc(b1-2)[Neu5Gc(a2-3/6)Gal(b1-4)GlcNAc(b1-6)]Man(a1-6)]Man(b1-4)GlcNAc(b1-4)GlcNAc(?1-
G07407LP	Gal3Me(b1-6)Gal3Me(b1-3)[Gal3Me(b1-6)]GalNAc(b1-4)GlcNAc(b1-2)Man(a1-3)[Gal4Me(b1-3)[Gal3Me(b1-6)]GalNAc(b1-4)GlcNAc(b1-2)Man(a1-6)][Xyl(b1-2)]Man(b1-4)GlcNAc(b1-4)[Fuc(a1-6)]GlcNAc(?1-	Gal3Me(b1-6)Gal3Me(b1-3)[Gal3Me(b1-6)]GalNAc(b1-4)GlcNAc(b1-2)Man(a1-3)[Gal4Me(b1-3)[Gal3Me(b1-6)]GalNAc(b1-4)GlcNAc(b1-2)Man(a1-6)][Xyl(b1-2)]Man(b1-4)GlcNAc(b1-4)[Fuc(a1-6)]GlcNAc(?1-
G07308MH	GlcA(b1-2)Man(a1-3)Man(a1-3)Glc?(a1-	GlcA(b1-2)Man(a1-3)Man(a1-3)Glc(a1-
G07312CE	Fuc(a1-2)Gal(b1-4)[Fuc(a1-3)]GlcNAc(b1-2)Man(a1-3)[GlcNAc(b1-4)][Fuc(a1-2)Gal(b1-4)[Fuc(a1-3)]GlcNAc(b1-2)Man(a1-6)]Man(b1-4)GlcNAc(b1-4)[Fuc(a1-6)]GlcNAc(?1-	Fuc(a1-2)Gal(b1-4)[Fuc(a1-3)]GlcNAc(b1-2)Man(a1-3)[GlcNAc(b1-4)][Fuc(a1-2)Gal(b1-4)[Fuc(a1-3)]GlcNAc(b1-2)Man(a1-6)]Man(b1-4)GlcNAc(b1-4)[Fuc(a1-6)]GlcNAc(?1-
G07326QN	GalNAc(a1-3)[Fuc(a1-2)]Gal(b1-3)Glc?NAc(b1-	GalNAc(a1-3)[Fuc(a1-2)]Gal(b1-3)GalNAc(b1-
G07391MR	Glc(a1-6)Glc(a1-4)Glc(a1-6)Glc(a1-4)Glc(a1-6)Glc?(a1-	Glc(a1-6)Glc(a1-4)Glc(a1-6)Glc(a1-4)Glc(a1-6)Glc(a1-
G07398EE	Fuc(?1-?)Gal(?1-?)GlcNAc(?1-?)[GlcNAc(?1-?)]Gal(?1-?)[Fuc(?1-?)Gal(?1-?)GlcNAc(?1-?)]GalNAc	Fuc(a1-2)Gal(b1-4)GlcNAc(b1-3)[GlcNAc(b1-6)]Gal(b1-3)[Fuc(a1-2)Gal(b1-4)GlcNAc(b1-6)]GalNAc
G07352VC	Gal2,3,4,6Ac4(b1-4)Xyl2,3Ac2(?1-	Gal2,3,4,6Ac4(b1-4)Xyl2,3Ac2(?1-
G07328FS	6-deoxy-Hex2,3,4Me3(?1-3)6-deoxy-Hex2,4Me2(?1-	6-deoxy-Hex2,3,4Me3(a1-3)6-deoxy-Hex2,4Me2(?1-
G07355CS	Neu5Ac(a2-?)Gal(b1-4)GlcNAc(b1-?)[Gal(b1-4)GlcNAc(b1-?)]Man(a1-?)[Neu5Ac(a2-?)Gal(b1-4)GlcNAc(b1-?)Man(a1-?)][GlcNAc(b1-4)]Man(b1-4)GlcNAc(b1-4)GlcNAc-ol	Neu5Ac(a2-6)Gal(b1-2)GlcNAc(b1-4)[Gal(a1-3)GlcNAc(a2-6)]Man(b1-2)[Neu5Ac(a1-6)Gal(b1-4)GlcNAc(b1-?)Man(a1-?)][GlcNAc(b1-4)]Man(b1-4)GlcNAc(b1-4)GlcNAc-ol
G07375II	L-GulNAc(a1-4)L-GulNAc(?1-	L-GulNAc(a1-4)L-GulNAc(?1-
G07350LP	HexN2Me(?1-	HexN2Me(?1-
G07350UZ	Gal2S(?1-	Gal2S(?1-
G07416AH	Glc6SH(?1-?)Fru	Glc6SH(b1-3)Fru
G07417JS	Man6P(?1-?)Man(?1-?)Man?P(?1-?)GlcN	Man6P(a1-2)Man(a1-6)Man(a1-4)GlcN
G07422QC	?-Rha(?1-?)Glc	Glc(b1-4)Glc
G07414XZ	Man(a1-3)[Man(a1-6)]Man(a1-?)[Man(a1-2)Man(a1-?)]Man(b1-4)GlcNAc(b1-4)GlcNAc(?1-	Man(a1-6)[Man(a1-3)]Man(a1-?)[Man(a1-2)Man(a1-?)]Man(b1-4)GlcNAc(b1-4)GlcNAc(?1-
G07435LO	Fuc(a1-2)Gal(b1-3)[GalNAc(a1-4)Gal(b1-4)GlcNAc(b1-6)]GalNAc(?1-	Fuc(a1-2)Gal(b1-3)[GalNAc(a1-4)Gal(b1-4)GlcNAc(b1-6)]GalNAc(?1-
G07445MV	GlcNAc(b1-3)Gal(b1-4)GlcNAc(b1-2)[GlcNAc(b1-4)]Man(a1-3)[GlcNAc(b1-3)Gal(b1-4)GlcNAc(b1-2)[GlcNAc(b1-3)Gal(b1-4)GlcNAc(b1-6)]Man(a1-6)]Man(b1-4)GlcNAc(b1-4)[Fuc(a1-6)]GlcNAc(?1-	GlcNAc(b1-3)Gal(b1-4)GlcNAc(b1-2)[GlcNAc(b1-4)]Man(a1-3)[GlcNAc(b1-3)Gal(b1-4)GlcNAc(b1-2)[GlcNAc(b1-3)Gal(b1-4)GlcNAc(b1-6)]Man(a1-6)]Man(b1-4)GlcNAc(b1-4)[Fuc(a1-6)]GlcNAc(?1-
G07456BZ	GlcNAc(b1-2)Man(a1-3)[Man(a1-6)][Xylf(b1-2)]Man(b1-4)GlcNAc(b1-4)GlcNAc(?1-	GlcNAc(b1-2)Man(a1-3)[Man(a1-6)][Xylf(b1-2)]Man(b1-4)GlcNAc(b1-4)GlcNAc(?1-
G07462LM	Gal(a1-3)Gal(b1-4)GlcNAc(b1-2)Man(a1-3)[GlcNAc(b1-4)][Neu5Ac(a2-8)Neu5Gc(a2-3/6)Gal(b1-4)GlcNAc(b1-2)Man(a1-6)]Man(b1-4)GlcNAc(b1-4)GlcNAc(?1-	Gal(a1-3)Gal(b1-4)GlcNAc(b1-2)Man(a1-3)[GlcNAc(b1-4)][Neu5Ac(a2-8)Neu5Gc(a2-3/6)Gal(b1-4)GlcNAc(b1-2)Man(a1-6)]Man(b1-4)GlcNAc(b1-4)GlcNAc(?1-
G07408UG	Neu5Gc(a2-3)Gal(b1-4)GlcNAc(b1-3)[Gal(b1-4)GlcNAc(b1-6)]Gal(b1-4)GlcNAc(b1-3)Gal(b1-4)GlcNAc(b1-3)Gal(b1-3)GalNAc(?1-	Neu5Gc(a2-3)Gal(b1-4)GlcNAc(b1-3)[Gal(b1-4)GlcNAc(b1-6)]Gal(b1-4)GlcNAc(b1-3)Gal(b1-4)GlcNAc(b1-3)Gal(b1-3)GalNAc(?1-
G07433NM	GlcNAc(b1-4)GlcNAc(b1-4)GlcA(b1-3)Gal?(a1-	GlcNAc(b1-4)GlcNAc(b1-4)GlcA(b1-3)GlcNAc(a1-
G07439EE	Xyl(?1-?)Glc-ol	Xyl(b1-2)Glc-ol
G07451AO	Gal(a1-3)Gal(b1-4)GlcNAc(b1-2)Man(a1-3)[Neu5Ac(a2-3/6)Gal(b1-4)GlcNAc(b1-2)Man(a1-6)]Man(b1-4)GlcNAc(b1-4)[Fuc(a1-6)]GlcNAc(?1-	Gal(a1-3)Gal(b1-4)GlcNAc(b1-2)Man(a1-3)[Neu5Ac(a2-3/6)Gal(b1-4)GlcNAc(b1-2)Man(a1-6)]Man(b1-4)GlcNAc(b1-4)[Fuc(a1-6)]GlcNAc(?1-
G07473KY	Rha(b1-3)[Fuc2N(a1-6)]Glc(b1-3)Rha(?1-	Rha(b1-3)[Fuc2N(a1-6)]Glc(b1-3)Rha(?1-
G07415VH	GlcNAc(b1-2)Man(a1-3)[GlcNAc(b1-4)][GlcNAc(b1-2)Man(a1-6)]Man(b1-4)GlcNAc(b1-4)[Fuc(a1-6)]Glc?NAc(?1-	GlcNAc(b1-2)Man(a1-3)[GlcNAc(b1-4)][GlcNAc(b1-2)Man(a1-6)]Man(b1-4)GlcNAc(b1-4)[Fuc(a1-6)]GlcNAc-ol(?1-
G07419LN	Gal(b1-4)GlcNAc(b1-2)[Gal(b1-4)[Fuc(a1-3)]GlcNAc(b1-4)]Man(a1-3/6)[Gal(b1-4)GlcNAc(b1-2)Man(a1-3/6)]Man(b1-4)GlcNAc(b1-4)Glc?NAc(?1-	Gal(b1-4)GlcNAc(b1-2)[Gal(b1-4)[Fuc(a1-3)]GlcNAc(b1-4)]Man(a1-3/6)[Gal(b1-4)GlcNAc(b1-2)Man(a1-3/6)]Man(b1-4)GlcNAc(b1-4)GlcNAc(?1-
G07466MF	Neu5Ac(a2-6)Gal(b1-4)GlcNAc(b1-2)Man(a1-3)[Neu5Ac(a2-6)Gal(b1-4)GlcNAc(b1-2)Man(a1-6)]Man(b1-4)GlcNAc(b1-4)Glc?NAc(?1-	Neu5Ac(a2-6)Gal(b1-4)GlcNAc(b1-2)Man(a1-3)[Neu5Ac(a2-6)Gal(b1-4)GlcNAc(b1-2)Man(a1-6)]Man(b1-4)GlcNAc(b1-4)GlcNAc(?1-
G07449MB	Gal(a1-3)[Fuc(a1-2)]Gal(b1-4)ManNAc(b1-2)Man(a1-3)[Gal(b1-4)GlcNAc(b1-2)Man(a1-6)]Man(b1-4)GlcNAc(b1-4)[Fuc(a1-6)]GlcNAc(?1-	Gal(a1-3)[Fuc(a1-2)]Gal(b1-4)ManNAc(b1-2)Man(a1-3)[Gal(b1-4)GlcNAc(b1-2)Man(a1-6)]Man(b1-4)GlcNAc(b1-4)[Fuc(a1-6)]GlcNAc(?1-
G07457CZ	Gal(b1-6)Gal(a1-3)Gul(b1-4)Glc(?1-	Gal(b1-6)Gal(a1-3)Gul(b1-4)Glc(?1-
G07477PX	6-deoxy-Hex(?1-2)6-deoxy-Hex(?1-3)HexNAc(?1-	6-deoxy-Hex(b1-4)6-deoxy-Hex(b1-4)HexNAc(?1-
G07479LF	Gal(?1-5)D-Araf(?1-	Gal(b1-3)D-Araf(?1-
G07494AF	Glc(a1-4)[Glc(a1-6)]Glc(a1-4)Glc(a1-4)Glc(a1-4)Glc(a1-4)Glc(a1-4)Glc?(?1-	Glc(a1-4)[Glc(a1-6)]Glc(a1-4)Glc(a1-4)Glc(a1-4)Glc(a1-4)Glc(a1-4)Glc(?1-
G07529TG	Glc(?1-?)Glc(?1-?)[Glc6Ac(?1-?)]GalN	Glc(b1-3)Glc(b1-3)[Glc6Ac(b1-3)]GalN
G07534RC	Gal(b1-?)GlcNAc(b1-?)Man(a1-?)[GlcNAc(b1-?)Man(a1-?)]Man(b1-4)GlcNAc(b1-4)[Fuc(?1-?)]GlcNAc	Gal(b1-4)GlcNAc(b1-2)Man(a1-6)[GlcNAc(b1-2)Man(a1-3)]Man(a1-6)GlcNAc(b1-4)[Fuc(?1-?)]GlcNAc
G07542KE	Neu5Ac(?2-?)Neu5Ac(?2-?)Neu5Ac(?2-?)Gal(?1-?)GlcNAc	Neu5Ac(a2-8)Neu5Ac(a2-8)Neu5Ac(a2-3)Gal(b1-4)GlcNAc
G07546ZB	GalA(a1-2)Rha?(?1-	GalA(a1-2)Rha(?1-
G07562SI	Man(a1-?)Man(a1-?)[Man(a1-?)Man(a1-?)]Man(a1-?)[Man(a1-?)Man(a1-?)]Man(b1-4)GlcNAc(b1-4)GlcNAc	Man(a1-2)Man(a1-6)[Man(a1-2)Man(a1-6)]Man(a1-3)[Man(a1-2)Man(a1-3)]Man(b1-4)GlcNAc(b1-4)GlcNAc
G07578GL	GlcNAc6PEtn(?1-?)Man(?1-?)Glc	GlcNAc6PEtn(b1-3)Man(b1-4)Glc
G07584GT	Gal(a1-3)Gal(b1-4)GlcNAc(b1-2)Man(a1-?)[GlcNAc(b1-2)Man(a1-?)]Man(b1-4)GlcNAc(b1-4)[Fuc(a1-6)]GlcNAc	Gal(a1-3)Gal(a1-6)GlcNAc(b1-2)Man(a1-?)[GlcNAc(b1-2)Man(a1-?)]Man(b1-4)GlcNAc(b1-4)[Fuc(a1-6)]GlcNAc
G07588NF	Rha(?1-?)Ara(?1-?)GlcA6Me	Rha(a1-2)Ara(a1-2)GlcA6Me
G07480TU	Neu5Ac(?2-?)Gal(b1-3)[Gal(b1-4)GlcNAc(b1-6)]GalNAc-ol	Neu5Ac(a2-3)Gal(b1-3)[Gal(b1-4)GlcNAc(b1-6)]GalNAc-ol
G07504HD	Gal(b1-4)[Fuc(a1-3)]GlcNAc(b1-3)Gal(b1-4)[Fuc(a1-3)]GlcNAc(b1-2)[Gal(a1-3)Gal(b1-4)GlcNAc(b1-4)]Man(a1-3)[GlcNAc(b1-4)][Gal(a1-3)Gal(b1-4)GlcNAc(b1-2)[Gal(a1-3)Gal(b1-4)GlcNAc(b1-6)]Man(a1-6)]Man(b1-4)GlcNAc(b1-4)[Fuc(a1-6)]GlcNAc(?1-	Gal(b1-4)[Fuc(a1-3)]GlcNAc(b1-3)Gal(b1-4)[Fuc(a1-3)]GlcNAc(b1-2)[Gal(a1-3)Gal(b1-4)GlcNAc(b1-4)]Man(a1-3)[GlcNAc(b1-4)][Gal(a1-3)Gal(b1-4)GlcNAc(b1-2)[Gal(a1-3)Gal(b1-4)GlcNAc(b1-6)]Man(a1-6)]Man(b1-4)GlcNAc(b1-4)[Fuc(a1-6)]GlcNAc(?1-
G07550GU	GlcNAc(b1-?)Man(a1-?)[Araf(?1-?)Man(a1-?)][Xyl(?1-?)]Man(b1-4)GlcNAc(b1-4)[Fuc(?1-?)]GlcNAc(?1-	GlcNAc(b1-2)Man(a1-3)[Araf(a1-6)Man(a1-6)][Xyl(b1-2)]Man(a1-3)GlcNAc(b1-4)[Fuc(?1-?)]GlcNAc(?1-
G07570VO	GlcN2,6S2(a1-4)GlcA(b1-4)GlcN2,6S2(?1-	GlcN2,6S2(a1-4)GlcA(b1-4)GlcN2,6S2(?1-
G07602NE	Rha(a1-3)[Fuc(b1-2)]Rha(?1-	Rha(a1-3)[Fuc(b1-2)]Rha(?1-
G07535JX	D-Fuc(a1-2)Gal(b1-3)[D-Fuc(a1-4)]GlcNAc(b1-3)Gal(b1-4)Glc(?1-	D-Fuc(a1-2)Gal(b1-3)[D-Fuc(a1-4)]GlcNAc(b1-3)Gal(b1-4)Glc(?1-
G07572SG	GalNAc(a1-3)Rha(b1-4)Glc(b1-6)Gal(?1-	GalNAc(a1-3)Rha(b1-4)Glc(b1-6)Gal(?1-
G07602BU	HexNAc(?1-?)Gal(b1-3)[Fuc(?1-?)Gal(b1-4)GlcNAc(b1-6)]GalNAc-ol	HexNAc(b1-3)Gal(a1-2)[Fuc(?1-?)Gal(b1-4)GlcNAc(b1-6)]GalNAc-ol
G07486VJ	Neu5Ac(a2-6)Gal(b1-4)ManNAc(b1-2)Man(a1-3)[Gal(b1-4)GlcNAc(b1-2)Man(a1-6)]Man(b1-4)GlcNAc(b1-4)[Fuc(a1-6)]GlcNAc(?1-	Neu5Ac(a2-6)Gal(b1-4)ManNAc(b1-2)Man(a1-3)[Gal(b1-4)GlcNAc(b1-2)Man(a1-6)]Man(b1-4)GlcNAc(b1-4)[Fuc(a1-6)]GlcNAc(?1-
G07518YL	Neu5Ac(a2-3)Gal(b1-3)[Fuc(a1-4)]GlcNAc(b1-3)Glc?(?1-	Neu5Ac(a2-3)Gal(b1-3)[Fuc(a1-4)]GlcNAc(b1-3)Gal(?1-
G07521PP	Fuc(a1-2)Gal(b1-3)GlcNAc(b1-3)[Gal(b1-3)GlcNAc(b1-3)Gal(b1-4)[Fuc(a1-3)]GlcNAc(b1-6)]Gal(b1-4)Glc?(?1-	Fuc(a1-2)Gal(b1-3)GlcNAc(b1-3)[Gal(b1-3)GlcNAc(b1-3)Gal(b1-4)[Fuc(a1-3)]GlcNAc(b1-6)]Gal(b1-4)Glc(?1-
G07597OQ	Hex(?1-2)Hex(?1-2)Hex(?1-2)Hex(?1-	Hex(b1-2)Hex(b1-4)Hex(b1-4)Hex(?1-
G07493GF	GlcNAc(?1-?)[GlcNAc(?1-?)]Man(a1-3/6)[GlcNAc(?1-?)[GlcNAc(?1-?)]Man(a1-3/6)]Man(b1-4)GlcNAc(b1-4)[Fuc(a1-6)]GlcNAc(b1-	GlcNAc(b1-2)[GlcNAc(b1-6)]Man(b1-2)[GlcNAc(b1-6)[GlcNAc(?1-?)]Man(a1-3/6)]Man(b1-4)GlcNAc(b1-4)[Fuc(a1-6)]GlcNAc(b1-
G07558SH	Man(a1-3)[GlcNAc(b1-2)[GlcNAc(b1-6)]Man(a1-6)]Man(b1-4)GlcNAc(b1-4)[L-6dGul(a1-6)]GlcNAc(?1-	Man(a1-3)[GlcNAc(b1-2)[GlcNAc(b1-6)]Man(a1-6)]Man(b1-4)GlcNAc(b1-4)[L-6dGul(a1-6)]GlcNAc(?1-
G07600MD	GlcA(a1-2)Fuc(?1-	GlcA(a1-2)Fuc(?1-
G07510KB	5-deoxy-Penf3NAc(?1-	5-deoxy-Penf3NAc(?1-
G07512PP	Gal2,3Ac24,6Cl2(?1-	Gal2,3Ac24,6Cl2(?1-
G07610SM	Gal(b1-4)GlcNAc(b1-3)Gal?(b1-4)GlcNAc	Gal(b1-4)GlcNAc(b1-3)Gal(b1-4)GlcNAc
G07611FT	Gal(b1-3/4)Gal?NAc(?1-	Gal(b1-3/4)Fru(?1-
G07612TX	Gal(b1-4)Gal(b1-4)GlcNAc(b1-2)Man(a1-?)[GlcNAc(b1-2)Man(a1-?)]Man(b1-4)GlcNAc(b1-4)GlcNAc	Gal(a1-3)Gal(a1-6)GlcNAc(b1-2)Man(a1-?)[GlcNAc(b1-2)Man(a1-?)]Man(b1-4)GlcNAc(b1-4)GlcNAc
G07646LK	Gal(b1-3)Gal(b1-6)Gal?(?1-	Gal(b1-3)Gal(b1-6)Gal(?1-
G07647CG	All(?1-?)6-deoxy-All	All(b1-6)6-deoxy-All
G07650LQ	6-deoxy-Hex2,3S2(?1-6)Hex2,3,4S3	6-deoxy-Hex2,3S2(a1-2)Hex2,3,4S3
G07653RD	Gal(b1-4)GlcNAc(b1-2)Man(a1-3)[Gal(b1-4)GlcNAc(b1-2)Man(a1-6)]Man(b1-4)GlcNAc(b1-4)[Fuc(?1-6)]GlcNAc	Gal(a1-6)GlcNAc(b1-2)Man(a1-3)[Gal(b1-4)GlcNAc(b1-2)Man(a1-6)]Man(b1-4)GlcNAc(b1-4)[Fuc(?1-6)]GlcNAc
G07655BD	Neu5Gc(?2-?)Gal(?1-?)GlcNAc(?1-?)Gal(?1-?)GalNAc(?1-?)[Neu5Gc(?2-?)]Gal(?1-?)Glc	Neu5Gc(a2-3)Gal(b1-3)GlcNAc(b1-3)Gal(b1-3)GalNAc(b1-4)[Neu5Gc(a2-3)]Gal(b1-4)Glc
G07614BR	Neu5Gc(a2-3)Gal(?1-4)GlcNAc(b1-3)Gal(b1-4)GlcNAc(b1-3)Gal(b1-3)[Gal(?1-3)Gal(?1-4)GlcNAc(b1-6)]GalNAc(?1-	Neu5Gc(b1-4)Gal(a1-3)GlcNAc(b1-4)Gal(b1-4)GlcNAc(b1-3)Gal(b1-3)[Gal(?1-3)Gal(?1-4)GlcNAc(b1-6)]GalNAc(?1-
G07627PD	Man(a1-4)Man(b1-4)Glc(?1-	Man(a1-4)Man(b1-4)Glc(?1-
G07644TA	Neu5Ac(a2-3/6)Gal(b1-4)[Fuc(a1-3)]GlcNAc(b1-2)Man(a1-3)[GlcNAc(b1-4)][Man(a1-3)Man(a1-6)]Man(b1-4)GlcNAc(b1-4)[Fuc(a1-6)]GlcNAc(?1-	Neu5Ac(a2-3/6)Gal(b1-4)[Fuc(a1-3)]GlcNAc(b1-2)Man(a1-3)[GlcNAc(b1-4)][Man(a1-3)Man(a1-6)]Man(b1-4)GlcNAc(b1-4)[Fuc(a1-6)]GlcNAc(?1-
G07663IL	Araf(a1-2)[Araf(a1-3)][Araf(a1-2)[Araf(a1-3)][Xyl(b1-4)]Xyl(b1-4)Xyl(b1-4)]Xyl(b1-4)Xyl(b1-4)Xyl(?1-	Araf(a1-2)[Araf(a1-3)][Araf(a1-2)[Araf(a1-3)][Xyl(b1-4)]Xyl(b1-4)Xyl(b1-4)]Xyl(b1-4)Xyl(b1-4)Xyl(?1-
G07670MV	GalA(a1-4)[GalA(a1-5)]Kdo(?2-	GalA(a1-4)[GalA(a1-5)]Kdo(?2-
G07614RZ	Fuc(a1-2)Gal(b1-3)[Fuc(a1-4)]GlcNAc(b1-3)[Gal(?1-4)[Fuc(a1-3)]GlcNAc(b1-6)]Gal(b1-4)Glc(?1-	Fuc(b1-4)Gal(b1-3)[Fuc(a1-4)]GlcNAc(b1-3)[Gal(?1-4)[Fuc(a1-3)]GlcNAc(b1-6)]Gal(b1-4)Glc(?1-
G07631QW	Qui3NAc(?1-?)Rha(?1-?)[Gal(?1-?)]Gal(?1-?)D-FucNAc	Qui3NAc(b1-3)Rha(a1-3)[Gal(b1-3)]Gal(b1-3)D-FucNAc
G07636LC	Neu5Gc(?2-?)Gal(?1-?)Neu5Gc(?2-?)GlcNAc(?1-?)Man(?1-?)[Neu5Gc(?2-?)Gal(?1-?)GlcNAc(?1-?)Man(?1-?)]Man(?1-?)GlcNAc(?1-?)[Fuc(?1-?)]GlcNAc(?1-	Neu5Gc(a2-8)Gal(b1-4)Neu5Gc(a2-6)GlcNAc(b1-2)Man(a1-6)[Neu5Gc(a2-3)Gal(b1-4)GlcNAc(b1-2)Man(a1-3)]Man(b1-4)GlcNAc(b1-4)[Fuc(a1-6)]GlcNAc(?1-
G07651HV	Man(?1-?)Glc(?1-?)GlcNAc(?1-?)[Fuc(?1-?)]Gal(?1-?)GalNAc	Man(a1-6)Glc(b1-4)GlcNAc(b1-3)[Fuc(a1-2)]Gal(b1-3)GalNAc
G07660GO	Galf(?1-?)Gal(?1-?)Gal(?1-?)Neu5Ac(?2-?)Gal(?1-?)Glc	Galf(b1-3)Gal(b1-3)Gal(a1-4)Neu5Ac(a2-3)Gal(b1-4)Glc
G07615UU	Fuc(a1-3)Glc?(?1-	Fuc(a1-3)GlcNAc(?1-
G07629LX	GlcA(a1-3)Gal?(?1-	GlcA(a1-3)Xyl(?1-
G07630FX	D-Fuc3N(a1-4)Gal(a1-6)Glc?(?1-	D-Fuc3N(a1-4)Gal(a1-6)Glc(?1-
G07644BU	Glc(b1-3)GlcNAc(b1-4)Glc(b1-3)GlcNAc(?1-	Glc(b1-3)GlcNAc(b1-4)Glc(b1-3)GlcNAc(?1-
G07617EI	Gal(b1-4)GlcNAc(b1-3)[Gal(b1-4)GlcNAc(b1-6)]Gal(b1-4)GlcNAc(b1-3/6)[Gal(b1-4)GlcNAc(b1-3/6)]Gal(b1-4)GlcNAc(b1-3/6)[Gal(b1-4)GlcNAc(b1-3)[Gal(b1-4)GlcNAc(b1-6)]Gal(b1-4)GlcNAc(b1-3/6)]Gal(b1-4)Glc(?1-	Gal(b1-4)GlcNAc(b1-3)[Gal(b1-4)GlcNAc(b1-6)]Gal(b1-4)GlcNAc(b1-3/6)[Gal(b1-4)GlcNAc(b1-3/6)]Gal(b1-4)GlcNAc(b1-3/6)[Gal(b1-4)GlcNAc(b1-3)[Gal(b1-4)GlcNAc(b1-6)]Gal(b1-4)GlcNAc(b1-3/6)]Gal(b1-4)Glc(?1-
G07659LW	Man(?1-?)Gal(?1-?)Glc(?1-	Man(b1-2)Gal(b1-4)Glc(?1-
G07643JO	Hex2Me(?1-	Hex2Me(?1-
G07675OH	Gal(a1-3)[Fuc(a1-?)]Gal(b1-4)GlcNAc(b1-3)Gal(b1-4)Glc	Gal(a1-2)[Fuc(a1-?)]Gal(b1-4)GlcNAc(b1-3)Gal(b1-4)Glc
G07727AE	Gal(b1-3)Gal(b1-3)Glc?(?1-	Gal(b1-3)Gal(b1-3)Gal(?1-
G07729YZ	Neu5Ac(?2-?)Gal(?1-?)GalNAc(?1-?)Gal(?1-?)GalNAc(?1-?)Gal(?1-?)Glc	Neu5Ac(a2-3)Gal(b1-3)GalNAc(b1-3)Gal(b1-3)GalNAc(b1-3)Gal(b1-4)Glc
G07736AX	Rha(a1-3)Rha(a1-5)Gal?(?1-	Rha(a1-3)Rha(a1-5)Kdo(?1-
G07743HC	Neu5Ac(a2-?)GlcNAc(b1-2)Man(a1-3/6)[GalNAc4S(b1-4)GlcNAc(b1-2)Man(a1-3/6)]Man(b1-4)GlcNAc(b1-4)[Fuc(a1-6)]GlcNAc	Neu5Ac(b1-4)GlcNAc(b1-2)Man(a1-3/6)[GalNAc4S(b1-4)GlcNAc(b1-2)Man(a1-3/6)]Man(b1-4)GlcNAc(b1-4)[Fuc(a1-6)]GlcNAc
G07755LR	Man(a1-2)Man(a1-2)Man(a1-3)[Man(a1-6)Man(a1-6)]Man(b1-3/4)GlcNAc(b1-3/4)Glc?NAc(?1-	Man(a1-2)Man(a1-2)Man(a1-3)[Man(a1-6)Man(a1-6)]Man(b1-3/4)GlcNAc(b1-3/4)GlcNAc(?1-
G07764JS	Gal(b1-3)[Gal(a1-3)[Fuc(a1-2)]Gal(b1-4)GlcNAc(b1-6)]Gal?NAc(?1-	Gal(b1-3)[Gal(a1-3)[Fuc(a1-2)]Gal(b1-4)GlcNAc(b1-6)]GalNAc-ol(?1-
G07695LW	Fuc(a1-2)Gal(b1-4)[Fuc(a1-3)]GlcNAc(b1-2)[Gal(a1-3)Gal(b1-4)GlcNAc(b1-4)]Man(a1-3)[Neu5Gc(a2-3/6)Gal(b1-4)[Fuc(a1-3)]GlcNAc(b1-3)Gal(b1-4)GlcNAc(b1-2)[Gal(b1-4)[Fuc(a1-3)]GlcNAc(b1-6)]Man(a1-6)]Man(b1-4)GlcNAc(b1-4)GlcNAc(?1-	Fuc(a1-2)Gal(b1-4)[Fuc(a1-3)]GlcNAc(b1-2)[Gal(a1-3)Gal(b1-4)GlcNAc(b1-4)]Man(a1-3)[Neu5Gc(a2-3/6)Gal(b1-4)[Fuc(a1-3)]GlcNAc(b1-3)Gal(b1-4)GlcNAc(b1-2)[Gal(b1-4)[Fuc(a1-3)]GlcNAc(b1-6)]Man(a1-6)]Man(b1-4)GlcNAc(b1-4)GlcNAc(?1-
G07722GD	Neu5Ac(a2-3/6)Gal(b1-4)[Fuc(a1-3)]GlcNAc(b1-2)[GalNAc(b1-4)[Fuc(a1-3)]GlcNAc(b1-4)]Man(a1-3)[Gal(b1-4)[Fuc(a1-3)]GlcNAc(b1-2)[Gal(b1-4)[Fuc(a1-3)]GlcNAc(b1-6)]Man(a1-6)]Man(b1-4)GlcNAc(b1-4)[Fuc(a1-6)]GlcNAc(?1-	Neu5Ac(a2-3/6)Gal(b1-4)[Fuc(a1-3)]GlcNAc(b1-2)[GalNAc(b1-4)[Fuc(a1-3)]GlcNAc(b1-4)]Man(a1-3)[Gal(b1-4)[Fuc(a1-3)]GlcNAc(b1-2)[Gal(b1-4)[Fuc(a1-3)]GlcNAc(b1-6)]Man(a1-6)]Man(b1-4)GlcNAc(b1-4)[Fuc(a1-6)]GlcNAc(?1-
G07723MS	GlcNAc(?1-?)[Fuc(?1-?)]GlcNAc(?1-?)Man(?1-?)[Man(?1-?)[Man(?1-?)]Man(?1-?)]Man(?1-?)GlcNAc(?1-?)[Fuc(?1-?)]GlcNAc(?1-	GlcNAc(b1-4)[Fuc(a1-3)]GlcNAc(b1-2)Man(a1-3)[Man(a1-3)[Man(a1-6)]Man(a1-6)]Man(b1-4)GlcNAc(b1-4)[Fuc(a1-6)]GlcNAc(?1-
G07741RG	RhaNAc3NAc(b1-3)GlcNAc(?1-	RhaNAc3NAc(b1-3)GlcNAc(?1-
G07778KS	Gal3,6S2(b1-3)GalNAc(?1-	Gal3,6S2(b1-3)GalNAc(?1-
G07781AF	Kdo1Me(?2-6)GlcN4P(?1-	Kdo1Me(a2-6)GlcN4P(?1-
G07682MX	GlcNAc(b1-3)[GlcNAc(a1-4)Gal(?1-?)GlcNAc(b1-3)Gal(b1-4)GlcNAc(b1-6)]GalNAc-ol	GlcNAc(b1-4)[GlcNAc(a1-4)Gal(?1-?)GlcNAc(b1-3)Gal(b1-4)GlcNAc(b1-6)]GalNAc-ol
G07689RX	Glc2,3,4,6Ac4(b1-4)Glc2,3,6Ac3(b1-6)Glc(?1-	Glc2,3,4,6Ac4(b1-4)Glc2,3,6Ac3(b1-6)Glc(?1-
G07707FW	GlcN2,6S2(a1-4)IdoA(a1-4)GlcN2,3,6S3(a1-4)IdoA(a1-4)GlcN2,6S2(?1-	GlcN2,6S2(a1-4)IdoA(a1-4)GlcN2,3,6S3(a1-4)IdoA(a1-4)GlcN2,6S2(?1-
G07709IM	Gal?6S(b1-4)GlcNAc6S	Gal3Me(b1-4)GlcNAc6S
G07724XN	Gal(?1-?)GlcNAc6S(b1-3)[Gal(a1-3)[Fuc(a1-2)]Gal(?1-?)GlcNAc(b1-6)]GalNAc-ol	Gal(b1-4)GlcNAc6S(b1-4)[Gal(a1-3)[Fuc(a1-2)]Gal(?1-?)GlcNAc(b1-6)]GalNAc-ol
G07731NI	Gal(a1-2)Man(a1-2)Man(?1-	Gal(a1-2)Man(a1-2)Man(?1-
G07768UB	Man(a1-2)Man(a1-?)D-Araf(b1-2)D-Araf(a1-5)D-Araf(a1-5)D-Araf(a1-	Man(a1-5)Man(a1-?)D-Araf(b1-2)D-Araf(a1-5)D-Araf(a1-5)D-Araf(a1-
G07680VW	Neu5Ac(a2-3/6)Gal(b1-4)GlcNAc(b1-2)Man(a1-3)[Man(a1-3)[Man(a1-6)]Man(a1-6)]Man(b1-4)GlcNAc(b1-4)[Fuc(a1-6)]Glc?NAc(?1-	Neu5Ac(a2-3/6)Gal(b1-4)GlcNAc(b1-2)Man(a1-3)[Man(a1-3)[Man(a1-6)]Man(a1-6)]Man(b1-4)GlcNAc(b1-4)[Fuc(a1-6)]GlcNAc(?1-
G07771ZD	Gal(b1-4)Gal?(?1-	Gal(b1-4)Glc(?1-
G07699JT	L-Glc(?1-4)Glc(a1-4)Glc(?1-	L-Glc(a1-4)Glc(a1-4)Glc(?1-
G07716PS	GlcNAc(a1-6)Gal(b1-4)ManNAc(b1-2)Man(a1-3)[GlcNAc(a1-6)Gal(b1-4)GlcNAc(b1-2)Man(a1-6)]Man(b1-4)GlcNAc(b1-4)[Fuc(a1-6)]GlcNAc(?1-	GlcNAc(a1-6)Gal(b1-4)ManNAc(b1-2)Man(a1-3)[GlcNAc(a1-6)Gal(b1-4)GlcNAc(b1-2)Man(a1-6)]Man(b1-4)GlcNAc(b1-4)[Fuc(a1-6)]GlcNAc(?1-
G07747UL	Glc(a1-4)Glc(a1-6)Glc(a1-4)Glc(a1-6)Glc(a1-4)Glc(a1-4)Glc?(?1-	Glc(a1-4)Glc(a1-6)Glc(a1-4)Glc(a1-6)Glc(a1-4)Glc(a1-4)Glc(?1-
G07759UD	Neu5Ac(a2-3)Gal(b1-4)GlcNAc(b1-2)[Neu5Ac(a2-3)Gal(b1-4)GlcNAc(b1-4)]Man(a1-3)[Neu5Ac(a2-3)Gul(b1-4)GlcNAc(b1-3)Tal(b1-4)GlcNAc(b1-2)[Gal(b1-4)GlcNAc(b1-3)Gal(b1-4)GlcNAc(b1-6)]Man(a1-6)]Man(b1-4)GlcNAc(b1-4)[Fuc(a1-6)]GlcNAc(?1-	Neu5Ac(a2-3)Gal(b1-4)GlcNAc(b1-2)[Neu5Ac(a2-3)Gal(b1-4)GlcNAc(b1-4)]Man(a1-3)[Neu5Ac(a2-3)Gul(b1-4)GlcNAc(b1-3)Tal(b1-4)GlcNAc(b1-2)[Gal(b1-4)GlcNAc(b1-3)Gal(b1-4)GlcNAc(b1-6)]Man(a1-6)]Man(b1-4)GlcNAc(b1-4)[Fuc(a1-6)]GlcNAc(?1-
G07763CW	Gal(b1-4)Gal(b1-4)ManNAc(b1-2)[Gal(b1-4)Gal(b1-4)GlcNAc(b1-4)]Man(a1-3)[Gal(b1-4)Gal(b1-4)GlcNAc(b1-2)[Gal(b1-4)Gal(b1-4)GlcNAc(b1-6)]Man(a1-6)]Man(b1-4)GlcNAc(b1-4)GlcNAc(?1-	Gal(b1-4)Gal(b1-4)ManNAc(b1-2)[Gal(b1-4)Gal(b1-4)GlcNAc(b1-4)]Man(a1-3)[Gal(b1-4)Gal(b1-4)GlcNAc(b1-2)[Gal(b1-4)Gal(b1-4)GlcNAc(b1-6)]Man(a1-6)]Man(b1-4)GlcNAc(b1-4)GlcNAc(?1-
G07774WA	6-deoxy-Hex2F3Ac4NMe(?1-	6-deoxy-Hex2F3Ac4NMe(?1-
G07711FF	Penf2F(?1-	Penf2F(?1-
G07719PG	Abef2,5Ac2(?1-	Abef2,5Ac2(?1-
G07786TH	Col(?1-?)[Gal(?1-?)]GlcNAc	Col(a1-3)[Gal(b1-3)]GlcNAc
G07795WZ	Man(a1-3)[Man(a1-6)]Man(a1-3)Man(b1-4)GlcNAc(b1-4)[Fuc(a1-6)]Glc?NAc(?1-	Man(a1-3)[Man(a1-6)]Man(a1-3)Man(b1-4)GlcNAc(b1-4)[Fuc(a1-6)]GlcNAc(?1-
G07808ZA	GlcNAc(?1-?)[Neu5Ac(?2-?)]Gal(?1-?)GlcNAc(?1-?)[Neu5Ac(?2-?)]Gal(?1-?)GlcNAc(?1-?)[Neu5Ac(?2-?)]Gal(?1-?)GlcNAc(?1-?)[Neu5Ac(?2-?)]Gal(?1-?)GlcNAc(?1-?)[Neu5Ac(?2-?)]GalNAc	GlcNAc(b1-3)[Neu5Ac(a2-6)]Gal(b1-4)GlcNAc(b1-3)[Neu5Ac(a2-6)]Gal(b1-4)GlcNAc(b1-3)[Neu5Ac(a2-6)]Gal(b1-4)GlcNAc(b1-3)[Neu5Ac(a2-6)]Gal(b1-4)GlcNAc(b1-3)[Neu5Ac(a2-6)]GalNAc
G07813ID	Neu5Ac(?2-?)D-Fuc(?1-?)[Fuc(?1-?)]GlcNAc	Neu5Ac(a2-3)D-Fuc(b1-4)[Fuc(a1-3)]GlcNAc
G07845ZH	GalNAc(?1-?)GlcNAc(?1-?)Gal	GalNAc(b1-4)GlcNAc(b1-3)Gal
G07851FY	Kdo?(a2-4)[GlcN(b1-3)Man(a1-5)]Kdo(a2-6)GlcN3N4P(b1-6)GlcN3N	Kdo(a2-4)[GlcN(b1-3)Man(a1-5)]Kdo(a2-6)GlcN3N4P(b1-6)GlcN3N
G07858AR	GalNAc(?1-3)[Fuc(?1-2)]Gal(?1-3)[GlcNAc(?1-6)]GalNAc	GalNAc(a1-3)[Fuc(a1-2)]Gal(b1-3)[GlcNAc(b1-6)]GalNAc
G07789RL	Glc(b1-2)[Ara?(a1-3)]Glc(?1-	Glc(b1-2)[Rha(a1-3)]Glc(?1-
G07829JQ	Gal(b1-4)GlcNAc3S(b1-2)Man(a1-3)[Gal(b1-3)GlcNAc(b1-2)Man(a1-6)]Man(b1-4)GlcNAc(b1-4)[Fuc(a1-6)]GlcNAc(?1-	Gal(b1-4)GlcNAc3S(b1-2)Man(a1-3)[Gal(b1-3)GlcNAc(b1-2)Man(a1-6)]Man(b1-4)GlcNAc(b1-4)[Fuc(a1-6)]GlcNAc(?1-
G07807UQ	Gal(?1-?)HexNAc(?1-?)Gal(b1-4)GalNAc(a1-3)[Neu5Ac(a2-6)]GalNAc-ol	Gal(b1-3)HexNAc(b1-3)Gal(b1-4)GalNAc(a1-3)[Neu5Ac(a2-6)]GalNAc-ol
G07809HM	Neu5Gc(?2-3)[GalNAc(b1-4)]GalNAc(b1-3)Gal(b1-4)Gal(b1-3)[Neu5Gc(a2-8)Neu5Gc(a2-6)]GalNAc	Neu5Gc(a2-3)[GalNAc(b1-4)]GalNAc(b1-3)Gal(b1-4)Gal(b1-3)[Neu5Gc(a2-8)Neu5Gc(a2-6)]GalNAc
G07820YJ	GlcNAc(?1-?)Gal(?1-3)[GlcNAc6S(?1-6)]GalNAc	GlcNAc(b1-3)Gal(b1-3)[GlcNAc6S(b1-6)]GalNAc
G07821GO	Ara?(a1-2)GlcA(?1-	Rha(a1-2)GlcA(?1-
G07827XL	HexNAc(b1-4)[Man(a1-2)Man6P(a1-2)Man(a1-6)]Man?P(a1-4)GlcN	HexNAc(b1-4)[Man(a1-2)Man6P(a1-2)Man(a1-6)]Man(a1-4)GlcN
G07863NE	GalNAc(?1-?)GlcNAc(?1-?)Man(a1-3)[GalNAc(?1-?)GlcNAc(?1-?)Man(a1-6)]Man(b1-4)GlcNAc(b1-4)GlcNAc(?1-	GalNAc(b1-4)GlcNAc(b1-2)Man(b1-4)[GalNAc(b1-2)GlcNAc(?1-?)Man(a1-6)]Man(b1-4)GlcNAc(b1-4)GlcNAc(?1-
G07793ER	Xyl(b1-4)Xyl(b1-4)Xyl(b1-6)Glc(b1-4)Glc?(?1-	Xyl(b1-4)Xyl(b1-4)Xyl(b1-6)Glc(b1-4)Glc(?1-
G07818YQ	Gal(b1-?)Man(a1-2)Man(a1-2)Man(a1-3)[Man(a1-3)Man(a1-6)]Man(b1-4)Glc?NAc(?1-	Gal(a1-2)Man(a1-2)Man(a1-2)Man(a1-3)[Man(a1-3)Man(a1-6)]Man(b1-4)GlcNAc(?1-
G07792EY	GlcNAc(b1-2)Man(a1-6)Man(b1-4)GlcNAc(b1-4)[D-Fuc(a1-6)]GlcNAc(?1-	GlcNAc(b1-2)Man(a1-6)Man(b1-4)GlcNAc(b1-4)[D-Fuc(a1-6)]GlcNAc(?1-
G07802TK	Fuc(a1-2)Gal(b1-3)[Fuc(a1-4)]ManNAc(b1-3)[GalNAc(a1-3)[Fuc(a1-2)]Gal(b1-4)[Fuc(a1-3)]GlcNAc(b1-6)]Gal(?1-	Fuc(a1-2)Gal(b1-3)[Fuc(a1-4)]ManNAc(b1-3)[GalNAc(a1-3)[Fuc(a1-2)]Gal(b1-4)[Fuc(a1-3)]GlcNAc(b1-6)]Gal(?1-
G07854WT	L-6dTal(a1-2)[GlcNAc(a1-3)]Gal(b1-3)[GalNAc(a1-3)[Fuc(a1-2)]Gal(b1-4)GlcNAc(b1-6)]GalNAc(?1-	L-6dTal(a1-2)[GlcNAc(a1-3)]Gal(b1-3)[GalNAc(a1-3)[Fuc(a1-2)]Gal(b1-4)GlcNAc(b1-6)]GalNAc(?1-
G07787RP	Rha?2Ac3Me(a1-	Rha?2Ac3Me(a1-
G07808ER	Man2Cl(?1-	Man2Cl(?1-
G07825TL	Man4,6Me2(?1-	Man4,6Me2(?1-
G07870ST	Hex?NAc(?1-?)Man(a1-?)[Man(a1-?)]Man(b1-4)GlcNAc(b1-4)[Fuc(a1-6)]GlcNAc	GlcNAc(b1-2)Man(a1-3)[Man(a1-6)]Man(b1-4)GlcNAc(b1-4)[Fuc(a1-6)]GlcNAc
G07885PO	GlcNAc(b1-?)Man(a1-3)[GlcNAc(b1-?)Man(a1-6)]Man(b1-4)GlcNAc(b1-4)[Fuc(a1-6)]GlcNAc	GlcNAc(b1-2)Man(b1-2)[GlcNAc(b1-?)Man(a1-6)]Man(b1-4)GlcNAc(b1-4)[Fuc(a1-6)]GlcNAc
G07907YY	Neu5Ac(a2-?)Gal(b1-4)GlcNAc(b1-2)[Neu5Ac(a2-?)Gal(b1-4)GlcNAc(b1-4)]Man(a1-3)[GlcNAc(b1-4)][Man(a1-2)Man(a1-3)[Man(a1-2)Man(a1-6)]Man(a1-6)]Man(b1-4)GlcNAc(b1-4)GlcNAc	Neu5Ac(a2-6)Gal(a2-6)GlcNAc(b1-2)[Neu5Ac(a2-?)Gal(b1-4)GlcNAc(b1-4)]Man(a1-3)[GlcNAc(b1-4)][Man(a1-2)Man(a1-3)[Man(a1-2)Man(a1-6)]Man(a1-6)]Man(b1-4)GlcNAc(b1-4)GlcNAc
G07922BT	Man(a1-?)Man(a1-?)Man(a1-?)Man(a1-?)Man(a1-?)Man(b1-4)GlcNAc	Man(a1-2)Man(a1-2)Man(a1-2)Man(a1-3)Man(a1-3)Man(b1-4)GlcNAc
G07923YI	6-deoxy-Hex(?1-4)HexNAc	6-deoxy-Hex(b1-4)HexNAc
G07946KE	Neu5Ac(?2-?)Gal2F	Neu5Ac(a2-3)Gal2F
G07954EY	Gal(?1-?)[Fuc(?1-?)]Gal(?1-?)GlcNAc(?1-?)[Gal(?1-?)[Fuc(?1-?)]Gal(?1-?)GlcNAc(?1-?)]Gal(?1-?)GlcNAc(?1-?)Gal(?1-?)Glc	Gal(a1-3)[Fuc(a1-2)]Gal(b1-4)GlcNAc(b1-6)[Gal(a1-3)[Fuc(a1-2)]Gal(b1-4)GlcNAc(b1-3)]Gal(b1-4)GlcNAc(b1-3)Gal(b1-4)Glc
G07876CX	?-Gal(?1-2)?-Man(?1-4)?-Rha(?1-3)?-Gal(?1-2)[Abe(?1-3)]?-Man(?1-4)?-Rha	Glc(a1-2)Glc(a1-2)Rha(a1-2)Man(a1-3)[Abe(a1-3)]Man(a1-4)Rha
G07930AJ	Gal(b1-3)GalNAc(a1-4)Gal(b1-3)GalNAc(a1-4)Gal(b1-3)GalNAc(?1-	Gal(b1-3)GalNAc(a1-4)Gal(b1-3)GalNAc(a1-4)Gal(b1-3)GalNAc(?1-
G07872GM	Neu5Ac(a2-3)[GalNAc(b1-4)]Gal(b1-3)[Neu5Ac(a2-3)[GalNAc(b1-4)]Gal(?1-?)GlcNAc(b1-6)]GalNAc(a1-	Neu5Ac(b1-4)[GalNAc(b1-4)]Gal(b1-3)[Neu5Ac(a2-3)[GalNAc(b1-4)]Gal(?1-?)GlcNAc(b1-6)]GalNAc(a1-
G07877YZ	Glc(a1-3)Man(a1-2)Man(a1-2)Man(a1-3)[Man(a1-2)Man(a1-?)[Man(a1-?)]Man(a1-6)]Man(b1-4)GlcNAc(b1-4)GlcNAc	Glc(a1-6)Man(a1-3)Man(a1-2)Man(a1-3)[Man(a1-2)Man(a1-?)[Man(a1-?)]Man(a1-6)]Man(b1-4)GlcNAc(b1-4)GlcNAc
G07881ED	Glc(?1-?)[Xyl(?1-?)Xyl(?1-?)]Glc(?1-?)Gal	Glc(b1-2)[Xyl(b1-4)Xyl(b1-2)]Glc(b1-4)Gal
G07884CI	Glc(a1-6)Glc(a1-6)Glc(a1-6)Glc(a1-6)Glc(a1-6)Man(?1-	Glc(a1-6)Glc(a1-6)Glc(a1-6)Glc(a1-6)Glc(a1-6)Man(?1-
G07920MU	HexNAc(?1-?)[Fuc(?1-?)]HexNAc(?1-?)Gal(b1-3)[GlcNAc(b1-6)]GalNAc-ol	HexNAc(b1-4)[Fuc(a1-3)]HexNAc(b1-3)Gal(b1-3)[GlcNAc(b1-6)]GalNAc-ol
G07929XV	Man(?1-?)[Man(?1-?)]Man(?1-?)[Man(?1-?)[Man(?1-?)]Man(?1-?)][GlcNAc(?1-?)]GlcNAc(?1-?)[Fuc(?1-?)]GlcNAc(?1-	Man(a1-3)[Man(a1-6)]Man(a1-6)[Man(a1-3)[Man(a1-6)]Man(a1-6)][GlcNAc(b1-4)]GlcNAc(b1-4)[Fuc(a1-6)]GlcNAc(?1-
G07943WF	Fuc(a1-2)Gal(b1-3)[Fuc(a1-4)]GlcNAc(b1-3)[Gal(b1-3)GlcNAc(?1-3)[Gal(b1-4)GlcNAc(b1-6)]Gal(b1-4)GlcNAc(b1-6)]Gal(b1-4)Glc(?1-	Fuc(b1-3)Gal(b1-3)[Fuc(a1-4)]GlcNAc(b1-3)[Gal(b1-3)GlcNAc(?1-3)[Gal(b1-4)GlcNAc(b1-6)]Gal(b1-4)GlcNAc(b1-6)]Gal(b1-4)Glc(?1-
G07969KK	Fuc(a1-2)Gal(b1-3)[Fuc(a1-2)Gal(b1-4)[Fuc(a1-3)]GlcNAc(b1-6)][Fuc(a1-2)]Gal(b1-3)[Neu5Ac(a2-6)]GalNAc(?1-	Fuc(a1-2)Gal(b1-3)[Fuc(a1-2)Gal(b1-4)[Fuc(a1-3)]GlcNAc(b1-6)][Fuc(a1-2)]Gal(b1-3)[Neu5Ac(a2-6)]GalNAc(?1-
G07969ML	Man(a1-2)Man(a1-?)D-Araf(b1-2)D-Araf(a1-3)[Man(a1-2)Man(a1-?)D-Araf(b1-2)D-Araf(a1-5)]D-Araf(a1-5)D-Araf(a1-	Man(a1-5)Man(a1-5)D-Araf(b1-2)D-Araf(a1-3)[Man(a1-2)Man(a1-?)D-Araf(b1-2)D-Araf(a1-5)]D-Araf(a1-5)D-Araf(a1-
G07895UI	Glc(a1-6)Glc(a1-2)Glc?(?1-	Glc(a1-6)Glc(a1-2)Glc(?1-
G07901AT	Neu5Ac(?2-?)Gal(b1-4)GlcNAc(b1-2)Man(?1-?)[Neu5Ac(?2-?)Gal(b1-4)GlcNAc(b1-2)Man(?1-?)]Man(?1-	Neu5Ac(a2-6)Gal(a1-6)GlcNAc(a2-6)Man(a1-3)[Neu5Ac(?2-?)Gal(b1-4)GlcNAc(b1-2)Man(?1-?)]Man(?1-
G07922PY	Fuc(a1-2)Gal(b1-3)[Fuc(a1-4)]GlcNAc(b1-4)Gal(b1-4)Glc?(?1-	Fuc(a1-2)Gal(b1-3)[Fuc(a1-4)]GlcNAc(b1-4)Gal(b1-4)Glc(?1-
G07954WM	Araf(a1-3)Xyl(b1-4)Xyl(b1-4)Xyl?(?1-	Araf(a1-3)Xyl(b1-4)Xyl(b1-4)Xyl(?1-
G07902TL	L-Olif3N(?1-	L-Olif3N(?1-
G07953HF	Fuc3NAc(?1-	Fuc3NAc(?1-
G08012FN	Rha(a1-3)[Ara?(a1-4)]Glc	Rha(a1-3)[Rha(a1-4)]Glc
G08020UH	GlcA4Me(b1-3)Rha(a1-4)Rha(b1-4)Rha?(?1-	GlcA4Me(b1-3)Rha(a1-4)Rha(b1-4)Xyl(?1-
G08028PW	Neu5Ac(a2-6)Gal(b1-4)GlcNAc(b1-?)[Neu5Ac(a2-6)Gal(b1-4)GlcNAc(b1-2)]Man(a1-?)[Neu5Ac(a2-6)Gal(b1-4)GlcNAc(b1-2)Man(a1-?)]Man(b1-4)GlcNAc(b1-4)[Fuc(a1-6)]GlcNAc	Neu5Ac(b1-4)Gal(a1-3)GlcNAc(a1-6)[Neu5Ac(a2-6)Gal(b1-4)GlcNAc(b1-2)]Man(a1-?)[Neu5Ac(a2-6)Gal(b1-4)GlcNAc(b1-2)Man(a1-?)]Man(b1-4)GlcNAc(b1-4)[Fuc(a1-6)]GlcNAc
G08043FC	Gal3S(?1-?)GlcNAc(?1-?)GalNAc	Gal3S(b1-3)GlcNAc(b1-3)GalNAc
G07997TN	Gal(b1-?)[Fuc(a1-?)]GlcNAc(b1-2)Man(a1-3)[Man(a1-6)]Man(b1-4)GlcNAc(b1-4)[Fuc(a1-6)]GlcNAc-ol	Gal(b1-4)[Fuc(a1-3)]GlcNAc(b1-2)Man(a1-3)[Man(a1-6)]Man(b1-4)GlcNAc(b1-4)[Fuc(a1-6)]GlcNAc-ol
G07999XA	Glc(a1-6)Glc(b1-1/6)?-Gal-ol	Glc(a1-6)Glc(b1-1/6)Fru
G08005OQ	Gal(?1-3)Glc(b1-3)[Glc(b1-4)]Gal	Gal(b1-4)Glc(b1-3)[Glc(b1-4)]Gal
G07988SE	Fruf(b2-1)Fruf(b2-1)[Fruf(b2-6)]Fruf(b2-6)Glc(?1-	Fruf(b2-1)Fruf(b2-1)[Fruf(b2-6)]Fruf(b2-6)Glc(?1-
G08034UR	GlcA(b1-6)?-Gal?(?1-	GlcA(b1-6)Glc(?1-
G08048UY	Penp(?1-3)[Hex(?1-4)]HexNAc	Penp(a1-3)[Hex(a1-3)]HexNAc
G08054FI	GlcNAc(?1-?)Man(a1-3)[Man(a1-6)]Man(b1-4)GlcNAc(b1-4)[Fuc(a1-3)][Fuc(a1-6)]GlcNAc(b1-	GlcNAc(b1-2)Man(a1-3)[Man(a1-6)]Man(b1-4)GlcNAc(b1-4)[Fuc(a1-3)][Fuc(a1-6)]GlcNAc(b1-
G07974GR	Gal(b1-4)[Fuc(a1-3)]GlcNAc(b1-2)Man(a1-3/6)[Man(a1-3/6)]Man(b1-4)GlcNAc(b1-4)Glc?NAc(?1-	Gal(b1-4)[Fuc(a1-3)]GlcNAc(b1-2)Man(a1-3/6)[Man(a1-3/6)]Man(b1-4)GlcNAc(b1-4)GlcNAc(?1-
G07981IJ	Neu5Ac(a2-?)Gal(?1-?)[Neu5Ac(a2-?)]Gal?NAc(?1-	Neu5Ac(a2-3)Gal(b1-3)[Neu5Ac(a2-6)]GalNAc(?1-
G07992YV	Gal(a1-4)Gal(b1-4)Glc?(?1-	Gal(a1-4)Gal(b1-4)Glc(?1-
G08005PF	GalA(a1-2)[GlcNAc(a1-3)]GalA(a1-3)[Glc(b1-4)]Fuc?(?1-	GalA(a1-2)[GlcNAc(a1-3)]GalA(a1-3)[Glc(b1-4)]Fuc(?1-
G08014TY	Penp(?1-3)Penp(?1-	Penp(a1-4)Penp(?1-
G08043YI	Gal(a1-3)Gal(b1-4)Gal?2Me(?1-	Gal(a1-3)Gal(b1-4)Glc(?1-
G08034JJ	ManN6N(?1-	ManN6N(?1-
G08044QK	Dig3,4Ac2(?1-	Dig3,4Ac2(?1-
G08065OO	Oli4Me(?1-?)Fuc2Me4Ac(?1-?)Rha2Me(?1-?)Rha2,4Me2	Oli4Me(a1-3)Fuc2Me4Ac(a1-3)Rha2Me(a1-3)Rha2,4Me2
G08089AE	Gal(b1-3)Gal(b1-3)Gal(b1-3)Gal(b1-3)Gal(b1-4)Glc?(?1-	Gal(b1-3)Gal(b1-3)Gal(b1-3)Gal(b1-3)Gal(b1-4)Man(?1-
G08145GL	Glc6Ac(?1-?)Glc	Glc6Ac(b1-2)Glc
G08159NZ	HexA(?1-3)HexA(?1-2)6-deoxy-Hex	HexA(b1-4)HexA(b1-4)6-deoxy-Hex
G08080ND	GlcNAc(b1-2)[GlcNAc(b1-4)]Man(a1-3)[GlcNAc(b1-3)Gal(b1-4)GlcNAc(b1-2)[GlcNAc(b1-3)Gal(b1-4)GlcNAc(b1-6)]Man(a1-6)]Man(b1-4)GlcNAc(b1-4)GlcNAc(?1-	GlcNAc(b1-2)[GlcNAc(b1-4)]Man(a1-3)[GlcNAc(b1-3)Gal(b1-4)GlcNAc(b1-2)[GlcNAc(b1-3)Gal(b1-4)GlcNAc(b1-6)]Man(a1-6)]Man(b1-4)GlcNAc(b1-4)GlcNAc(?1-
G08082DY	Fuc(a1-2)Gal(b1-4)[Fuc(a1-3)]GlcNAc(b1-2)[Gal(a1-3)Gal(b1-4)GlcNAc(b1-4)]Man(a1-3)[Neu5Gc(a2-3/6)Gal(b1-4)[Fuc(a1-3)]GlcNAc(b1-2)[Neu5Ac(a2-3/6)Gal(b1-4)[Fuc(a1-3)]GlcNAc(b1-6)]Man(a1-6)]Man(b1-4)GlcNAc(b1-4)[Fuc(a1-6)]GlcNAc(?1-	Fuc(a1-2)Gal(b1-4)[Fuc(a1-3)]GlcNAc(b1-2)[Gal(a1-3)Gal(b1-4)GlcNAc(b1-4)]Man(a1-3)[Neu5Gc(a2-3/6)Gal(b1-4)[Fuc(a1-3)]GlcNAc(b1-2)[Neu5Ac(a2-3/6)Gal(b1-4)[Fuc(a1-3)]GlcNAc(b1-6)]Man(a1-6)]Man(b1-4)GlcNAc(b1-4)[Fuc(a1-6)]GlcNAc(?1-
G08108EN	GlcN2S(a1-4)IdoA(a1-4)GlcN2S(a1-4)IdoA(a1-4)GlcN2S(?1-	GlcN2S(a1-4)IdoA(a1-4)GlcN2S(a1-4)IdoA(a1-4)GlcN2S(?1-
G08124HH	Glc(?1-4)Xyl(?1-2)Ara	Glc(b1-4)Xyl(b1-2)Ara
G08185DV	GalNAc?S(b1-4)GlcNAc(b1-2)Man(a1-3)[Gal(b1-4)GlcNAc(b1-2)Man(a1-6)]Man(b1-4)GlcNAc(b1-4)[Fuc(a1-6)]GlcNAc(b1-	Gal(b1-4)GlcNAc(b1-2)Man(a1-3)[Gal(b1-4)GlcNAc(b1-2)Man(a1-6)]Man(b1-4)GlcNAc(b1-4)[Fuc(a1-6)]GlcNAc(b1-
G08191QJ	Neu5Ac(a2-8)Neu5Gc(a2-3/6)Gal(b1-4)[Fuc(a1-3)]GlcNAc(b1-2)Man(a1-3)[Fuc(a1-2)Gal(b1-4)[Fuc(a1-3)]GlcNAc(b1-2)Man(a1-6)]Man(b1-4)GlcNAc(b1-4)[Fuc(a1-6)]GlcNAc(?1-	Neu5Ac(a2-8)Neu5Gc(a2-3/6)Gal(b1-4)[Fuc(a1-3)]GlcNAc(b1-2)Man(a1-3)[Fuc(a1-2)Gal(b1-4)[Fuc(a1-3)]GlcNAc(b1-2)Man(a1-6)]Man(b1-4)GlcNAc(b1-4)[Fuc(a1-6)]GlcNAc(?1-
G08091PP	Gal(b1-3)[Fuc(a1-4)]GlcNAc(b1-3)[Fuc(a1-2)Gal(b1-4)[Fuc(a1-3)]GlcNAc(b1-6)]Gal(b1-4)Glc(?1-	Gal(b1-3)[Fuc(a1-4)]GlcNAc(b1-3)[Fuc(a1-2)Gal(b1-4)[Fuc(a1-3)]GlcNAc(b1-6)]Gal(b1-4)Glc(?1-
G08120VQ	GalNAc3,4,6Ac3(?1-?)Gal2,4,6Ac3(?1-?)Gal2,3,6Ac3(?1-?)Glc2,3,6Ac3	GalNAc3,4,6Ac3(a1-2)Gal2,4,6Ac3(b1-4)Gal2,3,6Ac3(b1-4)Glc2,3,6Ac3
G08101OH	Neu5Ac(?2-?)Gal(b1-4)GlcNAc(b1-2)[Gal(b1-4)GlcNAc(b1-6)]Man(?1-?)Man(?1-?)GlcNAc(?1-?)[Fuc(a1-6)]GlcNAc(?1-	Neu5Ac(a2-3)Gal(a1-3)GlcNAc(b1-4)[Gal(b1-4)GlcNAc(b1-6)]Man(?1-?)Man(?1-?)GlcNAc(?1-?)[Fuc(a1-6)]GlcNAc(?1-
G08109BS	Gal(b1-4)ManNAc(b1-2)Man(a1-3)[Gal(b1-4)GlcNAc(b1-2)Man(a1-6)]Man(b1-4)GlcNAc(b1-4)[D-Fuc(a1-6)]GlcNAc(?1-	Gal(b1-4)ManNAc(b1-2)Man(a1-3)[Gal(b1-4)GlcNAc(b1-2)Man(a1-6)]Man(b1-4)GlcNAc(b1-4)[D-Fuc(a1-6)]GlcNAc(?1-
G08149EH	Fuc?(?1-?)Gal(b1-4)Glc?(?1-	Neu5Ac(a2-3)Gal(b1-4)Glc(?1-
G08167ZT	Gal(b1-4)GlcNAc(b1-2)[Gal(?1-?)GlcNAc(?1-?)Gal(b1-4)GlcNAc(b1-6)]Man(?1-?)[Gal(b1-4)GlcNAc(b1-2)Man(?1-?)]Man(?1-	Gal(b1-4)GlcNAc(b1-3)[Gal(a1-6)GlcNAc(a1-3)Gal(b1-4)GlcNAc(b1-6)]Man(?1-?)[Gal(b1-4)GlcNAc(b1-2)Man(?1-?)]Man(?1-
G08172UF	Man(a1-2)Man(a1-2)Man(a1-3)[Man(a1-3)[Man(a1-2)Man(a1-6)]Man(a1-6)]Man(b1-4)Glc?NAc(?1-	Man(a1-2)Man(a1-2)Man(a1-3)[Man(a1-3)[Man(a1-2)Man(a1-6)]Man(a1-6)]Man(b1-4)GlcNAc(?1-
G08172WN	Glc(b1-3)Glc?(?1-	Glc(b1-3)Glc(?1-
G08197NF	Man(a1-3)[Man(a1-2)Man(a1-3)Man(a1-6)]Man(b1-4)GlcNAc(b1-4)Glc?NAc(?1-	Man(a1-3)[Man(a1-2)Man(a1-3)Man(a1-6)]Man(b1-4)GlcNAc(b1-4)GlcNAc(?1-
G08095UM	Neu5Ac(a2-3)Gal(b1-4)ManNAc(b1-2)[Neu5Ac(a2-6)Gal(b1-4)GlcNAc(b1-4)]Man(a1-3)[Neu5Ac(a2-3)Gal(b1-4)GlcNAc(b1-2)Man(a1-6)]Man(b1-4)GlcNAc(b1-4)[Fuc(a1-6)]GlcNAc(?1-	Neu5Ac(a2-3)Gal(b1-4)ManNAc(b1-2)[Neu5Ac(a2-6)Gal(b1-4)GlcNAc(b1-4)]Man(a1-3)[Neu5Ac(a2-3)Gal(b1-4)GlcNAc(b1-2)Man(a1-6)]Man(b1-4)GlcNAc(b1-4)[Fuc(a1-6)]GlcNAc(?1-
G08133CO	Hex2,3,4,6Ac4(?1-6)Hex2,3,4Ac3(?1-4)Hex2,3,6Ac3(?1-6)Hex2,3,4Ac3(?1-	Hex2,3,4,6Ac4(b1-3)Hex2,3,4Ac3(b1-4)Hex2,3,6Ac3(b1-3)Hex2,3,4Ac3(?1-
G08170IL	Hex2,3,4,6Ac4(?1-3)Hex(?1-	Hex2,3,4,6Ac4(b2-1a)Hex(?1-
G08138RD	Penf2I(?1-	Penf2I(?1-
G08204ZD	Penp2,3,4Me3(?1-2)Pen3,4Me2	Penp2,3,4Me3(a1-4)Pen3,4Me2
G08205HK	Man(a1-3)[GlcNAc(b1-2)Man(a1-6)][Xyl(b1-2)]Man(b1-4)GlcNAc(b1-4)Glc?NAc(?1-	Man(a1-3)[GlcNAc(b1-2)Man(a1-6)][Xyl(b1-2)]Man(b1-4)GlcNAc(b1-4)GlcNAc(?1-
G08220YV	GlcNAc(?1-?)[GlcNAc(?1-?)]GlcNAc(?1-?)GalNAc	GlcNAc(b1-4)[GlcNAc(b1-3)]GlcNAc(b1-3)GalNAc
G08224KD	Fuc(?1-?)Gal(?1-?)[Fuc(?1-?)]GlcNAc(?1-?)[Fuc(?1-?)Gal(?1-?)GlcNAc(?1-?)]Gal(?1-?)[Gal(?1-?)GlcNAc(?1-?)]GalNAc	Fuc(a1-2)Gal(b1-3)[Fuc(a1-4)]GlcNAc(b1-6)[Fuc(a1-2)Gal(b1-3)GlcNAc(b1-6)]Gal(b1-3)[Gal(b1-4)GlcNAc(b1-6)]GalNAc
G08229MW	Hex(?1-4)Hex(?1-4)HexNAc	Hex(b1-3)Hex(b1-3)HexNAc
G08232OR	Glc(?1-?)[?-Ara?(?1-?)]GlcA	Glc(b1-2)[Rha(b1-2)]GlcA
G08216JZ	Gal(a1-3)Gal(b1-4)[Fuc(a1-3)]GlcNAc(b1-2)[Neu5Gc(a2-3/6)Gal(b1-4)GlcNAc(b1-4)]Man(a1-3)[Neu5Gc(a2-8)Neu5Gc(a2-3/6)Gal(b1-4)GlcNAc(b1-2)[Neu5Gc(a2-3/6)Gal(b1-4)[Fuc(a1-3)]GlcNAc(b1-6)]Man(a1-6)]Man(b1-4)GlcNAc(b1-4)GlcNAc(?1-	Gal(a1-3)Gal(b1-4)[Fuc(a1-3)]GlcNAc(b1-2)[Neu5Gc(a2-3/6)Gal(b1-4)GlcNAc(b1-4)]Man(a1-3)[Neu5Gc(a2-8)Neu5Gc(a2-3/6)Gal(b1-4)GlcNAc(b1-2)[Neu5Gc(a2-3/6)Gal(b1-4)[Fuc(a1-3)]GlcNAc(b1-6)]Man(a1-6)]Man(b1-4)GlcNAc(b1-4)GlcNAc(?1-
G08216PP	FucNAc(a1-3)GlcNAc(b1-2)Gal(?1-	FucNAc(a1-3)GlcNAc(b1-2)Gal(?1-
G08220YA	Glc(b1-3)[Xyl(b1-3)Xyl(b1-2)]Glc(b1-4)Gal(?1-	Glc(b1-3)[Xyl(b1-3)Xyl(b1-2)]Glc(b1-4)Gal(?1-
G08249MI	Neu5Gc(a2-3/6)Gal(b1-4)[Fuc(a1-3)]GlcNAc(b1-2)Man(a1-3)[GlcNAc(b1-4)][Neu5Gc(a2-3/6)Gal(b1-4)[Fuc(a1-3)]GlcNAc(b1-2)Man(a1-6)]Man(b1-4)GlcNAc(b1-4)GlcNAc(?1-	Neu5Gc(a2-3/6)Gal(b1-4)[Fuc(a1-3)]GlcNAc(b1-2)Man(a1-3)[GlcNAc(b1-4)][Neu5Gc(a2-3/6)Gal(b1-4)[Fuc(a1-3)]GlcNAc(b1-2)Man(a1-6)]Man(b1-4)GlcNAc(b1-4)GlcNAc(?1-
G08232OZ	Glc(a1-?)[Man(b1-4)Rha(a1-3)]Gal	Glc(a1-4)[Man(b1-4)Rha(a1-3)]Gal
G08232JX	Qui4N(a1-4)Glc(a1-4)Glc?(?1-	Qui4N(a1-4)Glc(a1-4)Glc(?1-
G08256MX	Man(a1-2)Man(a1-2)Man(a1-3)[Man(a1-3)[Man(a1-2)Man(a1-6)]Man(a1-6)]Man(b1-4)GlcNAc(b1-4)Glc?NAc(?1-	Man(a1-2)Man(a1-2)Man(a1-3)[Man(a1-3)[Man(a1-2)Man(a1-6)]Man(a1-6)]Man(b1-4)GlcNAc(b1-4)GlcNAc(?1-
G08222PE	Man(a1-2)D-Alt6P(a1-2)Man(a1-3)[Man(a1-3)[Man(a1-2)Man6P(a1-6)]Man(a1-6)]Man(b1-4)GlcNAc(b1-4)GlcNAc(?1-	Man(a1-2)D-Alt6P(a1-2)Man(a1-3)[Man(a1-3)[Man(a1-2)Man6P(a1-6)]Man(a1-6)]Man(b1-4)GlcNAc(b1-4)GlcNAc(?1-
G08264BX	Gal(a1-7)Kdo?(?2-	Gal(a1-7)Kdn(?2-
G08268RO	Neu5Ac(?2-?)Neu5Ac9Ac(?2-?)Gal(?1-?)Glc	Neu5Ac(a2-8)Neu5Ac9Ac(a2-3)Gal(b1-4)Glc
G08275ZY	Gal?S(?1-?)GalNAc(?1-?)Gal(?1-?)Glc	Gal(b1-3)GalNAc(b1-4)Gal(b1-4)Glc
G08301DU	Man(a1-P-6)Man(a1-2)Man(a1-3)[Man(a1-P-6)Man(a1-6)Man(a1-6)]Man(b1-4)Glc?NAc(?1-	Man(a1-P-6)Man(a1-2)Man(a1-3)[Man(a1-P-6)Man(a1-6)Man(a1-6)]Man(b1-4)GlcNAc(?1-
G08306FC	Fuc(a1-2)Gal(b1-3)GlcNAc(b1-6)Gal(b1-4)GlcNAc(b1-3)Gal(b1-3)Gal?NAc(?1-	Fuc(a1-2)Gal(b1-3)GlcNAc(b1-6)Gal(b1-4)GlcNAc(b1-3)Gal(b1-3)GalNAc-ol(?1-
G08307NM	GlcN(b1-4)GlcN(b1-4)GlcN(b1-4)GlcN(b1-4)GlcN(b1-4)GlcN(b1-4)GlcN(b1-4)GlcN(b1-4)Glc?N(?1-	GlcN(b1-4)GlcN(b1-4)GlcN(b1-4)GlcN(b1-4)GlcN(b1-4)GlcN(b1-4)GlcN(b1-4)GlcN(b1-4)GlcN(?1-
G08317CB	Man(?1-?)[Gal(?1-?)]Glc	Man(a1-2)[Gal(a1-6)]Glc
G08325SP	Gal(?1-?)Xyl(?1-?)Rha(?1-?)D-Fuc	Gal(b1-4)Xyl(b1-4)Rha(a1-2)D-Fuc
G08362FW	Neu5Ac(a2-?)Gal	Neu5Ac(a2-6)Gal
G08267IW	GlcNAc(b1-4)Glc(b1-3)Glc(b1-3)Glc(?1-	GlcNAc(b1-4)Glc(b1-3)Glc(b1-3)Glc(?1-
G08268PJ	Gal(a1-3)Gal(b1-4)GlcNAc(b1-2)Man(a1-3)[Neu5Gc(a2-3/6)Gal(b1-4)GlcNAc(b1-2)Man(a1-6)]Man(b1-4)GlcNAc(b1-4)GlcNAc(?1-	Gal(a1-3)Gal(b1-4)GlcNAc(b1-2)Man(a1-3)[Neu5Gc(a2-3/6)Gal(b1-4)GlcNAc(b1-2)Man(a1-6)]Man(b1-4)GlcNAc(b1-4)GlcNAc(?1-
G08283ER	GlcNAc(a1-4)Gal(b1-3)?-GalNAc(?1-	GlcNAc(a1-4)Gal(b1-3)GalNAc(?1-
G08287EF	Glc(b1-2)[Glc(b1-3)]Glc(b1-4)Gal(b1-3)Glc(?1-	Glc(b1-2)[Glc(b1-3)]Glc(b1-4)Gal(b1-3)Glc(?1-
G08307TY	Glc2S(a1-4)Glc2S(?1-	Glc2S(a1-4)Glc2S(?1-
G08326LI	Araf(a1-2)[Xyl(a1-6)Glc(b1-4)[Xyl(a1-6)]Glc(b1-4)[Fuc(a1-2)Gal(b1-2)Xyl(a1-6)]Glc(b1-4)Glc(b1-4)][Xyl(a1-6)]Glc(b1-4)[Xyl(a1-6)]Glc(b1-4)[Fuc(a1-2)Gal(b1-2)Xyl(a1-6)]Glc(b1-4)Glc(?1-	Araf(a1-2)[Xyl(a1-6)Glc(b1-4)[Xyl(a1-6)]Glc(b1-4)[Fuc(a1-2)Gal(b1-2)Xyl(a1-6)]Glc(b1-4)Glc(b1-4)][Xyl(a1-6)]Glc(b1-4)[Xyl(a1-6)]Glc(b1-4)[Fuc(a1-2)Gal(b1-2)Xyl(a1-6)]Glc(b1-4)Glc(?1-
G08332DV	GalA(a1-4)[Xyl(b1-2)[Xyl(b1-4)Xyl(b1-4)Xyl(b1-4)Xyl(b1-4)]Xyl(b1-4)Xyl(b1-3)]GalA(a1-4)GalA(a1-4)GalA(?1-	GalA(a1-4)[Xyl(b1-2)[Xyl(b1-4)Xyl(b1-4)Xyl(b1-4)Xyl(b1-4)]Xyl(b1-4)Xyl(b1-3)]GalA(a1-4)GalA(a1-4)GalA(?1-
G08343HB	Neu5Ac(a2-8)Neu5Gc(a2-3/6)Gal(b1-4)[Fuc(a1-3)]GlcNAc(b1-3)Gal(b1-4)[Fuc(a1-3)]GlcNAc(b1-2)[Neu5Gc(a2-3/6)Gal(b1-4)[Fuc(a1-3)]GlcNAc(b1-3)Gal(b1-4)GlcNAc(b1-4)]Man(a1-3)[Man(a1-3)[Man(a1-6)]Man(a1-6)]Man(b1-4)GlcNAc(b1-4)[Fuc(a1-6)]GlcNAc(?1-	Neu5Ac(a2-8)Neu5Gc(a2-3/6)Gal(b1-4)[Fuc(a1-3)]GlcNAc(b1-3)Gal(b1-4)[Fuc(a1-3)]GlcNAc(b1-2)[Neu5Gc(a2-3/6)Gal(b1-4)[Fuc(a1-3)]GlcNAc(b1-3)Gal(b1-4)GlcNAc(b1-4)]Man(a1-3)[Man(a1-3)[Man(a1-6)]Man(a1-6)]Man(b1-4)GlcNAc(b1-4)[Fuc(a1-6)]GlcNAc(?1-
G08346BL	Dig3,4Ac2(b1-4)Dig3Ac(b1-4)Dig3Ac(?1-	Dig3,4Ac2(b1-4)Dig3Ac(b1-4)Dig3Ac(?1-
G08272PJ	Rha(a1-2)[Ara?(a1-3)][Rha(a1-4)]Glc(?1-	Rha(a1-2)[Rha(a1-3)][Rha(a1-4)]Glc(?1-
G08275KQ	Man(?1-4)GlcNAc(b1-	Man(b1-3)GlcNAc(b1-
G08275XK	Man(?1-2)Man(?1-2)Man(a1-2)Man(a1-2)Man(a1-2)Man(?1-	Man(a1-2)Man(a1-2)Man(a1-2)Man(a1-2)Man(a1-2)Man(?1-
G08297DA	Man(a1-2)Man(a1-2)[Man(a1-3)]Man(a1-2)Man6P(a1-2)Man(a1-6)Man(a1-4)GlcN(?1-	Man(a1-2)Man(a1-2)[Man(a1-3)]Man(a1-2)Man6P(a1-2)Man(a1-6)Man(a1-4)GlcN(?1-
G08298VG	Neu5Gc(?2-?)Gal(?1-?)GlcNAc(?1-?)Man(?1-?)[Neu5Gc(?2-?)Gal(?1-?)GlcNAc(?1-?)Man(?1-?)]Man(?1-?)GlcNAc(?1-?)GlcNAc(?1-	Neu5Gc(a2-6)Gal(b1-4)GlcNAc(b1-2)Man(a1-3)[Neu5Gc(a2-6)Gal(b1-4)GlcNAc(b1-2)Man(a1-6)]Man(b1-4)GlcNAc(b1-4)GlcNAc(?1-
G08308ZP	Fuc(a1-2)Gal(b1-?)GlcNAc(b1-3)[Fuc(a1-2)Gal(b1-4)GlcNAc(b1-6)]Gal(b1-3)[Fuc(a1-2)Gal(b1-4)GlcNAc(b1-6)]GalNAc	Fuc(b1-4)Gal(b1-?)GlcNAc(b1-3)[Fuc(a1-2)Gal(b1-4)GlcNAc(b1-6)]Gal(b1-3)[Fuc(a1-2)Gal(b1-4)GlcNAc(b1-6)]GalNAc
G08346ED	Man(b1-2)Man(b1-4)GlcA(a1-2)Gal?(?1-	Man(b1-2)Man(b1-4)GlcA(a1-2)Man(?1-
G08357TG	GalNAc(?1-?)GlcNAc(?1-?)GlcNAc(?1-?)Man(?1-?)[GalNAc(?1-?)Man(?1-?)]Man(?1-?)GlcNAc(?1-?)[Fuc(?1-?)]GlcNAc(?1-	GalNAc(b1-4)GlcNAc(b1-4)GlcNAc(b1-2)Man(a1-3)[GalNAc(b1-2)Man(a1-6)]Man(b1-4)GlcNAc(b1-4)[Fuc(a1-6)]GlcNAc(?1-
G08272ZO	GlcNAc(b1-2)Man(a1-3)[GlcNAc(b1-2)Man(a1-6)]Man(b1-4)Glc?NAc(?1-	GlcNAc(b1-2)Man(a1-3)[GlcNAc(b1-2)Man(a1-6)]Man(b1-4)GlcNAc-ol(?1-
G08277FX	Glc(a1-4)[Glc(a1-6)]Glc(a1-4)Glc?(?1-	Glc(a1-4)[Glc(a1-6)]Glc(a1-4)Glc(?1-
G08308LR	Kdo?(a2-4)[Glc(b1-3)[GlcNAc(a1-2)Glc(b1-4)][Gal(a1-4)Gal(b1-4)Glc(a1-2)Glc(b1-6)]Glc(a1-5)]Kdo?(?2-	Kdo(a2-4)[Glc(b1-3)[GlcNAc(a1-2)Glc(b1-4)][Gal(a1-4)Gal(b1-4)Glc(a1-2)Glc(b1-6)]Glc(a1-5)]Kdo(?2-
G08341UE	GlcNAc(b1-6)Man?(?1-	GlcNAc(b1-6)GalNAc(?1-
G08344GX	Fuc(a1-2)Gal(b1-3)GlcNAc(b1-3)[Gal(b1-4)GlcNAc(b1-6)]Gal(b1-4)Glc?(?1-	Fuc(a1-2)Gal(b1-3)GlcNAc(b1-3)[Gal(b1-4)GlcNAc(b1-6)]Gal(b1-4)Glc(?1-
G08265CU	Fuc(?1-2)Gal(?1-3)[Fuc(?1-2)Gal(?1-4)GlcNAc6S(?1-6)]GalNAc(b1-	Fuc(a1-2)Gal(b1-3)[Fuc(a1-2)Gal(b1-4)GlcNAc6S(b1-6)]GalNAc(b1-
G08296OA	Hex(?1-2)[Hex(?1-3)][Hex(?1-6)]Hex(?1-4)[Penp(?1-6)]Hex(?1-4)Hex(?1-	Hex(b1-2)[Hex(b1-2)][Hex(a1-6)]Hex(b1-4)[Penp(b1-2)]Hex(b1-4)Hex(?1-
G08313BV	Gal(?1-6)Gal(b1-4)Glc(a1-	Gal(a1-4)Gal(b1-4)Glc(a1-
G08342QX	Hex(?1-3)Hex(?1-2)Hex(?1-2)Hex(?1-3)[Hex(?1-3)[Hex(?1-2)Hex(?1-6)]Hex(?1-6)]Hex(?1-4)HexNAc(?1-4)HexNAc(?1-	Hex(b1-2)Hex(b1-4)Hex(b1-2)Hex(b1-4)[Hex(b1-2)[Hex(b1-2)Hex(b1-4)]Hex(a1-3)]Hex(b1-3)HexNAc(b1-4)HexNAc(?1-
G08365VT	Glc(a1-3)L-Man(a1-3)L-Man(a1-2)L-Man(?1-	Glc(a1-3)L-Man(a1-3)L-Man(a1-2)L-Man(?1-
G08365VW	Hex2,3,4,6S4(?1-4)Hex2,3,6S3(?1-	Hex2,3,4,6S4(a1-4)Hex2,3,6S3(?1-
G08349WO	Ribf5I(?1-	Ribf5I(?1-
G08355YX	Hex2I(?1-	Hex2I(?1-
G08362KB	Psif6Me(?2-	Psif6Me(?2-
G08397LH	Gal3S(?1-?)[Fuc(?1-?)]Gal(?1-?)[GlcNAc(?1-?)]GalNAc	Gal3S(b1-3)[Fuc(a1-2)]Gal(b1-3)[GlcNAc(b1-6)]GalNAc
G08405VU	Gal(b1-4)GlcNAc(b1-2)[Gal(b1-4)GlcNAc(b1-6)]Man(a1-3)[Gal(b1-4)GlcNAc(b1-2)Man(a1-6)]Man(b1-4)GlcNAc(b1-4)Glc?NAc(?1-	Gal(b1-4)GlcNAc(b1-2)[Gal(b1-4)GlcNAc(b1-6)]Man(a1-3)[Gal(b1-4)GlcNAc(b1-2)Man(a1-6)]Man(b1-4)GlcNAc(b1-4)GlcNAc(?1-
G08440ZU	GlcNAc(b1-?)Man(a1-?)[Man(a1-?)]Man(b1-4)GlcNAc(b1-4)GlcNAc	GlcNAc(b1-2)Man(a1-3)[Man(a1-6)]Man(b1-4)GlcNAc(b1-4)GlcNAc
G08386BY	GlcNAc6Gc(b1-4)GlcNAc6Gc(b1-4)GlcNAc6Gc(b1-4)GlcNAc6Gc(b1-4)GlcNAc6Gc(b1-4)GlcNAc6Gc(?1-	GlcNAc6Gc(b1-4)GlcNAc6Gc(b1-4)GlcNAc6Gc(b1-4)GlcNAc6Gc(b1-4)GlcNAc6Gc(b1-4)GlcNAc6Gc(?1-
G08414ZN	Neu5Ac(a2-8)Neu5Ac(a2-3/6)Gal(b1-4)GlcNAc(b1-2)[Neu5Gc(a2-3/6)Gal(b1-4)GlcNAc(b1-4)]Man(a1-3)[Neu5Ac(a2-3/6)Gal(b1-4)GlcNAc(b1-2)[Neu5Ac(a2-3/6)Gal(b1-4)GlcNAc(b1-6)]Man(a1-6)]Man(b1-4)GlcNAc(b1-4)GlcNAc(?1-	Neu5Ac(a2-8)Neu5Ac(a2-3/6)Gal(b1-4)GlcNAc(b1-2)[Neu5Gc(a2-3/6)Gal(b1-4)GlcNAc(b1-4)]Man(a1-3)[Neu5Ac(a2-3/6)Gal(b1-4)GlcNAc(b1-2)[Neu5Ac(a2-3/6)Gal(b1-4)GlcNAc(b1-6)]Man(a1-6)]Man(b1-4)GlcNAc(b1-4)GlcNAc(?1-
G08422UZ	Neu5Ac(a2-8)Neu5Ac(a2-3/6)Gal(b1-4)GlcNAc(b1-2)Man(a1-3)[Man(a1-3)[Man(a1-6)]Man(a1-6)]Man(b1-4)GlcNAc(b1-4)[Fuc(a1-6)]GlcNAc(?1-	Neu5Ac(a2-8)Neu5Ac(a2-3/6)Gal(b1-4)GlcNAc(b1-2)Man(a1-3)[Man(a1-3)[Man(a1-6)]Man(a1-6)]Man(b1-4)GlcNAc(b1-4)[Fuc(a1-6)]GlcNAc(?1-
G08385BW	?-Rha(?1-?)[Rha(?1-?)]Glc	Rha(a1-2)[Rha(a1-2)]Glc
G08410XC	Neu5Ac(a2-6)Gal(b1-4)GlcNAc(?1-?)Man(a1-3)[GlcNAc(b1-2)Man(a1-6)]Man(b1-4)GlcNAc(b1-4)GlcNAc(b1-	Neu5Ac(b1-2)Gal(b1-4)GlcNAc(?1-?)Man(a1-3)[GlcNAc(b1-2)Man(a1-6)]Man(b1-4)GlcNAc(b1-4)GlcNAc(b1-
G08417LA	Fuc(?1-?)[Fuc(?1-?)]Kdn(?2-?)Gal(?1-?)[Gal(?1-?)[Fuc(?1-?)]GlcNAc(?1-?)]GalNAc	Fuc(a1-4)[Fuc(a1-4)]Kdn(a2-3)Gal(b1-3)[Gal(b1-4)[Fuc(a1-3)]GlcNAc(b1-6)]GalNAc
G08436XE	Neu5Gc(a2-3/6)Gal(b1-4)[Fuc(a1-3)]GlcNAc(b1-3)Gal(b1-4)[Fuc(a1-3)]GlcNAc(b1-2)[Gal(a1-3)Gal(b1-4)GlcNAc(b1-4)]Man(a1-3)[GlcNAc(b1-4)][Gal(a1-3)Gal(b1-4)GlcNAc(b1-2)[Gal(a1-3)Gal(b1-4)GlcNAc(b1-6)]Man(a1-6)]Man(b1-4)GlcNAc(b1-4)[Fuc(a1-6)]GlcNAc(?1-	Neu5Gc(a2-3/6)Gal(b1-4)[Fuc(a1-3)]GlcNAc(b1-3)Gal(b1-4)[Fuc(a1-3)]GlcNAc(b1-2)[Gal(a1-3)Gal(b1-4)GlcNAc(b1-4)]Man(a1-3)[GlcNAc(b1-4)][Gal(a1-3)Gal(b1-4)GlcNAc(b1-2)[Gal(a1-3)Gal(b1-4)GlcNAc(b1-6)]Man(a1-6)]Man(b1-4)GlcNAc(b1-4)[Fuc(a1-6)]GlcNAc(?1-
G08414OH	Gal(?1-3)[Glc(?1-4)]Gal(?1-	Gal(b1-2)[Glc(b1-2)]Gal(?1-
G08388ZU	Glc(b1-5)D-Araf(?1-	Glc(b1-5)D-Araf(?1-
G08432XY	Fuc(a1-2)Gal(b1-3)[Fuc(a1-4)]GlcNAc(b1-3)[Gal(b1-4)[Fuc(a1-3)]AllNAc(b1-6)]Gal(b1-4)Glc(?1-	Fuc(a1-2)Gal(b1-3)[Fuc(a1-4)]GlcNAc(b1-3)[Gal(b1-4)[Fuc(a1-3)]AllNAc(b1-6)]Gal(b1-4)Glc(?1-
[truncated: 68,814 more rows]
