# Supplementary material for: GlycanGT: a pretrained graph transformer framework for glycan graph representation and generative learning
Source: Bioinformatics. 2026 Mar 27;42(4):btag147. doi: 10.1093/bioinformatics/btag147 (PMC13105845; doi:10.1093/bioinformatics/btag147)
Supplement: btag147_Supplementary_Data [file btag147_supplementary_data.zip › Table_S1.xlsx]

## Sheet: Pretraining glycan list
Supplementary Table S1 Pretraining glycan dataset construction: original IDs, ambiguity removal, and linkage expansion.
Pretraining_glycan_list
G00004NM_1
G00004NM_2
G00004NM_3
G00004NM_4
G00017IP
G00025UZ_1
G00025UZ_2
G00029FA
G00034RW
G00047XP_1
G00047XP_2
G00047XP_3
G00047XP_4
G00048JU
G00058YT
G00068VI
G00078YQ_1
G00078YQ_2
G00078YQ_3
G00078YQ_4
G00020MO
G00030MO_2
G00040MO
G00042MO
G00044MO
G00046MO
G00050ID
G00069DT
G00028NO
G00046YN
G00047ZG
G00084FL
G00001QT
G00023PO
G00030SF
G00057XB
G00063TX
G00045HX
G00066XI
G00006KL
G00006RP
G00053UV
G00068NO
G00081BL
G00090DB
G00113FP
G00122CX
G00148WK
G00152UP_1
G00152UP_2
G00100QF
G00116ZU
G00123IP
G00140YZ_1
G00140YZ_2
G00140YZ_3
G00140YZ_4
G00106BZ
G00139WK
G00138ZP
G00153EL
G00108KR
G00108YF
G00125TX
G00147ZO
G00127YW
G00137VD
G00128WV
G00104FD
G00129EM
G00144IY
G00156CM
G00176WP_1
G00176WP_2
G00176WP_3
G00176WP_4
G00176WP_5
G00176WP_6
G00176WP_7
G00176WP_8
G00206GI_1
G00206GI_2
G00206GI_3
G00206GI_4
G00209ZX
G00210ZX_1
G00210ZX_2
G00215DW
G00222YQ
G00234MX
G00238CK
G00241VQ
G00245AV
G00254DD
G00256TW
G00269TQ_1
G00269TQ_2
G00271LF
G00220EK
G00173BU
G00199AH
G00260UH
G00155WD
G00196AU
G00202PK
G00237ID
G00260CD
G00205QP
G00207MD
G00224VW
G00243NA
G00243XW
G00188LU
G00182OC
G00235XI
G00284ET
G00298LF
G00305KL
G00318OS
G00321ND
G00293RF
G00294RC
G00303MN
G00285OE
G00288NP_1
G00288NP_2
G00309IT
G00317QH
G00318JM
G00321UH
G00277MO
G00305KO
G00328EZ
G00283BD
G00297DB
G00319HU
G00304VE
G00278KV
G00320CO
G00339BE
G00295BK
G00276RB
G00337WW
G00342TO
G00343OG
G00348YV
G00368YS
G00434PG
G00343GU
G00368HM
G00376AV
G00407IX
G00440OL
G00348TL
G00383NC
G00420CS
G00429MY
G00431PJ
G00356FQ
G00398FF
G00415BZ
G00431CM
G00432WW
G00346IU
G00377AF
G00406UG
G00386TY
G00351YB
G00413ZN
G00435MR
G00424ZR
G00455NP_1
G00455NP_2
G00462AS
G00484DO
G00487AW_1
G00487AW_2
G00499FS
G00504NZ
G00513YN
G00518WX
G00454PR
G00459HM_1
G00459HM_2
G00468QA
G00488OE
G00519UD
G00480IB
G00458CW
G00459WQ
G00490QA
G00464AC
G00451QS
G00464GE
G00470KQ
G00492JI
G00521LX
G00573XU
G00577YU
G00580XP
G00604XS
G00632FW
G00636QL
G00640QC
G00551GL
G00583PX
G00605LS
G00633GI_1
G00633GI_2
G00633GI_4
G00542FA
G00560AB
G00586CV_1
G00592UL
G00602VH
G00606ZI
G00608BN_2
G00615DH
G00635TI
G00593HA
G00636SX
G00552RX
G00558IQ
G00572SI
G00574NH
G00601VC
G00526UZ
G00601GG
G00571CZ
G00632UA
G00672RM
G00686MI
G00696YZ
G00651BY
G00652SZ
G00654EM
G00654VR
G00690XF
G00693YK
G00662VT
G00678VB
G00679EW
G00683ZX
G00706VT
G00707RC
G00652AW
G00704DQ
G00707RW
G00657ES
G00718AV
G00692KY
G00713SW
G00740UU
G00742YE_1
G00742YE_2
G00742YE_3
G00742YE_4
G00742YE_5
G00742YE_6
G00742YE_7
G00742YE_8
G00742YE_9
G00742YE_10
G00742YE_11
G00742YE_12
G00742YE_13
G00742YE_14
G00742YE_15
G00742YE_16
G00742YE_17
G00742YE_18
G00742YE_19
G00742YE_20
G00742YE_21
G00742YE_22
G00742YE_23
G00742YE_24
G00742YE_25
G00742YE_26
G00742YE_27
G00742YE_28
G00742YE_29
G00742YE_30
G00742YE_31
G00742YE_32
G00742YE_33
G00742YE_34
G00742YE_35
G00742YE_36
G00742YE_37
G00742YE_38
G00742YE_39
G00742YE_40
G00742YE_41
G00742YE_42
G00742YE_43
G00742YE_44
G00742YE_45
G00742YE_46
G00742YE_47
G00742YE_48
G00742YE_49
G00742YE_50
G00742YE_51
G00742YE_52
G00742YE_53
G00742YE_54
G00742YE_55
G00742YE_56
G00742YE_57
G00742YE_58
G00742YE_59
G00742YE_60
G00742YE_61
G00742YE_62
G00742YE_63
G00742YE_64
G00742YE_65
G00742YE_66
G00742YE_67
G00742YE_68
G00742YE_69
G00742YE_70
G00742YE_71
G00742YE_72
G00742YE_73
G00742YE_74
G00742YE_75
G00742YE_76
G00742YE_77
G00742YE_78
G00742YE_79
G00742YE_80
G00742YE_81
G00742YE_82
G00742YE_83
G00742YE_84
G00742YE_85
G00742YE_86
G00742YE_87
G00742YE_88
G00742YE_89
G00742YE_90
G00742YE_91
G00742YE_92
G00742YE_93
G00742YE_94
G00742YE_95
G00742YE_96
G00742YE_97
G00742YE_98
G00742YE_99
G00742YE_100
G00742YE_101
G00742YE_102
G00742YE_103
G00742YE_104
G00742YE_105
G00742YE_106
G00742YE_107
G00742YE_108
G00742YE_109
G00742YE_110
G00742YE_111
G00742YE_112
G00742YE_113
G00742YE_114
G00742YE_115
G00742YE_116
G00742YE_117
G00742YE_118
G00742YE_119
G00742YE_120
G00742YE_121
G00742YE_122
G00742YE_123
G00742YE_124
G00742YE_125
G00742YE_126
G00742YE_127
G00742YE_128
G00742YE_129
G00742YE_130
G00742YE_131
G00742YE_132
G00742YE_133
G00742YE_134
G00742YE_135
G00742YE_136
G00742YE_137
G00742YE_138
G00742YE_139
G00742YE_140
G00742YE_141
G00742YE_142
G00742YE_143
G00742YE_144
G00742YE_145
G00742YE_146
G00742YE_147
G00742YE_148
G00742YE_149
G00742YE_150
G00742YE_151
G00742YE_152
G00742YE_153
G00742YE_154
G00742YE_155
G00742YE_156
G00742YE_157
G00742YE_158
G00742YE_159
G00742YE_160
G00742YE_161
G00742YE_162
G00742YE_163
G00742YE_164
G00742YE_165
G00742YE_166
G00742YE_167
G00742YE_168
G00742YE_169
G00742YE_170
G00742YE_171
G00742YE_172
G00742YE_173
G00742YE_174
G00742YE_175
G00742YE_176
G00742YE_177
G00742YE_178
G00742YE_179
G00742YE_180
G00742YE_181
G00742YE_182
G00742YE_183
G00742YE_184
G00742YE_185
G00742YE_186
G00742YE_187
G00742YE_188
G00742YE_189
G00742YE_190
G00742YE_191
G00742YE_192
G00742YE_193
G00742YE_194
G00742YE_195
G00742YE_196
G00742YE_197
G00742YE_198
G00742YE_199
G00742YE_200
G00742YE_201
G00742YE_202
G00742YE_203
G00742YE_204
G00742YE_205
G00742YE_206
G00742YE_207
G00742YE_208
G00742YE_209
G00742YE_210
G00742YE_211
G00742YE_212
G00742YE_213
G00742YE_214
G00742YE_215
G00742YE_216
G00742YE_217
G00742YE_218
G00742YE_219
G00742YE_220
G00742YE_221
G00742YE_222
G00742YE_223
G00742YE_224
G00742YE_225
G00742YE_226
G00742YE_227
G00742YE_228
G00742YE_229
G00742YE_230
G00742YE_231
G00742YE_232
G00742YE_233
G00742YE_234
G00742YE_235
G00742YE_236
G00742YE_237
G00742YE_238
G00742YE_239
G00742YE_240
G00742YE_241
G00742YE_242
G00742YE_243
G00742YE_244
G00742YE_245
G00742YE_246
G00742YE_247
G00742YE_248
G00742YE_249
G00742YE_250
G00742YE_251
G00742YE_252
G00742YE_253
G00742YE_254
G00742YE_255
G00742YE_256
G00742YE_257
G00742YE_258
G00742YE_259
G00742YE_260
G00742YE_261
G00742YE_262
G00742YE_263
G00742YE_264
G00742YE_265
G00742YE_266
G00742YE_267
G00742YE_268
G00742YE_269
G00742YE_270
G00742YE_271
G00742YE_272
G00742YE_273
G00742YE_274
G00742YE_275
G00742YE_276
G00742YE_277
G00742YE_278
G00742YE_279
G00742YE_280
G00742YE_281
G00742YE_282
G00742YE_283
G00742YE_284
G00742YE_285
G00742YE_286
G00742YE_287
G00742YE_288
G00742YE_289
G00742YE_290
G00742YE_291
G00742YE_292
G00742YE_293
G00742YE_294
G00742YE_295
G00742YE_296
G00742YE_297
G00742YE_298
G00742YE_299
G00742YE_300
G00742YE_301
G00742YE_302
G00742YE_303
G00742YE_304
G00742YE_305
G00742YE_306
G00742YE_307
G00742YE_308
G00742YE_309
G00742YE_310
G00742YE_311
G00742YE_312
G00742YE_313
G00742YE_314
G00742YE_315
G00742YE_316
G00742YE_317
G00742YE_318
G00742YE_319
G00742YE_320
G00742YE_321
G00742YE_322
G00742YE_323
G00742YE_324
G00742YE_325
G00742YE_326
G00742YE_327
G00742YE_328
G00742YE_329
G00742YE_330
G00742YE_331
G00742YE_332
G00742YE_333
G00742YE_334
G00742YE_335
G00742YE_336
G00742YE_337
G00742YE_338
G00742YE_339
G00742YE_340
G00742YE_341
G00742YE_342
G00742YE_343
G00742YE_344
G00742YE_345
G00742YE_346
G00742YE_347
G00742YE_348
G00742YE_349
G00742YE_350
G00742YE_351
G00742YE_352
G00742YE_353
G00742YE_354
G00742YE_355
G00742YE_356
G00742YE_357
G00742YE_358
G00742YE_359
G00742YE_360
G00742YE_361
G00742YE_362
G00742YE_363
G00742YE_364
G00742YE_365
G00742YE_366
G00742YE_367
G00742YE_368
G00742YE_369
G00742YE_370
G00742YE_371
G00742YE_372
G00742YE_373
G00742YE_374
G00742YE_375
G00742YE_376
G00742YE_377
G00742YE_378
G00742YE_379
G00742YE_380
G00742YE_381
G00742YE_382
G00742YE_383
G00742YE_384
G00742YE_385
G00742YE_386
G00742YE_387
G00742YE_388
G00742YE_389
G00742YE_390
G00742YE_391
G00742YE_392
G00742YE_393
G00742YE_394
G00742YE_395
G00742YE_396
G00742YE_397
G00742YE_398
G00742YE_399
G00742YE_400
G00742YE_401
G00742YE_402
G00742YE_403
G00742YE_404
G00742YE_405
G00742YE_406
G00742YE_407
G00742YE_408
G00742YE_409
G00742YE_410
G00742YE_411
G00742YE_412
G00742YE_413
G00742YE_414
G00742YE_415
G00742YE_416
G00742YE_417
G00742YE_418
G00742YE_419
G00742YE_420
G00742YE_421
G00742YE_422
G00742YE_423
G00742YE_424
G00742YE_425
G00742YE_426
G00742YE_427
G00742YE_428
G00742YE_429
G00742YE_430
G00742YE_431
G00742YE_432
G00742YE_433
G00742YE_434
G00742YE_435
G00742YE_436
G00742YE_437
G00742YE_438
G00742YE_439
G00742YE_440
G00742YE_441
G00742YE_442
G00742YE_443
G00742YE_444
G00742YE_445
G00742YE_446
G00742YE_447
G00742YE_448
G00742YE_449
G00742YE_450
G00742YE_451
G00742YE_452
G00742YE_453
G00742YE_454
G00742YE_455
G00742YE_456
G00742YE_457
G00742YE_458
G00742YE_459
G00742YE_460
G00742YE_461
G00742YE_462
G00742YE_463
G00742YE_464
G00742YE_465
G00742YE_466
G00742YE_467
G00742YE_468
G00742YE_469
G00742YE_470
G00742YE_471
G00742YE_472
G00742YE_473
G00742YE_474
G00742YE_475
G00742YE_476
G00742YE_477
G00742YE_478
G00742YE_479
G00742YE_480
G00742YE_481
G00742YE_482
G00742YE_483
G00742YE_484
G00742YE_485
G00742YE_486
G00742YE_487
G00742YE_488
G00742YE_489
G00742YE_490
G00742YE_491
G00742YE_492
G00742YE_493
G00742YE_494
G00742YE_495
G00742YE_496
G00742YE_497
G00742YE_498
G00742YE_499
G00742YE_500
G00742YE_501
G00742YE_502
G00742YE_503
G00742YE_504
G00742YE_505
G00742YE_506
G00742YE_507
G00742YE_508
G00742YE_509
G00742YE_510
G00742YE_511
G00742YE_512
G00742YE_513
G00742YE_514
G00742YE_515
G00742YE_516
G00742YE_517
G00742YE_518
G00742YE_519
G00742YE_520
G00742YE_521
G00742YE_522
G00742YE_523
G00742YE_524
G00742YE_525
G00742YE_526
G00742YE_527
G00742YE_528
G00742YE_529
G00742YE_530
G00742YE_531
G00742YE_532
G00742YE_533
G00742YE_534
G00742YE_535
G00742YE_536
G00742YE_537
G00742YE_538
G00742YE_539
G00742YE_540
G00742YE_541
G00742YE_542
G00742YE_543
G00742YE_544
G00742YE_545
G00742YE_546
G00742YE_547
G00742YE_548
G00742YE_549
G00742YE_550
G00742YE_551
G00742YE_552
G00742YE_553
G00742YE_554
G00742YE_555
G00742YE_556
G00742YE_557
G00742YE_558
G00742YE_559
G00742YE_560
G00742YE_561
G00742YE_562
G00742YE_563
G00742YE_564
G00742YE_565
G00742YE_566
G00742YE_567
G00742YE_568
G00742YE_569
G00742YE_570
G00742YE_571
G00742YE_572
G00742YE_573
G00742YE_574
G00742YE_575
G00742YE_576
G00742YE_577
G00742YE_578
G00742YE_579
G00742YE_580
G00742YE_581
G00742YE_582
G00742YE_583
G00742YE_584
G00742YE_585
G00742YE_586
G00742YE_587
G00742YE_588
G00742YE_589
G00742YE_590
G00742YE_591
G00742YE_592
G00742YE_593
G00742YE_594
G00742YE_595
G00742YE_596
G00742YE_597
G00742YE_598
G00742YE_599
G00742YE_600
G00742YE_601
G00742YE_602
G00742YE_603
G00742YE_604
G00742YE_605
G00742YE_606
G00742YE_607
G00742YE_608
G00742YE_609
G00742YE_610
G00742YE_611
G00742YE_612
G00742YE_613
G00742YE_614
G00742YE_615
G00742YE_616
G00742YE_617
G00742YE_618
G00742YE_619
G00742YE_620
G00742YE_621
G00742YE_622
G00742YE_623
G00742YE_624
G00742YE_625
G00742YE_626
G00742YE_627
G00742YE_628
G00742YE_629
G00742YE_630
G00742YE_631
G00742YE_632
G00742YE_633
G00742YE_634
G00742YE_635
G00742YE_636
G00742YE_637
G00742YE_638
G00742YE_639
G00742YE_640
G00742YE_641
G00742YE_642
G00742YE_643
G00742YE_644
G00742YE_645
G00742YE_646
G00742YE_647
G00742YE_648
G00742YE_649
G00742YE_650
G00742YE_651
G00742YE_652
G00742YE_653
G00742YE_654
G00742YE_655
G00742YE_656
G00742YE_657
G00742YE_658
G00742YE_659
G00742YE_660
G00742YE_661
G00742YE_662
G00742YE_663
G00742YE_664
G00742YE_665
G00742YE_666
G00742YE_667
G00742YE_668
G00742YE_669
G00742YE_670
G00742YE_671
G00742YE_672
G00742YE_673
G00742YE_674
G00742YE_675
G00742YE_676
G00742YE_677
G00742YE_678
G00742YE_679
G00742YE_680
G00742YE_681
G00742YE_682
G00742YE_683
G00742YE_684
G00742YE_685
G00742YE_686
G00742YE_687
G00742YE_688
G00742YE_689
G00742YE_690
G00742YE_691
G00742YE_692
G00742YE_693
G00742YE_694
G00742YE_695
G00742YE_696
G00742YE_697
G00742YE_698
G00742YE_699
G00742YE_700
G00742YE_701
G00742YE_702
G00742YE_703
G00742YE_704
G00742YE_705
G00742YE_706
G00742YE_707
G00742YE_708
G00742YE_709
G00742YE_710
G00742YE_711
G00742YE_712
G00742YE_713
G00742YE_714
G00742YE_715
G00742YE_716
G00742YE_717
G00742YE_718
G00742YE_719
G00742YE_720
G00742YE_721
G00742YE_722
G00742YE_723
G00742YE_724
G00742YE_725
G00742YE_726
G00742YE_727
G00742YE_728
G00742YE_729
G00742YE_730
G00742YE_731
G00742YE_732
G00742YE_733
G00742YE_734
G00742YE_735
G00742YE_736
G00742YE_737
G00742YE_738
G00742YE_739
G00742YE_740
G00742YE_741
G00742YE_742
G00742YE_743
G00742YE_744
G00742YE_745
G00742YE_746
G00742YE_747
G00742YE_748
G00742YE_749
G00742YE_750
G00742YE_751
G00742YE_752
G00742YE_753
G00742YE_754
G00742YE_755
G00742YE_756
G00742YE_757
G00742YE_758
G00742YE_759
G00742YE_760
G00742YE_761
G00742YE_762
G00742YE_763
G00742YE_764
G00742YE_765
G00742YE_766
G00742YE_767
G00742YE_768
G00742YE_769
G00742YE_770
G00742YE_771
G00742YE_772
G00742YE_773
G00742YE_774
G00742YE_775
G00742YE_776
G00742YE_777
G00742YE_778
G00742YE_779
G00742YE_780
G00742YE_781
G00742YE_782
G00742YE_783
G00742YE_784
G00742YE_785
G00742YE_786
G00742YE_787
G00742YE_788
G00742YE_789
G00742YE_790
G00742YE_791
G00742YE_792
G00742YE_793
G00742YE_794
G00742YE_795
G00742YE_796
G00742YE_797
G00742YE_798
G00742YE_799
G00742YE_800
G00742YE_801
G00742YE_802
G00742YE_803
G00742YE_804
G00742YE_805
G00742YE_806
G00742YE_807
G00742YE_808
G00742YE_809
G00742YE_810
G00742YE_811
G00742YE_812
G00742YE_813
G00742YE_814
G00742YE_815
G00742YE_816
G00742YE_817
G00742YE_818
G00742YE_819
G00742YE_820
G00742YE_821
G00742YE_822
G00742YE_823
G00742YE_824
G00742YE_825
G00742YE_826
G00742YE_827
G00742YE_828
G00742YE_829
G00742YE_830
G00742YE_831
G00742YE_832
G00742YE_833
G00742YE_834
G00742YE_835
G00742YE_836
G00742YE_837
G00742YE_838
G00742YE_839
G00742YE_840
G00742YE_841
G00742YE_842
G00742YE_843
G00742YE_844
G00742YE_845
G00742YE_846
G00742YE_847
G00742YE_848
G00742YE_849
G00742YE_850
G00742YE_851
G00742YE_852
G00742YE_853
G00742YE_854
G00742YE_855
G00742YE_856
G00742YE_857
G00742YE_858
G00742YE_859
G00742YE_860
G00742YE_861
G00742YE_862
G00742YE_863
G00742YE_864
G00742YE_865
G00742YE_866
G00742YE_867
G00742YE_868
G00742YE_869
G00742YE_870
G00742YE_871
G00742YE_872
G00742YE_873
G00742YE_874
G00742YE_875
G00742YE_876
G00742YE_877
G00742YE_878
G00742YE_879
G00742YE_880
G00742YE_881
G00742YE_882
G00742YE_883
G00742YE_884
G00742YE_885
G00742YE_886
G00742YE_887
G00742YE_888
G00742YE_889
G00742YE_890
G00742YE_891
G00742YE_892
G00742YE_893
G00742YE_894
G00742YE_895
G00742YE_896
G00742YE_897
G00742YE_898
G00742YE_899
G00742YE_900
G00742YE_901
G00742YE_902
G00742YE_903
G00742YE_904
G00742YE_905
G00742YE_906
G00742YE_907
G00742YE_908
G00742YE_909
G00742YE_910
G00742YE_911
G00742YE_912
G00742YE_913
G00742YE_914
G00742YE_915
G00742YE_916
G00742YE_917
G00742YE_918
G00742YE_919
G00742YE_920
G00742YE_921
G00742YE_922
G00742YE_923
G00742YE_924
G00742YE_925
G00742YE_926
G00742YE_927
G00742YE_928
G00742YE_929
G00742YE_930
G00742YE_931
G00742YE_932
G00742YE_933
G00742YE_934
G00742YE_935
G00742YE_936
G00742YE_937
G00742YE_938
G00742YE_939
G00742YE_940
G00742YE_941
G00742YE_942
G00742YE_943
G00742YE_944
G00742YE_945
G00742YE_946
G00742YE_947
G00742YE_948
G00742YE_949
G00742YE_950
G00742YE_951
G00742YE_952
G00742YE_953
G00742YE_954
G00742YE_955
G00742YE_956
G00742YE_957
G00742YE_958
G00742YE_959
G00742YE_960
G00742YE_961
G00742YE_962
G00742YE_963
G00742YE_964
G00742YE_965
G00742YE_966
G00742YE_967
G00742YE_968
G00742YE_969
G00742YE_970
G00742YE_971
G00742YE_972
G00742YE_973
G00742YE_974
G00742YE_975
G00742YE_976
G00742YE_977
G00742YE_978
G00742YE_979
G00742YE_980
G00742YE_981
G00742YE_982
G00742YE_983
G00742YE_984
G00742YE_985
G00742YE_986
G00742YE_987
G00742YE_988
G00742YE_989
G00742YE_990
G00742YE_991
G00742YE_992
G00742YE_993
G00742YE_994
G00742YE_995
G00742YE_996
G00742YE_997
G00742YE_998
G00742YE_999
G00742YE_1000
G00742YE_1001
G00742YE_1002
G00742YE_1003
G00742YE_1004
G00742YE_1005
G00742YE_1006
G00742YE_1007
G00742YE_1008
G00742YE_1009
G00742YE_1010
G00742YE_1011
G00742YE_1012
G00742YE_1013
G00742YE_1014
G00742YE_1015
G00742YE_1016
G00742YE_1017
G00742YE_1018
G00742YE_1019
G00742YE_1020
G00742YE_1021
G00742YE_1022
G00742YE_1023
G00742YE_1024
G00742YE_1025
G00742YE_1026
G00742YE_1027
G00742YE_1028
G00742YE_1029
G00742YE_1030
G00742YE_1031
G00742YE_1032
G00742YE_1033
G00742YE_1034
G00742YE_1035
G00742YE_1036
G00742YE_1037
G00742YE_1038
G00742YE_1039
G00742YE_1040
G00742YE_1041
G00742YE_1042
G00742YE_1043
G00742YE_1044
G00742YE_1045
G00742YE_1046
G00742YE_1047
G00742YE_1048
G00742YE_1049
G00742YE_1050
G00742YE_1051
G00742YE_1052
G00742YE_1053
G00742YE_1054
G00742YE_1055
G00742YE_1056
G00742YE_1057
G00742YE_1058
G00742YE_1059
G00742YE_1060
G00742YE_1061
G00742YE_1062
G00742YE_1063
G00742YE_1064
G00742YE_1065
G00742YE_1066
G00742YE_1067
G00742YE_1068
G00742YE_1069
G00742YE_1070
G00742YE_1071
G00742YE_1072
G00742YE_1073
G00742YE_1074
G00742YE_1075
G00742YE_1076
G00742YE_1077
G00742YE_1078
G00742YE_1079
G00742YE_1080
G00742YE_1081
G00742YE_1082
G00742YE_1083
G00742YE_1084
G00742YE_1085
G00742YE_1086
G00742YE_1087
G00742YE_1088
G00742YE_1089
G00742YE_1090
G00742YE_1091
G00742YE_1092
G00742YE_1093
G00742YE_1094
G00742YE_1095
G00742YE_1096
G00742YE_1097
G00742YE_1098
G00742YE_1099
G00742YE_1100
G00742YE_1101
G00742YE_1102
G00742YE_1103
G00742YE_1104
G00742YE_1105
G00742YE_1106
G00742YE_1107
G00742YE_1108
G00742YE_1109
G00742YE_1110
G00742YE_1111
G00742YE_1112
G00742YE_1113
G00742YE_1114
G00742YE_1115
G00742YE_1116
G00742YE_1117
G00742YE_1118
G00742YE_1119
G00742YE_1120
G00742YE_1121
G00742YE_1122
G00742YE_1123
G00742YE_1124
G00742YE_1125
G00742YE_1126
G00742YE_1127
G00742YE_1128
G00742YE_1129
G00742YE_1130
G00742YE_1131
G00742YE_1132
G00742YE_1133
G00742YE_1134
G00742YE_1135
G00742YE_1136
G00742YE_1137
G00742YE_1138
G00742YE_1139
G00742YE_1140
G00742YE_1141
G00742YE_1142
G00742YE_1143
G00742YE_1144
G00742YE_1145
G00742YE_1146
G00742YE_1147
G00742YE_1148
G00742YE_1149
G00742YE_1150
G00742YE_1151
G00742YE_1152
G00742YE_1153
G00742YE_1154
G00742YE_1155
G00742YE_1156
G00742YE_1157
G00742YE_1158
G00742YE_1159
G00742YE_1160
G00742YE_1161
G00742YE_1162
G00742YE_1163
G00742YE_1164
G00742YE_1165
G00742YE_1166
G00742YE_1167
G00742YE_1168
G00742YE_1169
G00742YE_1170
G00742YE_1171
G00742YE_1172
G00742YE_1173
G00742YE_1174
G00742YE_1175
G00742YE_1176
G00742YE_1177
G00742YE_1178
G00742YE_1179
G00742YE_1180
G00742YE_1181
G00742YE_1182
G00742YE_1183
G00742YE_1184
G00742YE_1185
G00742YE_1186
G00742YE_1187
G00742YE_1188
G00742YE_1189
G00742YE_1190
G00742YE_1191
G00742YE_1192
G00742YE_1193
G00742YE_1194
G00742YE_1195
G00742YE_1196
G00742YE_1197
G00742YE_1198
G00742YE_1199
G00742YE_1200
G00742YE_1201
G00742YE_1202
G00742YE_1203
G00742YE_1204
G00742YE_1205
G00742YE_1206
G00742YE_1207
G00742YE_1208
G00742YE_1209
G00742YE_1210
G00742YE_1211
G00742YE_1212
G00742YE_1213
G00742YE_1214
G00742YE_1215
G00742YE_1216
G00742YE_1217
G00742YE_1218
G00742YE_1219
G00742YE_1220
G00742YE_1221
G00742YE_1222
G00742YE_1223
G00742YE_1224
G00742YE_1225
G00742YE_1226
G00742YE_1227
G00742YE_1228
G00742YE_1229
G00742YE_1230
G00742YE_1231
G00742YE_1232
G00742YE_1233
G00742YE_1234
G00742YE_1235
G00742YE_1236
G00742YE_1237
G00742YE_1238
G00742YE_1239
G00742YE_1240
G00742YE_1241
G00742YE_1242
G00742YE_1243
G00742YE_1244
G00742YE_1245
G00742YE_1246
G00742YE_1247
G00742YE_1248
G00742YE_1249
G00742YE_1250
G00742YE_1251
G00742YE_1252
G00742YE_1253
G00742YE_1254
G00742YE_1255
G00742YE_1256
G00742YE_1257
G00742YE_1258
G00742YE_1259
G00742YE_1260
G00742YE_1261
G00742YE_1262
G00742YE_1263
G00742YE_1264
G00742YE_1265
G00742YE_1266
G00742YE_1267
G00742YE_1268
G00742YE_1269
G00742YE_1270
G00742YE_1271
G00742YE_1272
G00742YE_1273
G00742YE_1274
G00742YE_1275
G00742YE_1276
G00742YE_1277
G00742YE_1278
G00742YE_1279
G00742YE_1280
G00742YE_1281
G00742YE_1282
G00742YE_1283
G00742YE_1284
G00742YE_1285
G00742YE_1286
G00742YE_1287
G00742YE_1288
G00742YE_1289
G00742YE_1290
G00742YE_1291
G00742YE_1292
G00742YE_1293
G00742YE_1294
G00742YE_1295
G00742YE_1296
G00742YE_1297
G00742YE_1298
G00742YE_1299
G00742YE_1300
G00742YE_1301
G00742YE_1302
G00742YE_1303
G00742YE_1304
G00742YE_1305
G00742YE_1306
G00742YE_1307
G00742YE_1308
G00742YE_1309
G00742YE_1310
G00742YE_1311
G00742YE_1312
G00742YE_1313
G00742YE_1314
G00742YE_1315
G00742YE_1316
G00742YE_1317
G00742YE_1318
G00742YE_1319
G00742YE_1320
G00742YE_1321
G00742YE_1322
G00742YE_1323
G00742YE_1324
G00742YE_1325
G00742YE_1326
G00742YE_1327
G00742YE_1328
G00742YE_1329
G00742YE_1330
G00742YE_1331
G00742YE_1332
G00742YE_1333
G00742YE_1334
G00742YE_1335
G00742YE_1336
G00742YE_1337
G00742YE_1338
G00742YE_1339
G00742YE_1340
G00742YE_1341
G00742YE_1342
G00742YE_1343
G00742YE_1344
G00742YE_1345
G00742YE_1346
G00742YE_1347
G00742YE_1348
G00742YE_1349
G00742YE_1350
G00742YE_1351
G00742YE_1352
G00742YE_1353
G00742YE_1354
G00742YE_1355
G00742YE_1356
G00742YE_1357
G00742YE_1358
G00742YE_1359
G00742YE_1360
G00742YE_1361
G00742YE_1362
G00742YE_1363
G00742YE_1364
G00742YE_1365
G00742YE_1366
G00742YE_1367
G00742YE_1368
G00742YE_1369
G00742YE_1370
G00742YE_1371
G00742YE_1372
G00742YE_1373
G00742YE_1374
G00742YE_1375
G00742YE_1376
G00742YE_1377
G00742YE_1378
G00742YE_1379
G00742YE_1380
G00742YE_1381
G00742YE_1382
G00742YE_1383
G00742YE_1384
G00742YE_1385
G00742YE_1386
G00742YE_1387
G00742YE_1388
G00742YE_1389
G00742YE_1390
G00742YE_1391
G00742YE_1392
G00742YE_1393
G00742YE_1394
G00742YE_1395
G00742YE_1396
G00742YE_1397
G00742YE_1398
G00742YE_1399
G00742YE_1400
G00742YE_1401
G00742YE_1402
G00742YE_1403
G00742YE_1404
G00742YE_1405
G00742YE_1406
G00742YE_1407
G00742YE_1408
G00742YE_1409
G00742YE_1410
G00742YE_1411
G00742YE_1412
G00742YE_1413
G00742YE_1414
G00742YE_1415
G00742YE_1416
G00742YE_1417
G00742YE_1418
G00742YE_1419
G00742YE_1420
G00742YE_1421
G00742YE_1422
G00742YE_1423
G00742YE_1424
G00742YE_1425
G00742YE_1426
G00742YE_1427
G00742YE_1428
G00742YE_1429
G00742YE_1430
G00742YE_1431
G00742YE_1432
G00742YE_1433
G00742YE_1434
G00742YE_1435
G00742YE_1436
G00742YE_1437
G00742YE_1438
G00742YE_1439
G00742YE_1440
G00742YE_1441
G00742YE_1442
G00742YE_1443
G00742YE_1444
G00742YE_1445
G00742YE_1446
G00742YE_1447
G00742YE_1448
G00742YE_1449
G00742YE_1450
G00742YE_1451
G00742YE_1452
G00742YE_1453
G00742YE_1454
G00742YE_1455
G00742YE_1456
G00742YE_1457
G00742YE_1458
G00742YE_1459
G00742YE_1460
G00742YE_1461
G00742YE_1462
G00742YE_1463
G00742YE_1464
G00742YE_1465
G00742YE_1466
G00742YE_1467
G00742YE_1468
G00742YE_1469
G00742YE_1470
G00742YE_1471
G00742YE_1472
G00742YE_1473
G00742YE_1474
G00742YE_1475
G00742YE_1476
G00742YE_1477
G00742YE_1478
G00742YE_1479
G00742YE_1480
G00742YE_1481
G00742YE_1482
G00742YE_1483
G00742YE_1484
G00742YE_1485
G00742YE_1486
G00742YE_1487
G00742YE_1488
G00742YE_1489
G00742YE_1490
G00742YE_1491
G00742YE_1492
G00742YE_1493
G00742YE_1494
G00742YE_1495
G00742YE_1496
G00742YE_1497
G00742YE_1498
G00742YE_1499
G00742YE_1500
G00742YE_1501
G00742YE_1502
G00742YE_1503
G00742YE_1504
G00742YE_1505
G00742YE_1506
G00742YE_1507
G00742YE_1508
G00742YE_1509
G00742YE_1510
G00742YE_1511
G00742YE_1512
G00742YE_1513
G00742YE_1514
G00742YE_1515
G00742YE_1516
G00742YE_1517
G00742YE_1518
G00742YE_1519
G00742YE_1520
G00742YE_1521
G00742YE_1522
G00742YE_1523
G00742YE_1524
G00742YE_1525
G00742YE_1526
G00742YE_1527
G00742YE_1528
G00742YE_1529
G00742YE_1530
G00742YE_1531
G00742YE_1532
G00742YE_1533
G00742YE_1534
G00742YE_1535
G00742YE_1536
G00742YE_1537
G00742YE_1538
G00742YE_1539
G00742YE_1540
G00742YE_1541
G00742YE_1542
G00742YE_1543
G00742YE_1544
G00742YE_1545
G00742YE_1546
G00742YE_1547
G00742YE_1548
G00742YE_1549
G00742YE_1550
G00742YE_1551
G00742YE_1552
G00742YE_1553
G00742YE_1554
G00742YE_1555
G00742YE_1556
G00742YE_1557
G00742YE_1558
G00742YE_1559
G00742YE_1560
G00742YE_1561
G00742YE_1562
G00742YE_1563
G00742YE_1564
G00742YE_1565
G00742YE_1566
G00742YE_1567
G00742YE_1568
G00742YE_1569
G00742YE_1570
G00742YE_1571
G00742YE_1572
G00742YE_1573
G00742YE_1574
G00742YE_1575
G00742YE_1576
G00742YE_1577
G00742YE_1578
G00742YE_1579
G00742YE_1580
G00742YE_1581
G00742YE_1582
G00742YE_1583
G00742YE_1584
G00742YE_1585
G00742YE_1586
G00742YE_1587
G00742YE_1588
G00742YE_1589
G00742YE_1590
G00742YE_1591
G00742YE_1592
G00742YE_1593
G00742YE_1594
G00742YE_1595
G00742YE_1596
G00742YE_1597
G00742YE_1598
G00742YE_1599
G00742YE_1600
G00742YE_1601
G00742YE_1602
G00742YE_1603
G00742YE_1604
G00742YE_1605
G00742YE_1606
G00742YE_1607
G00742YE_1608
G00742YE_1609
G00742YE_1610
G00742YE_1611
G00742YE_1612
G00742YE_1613
G00742YE_1614
G00742YE_1615
G00742YE_1616
G00742YE_1617
G00742YE_1618
G00742YE_1619
G00742YE_1620
G00742YE_1621
G00742YE_1622
G00742YE_1623
G00742YE_1624
G00742YE_1625
G00742YE_1626
G00742YE_1627
G00742YE_1628
G00742YE_1629
G00742YE_1630
G00742YE_1631
G00742YE_1632
G00742YE_1633
G00742YE_1634
G00742YE_1635
G00742YE_1636
G00742YE_1637
G00742YE_1638
G00742YE_1639
G00742YE_1640
G00742YE_1641
G00742YE_1642
G00742YE_1643
G00742YE_1644
G00742YE_1645
G00742YE_1646
G00742YE_1647
G00742YE_1648
G00742YE_1649
G00742YE_1650
G00742YE_1651
G00742YE_1652
G00742YE_1653
G00742YE_1654
G00742YE_1655
G00742YE_1656
G00742YE_1657
G00742YE_1658
G00742YE_1659
G00742YE_1660
G00742YE_1661
G00742YE_1662
G00742YE_1663
G00742YE_1664
G00742YE_1665
G00742YE_1666
G00742YE_1667
G00742YE_1668
G00742YE_1669
G00742YE_1670
G00742YE_1671
G00742YE_1672
G00742YE_1673
G00742YE_1674
G00742YE_1675
G00742YE_1676
G00742YE_1677
G00742YE_1678
G00742YE_1679
G00742YE_1680
G00742YE_1681
G00742YE_1682
G00742YE_1683
G00742YE_1684
G00742YE_1685
G00742YE_1686
G00742YE_1687
G00742YE_1688
G00742YE_1689
G00742YE_1690
G00742YE_1691
G00742YE_1692
G00742YE_1693
G00742YE_1694
G00742YE_1695
G00742YE_1696
G00742YE_1697
G00742YE_1698
G00742YE_1699
G00742YE_1700
G00742YE_1701
G00742YE_1702
G00742YE_1703
G00742YE_1704
G00742YE_1705
G00742YE_1706
G00742YE_1707
G00742YE_1708
G00742YE_1709
G00742YE_1710
G00742YE_1711
G00742YE_1712
G00742YE_1713
G00742YE_1714
G00742YE_1715
G00742YE_1716
G00742YE_1717
G00742YE_1718
G00742YE_1719
G00742YE_1720
G00742YE_1721
G00742YE_1722
G00742YE_1723
G00742YE_1724
G00742YE_1725
G00742YE_1726
G00742YE_1727
G00742YE_1728
G00742YE_1729
G00742YE_1730
G00742YE_1731
G00742YE_1732
G00742YE_1733
G00742YE_1734
G00742YE_1735
G00742YE_1736
G00742YE_1737
G00742YE_1738
G00742YE_1739
G00742YE_1740
G00742YE_1741
G00742YE_1742
G00742YE_1743
G00742YE_1744
G00742YE_1745
[truncated: 81,741 more rows]

## Sheet: Removed ambiguous entries
GlyTouCan ID	IUPAC Condensed
G00028NV	Par(?1-?)Rha(?1-?)Man(?1-?)Man(?1-?)Gal
G00089YM	Glc(?1-?)GalA
G00021MO	D-IdoA(a1-4)GlcNAc?,6S2(b1-4)D-IdoA2S(a1-4)GlcNAc?,6S2
G00025LQ	Neu5Gc(a2-8)Neu5Gc(a2-3/6)Gal(b1-4)[Fuc(a1-3)]GlcNAc(b1-2)Man(a1-3)[GlcNAc(b1-4)][GlcNAc(b1-2)Man(a1-6)]Man(b1-4)GlcNAc(b1-4)GlcNAc(?1-
G00027JG	Fuc(a1-2)Gal(b1-3)[Fuc(a1-2)Gal(b1-4)GlcNAc(b1-6)]Gal?NAc(b1-
G00029MO	GlcNAc(b1-2/4)Man(a1-3)[Man(a1-3/6)Man(a1-6)]Man(b1-4)GlcNAc(b1-4)GlcNAc(?1-
G00029YH	Glc(a1-4)Glc(a1-3)D-Ara(?1-
G00050XR	Neu5Ac(a2-8)Neu5Ac(a2-3)Gal(b1-4)Hex?NAc(?1-?)Man(a1-?)[Neu5Ac(a2-3)Gal(b1-4)Hex?NAc(?1-?)Man(a1-?)]Man(b1-4)GlcNAc(b1-4)GlcNAc(?1-
G00056HH	Gal(b1-4)GlcNAc(b1-2)[Gal(b1-4)GlcNAc(b1-6)]Man(a1-?)[Gal(b1-4)GlcNAc(b1-2)Man(a1-?)]Man(b1-4)GlcNAc(b1-4)[Fuc(?1-?)]GlcNAc(?1-
G00092LH	GlcNAc(b1-?)[Araf(?1-?)]Man(a1-?)[Araf(?1-?)Man(a1-?)][Xyl(?1-?)]Man(b1-4)GlcNAc(b1-4)[Fuc(?1-?)]GlcNAc(?1-
G00034UM	Gal(b1-3)[Gal(?1-?)GlcNAc(b1-3)Gal(b1-4)GlcNAc(b1-6)]GalNAc-ol
G00047XM	Gal(b1-3)[Gal(?1-3)[HexNAc(?1-?)[Fuc(?1-?)]HexNAc(?1-6)]Gal(?1-?)GlcNAc(b1-6)]GalNAc-ol
G00079IK	Neu5Ac(a2-3)Gal(b1-3)[Neu5Ac(?2-?)Gal(b1-4)GlcNAc(b1-6)]GalNAc-ol
G00091HB	Gal(b1-4)GlcNAc(a1-2)[Gal(b1-4)[Fuc(?1-3)]ManNAc(a1-3)]Man(a1-3)[Gal(b1-4)GlcNAc(b1-2)[Gal(a1-4)AllNAc(b1-6)]Man(a1-6)]Man(b1-4)GlcNAc(b1-4)GlcNAc
G00091UN	Neu5Ac(a2-?)Gal(b1-4)GlcNAc(b1-2)Man(a1-3)[Man(a1-6)]Man(b1-4)GlcNAc(b1-4)[Fuc(a1-6)]GlcNAc(b1-
G00025HU	Gal(b1-4)GlcNAc(b1-2)Man(a1-3)[Neu5Ac(a2-?)Gal(b1-4)GlcNAc(b1-2)Man(a1-6)]Man(b1-4)GlcNAc(b1-4)[Fuc(a1-6)]Glc?NAc(?1-
G00038JC	Fuc(a1-2)Gal(b1-4)[Fuc(a1-3)]Glc?(?1-
G00059IX	Man(b1-4)Man(b1-4)[Gal(a1-6)]Man(b1-4)[Gal(a1-6)]Man(b1-4)Man(b1-4)Man?(?1-
G00004LW	Glcf5F(?1-
G00028ZX	Hex2F4,6Ac2(?1-
G00040NI	L-Glc6I(?1-
G00092TB	L-Fruf1P6F(?2-
G00116DX	Fuc(a1-2)Gal(b1-4)[Fuc(a1-3)]GlcNAc(b1-2)Man(a1-3)[Fuc(a1-3)GlcNAc(b1-2)Man(a1-6)]Man(b1-4)GlcNAc(b1-4)GlcNAc(?1-
G00121QU	Neu5Gc(a2-3/6)Gal(b1-4)[Fuc(a1-3)]GlcNAc(b1-2)[Gal(b1-4)GlcNAc(b1-4)]Man(a1-3)[Neu5Ac(a2-3/6)Gal(b1-4)GlcNAc(b1-2)[Neu5Ac(a2-3/6)Gal(b1-4)[Fuc(a1-3)]GlcNAc(b1-6)]Man(a1-6)]Man(b1-4)GlcNAc(b1-4)[Fuc(a1-6)]GlcNAc(?1-
G00123VT	Gal3Me(b1-3)GalNAc(b1-4)GlcNAc(b1-2)Man(a1-3)[Man(a1-6)][Xyl(b1-2)]Man(b1-4)GlcNAc(b1-4)GlcNAc(?1-
G00149XH	Xyl(b1-2)Xyl(b1-4)Xyl(?1-
G00108ZJ	Fuc(a1-4)Kdn(a2-3)Gal(b1-3)[Fuc(a1-2)Gal(b1-4)GlcNAc(b1-6)]GlcNAc(?1-
G00140QW	?-Galf(?1-?)Man(a1-2)Man(a1-2)Man(a1-3)[?-Galf(?1-?)Man(a1-2)Man(a1-3)[?-Galf(?1-?)Man(a1-2)Man(a1-6)]Man(a1-6)]Man(b1-4)GlcNAc(b1-4)GlcNAc
G00110YK	Pen?Me(?1-?)Hex?(?1-?)Pen(?1-?)Pen(?1-
G00122QX	Glc(a1-6)Glc(a1-4)Glc?(?1-
G00100EG	Fruf6P(?2-
G00217GD	Gal6PCho(?1-?)Gal
G00252UK	Glc(b1-6)Glc(a1-4)Glc?(?1-
G00253FU	Neu5Ac9Ac(a2-3)Gal(b1-4)GlcNAc(b1-2)[Neu5Ac9Ac(a2-3)Gal(b1-4)GlcNAc(b1-4)]Man(a1-3)[Neu5Ac9Ac(a2-3)Gal(b1-4)GlcNAc(b1-2)[Neu5Ac?Ac(a2-3)Gal(b1-4)GlcNAc(b1-6)]Man(a1-6)]Man(b1-4)GlcNAc(b1-4)[Fuc(a1-6)]GlcNAc
G00167VE	Gal(b1-4)GlcNAc(b1-2)[Gal(b1-4)GlcNAc(b1-6)]Man(a1-3/6)[GalNAc(b1-4)GlcNAc(b1-2)Man(a1-3/6)]Man(b1-4)GlcNAc(b1-4)[Fuc(a1-6)]GlcNAc(?1-
G00180JU	Man(a1-2)[Glc(b1-3)]Rha(?1-
G00181BE	GlcA(b1-2)[Xyl(b1-4)Man(a1-3)[Xyl(b1-4)]Man(a1-3)[Xyl(b1-4)]Man(a1-3)[Xyl(b1-2)][Xyl(b1-4)]Man(a1-3)]Man(?1-
G00186QQ	Xyl(a1-6)Glc(b1-4)[Fuc(a1-2)Gal(b1-2)Xyl(a1-6)]Glc(b1-4)Glc(?1-
G00219DO	GalNAc(b1-4)GlcNAc(b1-2)Man(a1-3/6)[Gal(b1-4)GlcNAc(b1-2)Man(a1-3/6)]Man(b1-4)GlcNAc(b1-4)[Fuc(a1-6)]GlcNAc(?1-
G00255RE	Gal(b1-4)[Fuc(a1-3)]GlcNAc(b1-3)Gal(b1-4)[Fuc(a1-3)]GlcNAc(b1-2)[Gal(a1-3)Gal(b1-4)GlcNAc(b1-4)]Man(a1-3)[GlcNAc(b1-4)][Gal(a1-3)Gal(b1-4)GlcNAc(b1-2)[Gal(a1-3)Gal(b1-4)GlcNAc(b1-6)]Man(a1-6)]Man(b1-4)GlcNAc(b1-4)GlcNAc(?1-
G00270EV	Neu5Gc(a2-3/6)Gal(b1-4)[Fuc(a1-3)]GlcNAc(b1-2)[GalNAc(b1-4)GlcNAc(b1-4)]Man(a1-3)[GlcNAc(b1-4)][Gal(b1-4)[Fuc(a1-3)]GlcNAc(b1-2)[Neu5Ac(a2-3/6)Gal(b1-4)[Fuc(a1-3)]GlcNAc(b1-6)]Man(a1-6)]Man(b1-4)GlcNAc(b1-4)GlcNAc(?1-
G00274WK	Gal(b1-4)GlcNAc(b1-3)[Gal(a1-3)Gal(b1-4)GlcNAc(b1-6)]Gal(b1-4)Glc(?1-
G00154LC	Neu5Ac(a2-6)GalNAc?S-ol
G00164QP	GalNAc(a1-3)[Fuc(a1-2)]Gal(b1-?)GlcNAc(b1-3)Gal(b1-3)[Fuc(a1-2)Gal(b1-4)GlcNAc(b1-6)]GalNAc
G00225DC	Glc(a1-3)Glc(b1-5)Galf(?1-
G00230CO	GalNAc4S(b1-4)GlcNAc(b1-2)Man(a1-3)[GalNAc4S(b1-4)GlcNAc(b1-2)Man(a1-6)]Man(b1-4)GlcNAc(b1-4)[Fuc(a1-3/6)]GlcNAc(?1-
G00234GG	Gal(?1-?)GlcNAc6S(?1-?)[GlcNAc(?1-?)]GalNAc
G00264HI	Man(a1-P-6)Man(a1-2)[Man(a1-6)]Man(a1-3)[Man(a1-3)[Man(a1-P-6)Man(a1-6)]Man(a1-6)]Man(b1-4)GlcNAc(?1-
G00265TT	Fuc(?1-?)Gal(b1-3)[GlcNAc?S(b1-6)]GalNAc-ol
G00171UK	Glc(b1-3)[Gal(b1-4)GlcNAc(a1-2)Glc(b1-4)][Glc(a1-2)Glc(b1-6)]Glc(a1-5)Kdn?(?2-
G00192PV	Kdo(a2-8)Kdo(a2-4)Kdo?(?2-
G00201AB	Neu5Ac(a2-3)Gal(b1-4)GlcNAc(b1-2)[GlcNAc(b1-4)]Man(a1-3)[GlcNAc(b1-2)[GlcNAc(b1-6)]Man(a1-6)]Man(b1-4)GlcNAc(b1-4)GlcNAc(?1-
G00255YA	Glc?(?1-1a)[L-Xyl(b1-4)L-Xyl(b1-4)Rha3Me(a1-3)Gal(b1-3)Glc(b1-4)]Glc
G00219FW	Fuc(a1-4)GlcNAc(b1-2)Man(a1-3)[Gal(b1-3)[Fuc(a1-4)]GlcNAc(b1-2)Man(a1-6)][Xyl(b1-2)]Man(b1-4)GlcNAc(b1-4)[Fuc(a1-3)]GlcNAc(?1-
G00227ZY	Glc(b1-1?)[Glc(a1-4)]Glc
G00238FA	Gal(?1-3)Gal(?1-
G00175YE	Fru1F(?2-
G00255TU	GalNAc3,4,6S3(?1-
G00285HO	Gal(?1-?)GlcN(?1-?)[Gal(?1-?)]GalN
G00333ZL	Glc(?1-6)Glc(a1-6)Glc?(?1-
G00340NM	Neu5Ac(a2-3)Gal(b1-4)GlcNAc(b1-2)Man(a1-?)[Man(a1-3)Man(a1-?)]Man(b1-4)GlcNAc(b1-4)GlcNAc
G00278WV	Glc(a1-4)Glc2Ac(?1-
G00295EO	Neu5Ac(a2-8)Neu5Ac(a2-3/6)Gal(b1-4)[Fuc(a1-3)]GlcNAc(b1-2)Man(a1-3)[Man(a1-3)[Man(a1-6)]Man(a1-6)]Man(b1-4)GlcNAc(b1-4)[Fuc(a1-6)]GlcNAc(?1-
G00321OQ	GlcNAc(a1-P-6)Man(?1-
G00328HB	Man(a1-3)[Man(a1-3)[Man(a1-6)]Man(a1-6)]Man?(b1-4)GlcNAc(b1-4)GlcNAc(?1-
G00289BZ	?-Araf(b1-2)?-Araf(a1-5)?-Araf(a1-
G00314AH	Gal(b1-4)GlcNAc(b1-3)Gal(b1-4)GlcNAc(b1-2)[Gal(a1-3)Gal(b1-4)GlcNAc(b1-4)]Man(a1-3)[GlcNAc(b1-4)][Gal(b1-4)GlcNAc(b1-3)Gal(b1-4)GlcNAc(b1-2)[Gal(a1-3)Gal(b1-4)GlcNAc(b1-6)]Man(a1-6)]Man(b1-4)GlcNAc(b1-4)[Fuc(a1-6)]GlcNAc(?1-
G00330YN	Glc(?1-6)Gal(?1-
G00342HU	Gal?(a1-2)[Gal?(a1-3)]Man(?1-?)Man(?1-
G00328AZ	Gal(b1-4)GlcNAc(b1-2)[Gal(b1-4)GlcNAc(b1-3)Gal(b1-4)GlcNAc(b1-4)]Man(a1-3)[Gal(b1-4)GlcNAc(b1-2)Man(a1-6)]Man(b1-4)Glc?NAc(?1-
G00309FP	Neu5Ac(a2-3)Gal(b1-4)ManNAc(b1-2)[Neu5Ac(a2-3)Gal(b1-4)GlcNAc(b1-4)]Man(a1-3)[Gal(b1-4)GlcNAc(b1-2)Man(a1-6)]Man(b1-4)GlcNAc(b1-4)[Fuc(a1-6)]GlcNAc(?1-
G00394AN	HexN2,3Me2(?1-4)HexA
G00415VF	Man(a1-2)Man(a1-2)Man(a1-3)[Man(a1-2)Man(a1-3)[Gal(?1-?)Man(a1-2)Man(a1-6)]Man(a1-6)]Man(b1-4)GlcNAc(b1-4)GlcNAc
G00418DG	Neu5Ac(a2-3/6)Gal(b1-4)GlcNAc(b1-6)Man?(?1-
G00434OK	Xyl(b1-4)Rha(a1-4)D-Fuc?(?1-
G00440DC	Fuc(a1-2)Gal(b1-4)Xyl?(?1-
G00442PP	Gal?NAc(a1-?)GlcA(b1-?)Xyl
G00343PA	Glc(?1-4)Xyl(?1-2)Ara?(?1-2)Ara?(?1-4)Rha(?1-
G00345WI	Neu5Gc(a2-3/6)Gal(b1-4)[Fuc(a1-3)]GlcNAc(b1-3)Gal(b1-4)[Fuc(a1-3)]GlcNAc(b1-2)[Neu5Gc(a2-3/6)Gal(b1-4)[Fuc(a1-3)]GlcNAc(b1-3)Gal(b1-4)GlcNAc(b1-4)]Man(a1-3)[Man(a1-3)[Man(a1-6)]Man(a1-6)]Man(b1-4)GlcNAc(b1-4)[Fuc(a1-6)]GlcNAc(?1-
G00376CP	Neu5Gc(a2-3/6)Gal(b1-4)[Fuc(a1-3)]GlcNAc(b1-2)[Gal(b1-4)GlcNAc(b1-4)]Man(a1-3)[Neu5Gc(a2-3/6)Gal(b1-4)GlcNAc(b1-3)Gal(b1-4)GlcNAc(b1-2)[Neu5Gc(a2-3/6)Gal(b1-4)GlcNAc(b1-6)]Man(a1-6)]Man(b1-4)GlcNAc(b1-4)[Fuc(a1-6)]GlcNAc(?1-
G00394CR	Fuc(a1-2)Gal(b1-3)[Fuc(a1-2)Gal(a1-3)Gal(a1-4)Gal(b1-4)GlcNAc(b1-6)]GalNAc(?1-
G00396IE	Gal(b1-4)GlcNAc(b1-?)Man(a1-3)[Gal(b1-4)GlcNAc(b1-6)Man(a1-6)]Man(b1-4)GlcNAc(b1-4)[Fuc(a1-6)]GlcNAc(?1-
G00398AB	Neu5Ac(a2-8)Neu5Gc(a2-3/6)Gal(b1-4)[Fuc(a1-3)]GlcNAc(b1-2)[Fuc(a1-3)GlcNAc(b1-4)]Man(a1-3)[GlcNAc(b1-4)][Fuc(a1-3)GlcNAc(b1-2)[Fuc(a1-3)GlcNAc(b1-6)]Man(a1-6)]Man(b1-4)GlcNAc(b1-4)GlcNAc(?1-
G00399VS	Gal3Me(b1-6)Gal3Me(b1-6)Gal3Me(b1-3)[Gal3Me(b1-6)]GalNAc(b1-4)GlcNAc(b1-2)Man(a1-3)[Gal3Me(b1-6)Gal3Me(b1-3)[Gal3Me(b1-6)]GalNAc(b1-4)GlcNAc(b1-2)Man(a1-6)][Xyl(b1-2)]Man(b1-4)GlcNAc(b1-4)[Fuc(a1-6)]GlcNAc(?1-
G00412SV	GlcNAc(b1-?)Man(a1-3)[GlcNAc(b1-?)Man(a1-6)][Xylf(?1-?)]Man(b1-4)GlcNAc(b1-4)[Fuc(?1-?)]GlcNAc(?1-
G00361LC	Gal(?1-?)[Fuc(?1-?)]GlcNAc(?1-?)[Gal(?1-?)[Fuc(?1-?)]GlcNAc(?1-?)]Man(a1-?)[Gal(?1-?)[Fuc(?1-?)]GlcNAc(?1-?)Man(a1-?)]Man(b1-4)GlcNAc(b1-4)[Fuc(a1-6)]GlcNAc(b1-
G00376FL	?-Man(a1-2)[?-Gal(a1-3)]?-Man(a1-2)?-Man(a1-
G00380ZN	Fuc(a1-2)Gal(b1-4)[Fuc(a1-3)]GlcNAc(b1-2)Man(a1-3)[GalNAc(b1-4)[Fuc(a1-3)]GlcNAc(b1-2)Man(a1-6)]Man(b1-4)GlcNAc(b1-4)[Fuc(a1-6)]GlcNAc(?1-
G00383OI	Neu5Ac(?2-?)Neu5Gc(?2-?)Neu5Ac(?2-?)Neu5Gc(?2-
G00383WX	Neu5Ac(a2-6)Gal(b1-4)GlcNAc(b1-2)[Gal(a1-4)Gal(b1-4)GlcNAc(b1-4)]Man(a1-3)[AllNAc(b1-4)][Gal(a1-4)Gal(b1-4)GlcNAc(b1-2)Man(a1-6)]Man(b1-4)GlcNAc(b1-4)GlcNAc(?1-
G00429OU	Neu5Ac(a2-3)Gal(b1-?)GlcNAc(b1-2)Man(a1-3)[Neu5Ac(a2-3)Gal(b1-?)GlcNAc(b1-2)Man(a1-6)]Man(b1-4)GlcNAc(b1-4)GlcNAc-ol
G00363KY	Man(a1-2)Man(a1-2)[Man(a1-2)Man(a1-6)]Man(a1-3)[Man(a1-3)[Man(a1-2)[Man(a1-P-6)]Man(a1-6)]Man(a1-6)]Man(b1-4)Glc?NAc(?1-
G00381SH	GlcNAc(b1-2)[Gal(b1-4)GlcNAc(b1-6)]Man(?1-?)[GlcNAc(b1-2)Man(?1-?)]Man(?1-?)GlcNAc(?1-?)GlcNAc(?1-
G00422AZ	GlcNAc(b1-2)Man(a1-2)[Man(a1-6)]Man(b1-4)GlcNAc(b1-4)[Fuc(a1-6)]Glc?NAc(?1-
G00435KL	Gal(b1-4)GlcNAc(b1-2)Man(?1-?)[Gal(b1-4)GlcNAc(b1-6)Man(?1-?)]Man(?1-?)GlcNAc(?1-
G00395ZK	HexA(?1-6)Hex(?1-
G00408TT	Gal(b1-4)ManNAc(b1-2)[Gal(b1-4)GlcNAc(b1-4)]Man(a1-3)[Gal(b1-4)GlcNAc(b1-2)[Gal(b1-4)GlcNAc(b1-3)Gal(b1-3)GlcNAc(b1-6)]Man(a1-6)]Man(b1-4)ManNAc(b1-4)GlcNAc(?1-
G00348VF	Glc3Ac(?1-
G00452ZW	L-Xyl(?1-?)Rha(?1-?)Man
G00466XG	Neu5Ac(a2-?)Gal(b1-4)GlcNAc(b1-2)Man(a1-3)[Man(a1-3)[Man(a1-6)]Man(a1-6)]Man(b1-4)GlcNAc
G00493BX	GlcN3N4PPEtn(?1-?)GlcN
G00500HT	Neu5Ac(a2-3)[Gal(b1-4)]Gal(b1-4)GlcNAc(b1-2)Man(a1-?)[Neu5Ac(a2-3)Gal(b1-4)GlcNAc(b1-2)Man(a1-?)]Man(b1-4)GlcNAc(b1-4)[Fuc(a1-6)]GlcNAc
G00461UG	Neu5Gc(a2-3/6)Gal(b1-4)[Fuc(a1-3)]GlcNAc(b1-3)Gal(b1-4)GlcNAc(b1-2)[Fuc(a1-2)Gal(b1-4)[Fuc(a1-3)]GlcNAc(b1-3)Gal(b1-4)GlcNAc(b1-4)]Man(a1-3)[Man(a1-3)[Man(a1-6)]Man(a1-6)]Man(b1-4)GlcNAc(b1-4)GlcNAc(?1-
G00468KU	GlcNAc(b1-2)Man(a1-3)[GlcNAc(b1-4)][Man(a1-?)Man(a1-6)]Man(b1-4)GlcNAc(b1-4)GlcNAc(?1-
G00472YZ	Glc(b1-2)Rha(a1-4)Rha(a1-4)Rha(?1-
G00495CT	Tyv(a1-3)Man(a1-4)Rha(a1-3)Gal(?1-
G00454RW	Glc(a1-3)Glc(a1-4)Glc(a1-3)Glc(a1-3)Glc(?1-
G00455QB	Fruf(b2-1)Fruf(b2-1)Fruf(?2-
G00505AQ	Hex2Me(?1-4)HexNAc6Me
G00460WG	GlcA(b1-4)GlcN2S(a1-4)D-IdoA2S(a1-4)GlcN2S(a1-4)D-IdoA2S(a1-4)GlcN2S(a1-4)D-IdoA2S(a1-4)GlcN2S(a1-4)D-IdoA2S(a1-4)GlcN2S(a1-4)D-IdoA2S(a1-4)GlcN2S(a1-4)D-IdoA(a1-4)Glc?NAc(?1-
G00472LM	Glc(b1-3)[GlcNAc(a1-2)Glc(b1-4)][Glc(a1-2)Glc(b1-6)]Glc(a1-5)Kdn?(?2-
G00484WE	Neu5Ac(b2-6)Gal(b1-4)Glc?NAc(?1-
G00490OW	Glc(a1-4)2,3-Anhydro-Man(a1-4)Glc(a1-4)Glc?(?1-
G00510QM	Hex(?1-4)HexNAc6NFo(?1-
G00446NC	Gal?S(b1-4)GlcNAc(b1-2)Man(a1-?)[Gal(b1-4)GlcNAc(b1-2)Man(a1-?)]Man(b1-4)GlcNAc(b1-4)[Fuc(a1-6)]GlcNAc-ol
G00487XO	Glc(?1-?)Man(?1-?)Man(a1-2)Man(a1-3)[Man(?1-?)Man(a1-3)[Man(?1-?)Man(a1-6)]Man(a1-6)]Man(b1-4)GlcNAc(b1-4)GlcNAc(b1-
G00498NO	Neu5Ac(a2-3)Gal(b1-3)[Neu5Ac(a2-6)]GlcNAc(b1-3)Gal(b1-4)Gal(?1-
G00477TU	Glc2,3,4Ac3(?1-
G00529YK	Par(?1-?)[Gal(?1-?)]Man(?1-?)Rha
G00560UK	Glc?N(a1-4)IdoA2S(a1-4)Glc2,6S2?N(a1-4)IdoA2S(a1-4)Glc2,6S2?N(a1-4)IdoA2S(a1-4)Glc2,6S2?N(a1-4)IdoA2S
G00588CV	Neu5Ac(?2-?)Gal(?1-?)GalNAc(?1-?)Gal?S(?1-?)Glc
G00595HP	Glc(a1-3)[Glc(a1-6)]Glc(a1-3)Glc?(?1-
G00610TG	Glc(a1-6)Glc(a1-6)Glc(a1-2)Glc?(?1-
G00532NJ	?-Rha(a1-1a)?-Rha
G00542QA	Gal(?1-?)[Fuc(?1-?)]GlcNAc(?1-?)[Gal(?1-?)GlcNAc(?1-?)]GalNAc(?1-
G00544JF	Gal(b1-3)GlcNAc(b1-2)Man(a1-?)[Gal(b1-4)GlcNAc(b1-2)Man(a1-?)]Man(b1-4)GlcNAc(b1-4)GlcNAc(?1-
G00553NJ	Kdo?(?2-4)Kdo?(?2-P-4)GlcN(b1-6)GlcN(a1-
G00607ZR	Gal(b1-4)GlcNAc(b1-3)Gal(b1-4)GlcNAc(b1-2)[Gal(b1-4)GlcNAc(b1-4)]Man(a1-3)[Gal(b1-4)GlcNAc(b1-3)Gal(b1-4)GlcNAc(b1-2)[Gal(b1-4)GlcNAc(b1-6)]Man(a1-6)]Man(b1-4)Glc(?1-
G00613DO	GlcN(b1-4)GlcNAc(b1-4)GlcNAc(b1-4)GlcNAc6S(?1-
G00621IU	Neu5Gc(a2-3/6)Gal(b1-4)[Fuc(a1-3)]GlcNAc(b1-2)[Gal(a1-3)Gal(b1-4)GlcNAc(b1-4)]Man(a1-3)[Neu5Ac(a2-8)Neu5Ac(a2-3/6)Gal(b1-4)GlcNAc(b1-3)Gal(b1-4)GlcNAc(b1-2)[Neu5Ac(a2-3/6)Gal(b1-4)[Fuc(a1-3)]GlcNAc(b1-6)]Man(a1-6)]Man(b1-4)GlcNAc(b1-4)[Fuc(a1-6)]GlcNAc(?1-
G00524NO	Neu5Ac(a2-3)Gal(b1-4)Hex?NAc(?1-?)Man(a1-3)[Neu5Ac(a2-3)Gal(b1-4)Hex?NAc(?1-?)Man(a1-6)]Man(b1-4)GlcNAc(b1-4)GlcNAc
G00561ZC	Neu5Gc(a2-8)Neu5Gc(a2-3/6)Gal(b1-4)[Fuc(a1-3)]GlcNAc(b1-2)Man(a1-3)[GlcNAc(b1-2)Man(a1-6)]Man(b1-4)GlcNAc(b1-4)[Fuc(a1-6)]GlcNAc(?1-
G00568KU	Neu5Ac(a2-3/6)Gal(b1-4)[Fuc(a1-3)]GlcNAc(b1-2)[Gal(b1-4)[Fuc(a1-3)]GlcNAc(b1-4)]Man(a1-3)[GlcNAc(b1-4)][Gal(b1-4)GlcNAc(b1-3)Gal(b1-4)GlcNAc(b1-2)[Gal(b1-4)GlcNAc(b1-6)]Man(a1-6)]Man(b1-4)GlcNAc(b1-4)[Fuc(a1-6)]GlcNAc(?1-
G00597EJ	HexN2,3Me24P(?1-6)HexN2,3Me2(?1-
G00624KQ	GalNAc?S(b1-4)GlcNAc(b1-2)Man(a1-3)[Gal(b1-4)[Fuc(a1-3)]GlcNAc(b1-2)Man(a1-6)]Man(b1-4)GlcNAc(b1-4)[Fuc(a1-6)]GlcNAc
G00615NU	HexNAc4Me(?1-4)HexNAc(?1-4)HexNAc(?1-
G00623OI	Gal(b1-3)GlcNAc(b1-3)[Gal(b1-4)GlcNAc(b1-3)Gal(b1-4)[Fuc(a1-3)]GlcNAc(b1-6)]Gal(b1-4)Glc?(?1-
G00627DR	Hex3S(?1-4)Hex(?1-
G00559RO	All3N(?1-1)Fruf(b2-
G00585RJ	L-6dTal(a1-3)[Fuc(a1-2)Gal(b1-4)]GlcNAc(b1-2)Man(a1-3)[GlcNAc(b1-4)][Fuc(a1-2)Gal(b1-4)[Fuc(a1-3)]GlcNAc(b1-2)Man(a1-6)]Man(b1-4)GlcNAc(b1-4)[Fuc(a1-6)]ManNAc(?1-
G00631TY	Glc?N(a1-4)IdoA2S(a1-4)Glc2,6S2?N(a1-4)IdoA2S(a1-4)Glc2,6S2?N(a1-4)IdoA2S(a1-4)Glc2,6S2?N(a1-4)IdoA2S(?1-
G00551BB	GalA(?1-?)QuiNAc
G00547RA	Glc4Br(?1-
G00652BK	Fuc(?1-?)Gal(?1-?)GlcNAc(?1-?)[Fuc(?1-?)Gal(?1-?)GlcNAc(?1-?)]Gal(?1-?)GlcNAc(?1-?)Gal(?1-?)[Fuc(?1-?)Gal(?1-?)GlcNAc(?1-?)]GalNAc
G00660CI	Gal(?1-3)[Fuc(?1-2)Gal(?1-4)GlcNAc(?1-6)]GalNAc
G00651OQ	Neu5Gc(a2-3/6)Gal(b1-4)[Fuc(a1-3)]GlcNAc(b1-2)[Gal(a1-3)Gal(b1-4)GlcNAc(b1-4)]Man(a1-3)[Neu5Gc(a2-8)Neu5Gc(a2-3/6)Gal(b1-4)GlcNAc(b1-3)Gal(b1-4)GlcNAc(b1-2)[Neu5Ac(a2-3/6)Gal(b1-4)[Fuc(a1-3)]GlcNAc(b1-6)]Man(a1-6)]Man(b1-4)GlcNAc(b1-4)[Fuc(a1-6)]GlcNAc(?1-
G00675GF	Fuc(a1-2)Gal(b1-3/4)[Fuc(a1-3/4)]GlcNAc(b1-3/6)[Fuc(a1-2)Gal(b1-3/4)GlcNAc(b1-3/6)]Gal(b1-3/4)GlcNAc(b1-3)Gal(b1-3)[Gal(b1-6)]GalNAc(?1-
G00712DP	D-Araf(a1-3)[D-Araf(a1-5)]D-Araf(a1-5)D-Araf(?1-
G00681ON	Fuc(?1-?)[Fuc(?1-?)]Man
G00686EJ	Kdn(a2-3)Gal(b1-4)Xyl(?1-
G00687HJ	Xyl(?1-?)Gal(?1-?)GlcA6Me
G00705GA	Man(a1-?)[Xyl(b1-?)]Man(b1-4)GlcNAc(b1-4)GlcNAc(?1-
G00707LL	Gal(a1-2)[Gal4-1,6-1Py(b1-4)Glc(a1-3)]Man(a1-2)Man(?1-
G00714ZA	GlcA(b1-2)[L-Man3Me(?1-4)]Man(a1-4)GlcA
G00647AW	Glc(b1-4)Fru?(?2-
G00690SD	Glc(a1-2)Glc(a1-3)Glc(a1-3)Man(a1-2)Man(a1-2)[Man(a1-6)]Man(a1-3)[Man(a1-3)[Man(a1-3)Man(a1-2)Man(a1-6)]Man(a1-6)]Man(b1-4)Glc?NAc(?1-
G00688XN	Gal(b1-3)[Fuc(a1-4)]GlcNAc(b1-3)[Gal(b1-3)GlcNAc(b1-3)[Gal(?1-?)GlcNAc(?1-6)]Gal(?1-?)GlcNAc(?1-6)]Gal(b1-4)Glc(?1-
G00692KO	Neu5Ac(a2-8)Neu5Ac(a2-3)Gal(b1-3)GalNAc(b1-4)Gul(b1-4)Glc(?1-
G00703NC	GlcNAc(b1-2)[Gal(b1-4)GlcNAc(b1-4)]Man(a1-3)[GlcNAc(b1-2)[GlcNAc(b1-6)]Man(a1-6)]Man(b1-4)GlcNAc(b1-4)[L-6dGul(a1-6)]GlcNAc(?1-
G00659EB	Neu5Ac4,7,8,9Ac4(?2-
G00644SN	Abef5Me(?1-
G00704GT	Fruf1,4,6Ac3(?2-
G00723OK	Glc(?1-?)Man(?1-?)[GalA(?1-P-?)]Kdo
G00739DD	GalNAc(?1-?)GlcNAc(?1-?)GalA
G00747KK	GalNAc(?1-4)GlcNAc
G00758TO	Glc(a1-6)Glc(a1-6)Glc(a1-6)Glc(a1-6)Glc(a1-6)Man?(?1-
G00788HS	Neu5Ac(?2-?)Gal(?1-?)GlcNAc(?1-?)Gal(?1-?)GlcNAc(?1-?)Gal(?1-?)[Fuc(?1-?)]GlcNAc(?1-?)Gal(?1-?)GlcNAc(?1-?)Gal(?1-?)Glc
G00789VI	Gal(b1-4)[Fuc(a1-3)]GlcNAc(b1-3/6)Gal(b1-3)[Fuc(a1-2)Gal(b1-4)GlcNAc(b1-6)]Gal?NAc(?1-
G00797FA	Gal(?1-?)Glc(?1-?)Fru6NAc
G00810WO	HexNAc(?1-6)Hex
G00765TR	Neu5Ac(a2-?)Gal(b1-4)GlcNAc(b1-2)[Neu5Ac(a2-?)Gal(b1-4)GlcNAc(b1-4)]Man(a1-3)[GlcNAc(b1-4)][Neu5Ac(a2-?)Gal(b1-4)GlcNAc(b1-2)Man(a1-6)]Man(b1-4)GlcNAc(b1-4)[D-Fuc(a1-6)]GlcNAc(b1-
G00767OE	Gal(a1-3)Gal(b1-3)[Fuc(a1-4)]GlcNAc(b1-2)Man(a1-3)[Gal(a1-3)Gal(b1-3)[Fuc(a1-4)]GlcNAc(b1-2)Man(a1-6)]Man(b1-4)GlcNAc(b1-4)GlcNAc(?1-
G00777SR	Gal3S(b1-4)[Fuc(a1-3)]GlcNAc(b1-3)Gal(b1-4)Glc(?1-
G00783PW	Gal(?1-?)GlcNAc(?1-?)[GlcNAc(?1-?)]Man(?1-?)[GlcNAc(?1-?)Man(?1-?)][GlcNAc(?1-?)]Man(?1-?)GlcNAc(?1-?)[Fuc(?1-?)]GlcNAc(?1-
G00786AL	Gal(a1-2)Gal(a1-2)Glc(a1-3)Glc(?1-
G00738UF	Fuc(a1-2)Gal(b1-3)[Fuc(a1-4)]GlcNAc(b1-3)Gal(b1-3)GlcNAc(b1-3)[Gal(b1-3)[Fuc(a1-4)]GlcNAc(b1-3)[Gal(?1-4)[Fuc(a1-3)]GlcNAc(b1-6)]Gal(b1-4)GlcNAc(?1-6)]Gal(b1-4)Glc(?1-
G00763OM	Glc(?1-?)Glc(?1-?)[Glc(?1-?)]GalN
G00761MZ	Fuc(a1-2)Gal(b1-4)GlcNAc(b1-3)Gal(b1-4)GlcNAc(b1-3)Gal(b1-4)Glc?(?1-
G00769GM	Gal(b1-4)GlcNAc(b1-3)[Gul(b1-4)GlcNAc(b1-6)]Gal(b1-4)GlcNAc(b1-3)[Gal(b1-4)GlcNAc(b1-6)]Gal(b1-4)GlcNAc(b1-3)Gal(b1-4)Glc(?1-
G00774ZJ	GlcA4Me(a1-2)[Xyl(b1-4)]Xyl(b1-4)Xyl(b1-4)Xyl(b1-4)Xyl?(?1-
G00789BB	Gal(b1-4)GlcNAc(b1-2)Man(?1-?)[Gal(b1-4)GlcNAc(b1-2)Man(?1-?)]Man(?1-?)GlcNAc(?1-
G00802AJ	Gal(a1-4)Gal(b1-4)GlcNAc(b1-3)Gal(b1-4)Glc?(?1-
G00729QB	Gal3S(b1-3)[Fuc(b1-4)]GlcNAc(?1-
G00729ZT	Gal(b1-4)ManNAc(b1-2)Man(a1-3)[Gal(b1-4)GlcNAc(b1-3)Gal(b1-4)GlcNAc(b1-2)Man(a1-6)]Man(b1-4)GlcNAc(b1-4)[Fuc(a1-6)]GlcNAc(?1-
G00752ES	Neu5Ac(a2-3)Gal(b1-3)[Neu5Ac(a2-6)]GlcNAc(b1-3)[Gal(b1-4)GlcNAc(b1-6)]Gal(b1-4)All(?1-
G00760XD	HexN(?1-4)HexN(?1-4)HexN(?1-4)HexN(?1-4)HexN(?1-
G00786XQ	Gal(b1-4)GlcNAc(b1-?)Gal(b1-4)GlcNAc(b1-3/6)[GlcNAc(b1-3/6)]Gal(b1-4)Glc(?1-
G00830AT	Gal(?1-?)Glc(?1-?)Fru6I
G00863QV	Glc(?1-?)Rha(?1-?)[Glc(?1-?)]D-Fuc4Ac
G00895EF	Fuc(?1-?)Gal(?1-?)GlcNAc(?1-?)[GlcNAc(?1-?)]Gal(?1-?)GlcNAc(?1-?)[Neu5Ac(?2-?)]Gal(?1-?)[Fuc(?1-?)Gal(?1-?)GlcNAc(?1-?)]GalNAc
G00899MK	Neu5Ac9Ac(a2-4)Gal(?1-4)GalNAc
G00907IC	Fuc(a1-2)Gal(b1-3)[Gal(b1-?)[Fuc(a1-?)]GlcNAc(b1-6)]GalNAc
G00828SC	Gal(b1-4)[Fuc(a1-3)]GlcNAc(b1-2)[Gal(a1-3)Gal(b1-4)GlcNAc(b1-4)]Man(a1-3)[GlcNAc(b1-4)][Neu5Ac(a2-3/6)Gal(b1-4)GlcNAc(b1-3)Gal(b1-4)GlcNAc(b1-2)[Gal(b1-4)[Fuc(a1-3)]GlcNAc(b1-6)]Man(a1-6)]Man(b1-4)GlcNAc(b1-4)[Fuc(a1-6)]GlcNAc(?1-
G00838RD	Glc4N(a1-4)Glc(a1-4)Glc(?1-
G00868ZN	Gal(b1-?)GlcNAc(b1-2)Man(a1-3)[Gal(b1-?)GlcNAc(b1-2)Man(a1-6)]Man(b1-4)GlcNAc(b1-4)GlcNAc(b1-
G00888KQ	Neu5Gc(a2-3/6)Gal(b1-4)[Fuc(a1-3)]GlcNAc(b1-2)[Gal(b1-4)GlcNAc(b1-4)]Man(a1-3)[GlcNAc(b1-4)][Neu5Ac(a2-3/6)Gal(b1-4)GlcNAc(b1-2)[Neu5Ac(a2-3/6)Gal(b1-4)[Fuc(a1-3)]GlcNAc(b1-6)]Man(a1-6)]Man(b1-4)GlcNAc(b1-4)[Fuc(a1-6)]GlcNAc(?1-
G00902FP	GlcA(b1-6)Man(a1-3)Man(a1-3)Glc?(b1-
G00815ZQ	Glc(?1-?)[Ara(?1-?)]Gal
G00829OB	Hex(?1-?)Gal(a1-3)Gal(b1-4)GlcNAc(b1-3)[GalNAc(b1-4)]Gal(b1-4)Glc
G00844OW	Galf(b1-6)Man(a1-2)[Galf(b1-6)Man(a1-2)[Galf(b1-6)Man(a1-2)[Galf(b1-6)Man(a1-2)Man(a1-6)]Man(a1-6)]Man(a1-6)]Man(a1-3)[Man(a1-3)[Galf(b1-6)Man(a1-2)Man(a1-6)]Man(a1-6)]Man(b1-4)Glc?NAc(b1-4)Glc?NAc(b1-
G00899LR	Neu5Ac(?2-?)Gal(?1-?)GlcNAc(?1-?)[Neu5Ac(?2-?)Gal(?1-?)GlcNAc(?1-?)]Man(a1-3)[Neu5Ac(?2-?)Gal(?1-?)GlcNAc(?1-?)[Gal(?1-?)GlcNAc(?1-?)]Man(a1-6)]Man(b1-4)GlcNAc(b1-4)[Fuc(a1-6)]GlcNAc(b1-
G00821AQ	Gal(b1-2)Gal?(?1-
G00883PZ	Man(a1-2)Man(a1-2)Man(a1-3)[Man(a1-2)Man(a1-3)[Man(a1-2)Man(a1-6)]Man(a1-6)]Man(a1-4)GlcNAc(b1-4)Glc?NAc(?1-
G00906JD	GlcN6Ac(b1-4)GlcNAc(b1-4)GlcNAc(b1-4)GlcNAc(b1-4)Glc?NAc6Ac(?1-
G00842OY	Gal(b1-4)[Fuc(a1-?)]GlcNAc(b1-2)Man(a1-3)[GlcNAc(b1-4)][Man(a1-3)[Man(a1-6)]Man(a1-6)]Man(b1-4)GlcNAc(b1-4)[Fuc(a1-6)]GlcNAc(b1-
G00850MF	Neu5Ac(a2-3)[Neu5Ac(a2-6)]Gal(b1-4)ManNAc(b1-2)Man(a1-3)[Gal(a1-3)Gal(b1-4)GlcNAc(b1-2)Man(a1-6)]Man(b1-4)GlcNAc(b1-4)[Fuc(a1-6)]GlcNAc(?1-
G00893FE	Neu5Ac(a2-?)Gal(b1-4)GlcNAc(b1-?)[Neu5Ac(a2-?)Gal(b1-4)GlcNAc(b1-2)]Man(a1-?)[Neu5Ac(a2-?)Neu5Ac(a2-?)Gal(b1-4)GlcNAc(b1-2)Man(a1-?)]Man(b1-4)GlcNAc(b1-4)GlcNAc-ol
G00906TO	Neu5Ac(a2-6)Gal(b1-4)ManNAc(b1-2)Man(a1-3)[Gal(a1-3)Gal(b1-4)GlcNAc(b1-2)Man(a1-6)]Man(b1-4)GlcNAc(b1-4)[Fuc(a1-6)]GlcNAc(?1-
G00814JJ	Man2F3Me(?1-
G00917FG	L-Man?(a1-3)Rha(a1-3)GlcNAc(b1-2)Rha
G00958RT	Glc(?1-?)[Glc(?1-?)]Man(?1-?)GlcA
G00976GD	Rha(?1-?)[Glc(?1-?)]GlcA
G00987CJ	Neu5Ac(?2-?)Neu5Ac(?2-?)Glc
G00997NN	Hex2,3,4,6Ac4(?1-4)Glc2,3,6Ac3
G01000NS	Neu5Ac(?2-?)Gal(?1-?)GalN(?1-?)Gal(?1-?)Glc
G00945ER	Glc(b1-3)[GlcA6Me(b1-4)]Gal(?1-
G00964ZC	GlcA(b1-4)GlcN2,6S2(a1-4)IdoA2S(a1-4)GlcN2,6S2(?1-
G01001ZH	Gal(a1-3)Gal(b1-4)[Fuc(a1-3)]GlcNAc(b1-2)[Gal(b1-4)GlcNAc(b1-4)]Man(a1-3)[GlcNAc(b1-4)][Neu5Gc(a2-3/6)Gal(b1-4)GlcNAc(b1-2)[Neu5Ac(a2-3/6)Gal(b1-4)[Fuc(a1-3)]GlcNAc(b1-6)]Man(a1-6)]Man(b1-4)GlcNAc(b1-4)[Fuc(a1-6)]GlcNAc(?1-
G01004EV	Gal(a1-3)[Fuc(a1-2)]Gal(b1-4)[Fuc(a1-3)]GlcNAc(b1-3)Gal(b1-4)[Fuc(a1-3)]GlcNAc(b1-3)Gal(b1-4)Glc(?1-
G00932EO	Gal(b1-4)[Fuc(a1-3)]GlcNAc(b1-3)Gal(b1-4)[Fuc(a1-3)]GlcNAc(b1-2)[Gal(a1-3)Gal(b1-4)GlcNAc(b1-4)]Man(a1-3)[Gal(a1-3)Gal(b1-4)GlcNAc(b1-2)[Fuc(a1-2)Gal(b1-4)[Fuc(a1-3)]GlcNAc(b1-6)]Man(a1-6)]Man(b1-4)GlcNAc(b1-4)[Fuc(a1-6)]GlcNAc(?1-
G00997BI	Gal(b1-?)[Fuc(a1-?)]GlcNAc(b1-?)[Gal(b1-?)[Fuc(a1-?)]GlcNAc(b1-?)]Gal-ol
G00999IV	GalNAc(a1-3)GalNAc(b1-3)[D-Fuc3NAc(a1-4)]Gal(a1-4)Glc(?1-
G00999MM	Neu5Gc(a2-8)Neu5Gc(a2-3/6)Gal(b1-4)GlcNAc(b1-3)Gal(b1-4)GlcNAc(b1-2)[Gal(a1-3)Gal(b1-4)GlcNAc(b1-4)]Man(a1-3)[GlcNAc(b1-4)][Gal(a1-3)Gal(b1-4)GlcNAc(b1-2)[Gal(a1-3)Gal(b1-4)GlcNAc(b1-6)]Man(a1-6)]Man(b1-4)GlcNAc(b1-4)GlcNAc(?1-
G00918FL	Hex2,3,6Ac3(?1-4)Hex2F3,6Ac2(?1-
G00959BW	Xyl(a1-6)Glc(b1-4)[Xyl(a1-6)]Glc?(?1-
G00973ZS	GlcNAc(b1-2)[Gal(b1-4)GlcNAc(b1-4)]Man(a1-3)[Man(a1-6)]Glc(b1-4)GlcNAc(b1-4)[Fuc(a1-6)]GlcNAc(?1-
G00974QS	Glc(b1-6)Glc(b1-4)Glc?(?1-
G00979HB	GalNAc(b1-4)GlcNAc(b1-2)[Gal(b1-4)GlcNAc(b1-4)]Man(a1-3)[GalNAc(b1-4)GlcNAc(b1-2)Man(a1-6)]Man(b1-4)GlcNAc(b1-4)[Fuc(a1-6)]Glc?NAc(?1-
G01012GL	Gal(b1-4)GlcNAc(b1-2)[Gal(?1-?)GlcNAc(?1-?)Gal(b1-4)GlcNAc(b1-6)]Man(?1-?)[Gal(b1-4)GlcNAc(b1-2)Man(?1-?)]Man(?1-?)GlcNAc(?1-?)[Fuc(a1-6)]GlcNAc(?1-
G00944QN	Gal(b1-4)GlcNAc(b1-3)Gal(b1-4)ManNAc(b1-2)[Gal(a1-3)Gal(b1-4)GlcNAc(b1-4)]Man(a1-3)[Gal(a1-3)Gal(b1-4)GlcNAc(b1-2)[Gal(a1-3)Gal(b1-4)GlcNAc(b1-6)]Man(a1-6)]Man(b1-4)GlcNAc(b1-4)GlcNAc(?1-
G01007QU	Hex(?1-4)Hex(?1-4)Hex(?1-4)Hex(?1-
G00932VH	D-6dAlt2,3Me2(?1-
G00934QN	Lyx2Me(?1-
G01023RC	Man(a1-3)[Gal(b1-4)GlcNAc(b1-4)Man(a1-6)]Man(b1-4)GlcNAc(b1-4)Glc?NAc(?1-
G01036RS	Glc(a1-2)Glc(a1-3)Glc(a1-3)Man(a1-2)Man(a1-2)Man(a1-3)[Man(a1-2)Man(a1-3)Man(a1-6)]Man(b1-4)Glc?NAc(?1-
G01039DK	Xyl(b1-2)Ara?(a1-6)Glc
G01063DC	Glc(a1-3)Man(a1-2)Man(a1-2)[Man(a1-3)Man(a1-2)Man(a1-6)]Man(a1-3)[Man(a1-6)]Man(b1-4)GlcNAc(b1-4)Glc?NAc(?1-
G01072MR	Gul(?1-?)6dTal
G01074AN	Man(a1-2)Man(a1-2)Man(a1-3)[Man(a1-2)Man(a1-3)[Man(a1-2)Man(a1-6)]Man(b1-6)]Man(b1-4)Glc?NAc(?1-
G01075EK	GlcN2,6S2(a1-4)GlcA(b1-4)GlcN3S(a1-4)IdoA2S(a1-4)Glc?N2,6S2(?1-
G01092GE	Neu5Gc4Ac(a2-8)Neu5Gc4Ac(a2-8)Neu?5Gc4Ac(?2-
G01064GA	GlcA(b1-4)GlcNAc6S(a1-4)GlcA(b1-4)2,5-Anhydro-Man?(a1-
G01065OX	Man(a1-2)Man6P(a1-2)Man(a1-3)[Man(a1-2)Man(a1-3)[Man(a1-2)Man6P(a1-6)]Man(a1-6)]Man(b1-4)GlcNAc(b1-4)GlcNAc(?1-
G01019UR	Rha(a1-3)Glc(b1-2)[Glc(b1-2)[GlcA(b1-3)]Rha(a1-3)]Rha(a1-2)?-Rha-ol
G01082NF	Fuc(?1-?)Gal(?1-?)[Fuc(?1-?)]GlcNAc(?1-?)[GlcNAc(?1-?)]Man(?1-?)[Fuc(?1-?)Gal(?1-?)[Fuc(?1-?)]GlcNAc(?1-?)Man(?1-?)]Man(?1-?)GlcNAc(?1-?)[Fuc(?1-?)]GlcNAc(?1-
G01050GH	Neu5Ac(a2-6)Gal(b1-4)GlcNAc(b1-2)[Neu5Ac(a2-3)Gal(b1-4)GlcNAc(b1-4)]Man(a1-3)[Neu5Ac(a2-6)Gal(b1-4)GlcNAc(b1-2)Man(a1-6)]Man(b1-4)GlcNAc(b1-4)[Fuc(a1-6)]Glc?NAc(?1-
G01053TG	L-Glc(b1-4)L-Glc(b1-4)Man(a1-4)Glc(?1-
G01067GD	Glc(a1-4)Glc6P(a1-4)Glc(a1-4)Glc(a1-4)All(?1-
G01097XN	Qui3N(?1-?)Rha(?1-?)GalA6N(?1-?)[GlcA6N(?1-?)Glc(?1-?)]Gal(?1-?)[Kdo(?2-?)]Kdo(?2-?)GlcN4P(?1-?)GlcN
G01106NM	Glc(?1-?)[Ara(?1-?)]Xyl
G01140NK	Fuc(?1-?)Gal(?1-?)[Fuc(?1-?)]Gal(?1-?)[Fuc(?1-?)]GlcNAc(?1-?)Gal(?1-?)[Fuc(?1-?)]GlcNAc(?1-?)GalNAc
G01153FR	D-Apif(?1-?)Rha(?1-?)Ara
G01168KT	D-Fuc3NAc(?1-?)Rha
G01179WB	Neu5Ac(?2-?)Neu5Gc(?2-?)[GalNAc(?1-?)]Gal(?1-?)Glc
G01198GW	Glc6Ac(?1-?)GalN
G01099KZ	Glc(?1-2)[Glc(b1-3)]D-Fuc(?1-
G01128XX	Fuc(a1-2)Gal(b1-4)[Fuc(a1-3)]GlcNAc(b1-2)[Gal(a1-3)Gal(b1-4)GlcNAc(b1-4)]Man(a1-3)[Gal(b1-4)[Fuc(a1-3)]GlcNAc(b1-2)[Gal(b1-4)[Fuc(a1-3)]GlcNAc(b1-6)]Man(a1-6)]Man(b1-4)GlcNAc(b1-4)[Fuc(a1-6)]GlcNAc(?1-
G01169IB	Neu5Ac(a2-3)Gal(b1-?)GlcNAc(b1-?)[Neu5Ac(a2-3)Gal(b1-?)GlcNAc(b1-?)]Man(a1-?)[Man(a1-?)[Man(a1-?)]Man(a1-?)]Man(b1-4)GlcNAc(b1-4)GlcNAc(?1-
G01186RG	Glc(b1-4)GlcN(b1-6)GlcN(?1-
G01201QH	Rha(a1-2)Man(a1-2)Man(a1-2)?-Man6P(?1-
G01104BS	Man6P(?1-?)Man(?1-?)[Gal(?1-?)Gal(?1-?)]Man(?1-?)GlcN
G01132OH	Gal(b1-3)GalNAc(a1-4)Gal(b1-3)[GlcNAc6S(b1-6)]GalNAc(?1-
G01132PT	Galf(b1-?)Man(a1-2)Man(a1-2)Man(a1-3)[Man(a1-3)Man(a1-6)]Man(b1-4)GlcNAc(?1-
G01149XF	Hex(?1-3)[Hex3NAc(?1-6)]HexNAc
G01156QQ	Kdo?4,5P2(a2-6)GlcN4P(b1-6)GlcN(a1-
G01094VS	GalNAc(b1-4)[Fuc(a1-3)]GlcNAc(b1-2)Man(a1-3)[ManNAc(b1-4)][GlcNAc(b1-2)Man(a1-6)]Man(b1-4)GlcNAc(b1-4)GlcNAc(?1-
G01097YT	Rha(a1-3)Rha(a1-3)QuiNAc(b1-4)[GlcNAc(a1-6)]GlcNAc(b1-4)Man(a1-5)Kdn?(?2-
G01199WM	Fruf(b2-1)Fruf(b2-1)Fruf(b2-1)Fruf(b2-1)Fru?(?2-
G01096QY	Glc(a1-3)Man(a1-2)Man(a1-2)Man(a1-3)[Man(a1-?)Man(a1-?)Man(a1-3/6)Man(a1-6)]Man(b1-4)GlcNAc(b1-4)GlcNAc(b1-
G01183ZU	Araf(a1-3)[Araf(a1-5)]Araf(a1-5)Araf(?1-
G01108QT	L-Ribf2,3Me25Ac(?1-
G01132MD	Psif6F(?2-
G01122MM	HexfN6N(?1-
G01170NG	Ara2,3Me2(?1-
G01174SG	Penf2,3Me2(?1-
G01231KC	Hex2,3Ac26Br(?1-4)Hex2,3,6Ac3
G01236FA	Glc3Me4-2,6-1(R)Py(?1-?)Rha(?1-?)L-6dTal
G01278CM	Glc(a1-6)Glc(a1-6)Glc?(?1-
G01221DA	GlcNAc(b1-2)Man(a1-3)[Gal(b1-?)[Fuc(a1-?)]GlcNAc(b1-2)Man(a1-6)]Man(b1-4)GlcNAc(b1-4)GlcNAc-ol
G01242AW	Neu5Gc(a2-3/6)Gal(b1-4)[Fuc(a1-3)]GlcNAc(b1-2)[Gal(a1-3)Gal(b1-4)GlcNAc(b1-4)]Man(a1-3)[GlcNAc(b1-4)][Neu5Ac(a2-8)Neu5Ac(a2-3/6)Gal(b1-4)GlcNAc(b1-3)Gal(b1-4)GlcNAc(b1-2)[Neu5Ac(a2-3/6)Gal(b1-4)[Fuc(a1-3)]GlcNAc(b1-6)]Man(a1-6)]Man(b1-4)GlcNAc(b1-4)GlcNAc(?1-
G01245US	Neu5Gc(a2-3/6)Gal(b1-4)GlcNAc(b1-2)[Gal(b1-4)GlcNAc(b1-4)]Man(a1-3)[GlcNAc(b1-4)][Neu5Ac(a2-3/6)Gal(b1-4)GlcNAc(b1-2)[Neu5Ac(a2-3/6)Gal(b1-4)GlcNAc(b1-6)]Man(a1-6)]Man(b1-4)GlcNAc(b1-4)[Fuc(a1-6)]GlcNAc(?1-
G01282UD	Neu5Ac(a2-3)Gal(b1-?)GlcNAc(b1-3)[Neu5Ac(a2-3)Gal(b1-?)GlcNAc(b1-6)]GalNAc(?1-
G01233YR	Neu5Ac(?2-?)Gal(b1-4)GlcNAc(b1-2)Man(a1-3)[GlcNAc(b1-4)][GlcNAc(b1-2)Man(a1-6)]Man(b1-4)GlcNAc(b1-4)[Fuc(a1-6)]GlcNAc(b1-
G01238RB	Neu5Ac(?2-?)Gal(?1-?)GlcNAc(?1-?)[Neu5Ac(?2-?)Gal(?1-?)GlcNAc(?1-?)]Man(?1-?)[Neu5Ac(?2-?)Gal(?1-?)GlcNAc(?1-?)Man(?1-?)]Man(?1-?)GlcNAc(?1-?)[Fuc(a1-6)]GlcNAc
G01250KF	Man(a1-2)Rha(?1-
G01253IK	Glc(b1-3)[Glc(b1-3)[Glc(b1-3)[Glc(b1-6)]Glc(b1-6)Glc(b1-6)]Glc(b1-6)Glc(b1-6)]Glc(b1-6)Glc(?1-
G01259YG	?-Man(a1-2)?-Man(?1-
G01271OC	Gal(b1-?)[Fuc(a1-?)]GlcNAc(b1-?)Gal(b1-?)Glc
G01284WP	Gal(?1-?)GlcNAc(b1-3)[Gal(?1-?)GlcNAc(b1-3)Gal(b1-4)GlcNAc(b1-6)]GalNAc-ol
G01215BH	L-Man(a1-2)L-Man(a1-2)L-Man(?1-
G01218JA	Neu5Ac(a2-3)Gal(b1-4)GlcNAc(b1-2)[Neu5Ac(a2-3)Gal(b1-4)GlcNAc(b1-4)]Man(a1-3)[Gal(b1-4)GlcNAc(b1-2)[Neu5Ac(a2-3)Gal(b1-4)GlcNAc(b1-6)]Man(a1-6)]Man(b1-4)GlcNAc(b1-4)GlcNAc(?1-
G01212UC	Xyl(b1-4)Rha3S(?1-
G01215TH	GlcNAc(b1-3)[Gal(b1-4)AllNAc(b1-6)]Gal(b1-4)GlcNAc(?1-
G01218OR	Glc(b1-4)Glc(b1-4)Glc(b1-4)Glc(b1-4)Glc(b1-4)Glc(b1-4)Glc(b1-4)Glc(b1-4)Glc(b1-4)Glc(b1-4)Glc(b1-4)Glc(b1-4)All(?1-
G01234RS	L-6dGul(a1-3)[Gal(b1-4)]GlcNAc(b1-3)[Neu5Ac4Ac(a2-3)Gal(b1-4)[Fuc(a1-3)]GlcNAc(b1-6)]Gal(b1-4)Glc(?1-
G01276YO	Hex2,3,4,6Ac4(?1-4)Hex2,3,6Ac3(?1-
G01277BG	Glc(a1-3)GlcA(a1-3)L-Gal(?1-
G01239GD	5-deoxy-Araf3Me(?1-
G01259JD	D-Rhaf2Me3,5Ac2(?1-
G01336GP	GlcA(?1-?)[Xyl(?1-?)]Glc
G01364LX	GlcA(?1-?)Gal(?1-?)GalNAc(?1-?)GlcNAc6PEtn(?1-?)Man(?1-?)Glc
G01371QF	Glc?NAc(?1-?)Gal?NAc(?1-?)Glc
G01373BM	Glc(?1-?)Man4(X)Lac(?1-?)Glc(?1-?)Rha
G01402BQ	Glc(?1-?)[Ara?(?1-?)]GlcA
G01299PX	Gal(b1-4)[Fuc(a1-3)]GlcNAc(b1-2)[Gal(a1-3)Gal(b1-4)GlcNAc(b1-4)]Man(a1-3)[Neu5Gc(a2-3/6)Gal(b1-4)GlcNAc(b1-3)Gal(b1-4)GlcNAc(b1-2)[Neu5Ac(a2-3/6)Gal(b1-4)GlcNAc(b1-6)]Man(a1-6)]Man(b1-4)GlcNAc(b1-4)GlcNAc(?1-
G01304ZB	Neu5Ac(a2-3/6)Gal(b1-4)GlcNAc(b1-2)[Neu5Ac(a2-3/6)Gal(b1-4)GlcNAc(b1-4)]Man(a1-3)[Neu5Ac(a2-8)Neu5Ac(a2-3/6)Gal(b1-4)GlcNAc(b1-3)Gal(b1-4)GlcNAc(b1-2)[Neu5Ac(a2-3/6)Gal(b1-4)GlcNAc(b1-6)]Man(a1-6)]Man(b1-4)GlcNAc(b1-4)GlcNAc(?1-
G01307XR	Fuc(a1-2)Gal(b1-3)GalNAc(b1-4)GlcNAc(b1-2)Man(a1-3)[Man(a1-6)][Xylf(b1-2)]Man(b1-4)GlcNAc(b1-4)GlcNAc(?1-
G01345NJ	Neu5Ac(?2-?)Gal6S(?1-?)[Fuc(?1-?)]GlcNAc6S(?1-?)Gal(?1-?)Glc
G01361II	Gal(b1-4)GlcNAc(b1-3)Gal(b1-4)GlcNAc(b1-2)[Gal(b1-4)GlcNAc(b1-3)Gal(b1-4)GlcNAc(b1-4)]Man(a1-3)[Gal(b1-4)GlcNAc(b1-2)[Gal(b1-4)GlcNAc(b1-6)]Man(a1-6)]Man(b1-4)Glc(?1-
G01367PA	Gal(?1-?)GlcNAc(b1-3)[Gal(a1-3)[Fuc(a1-2)]Gal(?1-?)GlcNAc(b1-3)Gal(b1-?)[Fuc(?1-?)]GlcNAc(b1-3)Gal(b1-4)GlcNAc(b1-6)]GalNAc-ol
G01367YJ	Rha(a1-3)GlcNAc(b1-2)Rha(a1-2)Rha(a1-3)Rha(a1-3)GlcNAc(b1-2)Rha(a1-2)Rha(?1-
G01372KC	Man(a1-2)Man(a1-2)Man(a1-3)[Man(a1-3)[Man(a1-2)[Man(a1-P-3)]Man(a1-6)]Man(a1-6)]Man(b1-4)GlcNAc(b1-4)Glc?NAc(?1-
G01402TJ	Man(?1-?)Man(?1-?)[Man(?1-?)]GlcNAc(?1-?)[Man(?1-?)[Man(?1-?)]GlcNAc(?1-?)]GlcNAc(?1-
G01295AX	Gal(b1-4)GlcNAc(b1-2)Man(a1-3)[Gal(b1-4)GlcNAc(b1-2)[Gal(a1-3)Gal(b1-4)GlcNAc(b1-6)]Man(a1-6)]Man(b1-4)GlcNAc(b1-4)[Fuc(a1-6)]Glc?NAc(?1-
G01356MD	Gal(?1-3)Gal?NAc(?1-
G01357PS	Glc(?1-3)Glc(?1-
G01391SI	GlcA2S(b1-3)GalNAc6S(b1-4)GlcA(b1-3)GalNAc4S(b1-4)GlcA(b1-3)Gal?NAc4S(?1-
G01292AY	D-Rha(a1-3)Man(a1-2)Man(?1-
G01334VM	Glc2Me(a1-4)Glc(a1-4)Glc(?1-
G01359SQ	GlcA(a1-2)Xyl(?1-
G01368MJ	Araf(a1-2)[Araf(a1-3)][Araf(a1-2)[Araf(a1-3)]Xyl(b1-4)]Xyl(b1-4)Xyl(b1-4)Rib(?1-
G01391VC	Man(a1-2)Glc(a1-2)Man(a1-3)[Galf(b1-2)[Man(a1-3)][Man(a1-6)]Man(a1-6)]Man(b1-4)GlcNAc(b1-4)GlcNAc(?1-
G01330PV	6-deoxy-Hex3,4N2(?1-
G01422FJ	D-Fuc(?1-?)Gal(?1-?)[Qui(?1-?)]Qui(?1-?)Glc
G01422GY	Xyl(?1-?)Rha(?1-?)[Rha(?1-?)]Qui
G01426SH	HexNAc(b1-4)[Man(a1-2)Man6PEtn(a1-2)Man(a1-6)]Man?PEtn(a1-4)GlcN
G01463ZT	Fuc(?1-?)Gal(?1-?)GlcNAc(?1-?)[Gal(?1-?)GlcNAc(?1-?)]Gal(?1-?)GlcNAc(?1-?)Gal(?1-?)Glc
G01415OE	GlcA3S(b1-3)GalNAc4S(b1-4)GlcA3S(b1-3)GalNAc4S(b1-4)[Fuc(a1-3)]GlcA(b1-3)GalNAc4S(?1-
G01416SG	Neu5Ac(a2-3/6)Gal(b1-4)GlcNAc(b1-2)[Neu5Ac(a2-3/6)Gal(b1-4)GlcNAc(b1-4)]Man(a1-3)[Man(a1-3)[Man(a1-6)]Man(a1-6)]Man(b1-4)GlcNAc(b1-4)GlcNAc(?1-
G01437PK	Rha(a1-4)[Glc(b1-6)]Glc(?1-
G01443GS	Glc?S(b1-3)[Glc?S(b1-6)]Glc?S(b1-3)Glc?S(b1-3)Glc?S(?1-
G01444VO	Xyl(b1-2)Ara?(a1-3)GlcA(?1-
G01468TP	Fuc(a1-2)Gal(b1-4)[Fuc(a1-3)]GlcNAc(b1-2)[Gal(a1-3)Gal(b1-4)GlcNAc(b1-4)]Man(a1-3)[GlcNAc(b1-4)][Neu5Ac(a2-3/6)Gal(b1-4)[Fuc(a1-3)]GlcNAc(b1-2)[Neu5Ac(a2-3/6)Gal(b1-4)[Fuc(a1-3)]GlcNAc(b1-6)]Man(a1-6)]Man(b1-4)GlcNAc(b1-4)[Fuc(a1-6)]GlcNAc(?1-
G01406YA	Gal(b1-3)[Gal(b1-4)GlcNAc(b1-3)Gal(b1-4)[Fuc(a1-3)]GlcNAc(b1-6)]Gal(b1-4)Glc(?1-
G01421IW	Gal3Me(b1-6)Gal3Me(b1-3)[Gal3Me(b1-6)Gal3Me(b1-6)]GalNAc(b1-4)GlcNAc(b1-2)Man(a1-3)[Gal3Me(b1-6)Gal3Me(b1-3)[Gal3Me(b1-6)]GalNAc(b1-4)GlcNAc(b1-2)Man(a1-6)][Xylf(b1-2)]Man(b1-4)GlcNAc(b1-4)[Fuc(a1-6)]GlcNAc(?1-
G01432LC	Neu5Ac(a2-3)Gal(b1-4)GlcNAc(b1-?)[Neu5Ac(a2-3)Gal(b1-4)GlcNAc(b1-2)]Man(a1-?)[Neu5Ac(a2-3)Gal(b1-4)GlcNAc(b1-2)Man(a1-?)]Man(b1-4)GlcNAc(b1-4)[Fuc(a1-6)]GlcNAc
G01433FU	Gal(a1-3)Man(a1-?)Man(a1-?)Man(a1-
G01435UX	Neu5Ac(?2-?)Neu5Ac(?2-?)GalNAc-ol
G01454HG	Fuc(?1-?)GalNAc(?1-?)GalNAc-ol
G01472TV	Glc(b1-3)[Gal(a1-4)Gal(b1-4)Glc(a1-2)Glc(b1-4)][Gal(a1-4)Gal(b1-4)Glc(a1-2)Glc(b1-6)]Glc(a1-5)Kdo?(a2-
G01407SD	Neu5Ac(a2-6)Gal(b1-4)GlcNAc(b1-2)[Neu5Ac(a2-6)Gal(b1-4)GlcNAc(b1-4)]Man(a1-3)[Gal(b1-4)GlcNAc(b1-2)[Gal(b1-4)GlcNAc(b1-6)]Man(a1-6)]Man(b1-4)Glc?NAc(?1-
G01453TV	Man(b1-2)Man(a1-3)[Man(a1-6)]Man(a1-2)Man(a1-2)Man?(?1-
G01435BY	Neu5Ac(?2-3)Gal(?1-4)ManNAc(?1-2)Man(a1-3)[Neu5Ac(?2-3)Gal(?1-4)GlcNAc(?1-2)Man(a1-6)]Man(b1-4)GlcNAc(b1-4)[Fuc(?1-6)]GlcNAc(?1-
G01403QL	Sor4Me(?2-
G01485HO	Fuc(?1-?)Gal(?1-?)GlcNAc(?1-?)[Gal(?1-?)GlcNAc(?1-?)]Gal(?1-?)GlcNAc(?1-?)Gal(?1-?)GlcNAc(?1-?)Gal(?1-?)Glc
G01496NR	Gal6S(b1-4)?-GlcNAc6S
G01532TH	Gal(?1-?)Gal(?1-?)Gal(?1-?)Gal(?1-?)GalNAc(?1-?)[Neu5Ac(?2-?)]Gal(?1-?)Glc
G01539FD	GlcA(?1-?)Gal(?1-?)[GlcNAc(?1-?)]GalNAc
G01575VY	GlcNAc(?1-?)[Kdn(?2-?)]GalNAc
G01578NU	GalNAc(?1-6)Gal(b1-4)Glc
G01589FH	GlcA(?1-?)GlcA(?1-?)HexA
G01532CF	Man(a1-2)?-Man(a1-5)D-Araf(b1-2)D-Araf(a1-5)D-Araf(a1-5)D-Araf(a1-
G01532GS	Glc(a1-6)Glc(a1-6)Glc(a1-4)Glc(a1-4)Glc(a1-4)Glc(a1-4)Glc(a1-4)Glc(a1-4)Glc(?1-
G01558GH	Fuc(a1-2)Gal(a1-3)Gal(a1-4)Gal(b1-3)[Gal(a1-4)Gal(b1-4)GlcNAc(b1-6)]GalNAc(?1-
G01563ZN	Neu5Ac(a2-8)Neu5Gc(a2-3/6)Gal(b1-4)GlcNAc(b1-2)Man(a1-3)[GlcNAc(b1-4)][Man(a1-6)]Man(b1-4)GlcNAc(b1-4)GlcNAc(?1-
G01579SQ	Neu5Gc(a2-3/6)Gal(b1-4)[Fuc(a1-3)]GlcNAc(b1-2)[Neu5Gc(a2-3/6)Gal(b1-4)[Fuc(a1-3)]GlcNAc(b1-4)]Man(a1-3)[Neu5Ac(a2-8)Neu5Ac(a2-3/6)Gal(b1-4)GlcNAc(b1-3)Gal(b1-4)[Fuc(a1-3)]GlcNAc(b1-2)[Neu5Ac(a2-3/6)Gal(b1-4)[Fuc(a1-3)]GlcNAc(b1-6)]Man(a1-6)]Man(b1-4)GlcNAc(b1-4)GlcNAc(?1-
G01580DW	?-Rha(a1-4)?-GalA(a1-2)[?-Gal(b1-4)]?-Rha(a1-4)?-GalA(?1-
G01586VS	Col(a1-3)[Neu5Ac(a2-3)Gal(b1-4)]GlcNAc(b1-3)Gal(?1-
G01588TZ	Abe(a1-3)Man(?1-
G01485OE	HexNAc(?1-?)Gal(b1-3)[HexNAc(?1-?)Gal(b1-4)GlcNAc(b1-6)]GalNAc-ol
G01506RP	Neu5Gc(a2-3/6)Gal(b1-4)[Fuc(a1-3)]GlcNAc(b1-2)[Gal(b1-4)GlcNAc(b1-4)]Man(a1-3)[GlcNAc(b1-4)][Gal(b1-4)GlcNAc(b1-2)[Gal(a1-3)Gal(b1-4)GlcNAc(b1-6)]Man(a1-6)]Man(b1-4)GlcNAc(b1-4)GlcNAc(?1-
G01507ML	Neu5Ac(a2-3)Gal(?1-?)[Fuc(?1-?)]GlcNAc(?1-?)[Neu5Ac(a2-3)Gal(?1-?)GlcNAc(?1-?)]Gal(b1-3)[Neu5Ac(a2-3)Gal(?1-?)GlcNAc(b1-6)]GalNAc-ol
G01590BX	Gal(a1-3)Man(a1-4)GlcN(?1-
G01595WZ	GlcNAc(?1-?)Man(?1-?)[Man(?1-?)]Man(?1-?)GlcNAc(?1-?)[Fuc(a1-3)][Fuc(a1-6)]GlcNAc(?1-
G01596RH	GlcN2,6S2(?1-?)GlcA(?1-?)GlcN3S(?1-?)IdoA2S(?1-?)GlcN2,3S2
G01493CE	GlcNAc(b1-2)[Gal(?1-?)GlcNAc(?1-?)Gal(b1-4)GlcNAc(b1-6)]Man(?1-?)[GlcNAc(b1-2)Man(?1-?)]Man(?1-?)GlcNAc(?1-?)GlcNAc(?1-
G01535JE	Gal(a1-3)Gal(a1-3)Gal?(?1-
G01569OO	Gal(a1-?)Gal(a1-6)Glc(a1-4)Glc?(?1-
G01488PX	Neu5Ac(a2-6)Gal(b1-4)[Fuc(?1-?)]GlcNAc(b1-2)[GlcNAc(b1-4)]Man(a1-3)[GlcNAc(b1-2)Man(a1-6)]Man(b1-4)GlcNAc(b1-4)[Fuc(a1-6)]GlcNAc-ol
G01495PN	ManNAc(a1-4)Glc(a1-2)Rha(?1-
G01513QG	Man(b1-4)Man(a1-3)Rha(?1-
G01528JL	6-deoxy-Hex(?1-3)[HexNAc(?1-4)]HexNAc(?1-
G01532FF	Fuc(a1-2)Gal(b1-3)[Fuc(?1-?)[Fuc(a1-2)]Gal(b1-4)GlcNAc(b1-6)]GalNAc(a1-
G01592CS	Galf(b1-1?)Galf
G01595DT	Glc(a1-2)Man(a1-3)[Man(a1-2)Man(a1-3)[Man(a1-6)]Man(a1-6)]Man(b1-4)GlcNAc(?1-
G01527ZB	Neu5Gc4,9Ac2(?2-
G01584BV	Ribf2Ac5P(?1-
G01639ZI	Xyl(?1-?)Glc(?1-?)D-Fuc
G01655UW	Gal(?1-?)Glc(?1-?)GlcNAc
G01659VO	Fuc(a1-2)Gal(b1-3)[Fuc(a1-4)]GlcNAc(b1-3)[Fuc(a1-2)Gal(b1-3)GlcNAc(b1-3)Gal(b1-4)[Fuc(a1-3)]GlcNAc(b1-6)]Gal(b1-4)Glc?(?1-
G01608SJ	Gal(?1-?)GlcNAc(?1-?)[Gal(?1-?)GlcNAc(?1-?)]Man(?1-?)[Gal(?1-?)GlcNAc(?1-?)[GlcNAc(?1-?)]Man(?1-?)][GlcNAc(?1-?)]Man(?1-?)GlcNAc(?1-?)[Fuc(?1-?)]GlcNAc(?1-
G01608UX	Fuc(a1-?)Gal(b1-3)[GlcNAc(b1-6)]GalNAc-ol
G01637PT	Gal3S(b1-4)[Fuc(a1-3)]GlcNAc(b1-3)[Gal3S(b1-4)[Fuc(a1-3)]GlcNAc(b1-6)]Gal(b1-3)[Gal3S(b1-4)[Fuc(a1-3)]GlcNAc(b1-6)]GalNAc(?1-
G01657DW	Neu5Ac(a2-3/6)Gal(b1-4)GlcNAc(b1-2)Man(a1-3)[GlcNAc(b1-4)][Man(a1-3)[Man(a1-6)]Man(a1-6)]Man(b1-4)GlcNAc(b1-4)GlcNAc(?1-
G01606GW	Gal(?1-3)[GalA(?1-3)[Ara(?1-4)]Gal(?1-3)Ara(?1-6)]Gal(?1-3)Gal(?1-
G01637AT	GlcNAc(?1-?)[GlcA(?1-?)]Fuc(?1-
G01644EZ	Glc(b1-4)Rha(b1-3)[Glc(a1-6)]Gal(?1-
G01662OD	Man(a1-6)Man(b1-4)GlcNAc(b1-4)GlcNAc(b1-4)GlcNAc(?1-
G01675IA	Gal2,3,4,6Ac4(b1-4)Man2Br3,6Ac2(?1-
G01616CL	Neu5Ac(a2-6)Gal(b1-4)GlcNAc(b1-2)Man?(?1-
G01645JM	ManA6Me(?1-3)ManA6Me(?1-3)ManA6Me(?1-3)ManA6Me(?1-3)ManA6Me(?1-3)ManA6Me(?1-3)ManA6Me(?1-3)ManA6Me(?1-3)ManA6Me(?1-3)ManA6Me(?1-3)ManA6Me(?1-3)Man?A6Me(?1-
G01668VR	Gal(b1-4)GlcNAc(b1-2)[Gal(a1-3)Gal(b1-4)GlcNAc(b1-4)]Man(a1-3)[Gal(a1-3)Gal(b1-4)GlcNAc(b1-2)Man(a1-6)]Man(b1-4)GlcNAc(b1-4)[Fuc(a1-6)]Glc?NAc(?1-
G01623WO	GlcA(b1-3)GalNAc4,6S2(b1-4)GlcA(b1-3)GalNAc4,6S2(?1-
G01659NO	GlcNAc(?1-?)[GlcNAc(?1-?)]Man(a1-3/6)[GlcNAc(?1-?)[GlcNAc(?1-?)]Man(a1-3/6)]Man(b1-4)GlcNAc(b1-4)GlcNAc(b1-
G01665ZH	Gal(?1-?)[Fuc(?1-?)]GlcNAc(?1-?)Man(?1-?)[Man(?1-?)][Xyl(?1-?)]Man(?1-?)GlcNAc(?1-?)GlcNAc(?1-
G01681JC	GalNAc4S(b1-4)GlcNAc(b1-2)Man(a1-?)[GalNAc(b1-4)GlcNAc(b1-2)Man(a1-?)]Man(b1-4)GlcNAc(b1-4)GlcNAc
G01706LC	L-GulNAc(?1-?)QuiNAc
G01733BY	Fuc(?1-?)Gal(?1-?)[Fuc(?1-?)]GlcNAc(?1-?)Man
G01734XU	Neu5Ac(a2-3)Gal(b1-4)GlcNAc(b1-2)[Neu5Ac(a2-3)Gal(b1-4)GlcNAc(b1-4)]Man(a1-3)[Man(a1-6)]Man(b1-4)GlcNAc(b1-4)[Fuc(a1-6)]Glc?NAc(?1-
G01680CB	Neu5Ac(a2-6)Gal(b1-4)GlcNAc(b1-2)Man(a1-?)[GlcNAc(b1-2)Man(a1-?)]Man(b1-4)GlcNAc(b1-4)[Fuc(?1-?)]GlcNAc(?1-
G01706FA	Neu5Ac(a2-3/6)Gal(b1-4)[Fuc(a1-3)]GlcNAc(b1-3)Gal(b1-4)GlcNAc(b1-2)[Neu5Ac(a2-3/6)Gal(b1-4)[Fuc(a1-3)]GlcNAc(b1-3)Gal(b1-4)GlcNAc(b1-4)]Man(a1-3)[Man(a1-3)[Man(a1-6)]Man(a1-6)]Man(b1-4)GlcNAc(b1-4)GlcNAc(?1-
G01726AR	Gal(?1-?)[Fuc(?1-?)]GlcNAc(?1-?)Gal(?1-3)GalNAc(?1-
G01742GV	Neu5Ac(?2-?)Gal(?1-?)GlcNAc(?1-?)Man(?1-?)[GlcNAc(?1-?)Man(?1-?)][GlcNAc(?1-?)]Man(?1-?)GlcNAc(?1-?)GlcNAc(?1-
G01687LF	Neu5Ac(a2-3/6)Gal(b1-4)[Fuc(a1-3)]GlcNAc(b1-2)[GalNAc(b1-4)[Fuc(a1-3)]GlcNAc(b1-4)]Man(a1-3)[GlcNAc(b1-4)][Neu5Ac(a2-3/6)Gal(b1-4)[Fuc(a1-3)]GlcNAc(b1-2)[Neu5Ac(a2-8)Neu5Ac(a2-3/6)Gal(b1-4)GlcNAc(b1-6)]Man(a1-6)]Man(b1-4)GlcNAc(b1-4)[Fuc(a1-6)]GlcNAc(?1-
G01688PQ	Gal(b1-4)Glc(a1-4)GlcA(b1-4)Fuc3Ac(?1-
G01703HW	Gal(?1-?)GlcNAc(?1-?)Gal(?1-?)GlcNAc(?1-?)Gal(?1-?)GlcNAc?S(?1-?)[Gal(?1-?)]GalNAc-ol
G01710XJ	Neu5Gc(?2-?)Gal(?1-?)[Neu5Gc(?2-?)]GalNAc
G01712EB	Neu5Ac(a2-3)[Gal?NAc(b1-4)]Gal(b1-4)Glc
G01719TO	Neu5Gc(a2-3/6)Gal(b1-4)[Fuc(a1-3)]GlcNAc(b1-2)Man(a1-3)[GlcNAc(b1-4)][Man(a1-3)[Man(a1-6)]Man(a1-6)]Man(b1-4)GlcNAc(b1-4)[Fuc(a1-6)]GlcNAc(?1-
G01760WR	Rha(a1-4)GlcA(b1-6)Gal(?1-
G01763RO	Gal(?1-?)Gal(b1-3)[GlcNAc(b1-6)]GalNAc(a1-
G01765ZR	Gal(b1-3)GalNAc(?1-?)Gal(?1-
G01676BI	Glc(a1-4)Glc(a1-6)Glc(a1-6)Glc(?1-
G01725TI	Man(b1-4)Man(b1-4)[Gal(a1-6)]Man(b1-4)[Gal(a1-6)]Man(b1-4)Man(b1-4)[Gal(a1-6)]Man(b1-4)Man(b1-4)Man(b1-4)Man(b1-4)Man?(?1-
G01680PW	Neu5Gc(a2-6)Gal(b1-4)ManNAc6S(b1-2)Man(a1-3)[Neu5Ac(a2-3)Gal(b1-4)GlcNAc(b1-2)Man(a1-6)]Man(b1-4)GlcNAc(b1-4)[Fuc(a1-6)]GlcNAc(?1-
G01726PL	Neu5Ac(a2-3)Gal(?1-?)GlcNAc(?1-?)Man(a1-3)[Neu5Ac(a2-3)Gal(?1-?)GlcNAc(?1-?)Man(a1-6)]Man(b1-4)GlcNAc(b1-4)[Fuc(a1-6)]GlcNAc(b1-
G01736SA	Araf(a1-3)[Xyl(b1-4)]D-Lyx(?1-
G01742MR	Gal(b1-4)[Fuc(b1-3)]GlcNAc(a1-3)Gal(b1-4)Glc(?1-
G01750CH	Neu5Ac(a2-3)Gal(b1-3)ManNAc(b1-2)Man(a1-3)[Neu5Ac(a2-3)Gal(b1-3)GlcNAc(b1-2)[Neu5Ac(a2-3)Gal(b1-3)GlcNAc(b1-6)]Man(a1-6)]Man(b1-4)GlcNAc(b1-4)[Fuc(a1-6)]GlcNAc(?1-
G01703OY	GalNAc(?1-4)Gal(b1-4)GlcNAc(b1-?)[GalNAc(?1-3)Gal(b1-?)]GalNAc
G01708IQ	Glc2,3,6S3(?1-
G01736GO	L-GalNAc3,4,6Ac3(?1-
G01772JF	Gal(?1-?)[Fuc(?1-?)]Gal(?1-?)?-GalNAc(?1-?)[Neu5Ac(?2-?)]Gal(?1-?)Glc
G01787RE	Man(a1-2)[Man(a1-3)Man(a1-2)Man(a1-2)Man(a1-6)]Man?(?1-
G01799MY	Gal(a1-3)[Rha(a1-4)]Glc?NAc(?1-
G01799XY	Fuc2,3Me2(a1-4)GlcA(b1-4)Fuc2,3Me2(a1-3)Rha(a1-2)L-6dTal?(?1-
G01805BZ	Gal4-1,6-2(R)Py(?1-?)GlcNAc(?1-?)Fuc
G01814QI	Hex(?1-4)HexNAc6N
G01856DB	Gal6S(?1-?)GlcNAc(?1-?)[Neu5Ac(?2-?)]GalNAc
G01775VZ	Neu5Gc(a2-3/6)Gal(b1-4)[Fuc(a1-3)]GlcNAc(b1-2)[Gal(b1-4)GlcNAc(b1-4)]Man(a1-3)[GlcNAc(b1-4)][Gal(b1-4)GlcNAc(b1-2)[Neu5Ac(a2-3/6)Gal(b1-4)GlcNAc(b1-6)]Man(a1-6)]Man(b1-4)GlcNAc(b1-4)GlcNAc(?1-
G01779GQ	Gal(?1-?)GlcNAc(?1-?)Gal(?1-?)GlcNAc(?1-?)[Gal(?1-?)GlcNAc(?1-?)]Man(?1-?)[Gal(?1-?)GlcNAc(?1-?)[Gal(?1-?)GlcNAc(?1-?)]Man(?1-?)]Man(?1-?)GlcNAc(?1-?)GlcNAc(?1-
G01799XU	Neu5Ac(a2-?)Gal(b1-4)GlcNAc(b1-3)Gal(b1-4)Glc(?1-
G01803DO	Neu5Gc(a2-3/6)Gal(b1-4)GlcNAc(b1-2)[Gal(b1-4)GlcNAc(b1-4)]Man(a1-3)[Neu5Gc(a2-3/6)Gal(b1-4)GlcNAc(b1-2)[Neu5Gc(a2-3/6)Gal(b1-4)GlcNAc(b1-6)]Man(a1-6)]Man(b1-4)GlcNAc(b1-4)GlcNAc(?1-
G01833QR	Xyl(b1-3)Xyl(?1-
G01836CN	?-Fuc?(?1-?)Hex?(?1-?)Hex?NAc(?1-3)[Neu5Ac(a2-6)]GalNAc(?1-
G01768OD	Neu5Ac(a2-3)Gal(?1-?)GalNAc(b1-3)Gal(a1-4)Gal(b1-4)Glc
G01769GP	Fuc(a1-2)Gal(b1-3)[Gal(?1-?)GlcNAc6S(b1-6)]GalNAc-ol
G01787AJ	GlcNAc(a1-4)Gal(b1-3)[GlcNAc(b1-3)[Fuc(a1-4)]GlcNAc(b1-6)]GalNAc(?1-
G01843QI	Fuc(a1-2)Gal(b1-3)[Fuc(a1-4)]GlcNAc(b1-3)Gal(b1-3)GlcNAc(b1-3)[Gal(b1-3)GlcNAc(b1-3)[Gal(b1-4)GlcNAc(b1-6)]Gal(b1-4)GlcNAc(?1-6)]Gal(b1-4)Glc(?1-
G01843AB	GalNAc(a1-3)[Fuc(a1-2)]Gal(b1-4)GlcNAc(b1-2)Man(a1-3)[Man(a1-2)D-Alt(a1-3)Man(a1-6)]Man(b1-4)GlcNAc(b1-4)[Fuc(a1-6)]GlcNAc(?1-
G01847HY	Gal(?1-?)GlcNAc(?1-?)Man(?1-?)[Xyl(?1-?)]Man(?1-?)GlcNAc(?1-?)GlcNAc(?1-
G01805PA	D-Alt2,3,4Ac36F(?1-
G01912GF	Gal(b1-3)[Gal(b1-4)[Fuc(a1-3)]GlcNAc(b1-6)]Gal?NAc(?1-
G01917CF	Gal(b1-4)GlcNAc(b1-2)[Neu5Ac(a2-3)Gal(b1-4)GlcNAc(b1-4)]Man(a1-3)[Neu5Ac(a2-3)Gal(b1-4)GlcNAc(b1-3)Gal(b1-4)GlcNAc(b1-2)[Neu5Ac(a2-3)Gal(b1-4)GlcNAc(b1-3)Gal(b1-4)GlcNAc(b1-6)]Man(a1-6)]Man(b1-4)GlcNAc(b1-4)[Fuc(a1-6)]Glc?NAc(?1-
G01912KI	Gal(a1-3)Gal(b1-4)GlcNAc(b1-2)Man(a1-?)[GlcNAc(b1-2)Man(a1-?)][GlcNAc(b1-4)]Man(b1-4)GlcNAc(b1-4)[Fuc(a1-6)]GlcNAc(?1-
G01912QV	Neu5Ac(a2-3/6)Gal(b1-4)GlcNAc(b1-2)Man(a1-3)[Gal(b1-4)[Fuc(a1-3)]GlcNAc(b1-2)Man(a1-6)]Man(b1-4)GlcNAc(b1-4)[Fuc(a1-6)]GlcNAc(?1-
G01927JZ	Glc2Gc(a1-4)Glc(a1-4)Glc(a1-4)Glc(a1-4)Glc(?1-
G01927MM	Fuc(a1-2)Gal(b1-4)[Fuc(a1-3)]GlcNAc(b1-2)[Gal(a1-3)Gal(b1-4)GlcNAc(b1-4)]Man(a1-3)[GlcNAc(b1-4)][Neu5Ac(a2-3/6)Gal(b1-4)[Fuc(a1-3)]GlcNAc(b1-3)Gal(b1-4)GlcNAc(b1-2)[Gal(b1-4)[Fuc(a1-3)]GlcNAc(b1-6)]Man(a1-6)]Man(b1-4)GlcNAc(b1-4)GlcNAc(?1-
G01934RR	Gal(b1-4)[Gal(b1-6)]ManNAc(?1-
G01954BI	Neu5Ac(a2-3/6)Gal(b1-4)[Fuc(a1-3)]GlcNAc(b1-2)[Gal(b1-4)GlcNAc(b1-4)]Man(a1-3)[Gal(b1-4)[Fuc(a1-3)]GlcNAc(b1-2)[Neu5Ac(a2-3/6)Gal(b1-4)[Fuc(a1-3)]GlcNAc(b1-6)]Man(a1-6)]Man(b1-4)GlcNAc(b1-4)[Fuc(a1-6)]GlcNAc(?1-
G01886BB	GlcA(b1-2)Man?(a1-
G01920NU	Rha(a1-2)Gal(a1-3)GlcNAc(a1-3)Rha(a1-3)Rha(a1-2)Gal(a1-3)GlcNAc(a1-3)Rha(a1-3)Rha(a1-2)Gal(a1-3)GlcNAc(a1-3)Rha(a1-3)Rha(a1-2)Gal(a1-3)GlcNAc(a1-3)Rha?(?1-
G01886ZC	D-6dAlt(b1-3)[Gal(b1-4)]GlcNAc(b1-6)Man(?1-
G01915KZ	HexA(?1-3)[6-deoxy-Hex(?1-2)6-deoxy-Hex(?1-6)]Hex(?1-
G01919UV	Glc(a1-2)Man(a1-2)Man(a1-3)[Man(a1-2)Man(a1-3)[Man(a1-2)Man(a1-2)Man(a1-6)]Man(a1-6)]Man(b1-4)GlcNAc(b1-4)GlcNAc(?1-
G01918RG	Hex2Br3,4,6Ac3(?1-
G01878QF	GlcN3F(?1-
G01888IX	Neu8Me(?2-
G01925IO	HexN3,4,6Me3(?1-
G01962HY	Neu5Ac(a2-6)Gal(b1-4)GlcNAc(b1-2)Man(a1-?)[Gal(b1-4)GlcNAc(b1-2)Man(a1-?)][GlcNAc(b1-4)]Man(b1-4)GlcNAc(b1-4)[Fuc(a1-6)]GlcNAc
G01971BE	Araf(a1-3)[Araf(a1-2)[Araf(a1-3)]Xyl(b1-4)]Xyl(b1-4)Xyl?(?1-
G01999VP	Neu5Ac(a2-3)Gal(b1-3)[Gal(?1-?)GlcNAc(b1-6)]GalNAc
G02033VO	Fuc(a1-2)Gal(b1-?)GlcNAc(b1-3)[GlcNAc(b1-6)]GalNAc
G01957WH	GalNAc(b1-4)GlcA(b1-3)GalNAc(b1-4)GlcA(b1-3)?-GalNAc-ol
G01972UA	Neu5Ac(?2-?)Gal(?1-?)GlcNAc(?1-?)[Neu5Ac(?2-?)Gal(?1-?)GlcNAc(?1-?)]Man(?1-?)[Neu5Ac(?2-?)Gal(?1-?)GlcNAc(?1-?)Man(?1-?)]Man(?1-?)GlcNAc(?1-?)[Fuc(?1-?)]GlcNAc(?1-
G02028FL	ManNAc(b1-4)Glc(a1-3)Rha(?1-
G02031WC	Gal(b1-6)Gal3F(b1-6)Gal(?1-
G01958WI	Fuc(a1-2)Gal(b1-3)GlcNAc(b1-3)Gal(b1-4)[Fuc(a1-3)]GlcNAc(b1-3)Gal(b1-4)GlcNAc(b1-3)Gal(b1-4)Glc(?1-
G01989KK	Man(a1-3)[Man(a1-?)Man(a1-6)][?-Xyl(b1-2)]Man(b1-4)GlcNAc(b1-4)GlcNAc(b1-
G02024UK	Gal(?1-3)[Fuc(?1-?)HexNAc(?1-?)Gal(?1-?)HexNAc(?1-6)]GalNAc(a1-3)GalNAc-ol
G02031QX	Gal(?1-3)[Fuc(?1-?)HexNAc(?1-6)]Gal(b1-3)[Neu5Ac(a2-3)Gal(?1-?)[Fuc(?1-?)]GlcNAc(b1-6)]GalNAc-ol
G01978EJ	Neu5Ac(a2-6)Gal(b1-4)GlcNAc(b1-2)Man(a1-3)[GlcNAc(b1-4)][Neu5Ac(a2-3)Gal(b1-4)GlcNAc(b1-2)Man(a1-6)]Man(b1-4)GlcNAc(b1-4)[Fuc(a1-6)]Glc?NAc(?1-
G02028OM	Xyl(a1-6)Glc(b1-4)[Gal(b1-2)Xyl(a1-6)]Glc(b1-4)[Fuc(a1-2)Gal(b1-2)Xyl(a1-6)]Glc(b1-4)Glc?(?1-
G01963VM	L-6dTal(a1-2)[Fuc(a1-2)Gal(b1-3)]Gal(b1-3)[GlcNAc(b1-3)[Fuc(a1-4)]GlcNAc(b1-6)]GalNAc(?1-
G01987UY	ManNAc(b1-2)Man(a1-3)[Gal(b1-4)GlcNAc(b1-2)[Fuc(a1-6)GlcNAc(b1-6)]Man(a1-6)]Man(b1-4)GlcNAc(b1-4)GlcNAc(?1-
G01996OW	Gal(b1-4)GlcNAc(b1-2)[Fuc(a1-2)Gal(b1-4)GlcNAc(b1-4)]Man(a1-3)[Gal(b1-4)GlcNAc(b1-2)Man(a1-6)]Man(b1-4)GlcNAc(b1-4)[Fuc(a1-6)]GlcNAc(?1-
G02009OV	Hex6Me(?1-4)Hex(?1-
G02035MJ	Glc(b1-6)Glc(b1-6)Glc(b1-6)Glc(b1-6)Glc(?1-6)Glc(b1-
G01962XS	6-deoxy-Hex3N(?1-
G02057LB	GalNAc4S(b1-4)GlcNAc(b1-2)Man(a1-3)[GlcNAc(b1-4)][Neu5Ac(a2-?)Gal(b1-4)GlcNAc(b1-2)Man(a1-6)]Man(b1-4)GlcNAc(b1-4)[Fuc(a1-6)]GlcNAc
G02092XA	GlcNAc(?1-?)Gal(?1-?)GlcNAc(?1-?)Gal(?1-?)[Fuc(?1-?)Gal(?1-?)GlcNAc(?1-?)]GalNAc
G02132BT	Neu5Ac(a2-3)Gal(b1-4)GlcNAc(b1-2)Man(a1-3)[Neu5Ac(a2-3)Gal(b1-4)GlcNAc(b1-2)[Neu5Ac(a2-3)Gal(b1-4)GlcNAc(b1-6)]Man(a1-6)]Man(b1-4)GlcNAc(b1-4)Glc?NAc(?1-
G02049IZ	Man(a1-4)IdoN6N(b1-3)Ribf(?1-
G02071VV	Man(a1-4)Man(a1-4)Man3Me(a1-4)Man3Me(a1-4)Man3Me(a1-4)Man3Me(a1-4)Man3Me(a1-4)Man3Me(?1-
G02072LK	Glc(a1-2)[Glc(a1-2)Galf(b1-6)]Galf(b1-6)Galf(b1-6)Gal(?1-
G02076GG	Neu5Gc(a2-3/6)Gal(b1-4)GlcNAc(b1-2)[Gal(a1-3)Gal(b1-4)GlcNAc(b1-4)]Man(a1-3)[GlcNAc(b1-4)][Gal(b1-4)[Fuc(a1-3)]GlcNAc(b1-2)[Neu5Ac(a2-3/6)Gal(b1-4)GlcNAc(b1-6)]Man(a1-6)]Man(b1-4)GlcNAc(b1-4)[Fuc(a1-6)]GlcNAc(?1-
G02079RR	Neu5Ac(?2-?)Gal(?1-?)GlcNAc(?1-?)Man(?1-?)[Gal(?1-?)[Fuc(?1-?)]GlcNAc(?1-?)Man(?1-?)]Man(?1-?)GlcNAc(?1-?)[Fuc(?1-?)]GlcNAc(?1-
G02111QR	Gal4Me(b1-3)[Gal3Me(b1-6)]GlcNAc(b1-4)GlcNAc(b1-2)Man(a1-3)[Man(a1-6)][Xyl(b1-2)]Man(b1-4)GlcNAc(b1-4)GlcNAc(?1-
G02117EX	Man3Me(a1-4)Man3Me(a1-4)Man3Me(a1-4)Man3Me(a1-4)Man3Me(a1-4)Man3Me(?1-
G02117MY	Kdn(a2-6)Gal(b1-4)GlcNAc(b1-2)Man(a1-3)[GlcNAc(b1-4)][Kdn(a2-6)Gal(b1-4)GlcNAc(b1-2)Man(a1-6)]Man(b1-4)GlcNAc(b1-4)[Fuc(a1-6)]GlcNAc(?1-
G02118GB	Araf(a1-2)[Glc(b1-6)]Glc(?1-
G02136GC	Neu5Gc(a2-8)Neu5Gc(a2-3/6)Gal(b1-4)GlcNAc(b1-2)Man(a1-3)[GlcNAc(b1-4)][Neu5Gc(a2-3/6)Gal(b1-4)GlcNAc(b1-2)Man(a1-6)]Man(b1-4)GlcNAc(b1-4)[Fuc(a1-6)]GlcNAc(?1-
G02049RJ	Gal(?1-?)[Neu5Ac(?2-?)]GalNAc(?1-?)[Neu5Gc(?2-?)Neu5Ac(?2-?)]Gal(?1-?)Glc(?1-
G02063GL	GlcNAc(b1-?)Man(a1-3)[GlcNAc(b1-2)Man(a1-6)]Man(b1-4)GlcNAc(b1-4)GlcNAc-ol
G02070ZG	Neu5Gc(?2-?)Gal(?1-3)GalNAc
G02083XU	Man(a1-3)[Fuc(a1-2)]Rha(?1-
G02089LB	Gal6S(b1-4)GlcNAc6S(?1-
G02104GS	?-Rha(a1-1b)?-Rha
G02123VE	Neu5Ac(a2-3)Gal(b1-?)Hex
G02127XA	Neu5Ac(?2-?)Gal(b1-3)[Gal(?1-?)GlcNAc(b1-6)]GalNAc(a1-
G02131XU	Fuc(a1-2)Gal(b1-3)[Fuc(a1-4)]GlcNAc(?1-3)Gal(b1-4)[Fuc(a1-3)]GlcNAc(b1-3)Gal(b1-4)[Fuc(a1-3)]GlcNAc(b1-3)Gal(b1-4)Glc(?1-
G02042JS	Glc(b1-4)GlcNAc(b1-4)GlcNAc(b1-4)GlcNAc(b1-4)[Fuc(a1-6)]Glc?NAc(?1-
G02081VW	Neu5Ac(a2-6)Gal(b1-4)GlcNAc(b1-2)Man(a1-3)[Neu5Ac(a2-6)Gal(b1-4)GalNAc(b1-2)Man(a1-6)]Man(b1-4)GlcNAc(b1-4)[Fuc(a1-6)]Glc?NAc(?1-
G02107NT	Gal(b1-4)GlcNAc(b1-3)Gal(b1-4)GlcNAc(b1-3)Gal(b1-4)GlcNAc(b1-2)Man(a1-3)[Gal(b1-4)GlcNAc(b1-3)Gal(b1-4)GlcNAc(b1-3)Gal(b1-4)GlcNAc(b1-2)Man(a1-6)]Man(b1-4)Glc?NAc(?1-
G02133IK	GlcNAc(b1-2)Man(a1-3)[Man(a1-6)]Man(b1-4)GlcNAc(b1-4)Glc?NAc(?1-
G02061CW	GlcA(?1-1b)Glc
G02102BY	Rha(a1-3)Rha(a1-2)Glc(?1-
G02109MM	Hex(?1-3)[Penp(?1-6)]Hex(?1-
G02114MH	Gal(b1-2)Hex(?1-
G02125NR	Gal2,3Me24,6NAc2(?1-
G02151GJ	GalNAc(a1-3)[Fuc(a1-2)]Gal(?1-?)GalNAc
G02157YA	Gal(?1-?)GalNAc(?1-?)GlcNAc6P(?1-?)Man(?1-?)Glc
G02200QD	Xyl(?1-?)Araf(?1-?)Glc
G02141TI	Gal(b1-4)GlcNAc6S(b1-3)Gal6S(b1-4)GlcNAc6S(b1-3)Gal(?1-
G02155YQ	Gal(a1-6)Man(b1-4)[Gal(a1-6)]Man(?1-
G02170ZK	Man(a1-3)[GlcNAc(b1-?)Man(a1-6)]Man(b1-4)GlcNAc(b1-4)[Fuc(a1-3)]GlcNAc(?1-
G02173JB	Man(a1-2)Man(a1-2)Man(a1-3)[Man(a1-2)Man(a1-?)[Man(a1-?)]Man(a1-6)]Man(b1-4)GlcNAc(?1-
G02146NT	Neu5Ac(a2-3)Gal(b1-4)GlcNAc(b1-3)[Gal(b1-4)Glc?NAc(b1-6)]Gal(b1-4)GlcNAc(b1-3)Gal(b1-4)GlcNAc(b1-3)Gal(b1-4)Glc(b1-
G02149TM	Gal(?1-2)[Abe(?1-3)]Man(?1-
G02162MZ	Neu5Ac(?2-?)GalNAc(?1-?)Gal(?1-?)Glc
G02166AX	Neu5Ac(a2-8)Neu5Ac(a2-3/6)Gal(b1-4)[Fuc(a1-3)]GlcNAc(b1-2)[Neu5Gc(a2-3/6)Gal(b1-4)GlcNAc(b1-4)]Man(a1-3)[Neu5Ac(a2-3/6)Gal(b1-4)GlcNAc(b1-2)[Neu5Ac(a2-3/6)Gal(b1-4)[Fuc(a1-3)]GlcNAc(b1-6)]Man(a1-6)]Man(b1-4)GlcNAc(b1-4)GlcNAc(?1-
G02181MZ	GlcNAc(b1-2)Man(a1-3)[Gal(b1-4)[Fuc(a1-6)]GlcNAc(b1-2)Man(a1-6)][Xyl(b1-2)]Man(b1-4)GlcNAc(b1-4)[Fuc(a1-3)]Glc?NAc(?1-
G02196BT	Neu5Ac(a2-3)Gal(b1-4)ManNAc(b1-2)Man(a1-3)[Gal(a1-3)Gal(b1-4)GlcNAc(b1-2)Man(a1-6)]Man(b1-4)GlcNAc(b1-4)[Fuc(a1-6)]GlcNAc(?1-
G02162HB	?-Glc?(a1-3)?-Glc?(a1-3)Man(a1-2)Man(a1-2)[Man(a1-3)Man(a1-2)Man(a1-6)]Man(a1-3)[Man(a1-6)]Man(b1-4)GlcNAc(b1-4)GlcNAc(b1-
G02194BG	Xyl(b1-4)Glc(b1-4)Xyl(?1-
G02194LE	Gal(b1-4)GlcNAc(b1-3)Gal(b1-4)GlcNAc(b1-3)Gal(b1-4)GlcNAc(b1-3)Gal(b1-4)GlcNAc(b1-3)Gal(b1-4)GlcNAc(b1-2)Man(a1-3)[Gal(b1-4)GlcNAc(b1-3)Gal(b1-4)GlcNAc(b1-3)Gal(b1-4)GlcNAc(b1-3)Gal(b1-4)GlcNAc(b1-3)Gal(b1-4)GlcNAc(b1-2)[Gal(b1-4)GlcNAc(b1-3)Gal(b1-4)GlcNAc(b1-3)Gal(b1-4)GlcNAc(b1-3)Gal(b1-4)GlcNAc(b1-3)Gal(b1-4)GlcNAc(b1-6)]Man(a1-6)]Man(b1-4)GlcNAc(b1-4)[Fuc(a1-6)]GlcNAc(?1-
G02198VW	Neu5Ac(a2-6)Gal(b1-4)GlcNAc(b1-?)[Gal(b1-4)GlcNAc(b1-?)]Man(a1-?)[Neu5Ac(a2-6)Gal(b1-4)GlcNAc(b1-?)Man(a1-?)]Man(b1-4)GlcNAc(b1-4)GlcNAc-ol
G02192QS	Penp2NAc(?1-
G02263RJ	Glc(a1-2)Glc(a1-3)Glc(a1-3)Man(a1-2)Man(a1-2)Man(a1-3)[Man(a1-2)Man(a1-3)[Man(a1-2)Man(a1-6)]Man(a1-6)]Man(b1-3/4)Glc?NAc(?1-
G02273FN	Araf(?1-?)Glc
G02282YO	Gal(b1-4)GlcNAc(b1-2)Man(a1-3)[GalNAc(a1-3)[Fuc(a1-2)]Gal(b1-4)GlcNAc(b1-?)[Gal(b1-4)GlcNAc(b1-?)]Man(a1-6)]Man(b1-4)GlcNAc(b1-4)[Fuc(a1-6)]GlcNAc
G02305XD	Fuc(?1-?)Gal(?1-?)GlcNAc(?1-?)[GlcNAc(?1-?)]GalNAc
G02210UZ	IdoA2S(a1-4)GlcN2,6S2(a1-4)IdoA2S(a1-4)GlcN2,6S2(a1-4)IdoA2S(?1-
G02231KH	Neu5Ac(a2-3)Gal(b1-4)GlcNAc(b1-?)[Neu5Ac(a2-6)Gal(b1-4)GlcNAc(b1-2)]Man(a1-3)[Neu5Ac(a2-3)Gal(b1-4)GlcNAc(b1-2)Man(a1-6)]Man(b1-4)GlcNAc(b1-4)GlcNAc-ol
G02239FM	GalNAc(?1-4)GlcNAc(b1-3)GalNAc(?1-
G02251YG	Gal(b1-4)GlcNAc(b1-2)Man(a1-3)[Neu5Ac(a2-?)Gal(b1-4)GlcNAc(b1-2)[Gal(b1-4)GlcNAc(b1-6)]Man(a1-6)]Man(b1-4)GlcNAc(b1-4)GlcNAc(?1-
G02254OB	Gal4Me(b1-3)[Gal3Me(b1-6)]GlcNAc(b1-4)GlcNAc(b1-2)Man(a1-3)[Gal3Me(b1-6)Gal3Me(b1-3)[Gal3Me(b1-6)]GlcNAc(b1-4)GlcNAc(b1-2)Man(a1-6)][Xyl(b1-2)]Man(b1-4)GlcNAc(b1-4)[Fuc(a1-6)]GlcNAc(?1-
G02278NM	Neu5Gc(a2-3/6)Gal(b1-4)[Fuc(a1-3)]GlcNAc(b1-2)[Gal(b1-4)GlcNAc(b1-4)]Man(a1-3)[Neu5Gc(a2-8)Neu5Gc(a2-3/6)Gal(b1-4)GlcNAc(b1-3)Gal(b1-4)GlcNAc(b1-2)[Neu5Gc(a2-3/6)Gal(b1-4)GlcNAc(b1-6)]Man(a1-6)]Man(b1-4)GlcNAc(b1-4)GlcNAc(?1-
G02279YJ	Glc4Ac(b1-4)Glc(b1-4)Glc(?1-
G02293LT	Kdo(a2-4)Kdo(a2-6)GlcN4P(b1-6)GlcN(?1-
G02262EX	Glc4-2,6-1(R)Py(?1-?)Rha
G02274DJ	Gal(?1-?)GlcNAc(?1-?)Man(a1-3)[GalNAc(?1-?)GlcNAc(?1-?)Man(a1-6)]Man(b1-4)GlcNAc(b1-4)[Fuc(a1-6)]GlcNAc(b1-
G02313XM	GlcA(b1-4)[Glc(b1-6)]Gal(a1-6)Glc(b1-3)Gal(?1-
G02225GM	GlcA(b1-2)Rha?(?1-
G02259SP	GlcN(b1-4)GlcNAc(b1-4)GlcNAc(b1-4)[Fuc2Me(a1-6)]Glc?NAc(?1-
G02271ZH	Hex?(?1-?)Hex?NAc(?1-?)Hex?(?1-?)[Hex?(?1-?)Hex?NAc(?1-?)Hex?(?1-?)]Hex?(?1-?)Hex?NAc(?1-?)[Fuc(?1-?)]Hex?NAc(?1-
G02298XD	D-Rha(b1-3)Rha(a1-2)Ara?(?1-
G02228JC	Gal?S(?1-?)Glc?NAc?S(?1-
G02289OS	Man(a1-2)Man(a1-3)[Man(a1-3)[Gal(?1-?)Man(a1-2)Man(a1-6)]Man(a1-6)]Man(b1-4)GlcNAc(b1-4)GlcNAc
G02242ZH	Glc6Cl(?1-
G02335QF	Neu5Gc(a2-3)Gal(b1-4)GlcNAc(b1-2)Man(a1-?)[Gal(b1-4)GlcNAc(b1-2)Man(a1-?)]Man(b1-4)GlcNAc(b1-4)[Fuc(a1-6)]GlcNAc
G02340WM	L-Gal6S(?1-?)Gal6Me(?1-?)3,6-Anhydro-L-Gal(?1-?)Gal
G02365CD	?-Galf(?1-3)?-Gal
G02395OT	GalA(?1-P-?)Kdo(?2-?)GlcN4P(?1-?)GlcN
G02398WM	Glc(a1-4)2,3-Anhydro-All(a1-4)Glc?(?1-
G02350ZD	?-Galf(b1-6)?-Gal
G02358GX	Gal(?1-?)[Fuc(?1-?)]GlcNAc(?1-?)Man(?1-?)[GlcNAc(?1-?)Man(?1-?)][GlcNAc(?1-?)]Man(?1-?)GlcNAc(?1-?)[Fuc(?1-?)]GlcNAc(?1-
G02378XD	Glc(b1-4)Dig(b1-4)Dig(b1-4)Dig(?1-
G02322YF	Gal(?1-?)GlcNAc(?1-?)Gal(?1-?)[Gal6S(?1-?)GlcNAc(?1-?)]GalNAc
G02324LI	Neu5Gc(a2-?)Gal(b1-4)GlcNAc(b1-2)Man(a1-3)[Neu5Gc(a2-?)Gal(b1-4)GlcNAc(b1-2)Man(a1-6)]Man(b1-4)GlcNAc(b1-4)[Fuc(a1-6)]GlcNAc
G02335DL	Neu5Ac(a2-?)Gal(b1-4)GlcNAc(b1-2)[Neu5Ac(a2-?)Gal(b1-4)GlcNAc(b1-4)]Man(a1-3)[Gal(b1-4)GlcNAc(b1-2)Man(a1-6)]Man(b1-4)GlcNAc(b1-4)[Fuc(a1-6)]GlcNAc(b1-
G02340QD	Neu5Ac(?2-?)Gal(?1-?)GlcNAc(?1-?)Man(?1-?)[Man(?1-?)]Man(?1-?)GlcNAc(?1-?)[Fuc(?1-?)]GlcNAc(?1-
G02347AX	GlcA6Me(b1-2)Gal(?1-
G02368NA	Neu5Ac(a2-6)Gal(b1-4)GlcNAc(?1-?)[Gal(b1-4)GlcNAc(?1-?)]Man(a1-3)[GlcNAc(b1-4)][Gal(b1-4)GlcNAc(?1-?)[Gal(b1-4)GlcNAc(?1-?)]Man(a1-6)]Man(b1-4)GlcNAc(b1-4)GlcNAc(b1-
G02390DD	?-Man(a1-2)[?-Man(a1-6)]?-Man(?1-
G02393PV	Gal(a1-2)[Gal(b1-6)]Glc(b1-4)Glc(?1-
G02402NL	GlcNAc(b1-3)[Gal(?1-?)[Fuc(?1-?)]GlcNAc(b1-6)]Gal(b1-3)GalNAc-ol
G02326BZ	Kdo(a2-4)[Glc(b1-3)[GlcNAc(a1-2)Glc(b1-4)][Gal(a1-4)Gal(b1-4)Glc(a1-2)Glc(b1-6)]Glc(a1-5)]Kdo?(?2-
G02341WH	Glc(b1-2)[Rha(a1-4)][Glc(b1-6)]Glc?(?1-
G02344TD	Rha(a1-3)Glc(b1-3)Ara?(?1-
G02342EH	Gal(b1-4)GlcNAc(a1-2)[Gal(b1-4)[Fuc(a1-3)]GlcNAc(b1-4)]Man(a1-3)[Gal(b1-4)GlcNAc(b1-2)[Glc(a1-4)GulNAc(b1-6)]Man(a1-6)]Man(b1-4)GlcNAc(b1-4)GlcNAc(?1-
G02405SJ	Rha(?1-?)Gal6F
G02423ES	Gal(?1-?)[Gal(?1-?)]Gal3,4P2
G02432GM	GlcNAc4NAc(a1-3)Glc?NAc4NAc(?1-
G02473QC	Man(a1-P-6)Man(a1-2)[Man(a1-6)]Man(a1-3)[Man(a1-3)[Man(a1-P-6)Man(a1-6)]Man(a1-6)]Man(b1-4)Glc?NAc(?1-
G02480BB	Glc(b1-3)Glc(b1-4)Glc(b1-4)Glc(b1-4)Glc?(?1-
G02461ZR	GalNAc(b1-4)[Glc(a1-2)Man6P(a1-2)Man?P(a1-6)]Man2P(a1-4)GlcN(?1-
G02466DA	Gal(b1-4)[Fuc(a1-3)]GlcNAc(b1-2)[Neu5Gc(a2-3/6)Gal(b1-4)GlcNAc(b1-4)]Man(a1-3)[Neu5Ac(a2-3/6)Gal(b1-4)GlcNAc(b1-2)Man(a1-6)]Man(b1-4)GlcNAc(b1-4)[Fuc(a1-6)]GlcNAc(?1-
G02482JV	Gal(a1-3)Gal(b1-4)GlcNAc(b1-2)[Gal(b1-4)GlcNAc(b1-4)]Man(a1-3)[GlcNAc(b1-4)][Neu5Ac(a2-3/6)Gal(b1-4)GlcNAc(b1-2)[Neu5Ac(a2-3/6)Gal(b1-4)GlcNAc(b1-6)]Man(a1-6)]Man(b1-4)GlcNAc(b1-4)GlcNAc(?1-
G02488MZ	Gal(a1-3)Gal(b1-4)GlcNAc(b1-2)[Neu5Ac(a2-3/6)Gal(b1-4)GlcNAc(b1-4)]Man(a1-3)[GlcNAc(b1-4)][Neu5Ac(a2-8)Neu5Ac(a2-3/6)Gal(b1-4)GlcNAc(b1-3)Gal(b1-4)GlcNAc(b1-2)[Neu5Ac(a2-3/6)Gal(b1-4)GlcNAc(b1-6)]Man(a1-6)]Man(b1-4)GlcNAc(b1-4)GlcNAc(?1-
G02507UG	Fuc(a1-2)Gal(b1-3)[Fuc(a1-3)GlcNAc6S(b1-6)]GalNAc(?1-
G02412VT	Gal(?1-?)Gal(?1-?)GlcNAc(?1-?)[Gal(?1-?)[Fuc(?1-?)]GlcNAc(?1-?)]Man(?1-?)[Gal(?1-?)[Fuc(?1-?)]GlcNAc(?1-?)[Gal(?1-?)[Fuc(?1-?)]GlcNAc(?1-?)]Man(?1-?)][GlcNAc(?1-?)]Man(?1-?)GlcNAc(?1-?)[Fuc(?1-?)]GlcNAc(?1-
G02434ZT	GlcA(?1-3)GlcA(?1-4)HexA(?1-
G02436CO	Gal(?1-?)Gal(?1-?)GlcNAc(?1-?)Gal(?1-?)GlcNAc(?1-?)[Gal(?1-?)GlcNAc(?1-?)Gal(?1-?)GlcNAc(?1-?)]Man(?1-?)[Gal(?1-?)GlcNAc(?1-?)Man(?1-?)]Man(?1-?)GlcNAc(?1-?)[Fuc(?1-?)]GlcNAc(?1-
G02443MV	HexNAc(?1-?)Gal(?1-?)[HexNAc(?1-?)]GalNAc(a1-3)[Neu5Ac(a2-6)]GalNAc-ol
G02448ZH	?-Gal(b1-4)?-Rha(a1-4)?-GalA(a1-2)[?-Gal(b1-4)]?-Rha(a1-4)?-GalA(a1-2)?-Rha(a1-4)?-GalA
G02456AL	Gal(b1-4)GlcNAc(b1-2)Man(a1-3)[Neu5Ac(a2-?)Gal(b1-4)GlcNAc(b1-2)Man(a1-6)]Man(b1-4)GlcNAc(b1-4)[Fuc(a1-6)]GlcNAc
G02461KI	?-Ara?(?1-4)?-Rha-ol
G02464UH	Gal(b1-3)[Neu5Ac(?2-?)HexNAc(?1-?)Gal(?1-?)[Neu5Ac(?2-?)HexNAc(?1-?)]Gal(?1-?)GlcNAc(b1-6)]GalNAc-ol
G02459HS	Glc(a1-2)Glc(b1-2)[GalNAc(a1-2)[Glc(a1-3)][GalA2NAc6N(a1-4)GalA2NAc6N(a1-4)GalA2NAc6N(a1-3)Bac2,4Ac2(a1-4)GalA2NAc6N(a1-4)GalA2NAc6N(a1-4)GalA2NAc6N(a1-3)Bac2,4Ac2(b1-4)]Man(b1-4)]Man(a1-5)Kdn?(?2-
G02470AU	Neu5Ac(a2-3)Gal(b1-4)GlcNAc(b1-2)[Neu5Ac(a2-3)Gal(b1-4)GlcNAc(b1-4)]Man(a1-3)[Gal(b1-4)GlcNAc(b1-2)Man(a1-6)]Man(b1-4)GlcNAc(b1-4)Glc?NAc(?1-
G02485MC	Fuc(a1-2)Gal(b1-4)[Fuc(a1-3)]Glc?NAc(?1-
G02440PA	GlcA(b1-4)Fuc(?1-
G02453GT	Fru(?2-1)Fru(b2-
G02469EJ	Fuc(a1-3)Gal(b1-4)GlcNAc(b1-2)Man(a1-?)[GalNAc(b1-4)GlcNAc(b1-2)Man(a1-?)]Man(b1-4)GlcNAc(b1-4)[Fuc(a1-6)]GlcNAc(b1-
G02486GH	Glc6Me(a1-4)All(a1-4)Glc6Me(a1-4)Glc(a1-4)Glc6Me(a1-4)Glc(a1-4)Glc6Me(a1-4)Glc(?1-
G02501IX	Araf(a1-3)[Araf(a1-3)[Gal(b1-6)]Gal(b1-6)Gal(b1-6)]Gal(?1-
G02503ZT	Glc(?1-2)Glc(a1-
G02511AB	Gal(b1-4)ManNAc(b1-2)[Gal(b1-4)GlcNAc(b1-4)]Man(a1-3)[Neu5Ac(a2-3)Gal(b1-4)GlcNAc(b1-2)[Neu5Ac(a2-3)Gal(b1-4)ManNAc(b1-3)Gal(b1-4)GlcNAc(b1-6)]Man(a1-6)]Man(b1-4)ManNAc(b1-4)[Fuc(a1-6)]GlcNAc(?1-
G02416RY	Hex3,4,6Cl3(?1-
G02521DK	Glc(a1-4)Glc(b1-6)Gal(a1-6)Glc?(?1-
G02521EG	Gal(b1-4)GlcNAc(b1-2)[Gal(b1-4)[Fuc(a1-3)]GlcNAc(b1-4)]Man(a1-?)[Gal(b1-4)GlcNAc(b1-2)Man(a1-?)]Man(b1-4)GlcNAc(b1-4)[Fuc(a1-6)]GlcNAc
G02535CQ	GalNAc(a1-3)[Fuc(a1-2)]Gal(b1-4)[Fuc(a1-3)]GlcNAc(b1-2)Man(a1-?)[Neu5Ac(a2-3)Gal(b1-4)GlcNAc(b1-2)Man(a1-?)]Man(b1-4)GlcNAc(b1-4)[Fuc(a1-6)]GlcNAc
G02560PC	Glc(?1-?)Glc(?1-?)[GlcA6Me(?1-?)]Man
G02563ZC	GlcNAc(b1-?)[Fuc(a1-2)Gal(b1-4)GlcNAc(b1-6)]GalNAc
G02581WK	Rib(?1-?)Rha(?1-?)Gal
G02528QZ	Rha(a1-3)[Rha(a1-4)]Rha(a1-4)Rha(a1-2)D-Fuc(?1-
G02586VU	Man(a1-2)Man(a1-2)Man(a1-3)[Man(a1-2)Man(a1-3)[Man(a1-2)Man(a1-6)]Man(a1-6)]Man(b1-4)GlcNAc(b1-?)Fru
G02517OI	Neu5Gc(a2-3/6)Gal(b1-4)[Fuc(a1-3)]GlcNAc(b1-2)[Gal(b1-4)[Fuc(a1-3)]GlcNAc(b1-4)]Man(a1-3)[Gal(b1-4)[Fuc(a1-3)]GlcNAc(b1-2)[Gal(b1-4)[Fuc(a1-3)]GlcNAc(b1-6)]Man(a1-6)]Man(b1-4)GlcNAc(b1-4)[Fuc(a1-6)]GlcNAc(?1-
G02530VE	Fuc(a1-2)Gal(b1-3)[Fuc(a1-2)Gal?S(?1-?)GlcNAc(b1-6)]GalNAc-ol
G02534VI	Gal(?1-?)GalNAc(a1-3)[Neu5Gc(a2-6)]GalNAc-ol
G02538DX	GalNAc(?1-?)[Neu5Ac1NMe(?2-?)]Gal(?1-?)Glc
G02550PY	Neu5Gc(?2-?)Gal(?1-?)GlcNAc6S(?1-?)Gal(?1-?)GlcNAc6S(?1-?)Gal(?1-?)GlcNAc(?1-?)Gal(?1-?)GlcNAc(?1-?)Gal(?1-?)GalNAc
G02559YM	Gal(?1-?)[Fuc(?1-?)]GlcNAc(?1-?)Man(?1-?)[GlcNAc(?1-?)][Man(?1-?)]Man(?1-?)GlcNAc(?1-?)[Fuc(?1-?)]GlcNAc(?1-
G02574PF	?-Gal?(?1-3)[?-Glc?(?1-4)]GlcA(b1-
G02576IX	Neu5Ac(a2-?)Hex(?1-?)HexNAc(?1-?)Hex(?1-?)[Hex(?1-?)HexNAc(?1-?)Hex(?1-?)]Hex(?1-?)HexNAc(?1-?)[Fuc(?1-?)]HexNAc
G02591CC	GlcNAc(?1-?)Man(a1-3)[Man(a1-6)Man(a1-6)]Man(b1-4)GlcNAc(b1-4)GlcNAc(b1-
G02591IQ	Glc(?1-?)Glc(?1-?)Gal(?1-?)GlcNAc(?1-?)GlcNAc4P
G02519WN	Gal(b1-3)[Neu5Ac(a2-6)]GlcNAc(b1-3)[Gal(b1-4)[Fuc(a1-3)]GlcNAc(b1-6)]Gal(b1-4)Glc?(?1-
G02533PP	Gal(b1-3)[Fuc(a1-4)]GlcNAc(b1-3)Gal(b1-4)Glc?NAc(?1-
G02536XI	Gal(b1-4)GlcNAc(b1-3)[Gal(b1-3)GlcNAc(b1-3)Gal(b1-4)[Fuc(a1-3)]GlcNAc(b1-6)]Gal(b1-4)Glc?(?1-
G02540XW	Man(a1-2)Man(a1-3)[Man(a1-6)]Man(a1-6)Man(b1-4)Glc?NAc(?1-
G02584JT	Man(b1-4)Glc(b1-4)Glc?(?1-
G02515LL	Tal(b1-3)[Fuc(a1-4)]ManNAc(b1-3)[Gal(b1-4)GlcNAc(b1-6)]Gal(b1-4)GlcNAc(b1-3)Gal(b1-4)Glc(?1-
G02557QE	GalNAc(b1-4)[Fuc(a1-3)]ManNAc(b1-2)Man(a1-3)[GlcNAc(b1-2)Man(a1-6)]Man(b1-4)GlcNAc(b1-4)[Fuc(a1-6)]GlcNAc(?1-
G02583LQ	Gal(b1-4)ManNAc(b1-2)[Gal(a1-3)Gal(b1-4)GlcNAc(b1-4)]Man(a1-3)[Tal(a1-3)Gal(b1-4)GlcNAc(b1-2)[Gal(a1-3)Gal(b1-4)GlcNAc(b1-6)]Man(a1-6)]Man(b1-4)GlcNAc(b1-4)[Fuc(a1-6)]GlcNAc(?1-
G02528UV	L-Glc6Me(?1-
G02603PC	Neu5Ac(a2-?)Gal(b1-4)GlcNAc(b1-3)Gal(b1-4)GlcNAc(b1-?)[Neu5Ac(a2-?)Gal(b1-4)GlcNAc(b1-?)]Man(a1-?)[Neu5Ac(a2-?)Gal(b1-4)GlcNAc(b1-2)Man(a1-?)]Man(b1-4)GlcNAc
G02637UJ	Fuc(?1-?)Gal(?1-?)[Fuc(?1-?)]GlcNAc(?1-?)[GlcNAc(?1-?)]GalNAc
G02681OT	Gal(b1-6)[Fuc(a1-3)]Gal(b1-6)Gal?(?1-
G02684RK	Gal(?1-?)Gal(?1-?)Man(?1-?)[Man6PEtn(?1-?)Man(?1-?)]Man(?1-?)GlcN
G02686AH	Man(a1-3)Man?6Ac(a1-3)GlcNAc
G02598OR	Neu5Gc(a2-3/6)Gal(b1-4)[Fuc(a1-3)]GlcNAc(b1-2)[GlcNAc(b1-4)]Man(a1-3)[Gal(b1-4)GlcNAc(b1-2)[Neu5Ac(a2-3/6)Gal(b1-4)[Fuc(a1-3)]GlcNAc(b1-6)]Man(a1-6)]Man(b1-4)GlcNAc(b1-4)GlcNAc(?1-
G02620YX	Neu5Ac(a2-3/6)Gal(b1-4)GlcNAc(b1-2)[GlcNAc(b1-4)]Man(a1-3)[GlcNAc(b1-4)][Neu5Ac(a2-3/6)Gal(b1-4)GlcNAc(b1-2)[Neu5Ac(a2-8)Neu5Ac(a2-3/6)Gal(b1-4)GlcNAc(b1-6)]Man(a1-6)]Man(b1-4)GlcNAc(b1-4)[Fuc(a1-6)]GlcNAc(?1-
G02630BJ	Gal(a1-3)Gal(b1-4)GlcNAc(b1-2)[Neu5Ac(a2-3/6)Gal(b1-4)GlcNAc(b1-4)]Man(a1-3)[GlcNAc(b1-4)][Neu5Ac(a2-8)Neu5Ac(a2-3/6)Gal(b1-4)GlcNAc(b1-3)Gal(b1-4)GlcNAc(b1-2)[Neu5Ac(a2-3/6)Gal(b1-4)GlcNAc(b1-6)]Man(a1-6)]Man(b1-4)GlcNAc(b1-4)[Fuc(a1-6)]GlcNAc(?1-
G02654ED	Gal(?1-?)GlcNAc(?1-?)Man(?1-?)[GlcNAc(?1-?)Man(?1-?)]Man(?1-?)GlcNAc(?1-?)GlcNAc(?1-
G02673ZB	Rha(?1-?)[GlcNAc(b1-?)]Man(a1-?)[Rha(?1-?)Man(a1-?)][Xyl(?1-?)]Man(b1-4)GlcNAc(b1-4)[Fuc(?1-?)]GlcNAc(?1-
G02675OT	Gal(b1-4)[Fuc(a1-3)]GlcNAc(b1-3)Gal(b1-4)[Fuc(a1-3)]GlcNAc(b1-2)[Gal(a1-3)Gal(b1-4)GlcNAc(b1-4)]Man(a1-3)[Gal(a1-3)Gal(b1-4)GlcNAc(b1-2)[Neu5Ac(a2-3/6)Gal(b1-4)[Fuc(a1-3)]GlcNAc(b1-6)]Man(a1-6)]Man(b1-4)GlcNAc(b1-4)[Fuc(a1-6)]GlcNAc(?1-
G02613LD	Gal?S(b1-?)GlcNAc(b1-3)Gal(b1-?)GlcNAc(b1-3)Gal(b1-3)GalNAc(a1-
G02624KW	Fuc(a1-2)Gal(?1-?)GlcNAc(b1-3)[Gal?S(?1-?)GlcNAc(b1-6)]GalNAc-ol
G02625NF	Gal(?1-3)[HexNAc(?1-6)]GalNAc(a1-3)[Neu5Ac(a2-6)]GalNAc-ol
G02660HR	GlcNAc(b1-?)Man(a1-3)[Man(a1-6)]Man(b1-4)GlcNAc(b1-4)[Fuc(a1-3)]GlcNAc
G02681BL	HexNAc(?1-?)Gal(?1-3)[HexNAc(?1-6)]GalNAc(a1-3)[Neu5Ac(a2-6)]GalNAc-ol
G02695SR	Gal2,3,4,6Ac4(?1-?)GlcNAc3,6Ac2(?1-?)Gal2,4,6Ac3(?1-?)Glc2,3,6Ac3
G02615LB	Xyl(b1-2)Araf(a1-3)Xyl(b1-4)Xyl(b1-4)Xyl?(?1-
G02623VM	Man(a1-3)Man(a1-2)Man(a1-2)[Man(a1-3)Man(a1-3)Man(a1-2)Man(a1-6)]Man(a1-3)[Man(a1-3)[Man(a1-3)Man(a1-2)Man(a1-6)]Man(a1-6)]Man(b1-4)Glc?NAc(?1-
G02666BH	Neu5Ac(a2-8)Neu5Ac(a2-8)Neu5Ac(a2-8)Neu?5Ac(?2-
G02684XX	GlcNAc(b1-2)[Gal(b1-4)GlcNAc(b1-4)]Man(a1-3)[GlcNAc(b1-4)][GlcNAc(b1-2)[GlcNAc(b1-4)][GlcNAc(b1-6)]Man(a1-6)]Man(b1-4)GlcNAc(b1-4)Glc?NAc(?1-
G02595UE	GlcNAc(?1-3)[Gal(?1-4)GlcNAc6S(?1-6)]GalNAc(b1-
G02648XR	GlcNAc(b1-3)Gal(b1-4)ManNAc(b1-2)[GlcNAc(b1-4)]Man(a1-3)[GalNAc(b1-4)GlcNAc(b1-2)[GlcNAc(b1-6)]Man(a1-6)]Man(b1-4)GlcNAc(b1-4)[Fuc(a1-6)]GlcNAc(?1-
G02718SD	Galf(?1-?)Man(?1-?)[Galf(?1-?)]Man(?1-?)Man(?1-?)Man(?1-?)GlcN6PEtn
G02762FB	Neu5Ac(a2-?)Gal(b1-4)GlcNAc(b1-2)Man(a1-3)[Neu5Ac(a2-?)Gal(b1-4)GlcNAc(b1-2)[Neu5Ac(a2-?)Gal(b1-4)GlcNAc(b1-6)]Man(a1-6)]Man(b1-4)GlcNAc(b1-4)GlcNAc
G02705TX	Neu5Gc(a2-3/6)Gal(b1-4)GlcNAc(b1-2)Man(a1-3)[GlcNAc(b1-4)][Gal(b1-4)GlcNAc(b1-2)Man(a1-6)]Man(b1-4)GlcNAc(b1-4)[Fuc(a1-6)]GlcNAc(?1-
G02706EA	Glc(b1-2)[Xyl(b1-3)]Glc(?1-
G02706NJ	Neu5Gc(a2-3/6)Gal(b1-4)[Fuc(a1-3)]GlcNAc(b1-3)Gal(b1-4)GlcNAc(b1-2)[Gal(a1-3)Gal(b1-4)GlcNAc(b1-4)]Man(a1-3)[Gal(a1-3)Gal(b1-4)GlcNAc(b1-2)[Gal(a1-3)Gal(b1-4)GlcNAc(b1-6)]Man(a1-6)]Man(b1-4)GlcNAc(b1-4)GlcNAc(?1-
G02719PT	Man?(a1-6)Man?(a1-3)[Xyl?(b1-2)]Man(a1-
G02725GF	Gal(b1-3)Gal(b1-4)GlcNAc(b1-3/6)[Gal(b1-4)GlcNAc(b1-3/6)]GalNAc(?1-
G02776DT	Man(a1-2)[Man(a1-P-6)]Man(a1-2)[Man(a1-2)Man(a1-6)]Man(a1-3)[Man(a1-3)[Man(a1-2)[Man(a1-P-6)]Man(a1-6)]Man(a1-6)]Man(b1-4)GlcNAc(?1-
G02734XX	Glc(b1-4)[Gal(b1-2)Gal(a1-6)]Man(b1-4)Glc(b1-4)Man(b1-4)Man(?1-
G02746WV	HexN(?1-4)HexNAc(?1-4)HexNAc(?1-4)HexNAc(?1-4)HexNAc6S
G02742ZM	Man(b1-4)[Gal(a1-6)]Man(b1-4)[Gal(a1-6)]Man(b1-4)Man(b1-4)Man(b1-4)Man?(?1-
G02724HB	Xyl(a1-3)Fruf(?2-
G02841PN	Neu5Ac(?2-?)Gal(?1-?)[Neu5Ac(?2-?)Neu5Ac(?2-?)]GalNAc
G02851BY	GlcNAc(?1-?)GlcA4CMe6N
G02864GJ	Gal(?1-?)Gal(?1-?)GlcNAc(?1-?)[Gal(?1-?)GlcNAc(?1-?)]GalNAc
G02776VZ	Glc(b1-6)Glc(b1-4)D-Fuc3Me(?1-
G02800OU	Ribf-uronic(a1-5)Ribf(a1-5)Ribf(?1-
G02805SA	Glc?NAc(b1-3)Gal?NAc(b1-4)Glc(b1-
G02848KJ	GlcN(b1-4)GlcN(b1-4)GlcN(b1-4)GlcN(b1-4)GlcN(b1-4)GlcN(b1-4)GlcN(b1-4)GlcN(b1-4)GlcN(?1-
G02789DA	GalA6N(a1-P-3)[Glc(b1-4)]Man(a1-5)Kdo?(?2-
G02797TI	Gal(a1-6)Glc(a1-3)Gal?(a1-
G02830SF	Neu5Ac(a2-6)Gal(b1-?)GlcNAc(b1-?)Man(a1-?)[GlcNAc(b1-?)Man(a1-?)]Man(b1-4)GlcNAc(b1-4)GlcNAc
G02854OV	Rha(a1-2)[Ara?(a1-2)[Xyl(b1-3)]Glc(b1-6)]Gal(?1-
G02782UU	Gal(b1-3)GlcNAc(b1-3)Gal(b1-4)Glc?(?1-
G02784GH	Hex?(?1-?)Pen(?1-?)[Hex?(?1-?)]Pen(?1-
G02797YE	Neu5Gc(a2-6)Gal(b1-4)GlcNAc(b1-2)Man(a1-3)[Gal(b1-4)GlcNAc(b1-2)Man(a1-6)]Man(b1-4)GlcNAc(b1-4)[Fuc(a1-6)]Glc?NAc(?1-
G02814ND	Gal(b1-3)Gal?(?1-
G02827WQ	Neu5Ac(a2-3)Gal(b1-4)GlcNAc(b1-2)Man(a1-3)[Gal(b1-4)GlcNAc(b1-2)Man(a1-6)]Man(b1-4)Glc?NAc(?1-
G02848WB	Neu5Ac(a2-6)Gal(b1-4)ManNAc(b1-2)Man(a1-3)[GlcNAc(b1-4)][Gal(a1-3)Gal(b1-4)GlcNAc(b1-2)Man(a1-6)]Man(b1-4)GlcNAc(b1-4)GlcNAc(?1-
G02862XX	Glc(a1-6)Glc(a1-4)[Glc(a1-6)]Glc(a1-4)Glc(a1-4)Glc?(?1-
G02839BL	GalNAc(b1-4)GlcA(?1-
G02837PB	Neu5Ac8Me9Ac(?2-
G02859WT	L-Gal2,3,4Ac36Cl(?1-
G02911BF	Neu5Ac(?2-?)Gal(?1-?)GlcNAc(?1-?)Man(?1-?)[Man(?1-?)]Man(?1-?)GlcNAc(?1-?)QuiNAc
G02923YR	Neu5Ac(?2-?)Gal6S(?1-?)[Fuc(?1-?)]GlcNAc(?1-?)Gal(?1-?)Glc
G02926QJ	Ara(?1-?)D-Api
G02867VB	GlcN(b1-4)GlcN(b1-4)GlcNAc(b1-4)GlcN(b1-4)GlcNAc(b1-4)GlcNAc(?1-
G02882VL	Gal(a1-3)Gal(b1-4)GlcNAc(b1-2)[Gal(b1-4)GlcNAc(b1-4)]Man(a1-3)[Neu5Ac(a2-8)Neu5Ac(a2-3/6)Gal(b1-4)GlcNAc(b1-3)Gal(b1-4)GlcNAc(b1-2)[Neu5Ac(a2-3/6)Gal(b1-4)GlcNAc(b1-6)]Man(a1-6)]Man(b1-4)GlcNAc(b1-4)[Fuc(a1-6)]GlcNAc(?1-
G02904KY	GlcN2,3,6S3(a1-4)IdoA2S(?1-
G02920FB	Glc(a1-2)[GlcA(b1-3)]Rha(b1-4)GlcNAc(b1-3)Rha(?1-
G02931TC	Man(a1-3)Man(a1-2)Man(a1-2)[Man(a1-2)Man(a1-6)]Man(a1-3)[Man(a1-3)[Man(a1-3)Man(a1-2)[Man(a1-3)Man(a1-P-6)]Man(a1-6)]Man(a1-6)]Man(b1-4)GlcNAc(?1-
G02871WJ	Gal(b1-4)[Fuc(a1-3)]GlcNAc(b1-3)Gal(b1-4)[Fuc(a1-3)]GlcNAc(b1-2)[Gal(a1-3)Gal(b1-4)GlcNAc(b1-4)]Man(a1-3)[Gal(a1-3)Gal(b1-4)GlcNAc(b1-2)[Fuc(a1-2)Gal(b1-4)[Fuc(a1-3)]GlcNAc(b1-6)]Man(a1-6)]Man(b1-4)GlcNAc(b1-4)GlcNAc(?1-
G02885MK	Man6P(a1-6)Man(a1-6)Man(a1-6)Man(a1-6)Man(?1-
G02896JB	Hex(?1-4)Hex2F
G02907GS	Neu5Ac(a2-6)Gal(b1-4)GlcNAc6S(b1-3)Gal6S(b1-4)GlcNAc6S(b1-3)Gal(?1-
G02927JS	Neu5Gc(?2-?)Gal(b1-4)GlcNAc(b1-2)Man(a1-3)[Man(a1-6)]Man(b1-4)GlcNAc(b1-4)GlcNAc-ol
G02891DO	Neu5Ac(a2-3)Gal(b1-4)GlcNAc(b1-2)Man(a1-3/6)[Gal(b1-4)GlcNAc(b1-2)Man(a1-3/6)]Man(b1-4)GlcNAc(b1-4)[Fuc(a1-6)]Glc?NAc(?1-
G02892KP	Fruf(b2-1)Fruf(b2-1)Fru?(?2-
G02895ZE	Man(a1-6)Man(b1-4)GlcNAc(b1-4)Glc?NAc(?1-
G02909JE	Gal(b1-4)Glc?NAc(?1-
G02916HD	GlcA(b1-2)Man(a1-4)Glc(b1-2)Man?(?1-
G02889EO	Xyl(a1-6)Glc(b1-4)[Xyl(a1-6)]All(b1-4)[Fuc(a1-2)Gal(b1-2)Xyl(a1-6)]Glc(b1-4)Glc(b1-4)[Araf(a1-3)Xyl(b1-2)][Xyl(a1-6)]Glc(b1-4)[Xyl(a1-6)]Glc(b1-4)[Xyl(a1-6)]Glc(b1-4)Glc(?1-
G02890SH	D-Araf(a1-5)D-Araf(a1-5)D-Araf(a1-5)D-Araf(a1-5)D-Araf(a1-2)Man(a1-6)Man(a1-6)Man(?1-
G02934OV	Fuc(a1-?)GalNAc(b1-3)Gal(b1-4)GlcNAc(b1-3)Gal(b1-4)Glc
G02972HU	Neu5Ac(?2-?)Gal(?1-?)[Fuc(?1-?)]GlcNAc(?1-?)[Neu5Ac(?2-?)Gal(?1-?)GlcNAc(?1-?)]Gal(?1-?)GalNAc
G03018QF	Gal(b1-3)[Gal(b1-3/4)GlcNAc(b1-6)Gal(b1-4)GlcNAc(b1-6)Gal(b1-4)GlcNAc(b1-6)Gal(b1-4)GlcNAc(b1-6)Gal(b1-4)GlcNAc(b1-6)]Gal?NAc(?1-
G02954DZ	Gal2,3Ac24-1,6-1Py(a1-4)GlcA(a1-3)GlcA(b1-4)[Glc(b1-6)]Glc(b1-6)Glc(b1-4)Glc(b1-4)Glc(b1-3)Gal(?1-
G02970WT	Araf(a1-6)Glc(a1-4)Glc(a1-4)Glc(?1-
G02975YH	Fuc(a1-4)[Fuc(a1-5)]Kdn(a2-3)Gal(b1-3)[Fuc(a1-2)Gal(b1-4)[Fuc(a1-3)]GlcNAc(b1-6)]GalNAc(?1-
G02999MF	Glc(a1-4)[Rha(a1-6)]Glc(a1-3)Rha(a1-2)[Glc(b1-3)]Glc(?1-
G03018LZ	Neu5Ac(a2-8)Neu5Gc(a2-3/6)Gal(b1-4)[Fuc(a1-3)]GlcNAc(b1-3)Gal(b1-4)[Fuc(a1-3)]GlcNAc(b1-2)[Neu5Gc(a2-3/6)Gal(b1-4)[Fuc(a1-3)]GlcNAc(b1-3)Gal(b1-4)GlcNAc(b1-4)]Man(a1-3)[GlcNAc(b1-4)][Man(a1-3)[Man(a1-6)]Man(a1-6)]Man(b1-4)GlcNAc(b1-4)[Fuc(a1-6)]GlcNAc(?1-
G02968UU	Gal(b1-4)GlcNAc(b1-2)[Gal(a1-4)Gal(b1-4)GlcNAc(b1-4)]Man(a1-3)[GlcNAc(b1-4)][Gal(a1-4)Gal(b1-4)GlcNAc(b1-2)[Gal(a1-4)Gal(b1-4)GlcNAc(b1-6)]Man(a1-6)]Man(b1-4)GlcNAc(b1-4)GlcNAc(?1-
G02969NY	Gal(a1-4)Gal(b1-4)GlcNAc(b1-?)[Neu5Ac(a2-6)Gal(b1-4)GlcNAc(b1-?)]Man(a1-?)[Gal(a1-4)Gal(b1-4)GlcNAc(b1-2)Man(a1-?)][GlcNAc(b1-4)]Man(b1-4)GlcNAc(b1-4)[Fuc(a1-6)]GlcNAc(?1-
G02973KK	Fuc(a1-2)Gal(?1-?)[Fuc(?1-?)]GlcNAc6S(?1-
G02985PK	GlcNAc(b1-2)Man(a1-3)[Hex(?1-?)GlcNAc(b1-4)][Man(a1-3)[Man(a1-6)]Man(a1-6)]Man(b1-4)GlcNAc(b1-4)GlcNAc(b1-
G02989DV	Fuc(?1-?)HexNAc(?1-?)GalNAc-ol
G03001QI	Neu5Ac(a2-3)HexNAc(?1-4)Gal(?1-3)[HexNAc(?1-6)]GalNAc(a1-3)GalNAc-ol
G03014KR	Fuc(?1-?)HexNAc(?1-?)Gal(b1-3)[Gal(?1-3)[Neu5Ac(?2-?)HexNAc(?1-6)]Gal(?1-?)GlcNAc(b1-6)]GalNAc-ol
G03021AW	L-Gal6S(a1-3)Gal6Me(b1-4)3,6-Anhydro-L-Gal(a1-3)Gal(?1-
G03021PP	Neu5Gc(a2-3/6)Gal(b1-4)GlcNAc(b1-2)Man(a1-3)[GlcNAc(b1-4)][Man(a1-6)]Man(b1-4)GlcNAc(b1-4)[Fuc(a1-6)]GlcNAc(?1-
G02986VV	Neu5Ac(a2-8)Neu5Ac(a2-3)Gal(b1-4)Glc?(?1-
G02987EY	Gal(b1-4)GlcNAc(b1-2)[Gal(b1-4)GlcNAc(b1-4)]Man(a1-3)[Man(a1-6)]Man(b1-4)GlcNAc(b1-4)Glc?NAc(?1-
G02995BO	Neu5Ac(a2-6)Gal(b1-4)GlcNAc(b1-2)Man(a1-3)[Neu5Ac(a2-6)Gal(b1-4)GlcNAc(b1-2)Man(a1-6)]Man(b1-4)GlcNAc(b1-4)[Fuc(a1-6)]Glc?NAc(?1-
G02967MW	Man2,3,4S36P(a1-3)Man2,4,6S3(a1-3)Man2,4,6S3(a1-3)Man2,4,6S3(a1-2)Man3,4,6S3(?1-
G02991OT	GlcNAc(b1-3)Tal(b1-4)GlcNAc(b1-3)Gal(b1-4)GlcNAc(b1-2)Man(a1-3)[GlcNAc(b1-3)Gal(b1-4)GlcNAc(b1-3)Gal(b1-4)GlcNAc(b1-2)[GlcNAc(b1-3)Gal(b1-4)GlcNAc(b1-3)Gal(b1-4)GlcNAc(b1-6)]Man(a1-6)]Man(b1-4)GlcNAc(b1-4)[Fuc(a1-6)]GlcNAc(?1-
G02999IQ	Neu5Ac(a2-3)Gal(b1-4)ManNAc(b1-2)[Gal(b1-4)GlcNAc(b1-4)]Man(a1-3)[Neu5Ac(a2-3)Gal(b1-4)GlcNAc(b1-2)[Neu5Ac(a2-3)Gal(b1-4)GlcNAc(b1-3)Gal(b1-4)GlcNAc(b1-6)]Man(a1-6)]Man(b1-4)ManNAc(b1-4)[Fuc(a1-6)]GlcNAc(?1-
G03001MG	Neu5Ac(a2-3)Gal(b1-4)ManNAc(b1-2)Man(a1-3)[Neu5Ac(a2-6)Gal(b1-4)GlcNAc(b1-2)[Neu5Ac(a2-3)Gal(b1-4)GlcNAc(b1-6)]Man(a1-6)]Man(b1-4)GlcNAc(b1-4)GlcNAc(?1-
G03008PC	Penp(?1-4)6-deoxy-Hex(?1-2)6-deoxy-Hex(?1-
G02999JO	D-Rha4Ac(?1-
G02966MW	Tag1,3,4,5Ac4(?2-
G02976CS	Xylf2,3,5Me3(?1-
G03000FQ	Hex6I(?1-
G03035VT	Araf(a1-?)Glc
G03041BU	Gal(b1-4)GlcNAc(b1-3)[Gal(b1-4)GlcNAc(b1-6)]Man?(?1-
G03063FE	Araf(?1-?)Rha(?1-?)GlcA
G03070XL	Neu5Ac(a2-?)Gal(b1-4)GlcNAc(b1-3)Gal(b1-4)GlcNAc(b1-2)Man(a1-?)[Neu5Ac(a2-?)Gal(b1-4)GlcNAc(b1-2)Man(a1-?)]Man(b1-4)GlcNAc
G03085TO	Hex2,3,4,6Ac4(?1-4)Hex2,3Ac26I
G03087UB	HexN(?1-4)Pen
G03108WS	Gal(a1-2)[Par(a1-3)]Man(a1-4)Rha(a1-3)Gal(a1-2)[Par(a1-3)]Man(a1-4)Rha(a1-3)Gal(a1-2)[Par(a1-3)]Man(a1-4)Rha?(?1-
G03028FN	Gal(?1-?)Gal(?1-?)GlcNAc(?1-?)[Neu5Ac(?2-?)Gal(?1-?)GlcNAc(?1-?)]Man(?1-?)[Gal(?1-?)Gal(?1-?)GlcNAc(?1-?)[Gal(?1-?)GlcNAc(?1-?)]Man(?1-?)]Man(?1-?)GlcNAc(?1-?)[Fuc(?1-?)]GlcNAc(?1-
G03089SU	Kdo(a2-4)Kdo(a2-6)Glc?NAc4P(b1-6)GlcNAc-ol
G03026GG	Neu5Gc(a2-3/6)Gal(b1-4)[Fuc(a1-3)]GlcNAc(b1-2)[Gal(a1-3)Gal(b1-4)GlcNAc(b1-4)]Man(a1-3)[GlcNAc(b1-4)][Neu5Gc(a2-8)Neu5Gc(a2-3/6)Gal(b1-4)GlcNAc(b1-3)Gal(b1-4)GlcNAc(b1-2)[Neu5Ac(a2-3/6)Gal(b1-4)[Fuc(a1-3)]GlcNAc(b1-6)]Man(a1-6)]Man(b1-4)GlcNAc(b1-4)GlcNAc(?1-
G03045QR	GalA(a1-2)Rha(a1-4)Gal(a1-2)Rha(?1-
G03051AW	GalNAc(b1-4)GlcNAc(b1-2)Man(a1-?)[GlcNAc(b1-2)Man(a1-?)]Man(b1-4)GlcNAc(b1-4)[Fuc(a1-6)]ManNAc
G03065UZ	Gal(b1-3)Gal(b1-4)GlcNAc(b1-3)[Gal(b1-3)Gal(b1-4)GlcNAc(b1-6)]Gal(b1-4)Glc(?1-
G03067KH	Rha(a1-3)[Rha(a1-6)]Glc(?1-
G03075KH	Fuc(?1-?)Gal(?1-?)[Fuc(?1-?)]GlcNAc(?1-?)[Fuc(?1-?)Gal(?1-?)[Fuc(?1-?)]GlcNAc(?1-?)]Gal(?1-?)Glc
G03087RG	Neu5Ac(b2-6)Gal(b1-3)GlcNAc(b1-3)[Gal(b1-4)][Gal(b1-4)GlcNAc(b1-6)]Glc(?1-
G03057GB	Glc(a1-2)Glc(b1-4)Glc(?1-
G03061WV	Ara2,3,4Ac3(?1-
G03128NE	Glc(?1-?)Glc(?1-?)GlcNAc(?1-?)GalA
G03130BM	Ara?(?1-?)Xyl3Me
G03150CV	Neu5Ac(?2-?)Gal(?1-?)[Fuc(a1-?)]GalNAc
G03160ZU	Gal(b1-2)Glc(?1-1)Fru
G03197WV	GlcNAc6S(?1-?)[Neu5Ac(?2-?)]GalNAc
G03211IX	GlcNAc(?1-?)Gal(?1-?)[Fuc(?1-?)]GlcNAc(?1-?)[Neu5Ac(?2-?)Gal(?1-?)]GalNAc
G03114TJ	Rha(a1-3)Rha(?1-
G03150KB	Gal(a1-3)Rha(a1-3)Rha(?1-
G03151MA	Neu5Ac(?2-?)Gal(?1-?)GlcNAc(?1-?)Man(a1-?)[Gal(?1-?)GlcNAc(?1-?)Man(a1-?)]Man(b1-4)GlcNAc(b1-4)GlcNAc(?1-
G03154YX	Neu5Gc(?2-?)Gal(?1-?)GlcNAc(?1-?)Man(?1-?)[Neu5Gc(?2-?)Gal(?1-?)GlcNAc(?1-?)Man(?1-?)][GlcNAc(?1-?)]Man(?1-?)GlcNAc(?1-?)GlcNAc(?1-
G03155MY	Araf(a1-2)Rha(a1-4)Glc(?1-
G03158EO	Rha(a1-3)Gal(a1-3)Fuc(?1-
G03175EW	Neu5Ac(?2-?)Gal(?1-?)GlcNAc(?1-?)[Gal(?1-?)GlcNAc(?1-?)]Man(?1-?)[Gal(?1-?)GlcNAc(?1-?)[Gal(?1-?)GlcNAc(?1-?)]Man(?1-?)][GlcNAc(?1-?)]Man(?1-?)GlcNAc(?1-?)GlcNAc(?1-
G03194JU	?-Fuc?(?1-?)Hex?(?1-?)Hex?NAc(?1-3)[Neu5Ac(a2-6)]GalNAc-ol
G03116MA	Gal(b1-4)[Fuc(a1-3)]GlcNAc(b1-2)Man(a1-3)[GlcNAc(b1-4)][Neu5Gc(a2-3/6)Gal(b1-4)GlcNAc(b1-2)Man(a1-6)]Man(b1-4)GlcNAc(b1-4)GlcNAc(?1-
G03155HR	Neu5Ac(?2-?)HexNAc(?1-?)HexNAc
G03170HQ	Neu5Ac(?2-?)Gal(b1-4)GlcNAc(b1-2)[Neu5Ac(?2-?)Gal(b1-4)GlcNAc(b1-4)]Man(a1-3)[Neu5Ac(?2-?)Gal(b1-4)GlcNAc(b1-2)Man(a1-6)]Man(b1-4)GlcNAc(b1-4)GlcNAc-ol
G03173PE	?-Gal(a1-4)[?-GalA(a1-5)]Kdo(?2-4)[?-GalA(a1-4)[?-Fuc(?1-?)?-Man(?1-?)?-QuiNAc(?1-?)Kdo(?2-6)?-Gal(a1-6)]?-Man(a1-5)]Kdo(?2-
G03187SZ	Neu5Gc(a2-8)Neu5Gc(a2-6)GalNAc(?1-
G03214JP	GalNAc(b1-6)GalNAc(b1-6)GalNAc(b1-6)GalNAc(?1-
G03137JI	GlcN(b1-4)GlcNAc(b1-4)GlcNAc(b1-4)GlcNAc(b1-4)[Fuc2Me(a1-6)]Glc?NAc(?1-
G03177GY	Glc(a1-3)D-Ara?(?1-
G03183NO	Neu5Ac(a2-3)Gal(b1-4)GlcNAc(b1-3)Gal?(?1-
G03117VW	Neu5Ac(a2-3)Gal(b1-4)ManNAc(b1-2)[Neu5Ac(a2-3)Gal(b1-4)GlcNAc(b1-4)]Man(a1-3)[GlcNAc(b1-4)][Neu5Ac(a2-3)Gal(b1-4)GlcNAc(b1-2)[Neu5Ac(a2-3)Gal(b1-4)GlcNAc(b1-6)]Man(a1-6)]Man(b1-4)GlcNAc(b1-4)[Fuc(a1-6)]GlcNAc(?1-
G03190XJ	Penp(?1-4)Penp(?1-4)Penp(?1-4)Penp(?1-4)Penp(?1-4)Penp(?1-4)Penp(?1-4)Penp(?1-4)Penp(?1-4)Penp(?1-
G03200OR	GlcNAc(b1-4)Gal(b1-3)[Gal(b1-4)GlcNAc(b1-6)]GalNAc(?1-
G03202LX	Gal2,3,4,6Ac4(b1-4)Glc2,3,6Ac3(b1-4)[Xyl2,3,4Ac3(a1-6)]Glc2,3Ac2(b1-4)[Xyl2,3,4Ac3(a1-6)]Glc2,3Ac2(b1-4)Glc2,3,6Ac3(?1-
G03130IL	6-deoxy-Hex2Me4NGc(?1-
G03199SH	6-deoxy-HexNAc3Ac4NAc(?1-
G03210PK	HexA3Me(?1-
G03216VO	GlcA(a1-4)Kdo?8P(?2-
G03223DT	Man(a1-4)Man3Me(a1-4)Man3Me(a1-4)Man3Me(a1-4)Man3Me(a1-4)Man3Me(a1-4)Man3Me(a1-4)Man?3Me(?1-
G03249SR	Fuc(?1-2)Gal(?1-4)GlcNAc(?1-3)GalNAc
G03256AZ	Gal(?1-?)[D-Fuc(?1-?)]GlcNAc(?1-?)Gal(?1-?)[D-Fuc(?1-?)]GlcNAc(?1-?)Gal(?1-?)Glc
G03267EV	HexN2,6S24Me(?1-4)HexA2S(?1-4)HexN2,6S2
G03228CG	Neu5Ac(a2-3)Gal(b1-4)[Fuc(a1-3)]GlcNAc(b1-4)[Neu5Ac(a2-3)Gal(b1-4)[Fuc(a1-3)]GlcNAc(b1-6)]Gal(?1-
G03248AU	GalNAc(b1-4)GalNAc(b1-4)GlcNAc(?1-
G03256YC	GalNAc?S(?1-4)GlcNAc(?1-2)Man(a1-3)[Gal(?1-4)[Fuc(?1-3)]GlcNAc(?1-2)Man(a1-6)]Man(b1-4)GlcNAc(b1-4)[Fuc(a1-6)]GlcNAc(?1-
G03275NZ	Neu5Ac(a2-3)[GalNAc(b1-4)]GalNAc(b1-3)Gal(b1-4)Gal(b1-3)[Neu5Ac(a2-6)]GalNAc(?1-
G03274MM	Man(a1-3)[Man(a1-6)][?-Xyl(a1-2)]Man(b1-4)GlcNAc(b1-4)[?-Fuc?(a1-3)]GlcNAc(b1-
G03219GU	Gal(b1-4)GlcNAc(b1-2)[Gal6N(b1-4)GlcNAc(b1-4)]Man(a1-3)[Gal(b1-4)GlcNAc(b1-2)Man(a1-6)]Man(b1-4)GlcNAc(b1-4)Glc?NAc(?1-
G03242AC	Gal(a1-4)Gal(b1-3)GlcNAc(b1-3)[Rha(b1-4)]Glc?NAc(?1-
G03256ON	Xyl(b1-2)Glc(b1-3)[Man(a1-2)Man(a1-P-6)]GalNAc(a1-5)Kdn?8PEtn(?2-
G03224DR	Neu5Ac(a2-6)Gal(b1-4)GlcNAc(b1-2)[Gal(b1-4)GlcNAc(b1-4)]Man(a1-3)[Gal(b1-4)GlcNAc(b1-2)[Gal(b1-4)AllNAc(b1-6)]Man(a1-6)]Man(b1-4)GlcNAc(b1-4)GlcNAc(?1-
G03245IF	Fuc(a1-2)Gal(b1-4)GlcNAc(b1-2)[Gal(a1-3)[Fuc(a1-2)]Gal(b1-4)GlcNAc(b1-4)]Man(a1-3)[Gal(a1-3)[Fuc(a1-2)]Tal(b1-4)GlcNAc(b1-2)[Fuc(a1-2)Gal(b1-4)GlcNAc(b1-6)]Man(a1-6)]Man(b1-4)GlcNAc(b1-4)[Fuc(a1-6)]GlcNAc(?1-
G03249OS	6-deoxy-Hex4Cl(?1-
G03303NP	Fuc(a1-2)Gal(b1-4)[Fuc(a1-3)]GlcNAc(b1-3)Man(b1-4)[Fuc(a1-3)]Glc?NAc(?1-
G03320XW	GlcA3S(b1-3)GalNAc4S(b1-4)GlcA3S(b1-3)Gal?NAc4S(?1-
G03354EJ	HexNAc(b1-4)[Man6P(a1-2)Man(a1-6)]Man?P(a1-4)GlcN
G03341UH	Neu5Ac4Ac(a2-6)Gal(?1-
G03343HB	Neu5Ac(a2-3/6)Gal(b1-4)[Fuc(a1-3)]GlcNAc(b1-2)[Neu5Gc(a2-8)Neu5Gc(a2-3/6)Gal(b1-4)[Fuc(a1-3)]GlcNAc(b1-4)]Man(a1-3)[GlcNAc(b1-4)][Man(a1-3)Man(a1-6)]Man(b1-4)GlcNAc(b1-4)[Fuc(a1-6)]GlcNAc(?1-
G03373FW	Neu5Ac9Ac(a2-3)Gal(b1-4)GlcNAc(b1-2)Man(a1-?)[Neu5Ac(a2-3)Gal(b1-4)GlcNAc(b1-2)Man(a1-?)]Man(b1-4)GlcNAc(b1-4)[Fuc(a1-6)]GlcNAc(?1-
G03391FK	GlcNAc(?1-?)GlcNAc(?1-?)GlcNAc(?1-?)GlcNAc(?1-?)GlcNAc(?1-?)Man(?1-?)[GlcNAc(?1-?)GlcNAc(?1-?)GlcNAc(?1-?)Man(?1-?)]Man(?1-?)GlcNAc(?1-?)[Fuc(?1-?)]GlcNAc(?1-
G03391PN	Neu5Ac(a2-3/6)Gal(b1-4)[Fuc(a1-3)]GlcNAc(b1-2)[Gal(b1-4)GlcNAc(b1-4)]Man(a1-3)[GlcNAc(b1-4)][Gal(b1-4)GlcNAc(b1-2)[Gal(b1-4)[Fuc(a1-3)]GlcNAc(b1-6)]Man(a1-6)]Man(b1-4)GlcNAc(b1-4)GlcNAc(?1-
G03289LB	Gal(a1-3)[Fuc(a1-2)]Gal(?1-?)[Fuc(?1-?)]GlcNAc(b1-3)[Gal(?1-?)GlcNAc(b1-6)]GalNAc-ol
G03321VO	Glc(b1-3)[Rha(a1-4)]Rha(a1-4)Rha(a1-2)Qui(?1-
G03329MV	Neu5Ac(a2-3/6)Gal(b1-4)[Fuc(a1-3)]GlcNAc(b1-3)Gal(b1-4)GlcNAc(b1-2)[Fuc(a1-2)Gal(b1-4)[Fuc(a1-3)]GlcNAc(b1-3)Gal(b1-4)GlcNAc(b1-4)]Man(a1-3)[GlcNAc(b1-4)][Man(a1-3)[Man(a1-6)]Man(a1-6)]Man(b1-4)GlcNAc(b1-4)GlcNAc(?1-
G03364AJ	?-Glc(?1-6)?-Gal(?1-
G03391PG	Gal(?1-?)Gal(?1-?)[Fuc(?1-?)]Gal(?1-?)Man
G03325JN	Neu5Ac(a2-3)[GalNAc(a1-4)]Gal(b1-3)[Neu5Ac(a2-6)]Gal?NAc(?1-
G03378IR	GalA(a1-4)[GalA(a1-7)]Kdo?(?2-
G03290MA	GlcNAc?S(b1-2)Man(a1-3)[Man(a1-3)[Man(a1-6)]Man(a1-6)]Man(b1-4)GlcNAc(b1-4)[Fuc(a1-6)]GlcNAc-ol
G03312JA	Fruf(a2-1?)[Gal(a1-6)]Glc
G03339IQ	GlcNAc?S(b1-6)[Fuc(a1-2)]Gal(b1-3)GalNAc(b1-
G03369CY	Neu5Ac(a2-6)Gal(b1-4)GlcNAc(b1-2)Man(a1-?)[GlcNAc(b1-2)Man(a1-?)]Man(b1-4)GlcNAc(b1-4)GlcNAc-ol
G03383OB	L-6dTal(a1-3)[Gal(b1-4)]GlcNAc(b1-3)Tal(b1-4)GlcNAc(b1-2)[Gal(b1-4)GlcNAc(b1-3)Gal(b1-4)GlcNAc(b1-4)]Man(a1-3)[GlcNAc(b1-4)][Man(a1-3)[Man(a1-6)]Man(a1-6)]Man(b1-4)GlcNAc(b1-4)[Fuc(a1-6)]GlcNAc(?1-
G03407PG	Man(b1-1?)Man
G03307ZN	Penf5I(?1-
G03425ML	Glc(b1-2)[Glc(b1-4)]Ara?(?1-
G03454MG	6-deoxy-HexNAc(?1-2)HexA
G03464JV	Gal(a1-6)Glc(b1-6)Gal(a1-6)Glc?(?1-
G03466XE	Gal3S(?1-?)[Fuc(?1-?)]GlcNAc(?1-?)[Gal(?1-?)]GalNAc
G03430DD	GalNAc(?1-?)GlcNAc(?1-?)Man(a1-?)[Gal(?1-?)GlcNAc(?1-?)Man(a1-?)]Man(b1-4)GlcNAc(b1-4)[Fuc(?1-?)]GlcNAc(?1-
G03453WM	Gal(b1-4)GlcNAc(b1-3)Gal(b1-4)GlcNAc(b1-2)[Gal(b1-4)GlcNAc(b1-4)]Man(a1-3)[Gal(b1-4)GlcNAc(b1-3)Gal(b1-4)GlcNAc(b1-2)[Gal(b1-4)GlcNAc(b1-3)Gal(b1-4)GlcNAc(b1-6)]Man(a1-6)]Man(b1-4)Glc(?1-
G03456QP	Gal(a1-3)Gal(b1-4)[Fuc(a1-3)]GlcNAc(b1-2)[Neu5Gc(a2-3/6)Gal(b1-4)GlcNAc(b1-4)]Man(a1-3)[GlcNAc(b1-4)][Neu5Gc(a2-8)Neu5Gc(a2-3/6)Gal(b1-4)GlcNAc(b1-2)[Neu5Gc(a2-3/6)Gal(b1-4)[Fuc(a1-3)]GlcNAc(b1-6)]Man(a1-6)]Man(b1-4)GlcNAc(b1-4)[Fuc(a1-6)]GlcNAc(?1-
G03446FA	Glc(b1-3)[Glc(b1-3)[Gal(b1-6)]Glc(b1-6)Glc(b1-6)]Glc(b1-6)Glc(?1-
G03451AL	Gal(a1-2)[Abe(a1-3)]Man(a1-4)Rha(a1-3)Gal(a1-2)Man(a1-4)Rha?(a1-
G03468RQ	Gal(?1-?)GlcNAc(?1-?)Gal?S(?1-?)GlcNAc?S(?1-?)[Gal(?1-?)]GalNAc-ol
G03409FJ	IdoA(a1-?)GalNAc4S(b1-?)Ido?A(?1-
G03417RM	Gal(b1-4)GlcNAc(b1-2)Man(?1-?)[Gal(b1-4)GlcNAc(b1-6)Man(?1-?)]Man(?1-?)GlcNAc(?1-?)[Fuc(a1-6)]GlcNAc(?1-
G03432RV	Gal(b1-4)[Fuc(a1-3)]GlcNAc(b1-4)Gal(b1-4)Glc?(?1-
G03459AF	Man(a1-6)Man(a1-3)[Man(a1-3)[Man(a1-6)]Man(a1-6)]Man(b1-4)GlcNAc(b1-4)Glc?NAc(?1-
G03446ZP	GlcA(b1-3)GalNAc(b1-4)GlcA(b1-3)GalNAc(b1-4)GlcA(?1-
G03409RR	Pse-onic(?2-
G03479FX	Neu5Gc(?2-?)?-Gal(?1-?)Glc
G03486NU	GlcN(a1-6)Glc?N(?1-
G03552LK	Rha(?1-?)[GlcNAc(b1-?)]Man(a1-?)[GlcNAc(b1-?)[Araf(?1-?)]Man(a1-?)][Xylf(?1-?)]Man(b1-4)GlcNAc(b1-4)[Fuc(?1-?)]GlcNAc
G03554XO	Gal(b1-4)GlcNAc(b1-2)Man(a1-3)[Gal(b1-4)[Fuc(a1-3)]GlcNAc(b1-2)Man(a1-6)]Man(b1-4)GlcNAc(b1-4)[Fuc(a1-6)]Glc?NAc(?1-
G03558PU	Gal(b1-4)GlcNAc(b1-?)Man(a1-3)[Gal(b1-4)GlcNAc(b1-?)Man(a1-6)]Man(b1-4)GlcNAc(b1-4)[Fuc(a1-6)]GlcNAc
G03567XD	GlcN6P(a1-4)Kdo?(?2-
G03521DI	D-Lyx(a1-3)[Man(a1-6)]Man(?1-
G03523ZT	Gal(b1-4)[Fuc(a1-3)]GlcNAc(b1-2)[Gal(a1-3)Gal(b1-4)GlcNAc(b1-4)]Man(a1-3)[Neu5Ac(a2-3/6)Gal(b1-4)GlcNAc(b1-3)Gal(b1-4)GlcNAc(b1-2)[Gal(b1-4)GlcNAc(b1-6)]Man(a1-6)]Man(b1-4)GlcNAc(b1-4)GlcNAc(?1-
G03527VN	GalNAc(a1-3)[Fuc(a1-2)]Gal(b1-?)GlcNAc(b1-3)[Fuc(a1-2)Gal(b1-?)GlcNAc(b1-6)]Gal(b1-4)GlcNAc(b1-3)[Gal(b1-4)GlcNAc(b1-6)]Gal(b1-4)Gal(b1-4)Glc(b1-
G03545AJ	Man6S(a1-2)Glc(?1-
G03564SB	Neu5Gc(a2-8)Neu5Gc(a2-3/6)Gal(b1-4)GlcNAc(b1-2)Man(a1-3)[Man(a1-3)Man(a1-6)]Man(b1-4)GlcNAc(b1-4)GlcNAc(?1-
G03527GN	GlcNAc(a1-4)Glc?A2N(b1-
G03527QN	Fuc(a1-2)Gal(b1-4)GlcNAc6S(b1-3)[Gal(?1-?)[Fuc(?1-?)]GlcNAc(b1-6)]GalNAc-ol
G03566WF	Man(a1-3)[GlcNAc(b1-2)Man(a1-6)][?-Xyl(b1-2)]Man(b1-4)GlcNAc(b1-4)[?-Fuc(a1-3)]GlcNAc(b1-
G03472XZ	Glc(b1-4)Glc(b1-3)Glc?(?1-
G03487PR	Gal(b1-6)Gal(b1-4)Gal(?1-4)Glc(?1-
G03507FB	L-Gal(b1-4)Glc(?1-
G03561DF	Hex2,3,4,6Ac4(?1-4)Hex2,3,6Ac3(?1-4)Hex2,3Ac26Br(?1-4)Hex2,3,6Ac3(?1-4)Hex2,3,6Ac3(?1-
G03569NZ	Neu5Ac(a2-6)GlcNAc(b1-2)Man(a1-3)[Neu5Ac(a2-6)GlcNAc(b1-2)Man(a1-6)]Man(b1-4)ManNAc(b1-4)GlcNAc(?1-
G03478GC	Fruf(?2-2)Glc(?1-
G03485GA	Gal(b1-6)Gal(b1-3)Gal(b1-6)Gal(?1-3)[Araf(a1-6)Gal(b1-3)Gal(b1-6)]Gal(?1-3)Gal(b1-
G03491PJ	Hex(?1-4)HexNAc(?1-2)Hex(?1-3)[6-deoxy-Hex(?1-3)[Hex(?1-4)]HexNAc(?1-2)Hex(?1-6)]Hex(?1-4)HexNAc(?1-4)HexNAc(?1-
G03507EW	Fruf(?2-1a)[Glc(b1-4)Glc(b1-4)]Glc
G03575DQ	Fuc(?1-?)Gal(?1-?)GlcNAc(?1-?)[GlcNAc(?1-?)Gal(?1-?)]GalNAc
G03591EN	Fuc(?1-2)Gal(?1-3)[Gal(?1-4)GlcNAc6S(?1-6)]GalNAc
G03611YP	GlcNAc(?1-?)GlcNAc(?1-?)Kdn
G03587JV	Neu5Ac(a2-8)Neu5Gc(a2-3/6)Gal(b1-4)[Fuc(a1-3)]GlcNAc(b1-2)Man(a1-3)[GlcNAc(b1-4)][GlcNAc(b1-2)Man(a1-6)]Man(b1-4)GlcNAc(b1-4)[Fuc(a1-6)]GlcNAc(?1-
G03622FE	Neu5Ac(a2-3/6)Gal(b1-4)GlcNAc(b1-2)Man(a1-3)[GlcNAc(b1-4)][GlcNAc(b1-2)[Gal(b1-4)[Fuc(a1-3)]GlcNAc(b1-6)]Man(a1-6)]Man(b1-4)GlcNAc(b1-4)[Fuc(a1-6)]GlcNAc(?1-
G03578UO	Glc(a1-2)Gal(a1-2)Rha(a1-3)2,5-Anhydro-?-Man-onic
G03588SZ	GlcNAc(b1-3)[Gal(a1-3)[Fuc(a1-2)]Gal(?1-?)[Fuc(?1-?)]GlcNAc(b1-6)]GalNAc-ol
G03603IS	Neu5Ac(a2-?)Gal(b1-?)GlcNAc(b1-?)Gal(b1-3)GalNAc(?1-
G03604FA	Glc(?1-6)Glc(?1-6)Glc(?1-4/5)Glc?P(?1-5)Kdo(?2-6)GlcN4P(b1-6)GlcN
G03606ZC	Neu5Gc(a2-3/6)Gal(b1-4)GlcNAc(b1-2)[GlcNAc(b1-4)]Man(a1-3)[GlcNAc(b1-4)][Neu5Ac(a2-3/6)Gal(b1-4)GlcNAc(b1-2)[Neu5Ac(a2-3/6)Gal(b1-4)GlcNAc(b1-6)]Man(a1-6)]Man(b1-4)GlcNAc(b1-4)GlcNAc(?1-
G03622GW	GlcA(b1-2)Glc?(?1-
G03640XI	GlcNAc(b1-2)Man(a1-?)[Man(a1-?)][Xylf(b1-2)]Man(b1-4)GlcNAc(b1-4)[Fuc(a1-3)]GlcNAc
G03571DM	Gal(b1-4)GlcNAc(b1-4)Gal?(?1-
G03571IM	Gal(b1-4)[Fuc(a1-3)]GlcNAc(a1-2)[Gal(b1-4)[Fuc(a1-3)]GlcNAc(a1-4)]Man(a1-3)[Fuc(a1-6)GlcNAc(b1-4)GlcNAc(b1-4)][Gal(b1-4)[Fuc(a1-3)]GlcNAc(a1-2)[Gal(b1-4)[Fuc(a1-3)]GlcNAc(a1-6)]Man(a1-6)]Man?(?1-
G03614UD	Neu5Ac(a2-3)Gal(b1-4)GlcNAc6S(b1-3)Gal?(?1-
G03582YT	HexA4Me(?1-4)HexA(?1-4)HexA(?1-
G03610JU	Gal(b1-4)[Fuc(a1-3)]GlcNAc(b1-2)[Gal(b1-4)GlcNAc(b1-4)]Man(a1-3)[GlcNAc(b1-4)][Gal(b1-4)ManNAc(b1-3)Gal(b1-4)GlcNAc(b1-2)[Gal(b1-4)GlcNAc(b1-6)]Man(a1-6)]Man(b1-4)GlcNAc(b1-4)[Fuc(a1-6)]GlcNAc(?1-
G03572LR	Xyl2NAc(?1-
G03674UE	Man6PEtn(?1-?)Man(?1-?)[Gal(?1-?)Gal(?1-?)]Man(?1-?)GlcNAc
G03678BK	Neu5Ac(a2-6)Gal(?1-4)Glc?(?1-
G03682WK	GalNAc4S(b1-4)GlcA(b1-3)GalNAc4S(b1-4)GlcA(b1-3)Gal?NAc4S(?1-
G03700GP	Neu5Ac(a2-6)Gal(b1-4)GlcNAc(b1-3)[Fuc(a1-2)Gal(b1-4)[Fuc(a1-3)]GlcNAc(b1-6)]Gal(b1-4)Glc?(?1-
G03708OX	Pse?5Ac7Fo-onic(?2-?)Xyl
G03711WZ	Galf(?1-?)Man(?1-?)Man(?1-?)Man(?1-?)GlcN
G03718FF	Glc2,6Br23,4Ac2(?1-?)Oli
G03751RS	GlcNAc(b1-2)Man(a1-3)[GlcNAc(b1-2)Man(a1-6)][Xyl(b1-2)]Man(b1-4)GlcNAc(b1-4)Glc?NAc(?1-
G03753TG	Fuc(?1-?)Gal(?1-?)GlcNAc(?1-?)[Fuc(?1-?)Gal(?1-?)GlcNAc(?1-?)]Gal(?1-?)GalNAc
G03774CO	?-Rha(a1-4)?-GalA(a1-2)?-Rha(a1-4)?-GalA
G03666NQ	Gal(b1-3)[GlcA6Me(b1-4)]Rha(?1-
G03714WY	Neu5Gc(?2-?)Neu5Ac(?2-?)GlcNAc(?1-
G03720YG	Neu5Ac(a2-3)Gal(b1-3)[Gal(b1-?)[Fuc(a1-?)]GlcNAc(b1-?)Gal(b1-4)GlcNAc(b1-6)]GalNAc(?1-
G03735JX	Man3Me(a1-6)Man3Me(a1-2)Man(a1-2)Man(a1-2)Man(a1-4)GalNAc(?1-
G03746ZU	Man(a1-3)[GlcNAc(b1-?)Man(a1-6)][Xyl(b1-2)]Man(b1-4)GlcNAc(b1-4)GlcNAc(?1-
G03748ET	Gal(b1-4)[Fuc(a1-3)]GlcNAc(b1-3)Gal(b1-4)[Fuc(a1-3)]GlcNAc(b1-3)Gal(b1-4)[Fuc(a1-3)]GlcNAc(?1-
G03749EO	Gal(b1-4)GlcNAc(b1-2)Man(a1-3)[Gal(b1-4)GlcNAc(b1-2)Man(a1-6)]Man(b1-4)GlcNAc(b1-4)[Fuc(?1-?)]GlcNAc(?1-
G03769GP	Neu5Ac(a2-3)[GalNAc(b1-4)]Gal(b1-3)GalNAc(a1-4)Gal(b1-3)?-GalNAc-ol
G03780CV	GlcNAc(b1-2)Man(a1-3)[Man4Me(a1-6)]Man(?1-
G03706BZ	Neu5Ac(?2-?)Gal(?1-?)GalNAc(?1-?)Gal(?1-?)Gal(?1-?)Glc
G03753VQ	Neu5Gc(a2-3/6)Gal(b1-4)GlcNAc(b1-2)[Neu5Gc(a2-3/6)Gal(b1-4)GlcNAc(b1-4)]Man(a1-3)[GlcNAc(b1-4)][Neu5Gc(a2-3/6)Gal(b1-4)GlcNAc(b1-3)Gal(b1-4)GlcNAc(b1-2)[Neu5Gc(a2-3/6)Gal(b1-4)GlcNAc(b1-6)]Man(a1-6)]Man(b1-4)GlcNAc(b1-4)GlcNAc(?1-
G03756ZH	Neu5Ac(?2-?)Gal(?1-?)[Neu5Ac(?2-?)]GalNAc(?1-?)[Neu5Ac(?2-?)]Gal(?1-?)Glc
G03777OI	Gal(a1-3)Gal(b1-4)[Fuc(a1-3)]GlcNAc(b1-2)[Gal(b1-4)GlcNAc(b1-4)]Man(a1-3)[Neu5Gc(a2-3/6)Gal(b1-4)GlcNAc(b1-2)[Neu5Ac(a2-3/6)Gal(b1-4)[Fuc(a1-3)]GlcNAc(b1-6)]Man(a1-6)]Man(b1-4)GlcNAc(b1-4)GlcNAc(?1-
G03660LC	Fuc(a1-4)Glc?NAc(?1-
G03667GX	Gal(b1-3)Gal(b1-3)[GlcA(b1-4)]Gal?(?1-
G03671OV	Rha(a1-3)Rha(a1-6)Gal?(?1-
G03706QU	Glc(?1-2b)[Glc(a1-6)]Fruf
G03679BF	Gal(b1-4)GlcNAc(b1-2)Man(a1-?)[GlcNAc(?1-?)[GlcNAc(b1-?)]Man(a1-?)][GlcNAc(b1-4)]Man(b1-4)GlcNAc(b1-4)[Fuc(a1-6)]GlcNAc-ol
G03706RS	GlcNAc(b1-4)MurNAc(?1-
G03772MM	Hex2,3,4,6Ac4(?1-4)Hex2,3,6Ac3(?1-4)[Hex2,3,4,6Ac4(?1-4)Hex2,3,6Ac3(?1-4)Hex2,3,6Ac3(?1-6)]Hex2,3Ac2(?1-4)Hex2,3,6Ac3(?1-
G03774LD	Penf2,3Ac25F(?1-
G03806TA	Neu5Ac(?2-?)Gal(?1-?)GlcNAc(?1-?)[Neu5Ac(?2-?)Neu5Ac(?2-?)]Gal(?1-?)Glc
G03812GW	Hex(?1-4)Hex(?1-4)Hex(?1-4)Penp(?1-4)6-deoxy-Hex
G03825PZ	Gal(b1-4)GlcNAc(b1-3)[Gal(b1-4)GlcNAc(b1-6)]Gal(?1-3)GalNAc
G03830WC	Fuc(?1-?)Gal4Me
G03834DL	Glc(?1-?)Glc6Ac(?1-?)Glc6Ac(?1-?)Fru
G03844CJ	GalNAc(?1-?)[Fuc(?1-?)]Gal(?1-?)GlcNAc(?1-?)[Neu5Ac(?2-?)Gal(?1-?)GlcNAc(?1-?)]Gal(?1-?)GlcNAc(?1-?)Gal(?1-?)Glc
G03789LD	Rha(?1-4)Gal(?1-2)Rha(?1-
G03821PP	Qui(b1-2)[Gal(?1-3)D-Fuc(b1-2)Gal(b1-4)]Qui(b1-3)Glc(b1-
G03842PF	GlcNAc(b1-2)[?-GlcNAc(a1-3)]Rha(a1-2)D-Fuc(a1-3)Rha(a1-2)D-Fuc(a1-3)Rha(a1-2)D-Fuc(a1-3)Rha(a1-2)D-Fuc(a1-3)Rha(a1-2)D-Fuc(a1-3)Rha(a1-2)D-Fuc(a1-3)Rha(a1-2)D-Fuc(a1-3)Rha(a1-2)D-Fuc(a1-3)Rha(a1-2)D-Fuc(a1-3)Rha(a1-2)D-Fuc(a1-3)Rha(a1-2)D-Fuc(a1-3)Rha(a1-2)D-Fuc(a1-3)Rha(a1-2)D-Fuc(a1-3)Rha(a1-2)D-Fuc(a1-3)Rha(a1-2)D-Fuc(a1-3)Rha(a1-2)D-Fuc(a1-3)Rha(a1-2)D-Fuc(a1-3)Rha(a1-2)D-Fuc(a1-3)Rha(a1-2)D-…
G03790BA	GalNAc(a1-3)[Fuc(a1-2)]Gal(b1-3)[Gal?S(?1-?)GlcNAc(b1-6)]GalNAc-ol
G03799EF	GlcA(b1-4)GlcA(b1-4)Glc(b1-4)[Gal4-1,6-1Py(b1-3)Glc4-1,6-1Py(b1-4)Glc(b1-3)Glc(b1-6)]Glc(?1-
G03810MV	Man(a1-2)Man(a1-2)[Man(a1-2)Man(a1-6)Man(a1-6)Man(a1-6)Man(a1-6)Man(a1-6)Man(a1-6)Man(a1-6)Man(a1-6)Man(a1-6)Man(a1-6)Man(a1-6)Man(a1-6)Man(a1-6)Man(a1-6)Man(a1-6)]Man(a1-3)[Man(a1-3)[Man(a1-2)Man(a1-6)]Man(a1-6)]Man(b1-4)Glc?NAc(?1-
G03811TU	Neu5Ac(a2-8)Neu5Gc(a2-3/6)Gal(b1-4)GlcNAc(b1-3)Gal(b1-4)GlcNAc(b1-2)[Gal(a1-3)Gal(b1-4)GlcNAc(b1-4)]Man(a1-3)[GlcNAc(b1-4)][Gal(a1-3)Gal(b1-4)GlcNAc(b1-2)[Gal(a1-3)Gal(b1-4)GlcNAc(b1-6)]Man(a1-6)]Man(b1-4)GlcNAc(b1-4)GlcNAc(?1-
G03833LE	Man(?1-?)[Man(?1-?)]Man(?1-?)GlcNAc(?1-?)GlcNAc(?1-
G03857GF	GalNAc(a1-3)[D-Fuc(a1-2)]Gal(b1-3)[GlcNAc(b1-3)GlcNAc(b1-6)]?-GalNAc-ol
G03790KU	Glc(a1-4)Qui(a1-4)Glc(a1-4)Glc(?1-
G03792VD	IdoA2S(a1-?)GalNAc4S(b1-?)Ido?A(?1-
G03834SA	GlcNAc(b1-2)Man(a1-3)[GlcNAc(b1-4)][Gal(b1-4)GlcNAc(b1-2)Man(a1-6)]Man(b1-4)Glc?NAc(?1-
G03802LT	Gal(?1-?)GlcNAc(?1-?)Man(a1-3/6)[Man(?1-?)Man(a1-3/6)][GlcNAc(b1-4)]Man(b1-4)GlcNAc(b1-4)[Fuc(a1-6)]GlcNAc(b1-
G03807QJ	GlcNAc(?1-3)Gal(?1-4)Gal(?1-
G03819LB	L-Glc(b1-4)L-Glc(b1-4)L-Glc(a1-4)L-Glc(a1-4)L-Glc(?1-
G03839MN	Gal(b1-6)GlcN(?1-
G03855HE	All3N(?1-
G03862DK	?-Gal(b1-4)GlcNAc(b1-3)Gal(b1-4)[Fuc(a1-3)]GlcNAc(b1-3)Gal(b1-4)Glc
G03893BA	Gal(b1-4)[Fuc(a1-3)]GlcNAc(b1-2)Man(a1-3)[Man(a1-?)Man(a1-6)]Man(b1-4)GlcNAc(b1-4)[Fuc(a1-6)]GlcNAc
G03921UV	Gal(?1-?)[Gal(?1-?)]Gal(?1-?)GalNAc(?1-?)GlcNAc(?1-?)Man(?1-?)Glc
G03969XM	Rha(?1-?)[GlcNAc(b1-?)]Man(a1-3)[Rha(?1-?)[GlcNAc(b1-?)]Man(a1-6)][Xyl(?1-?)]Man(b1-4)GlcNAc(b1-4)[Fuc(?1-?)]GlcNAc
G03862HQ	Neu5Ac(a2-8)Neu5Ac(a2-3/6)Gal(b1-4)GlcNAc(b1-3)Gal(b1-4)GlcNAc(b1-2)[Neu5Gc(a2-3/6)Gal(b1-4)[Fuc(a1-3)]GlcNAc(b1-3)Gal(b1-4)GlcNAc(b1-4)]Man(a1-3)[GlcNAc(b1-4)][Man(a1-3)[Man(a1-6)]Man(a1-6)]Man(b1-4)GlcNAc(b1-4)GlcNAc(?1-
G03913NS	GlcNAc(b1-?)Man(a1-3)[GlcNAc(b1-?)Man(a1-6)]Man(b1-4)GlcNAc(b1-4)[Fuc(a1-3)]GlcNAc(?1-
G03934EZ	GlcA(b1-3)GalNAc4S(b1-4)GlcA(?1-
G03957WU	GalNAc(a1-3)[Fuc(a1-2)]Gal(b1-?)GlcNAc(b1-3)[Fuc(a1-2)Gal(b1-?)GlcNAc(b1-6)]Gal(b1-4)GlcNAc(b1-3)Gal(b1-4)Gal(b1-4)Glc(b1-
G03959AU	Neu5Gc(?2-?)Gal(?1-?)GlcNAc(?1-?)[Gal(?1-?)[Fuc(?1-?)]GlcNAc(?1-?)]Man(?1-?)[Man(?1-?)[Man(?1-?)]Man(?1-?)][GlcNAc(?1-?)]Man(?1-?)GlcNAc(?1-?)[Fuc(?1-?)]GlcNAc(?1-
G03960PB	Gal4Me(b1-3)[Gal3Me(b1-6)]GalNAc(b1-4)GlcNAc(b1-2)Man(a1-3)[Gal3Me(b1-6)Gal3Me(b1-3)[Gal3Me(b1-6)]GalNAc(b1-4)GlcNAc(b1-2)Man(a1-6)][Xylf(b1-2)]Man(b1-4)GlcNAc(b1-4)[Fuc(a1-6)]GlcNAc(?1-
G03873BK	Fuc(a1-3)Gal(b1-3)[Gal3S(b1-4)[Fuc(a1-3)]GlcNAc6S(b1-6)]GalNAc(?1-
G03901SQ	GlcNAc(?1-?)Man(a1-3)[GlcNAc?P(?1-?)Man(a1-6)]Man(b1-4)GlcNAc(b1-4)GlcNAc(b1-
G03907HM	Gal(b1-3)GlcNAc(b1-3)[Gal(?1-4)GlcNAc(b1-3)[Neu5Ac(a2-6)Gal(b1-4)GlcNAc(b1-6)]Gal(b1-4)GlcNAc(b1-6)]Gal(b1-4)Glc(?1-
G03912AQ	Gal(?1-?)[Fuc(?1-?)]Gal(?1-?)GlcNAc(?1-?)[Neu5Ac(?2-?)Gal(?1-?)]GalNAc
G03926UE	Neu5Gc(a2-3/6)Gal(b1-4)GlcNAc(b1-2)[GlcNAc(b1-4)]Man(a1-3)[GlcNAc(b1-4)][Gal(b1-4)GlcNAc(b1-2)[Neu5Ac(a2-3/6)Gal(b1-4)GlcNAc(b1-6)]Man(a1-6)]Man(b1-4)GlcNAc(b1-4)GlcNAc(?1-
G03894NR	IdoA(a1-3)Gal?NAc6S(?1-
G03912QC	Neu5Ac(a2-3)Gal(b1-3)[Neu5Ac(a2-6)]GlcNAc(b1-2)Man(a1-3)[Neu5Ac(a2-3)Gal(b1-3)[Neu5Ac(a2-6)]GlcNAc(b1-2)Man(a1-6)]Man(b1-4)GlcNAc(b1-4)Glc?NAc(?1-
G03950HA	Glc(b1-2)[Ara(a1-3)]Glc?A(?1-
G03874WE	Neu5Ac(a2-6)Gal(b1-4)ManNAc6S(b1-2)Man(a1-3)[Neu5Ac(a2-3)Gal(b1-4)GlcNAc(b1-2)Man(a1-6)]Man(b1-4)GlcNAc(b1-4)[Fuc(a1-6)]GlcNAc(?1-
G03943VR	Sor1P(?2-
G04003YF	Neu5Gc(?2-3)Gal(b1-4)Glc?(?1-
G04016ZE	Rha(?1-?)[Glc6Ac(?1-?)]Glc
G04030HT	Rha(?1-?)[Xyl(?1-?)]Glc
G04012SM	Fuc(b1-6)GalNAc(?1-
G04043TL	Glc(b1-3)[D-Apif(b1-3)Xyl(b1-4)]Rha(a1-2)D-Fuc(?1-
G03972PV	Neu5Gc(a2-3)Gal(?1-4)GlcNAc(b1-3)[Gal(?1-3)Gal(?1-4)GlcNAc(b1-6)]Gal(b1-4)GlcNAc(b1-3)Gal(b1-3)GalNAc(?1-
G03984XF	Fuc(a1-2)Gal(b1-4)[Fuc(a1-3)]ManNAc(b1-2)Man(a1-3)[Gal(b1-4)[Fuc(a1-3)]GlcNAc(b1-2)Man(a1-6)]Man(b1-4)GlcNAc(b1-4)[Fuc(a1-6)]GlcNAc(?1-
G04002FZ	Gal(b1-4)[Fuc(a1-3)]ManNAc(b1-2)Man(a1-3)[Gal(b1-4)GlcNAc(b1-2)Man(a1-6)]Man(b1-4)GlcNAc(b1-4)[Fuc(a1-6)]GlcNAc(?1-
G04004CH	Gal(b1-6)Gal(b1-3)Glc(?1-
G04016KC	Gal(b1-4)GlcNAc(b1-?)Gal(b1-3)GalNAc-ol
G03994NJ	Man(a1-3)[GlcNAc(b1-4)]Man?(?1-
G03994YK	Gal(b1-4)[Fuc(a1-3)]GlcNAc(b1-3)Gal(b1-4)GlcNAc(b1-2)[Gal(a1-3)Gal(b1-4)GlcNAc(b1-4)]Man(a1-3)[GlcNAc(b1-4)][Gal(a1-3)Gal(b1-4)GlcNAc(b1-2)[Gal(b1-4)AllNAc(b1-6)]Man(a1-6)]Man(b1-4)GlcNAc(b1-4)GlcNAc(?1-
G04015QP	6-deoxy-HexNAc4Me(?1-
G03977BM	Penp4N(?1-
G04002IV	Neu5Ac9N(?2-
G04047SN	Glc(b1-2)Xyl(b1-2)Xyl?(?1-
G04142CB	GlcNAc(b1-4)GlcNAc(b1-2)[Gal(b1-4)]Glc?(?1-
G04064KX	Gal(a1-3)Gal(b1-4)GlcNAc(b1-2)[Neu5Ac(a2-3/6)Gal(b1-4)GlcNAc(b1-4)]Man(a1-3)[GlcNAc(b1-4)][Gal(a1-3)Gal(b1-4)GlcNAc(b1-2)[Gal(a1-3)Gal(b1-4)GlcNAc(b1-6)]Man(a1-6)]Man(b1-4)GlcNAc(b1-4)GlcNAc(?1-
G04073GC	Gal(a1-3)Gal(b1-4)GlcNAc(b1-2)[Gal(b1-4)GlcNAc(b1-4)]Man(a1-3)[Neu5Ac(a2-3/6)Gal(b1-4)GlcNAc(b1-3)Gal(b1-4)GlcNAc(b1-2)[Neu5Ac(a2-3/6)Gal(b1-4)GlcNAc(b1-6)]Man(a1-6)]Man(b1-4)GlcNAc(b1-4)GlcNAc(?1-
G04090OV	Glc(b1-3)Rha2Me(a1-3)Rha2Me(?1-
G04093XE	Gal(b1-4)Glc?(b1-
G04107HX	Araf(a1-2)Xyl(b1-4)Xyl(b1-4)Xyl(?1-
G04108BX	Rha(a1-2)Rha(a1-3)Rha(a1-3)GlcNAc(a1-2)Rha(a1-3)Rha(a1-2)Rha(a1-3)GlcNAc(?1-
G04118JZ	GlcNAc(b1-2)[GlcNAc(b1-4)]Man(a1-3)[GlcNAc(b1-4)][GlcNAc(b1-?)[GlcNAc(b1-?)]Man(a1-6)]Man(b1-4)GlcNAc(b1-4)GlcNAc(?1-
G04088QJ	GlcNAc(?1-?)Gal(b1-3)[Fuc(a1-2)Gal(b1-3)GlcNAc(b1-6)]GalNAc-ol
G04132QH	GlcNAc(a1-4)Gal6Ac(b1-6)Galf(b1-3)Gal?NAc(?1-
G04139WS	Gal(b1-4)GlcNAc(?1-?)[Gal(b1-4)GlcNAc(?1-?)]Man(a1-3)[GlcNAc(b1-4)][Gal(b1-4)GlcNAc(?1-?)[Gal(b1-4)GlcNAc(?1-?)]Man(a1-6)]Man(b1-4)GlcNAc(b1-4)GlcNAc(b1-
G04143WH	Gal6S(b1-3)GlcNAc(b1-3)[Gal(b1-4)GlcNAc(b1-3)Gal(b1-4)GlcNAc(b1-6)]GalNAc(?1-
G04073LW	Gal(b1-4)[Fuc(a1-3)]GlcNAc(b1-3)Gal(b1-4)GlcNAc(b1-2)[GlcNAc(b1-4)]Man(a1-3)[GalNAc(b1-4)GlcNAc(b1-2)[Gal(b1-4)AllNAc(b1-6)]Man(a1-6)]Man(b1-4)GlcNAc(b1-4)[Fuc(a1-6)]GlcNAc(?1-
G04075FK	Neu5Ac(a2-3)Gal(b1-3)ManNAc(b1-2)Man(a1-3)[GlcNAc(b1-2)[Neu5Ac(a2-3)Gal(b1-3)GlcNAc(b1-6)]Man(a1-6)]Man(b1-4)GlcNAc(b1-4)[Fuc(a1-6)]GlcNAc(?1-
G04077XA	GalNAc?S(b1-4)GlcNAc(b1-2)Man(a1-3)[GalNAc?S(b1-4)GlcNAc(b1-2)Man(a1-6)]Man(b1-4)GlcNAc(b1-4)[Fuc(a1-6)]GlcNAc(b1-
G04103MG	Hex2,3,4,6Ac4(?1-4)Hex2I3,6Ac2(?1-
G04128VY	GalNAc(b1-4)GlcNAc(b1-2)[GalNAc(b1-4)GlcNAc(b1-4)]Man(a1-3)[GlcNAc(b1-4)]Glc(b1-4)GlcNAc(b1-4)[Fuc(a1-6)]GlcNAc(?1-
G04133HO	Neu5Ac(a2-6)Gal(b1-4)GlcNAc(b1-2)[Neu5Ac(a2-6)Gal(b1-4)GlcNAc(b1-4)]Man(a1-3)[Gal(b1-4)GlcNAc(b1-2)[Gal(b1-4)AllNAc(b1-6)]Man(a1-6)]Man(b1-4)GlcNAc(b1-4)GlcNAc(?1-
G04142BB	Fuc(a1-2)Gal(b1-4)[Fuc(a1-3)]ManNAc(b1-2)Man(a1-3)[GlcNAc(b1-4)][Gal(b1-4)[Fuc(a1-3)]GlcNAc(b1-2)Man(a1-6)]Man(b1-4)GlcNAc(b1-4)[Fuc(a1-6)]GlcNAc(?1-
G04061DY	D-Sorf1,3,4,6Me4(?2-
G04162KB	Sor5F(?2-
G04203QS	Gal(b1-?)[Fuc(a1-?)]GlcNAc(b1-3)Gal(b1-4)Glc
G04208QS	Glc(a1-3)[ManNAc(b1-4)]Rha?(?1-
G04234GH	Glc(b1-6)Glc(a1-4)GlcA(b1-3)Galf(b1-6)Glc(a1-3)Rha(a1-3)Gal?(?1-
G04173KO	Gal(b1-4)[Fuc(a1-3)]GlcNAc(b1-2)[GalNAc(b1-4)GlcNAc(b1-4)]Man(a1-3)[GlcNAc(b1-4)][Gal(b1-4)[Fuc(a1-3)]GlcNAc(b1-2)[Gal(b1-4)[Fuc(a1-3)]GlcNAc(b1-6)]Man(a1-6)]Man(b1-4)GlcNAc(b1-4)GlcNAc(?1-
G04179UO	Neu5Ac(a2-?)Gal(b1-4)GlcNAc(b1-2)[Neu5Ac(a2-?)Gal(b1-4)GlcNAc(b1-4)]Man(a1-3)[Neu5Ac(a2-?)Gal(b1-4)GlcNAc(b1-2)Man(a1-6)]Man(b1-4)GlcNAc(?1-
G04202VC	D-Rha4N(a1-2)D-Rha?4N(a1-2)D-Rha?4N(a1-2)D-Rha?4N(a1-2)D-Rha?4N(a1-2)D-Rha?4N(a1-
G04216YP	GalNAc(?1-?)[Neu5Ac(?2-?)]Gal(?1-?)GlcNAc(?1-?)[Neu5Gc(?2-?)Gal(?1-?)GlcNAc(?1-?)]Man(?1-?)[Neu5Gc(?2-?)Gal(?1-?)GlcNAc(?1-?)[Gal(?1-?)GlcNAc(?1-?)]Man(?1-?)][GlcNAc(?1-?)]Man(?1-?)GlcNAc(?1-?)GlcNAc(?1-
G04234AH	Gal(a1-3)[GlcNAc(b1-2)Man(a1-?)[Man(a1-?)][Xylf(b1-2)]Man(b1-4)GlcNAc(b1-4)]GlcNAc(?1-
G04162OT	GalNAc(?1-?)Rha(?1-?)Glc(?1-?)Gal
G04168ME	Man6P(a1-2)Man(a1-6)Man2P(a1-4)GlcN(?1-
G04185QP	GalNAc(a1-3)[Fuc(a1-2)]Gal(b1-?)GlcNAc(b1-3)[GalNAc(a1-3)[Fuc(a1-2)]Gal(b1-4)GlcNAc(b1-6)]Gal(b1-?)GlcNAc(b1-3)Gal(b1-3)[GalNAc(a1-3)[Fuc(a1-2)]Gal(b1-4)GlcNAc(b1-6)]GalNAc(?1-
G04186GQ	Neu5Gc(a2-3/6)Gal(b1-4)GlcNAc(b1-2)[Neu5Gc(a2-3/6)Gal(b1-4)GlcNAc(b1-4)]Man(a1-3)[Neu5Ac(a2-3/6)Gal(b1-4)GlcNAc(b1-3)Gal(b1-4)GlcNAc(b1-2)[Neu5Ac(a2-3/6)Gal(b1-4)GlcNAc(b1-6)]Man(a1-6)]Man(b1-4)GlcNAc(b1-4)GlcNAc(?1-
G04189HG	Neu5Gc(a2-3/6)Gal(b1-4)GlcNAc(b1-2)[GlcNAc(b1-4)]Man(a1-3)[GlcNAc(b1-4)][Neu5Gc(a2-3/6)Gal(b1-4)GlcNAc(b1-2)[Neu5Gc(a2-3/6)Gal(b1-4)GlcNAc(b1-6)]Man(a1-6)]Man(b1-4)GlcNAc(b1-4)GlcNAc(?1-
G04189VP	GlcA6Me(b1-2)Glc(?1-
G04197WB	HexNAc(?1-?)Gal(b1-3)[Fuc(?1-?)GlcNAc(b1-6)]GalNAc-ol
G04236PS	Glc(a1-2)Glc(a1-3)Glc(a1-3)Man(a1-2)Man(a1-2)[Man(a1-2)Man(a1-6)]Man(a1-3)[Man(a1-3)[Man(a1-2)Man(a1-6)]Man(a1-6)]Man(b1-4)GlcNAc(?1-
G04174ZV	GlcNAc(b1-2)Man(?1-?)[GlcNAc(b1-2)Man(?1-?)]Man(?1-?)GlcNAc(?1-?)[Fuc(a1-6)]GlcNAc(?1-
G04238OM	GlcN(b1-4)GlcNAc(b1-4)[Fuc2Me(a1-6)]Glc?NAc(?1-
G04221EG	Hex(?1-3)Hex(?1-3)Penp(?1-
G04240TY	All?(b1-
G04303UD	GalNAc(?1-?)GlcNAc(?1-?)Neu5Ac
G04338PF	Kdo?4,5P2(a2-6)GlcN4P(b1-6)GlcN
G04345KH	?-GlcNAc(?1-?)[GlcNAc(?1-?)]Rha(?1-?)D-Fuc(?1-?)Rha(?1-?)D-Fuc(?1-?)Rha(?1-?)D-Fuc(?1-?)Rha(?1-?)D-Fuc(?1-?)Rha(?1-?)D-Fuc(?1-?)Rha(?1-?)D-Fuc(?1-?)Rha(?1-?)D-Fuc(?1-?)Rha(?1-?)D-Fuc(?1-?)Rha(?1-?)D-Fuc(?1-?)Rha(?1-?)D-Fuc(?1-?)Rha(?1-?)D-Fuc(?1-?)Rha(?1-?)D-Fuc(?1-?)Rha(?1-?)D-Fuc(?1-?)Rha(?1-?)D-Fuc(?1-?)Rha(?1-?)D-Fuc(?1-?)Rha(?1-?)D-Fuc(?1-?)Rha(?1-?)D-Fuc(?1-?)Rha(?1-?)D-Fuc(?1-?)Rha(?1-?)D-…
G04269FO	Gal?(?1-?)Gal?(?1-?)GalNAc(?1-
G04271JM	Neu5Gc(?2-?)Gal(?1-?)GlcNAc(?1-?)[Neu5Gc(?2-?)Gal(?1-?)GlcNAc(?1-?)]Man(?1-?)[Gal(?1-?)GlcNAc(?1-?)[Gal(?1-?)GlcNAc(?1-?)]Man(?1-?)]Man(?1-?)GlcNAc(?1-?)GlcNAc(?1-
G04278RY	GlcA(b1-3)Gal(b1-3)[Fuc(a1-2)]Gal(b1-3)[Fuc(a1-3)GlcNAc6S(b1-6)]GalNAc(?1-
G04324IU	GalNAc(b1-3)Gal(b1-3)[GalNAc(b1-3)Gal(b1-4)[Fuc(a1-3)]GlcNAc(b1-6)]GalNAc(?1-
G04337AE	Neu5Ac(a2-?)Gal(b1-?)GlcNAc(b1-?)Gal(b1-3)GalNAc-ol
G04263AO	Rha(a1-2)[Glc(b1-6)Glc(b1-3)]Gal(?1-
G04308RK	?-Gal?NAc(?1-?)?-Gal?(?1-?)Glc-ol
G04266IW	Neu5Ac(a2-3)Gal(b1-4)[Gal(b1-4)Glc(b1-6)]GlcNAc(b1-3)Gal(b1-4)Glc?(?1-
G04272HZ	Man(b1-4)Rha(a1-3)[Glc(a1-4)]Gal?(?1-
G04292BT	Man(a1-6)Man(a1-3)[Man(a1-3)[Man(a1-6)]Man(a1-6)]Man(b1-4)Glc?NAc(?1-
G04298YB	Glc(a1-4)Glc(a1-4)GlcA(b1-4)[Glc(a1-6)]GalNAc(b1-3)Gal(a1-3)Gal?NAc(?1-
G04313CI	GalA(a1-4)[GalA(a1-5)]Kdn?(?2-
G04281XJ	Rha(?1-4)D-Rha(?1-
G04299TI	Gal(b1-4)GlcNAc(a1-2)[Gal(b1-4)GlcNAc(b1-4)]Man(a1-3)[Gal(b1-4)GlcNAc(b1-2)[Gal(b1-4)AllNAc(b1-6)]Man(a1-6)]Man(b1-4)GlcNAc(b1-4)[Fuc(a1-6)]GlcNAc(?1-
G04334SX	Xylf5N(?1-
G04339VK	6-deoxy-Hexf5Ac(?1-
G04361YT	Gal(?1-?)?-GalNAc
G04380IX	GlcNAc(b1-4)GlcN(b1-4)GlcNAc(b1-4)Glc?NAc(?1-
G04402ZV	Neu5Ac(?2-?)[Neu5Ac(?2-?)Gal(b1-3)]GalNAc
G04423MO	GalNAc?S(b1-4)GlcNAc(b1-2)Man(a1-3)[GalNAc?S(b1-4)GlcNAc(b1-3)Man(a1-6)]Man(b1-4)GlcNAc(b1-4)[Fuc(a1-?)]GlcNAc
G04386LA	Rha(a1-2)[Glc(b1-4)]Glc(?1-
G04351PS	Gal(b1-4)GlcNAc(b1-2)Man(a1-3)[Hex(?1-?)GlcNAc(b1-4)][Man(a1-3)[Man(a1-6)]Man(a1-6)]Man(b1-4)GlcNAc(b1-4)GlcNAc(b1-
G04368AZ	Gal3S(?1-?)GalNAc(?1-?)[Neu5Gc(?2-?)]Gal(?1-?)Glc
G04422XL	Neu5Ac(?2-?)Gal(b1-3)[Gal(b1-3)[Fuc(a1-2)]Gal(b1-?)GlcNAc(b1-6)]GalNAc(a1-
G04349VE	GlcA(b1-4)[Glc(b1-6)]Gal(a1-6)Glc(b1-3)Gal?(?1-
G04419PG	HexN4Me6N(?1-4)HexN2Me6NMe(?1-4)HexNAc6NMe(?1-
G04351GE	GalNAc4S(b1-4)ManNAc(b1-2)Man(a1-3)[GalNAc4S(b1-4)GlcNAc(b1-2)Man(a1-6)]Man(b1-4)GlcNAc(b1-4)[Fuc(a1-6)]GlcNAc(?1-
G04366GF	Glc(b1-2)Hex(?1-
G04371HW	HexA(?1-4)Hex(?1-
G04400AY	Neu5Ac(a2-?)Gal(b1-4)GlcNAc(b1-2)[Gal(b1-3)Gal(b1-4)GlcNAc(b1-4)]Man(a1-6)Man(b1-4)GlcNAc(b1-4)[Fuc(a1-6)]GlcNAc(b1-
G04368GC	Ara2,4N2(?1-
G04399JX	Neu5Ac9SH(?2-
G04436ET	GlcNAc(b1-3)[Gal(b1-4)GlcNAc(b1-6)]Gal(b1-4)Glc?(?1-
G04455XN	GulN(?1-?)Gal
G04473OG	Gal6S(?1-?)GlcNAc(?1-?)Gal(?1-?)GalNAc
G04479WW	Fuc(?1-?)Gal(?1-?)GalNAc(?1-?)[Fuc(?1-?)Gal(?1-?)GalNAc(?1-?)]Gal(?1-?)GlcNAc(?1-?)Gal(?1-?)Glc
G04486YL	3,6-Anhydro-L-Gal(?1-?)Gal6S(?1-?)3,6-Anhydro-L-Gal(?1-?)Gal
G04494HY	Man(a1-2)Man(a1-2)Man(a1-3)[Man(a1-3)[Man(a1-2)Man(a1-6)]Man(a1-6)]Man(b1-3/4)GlcNAc(b1-3/4)Glc?NAc(?1-
G04500VD	Fuc(?1-?)[Fuc(?1-?)]Fuc(?1-?)Kdn(?2-?)Gal(?1-?)[Gal(?1-?)[Fuc(?1-?)]GlcNAc(?1-?)]GalNAc
G04525CS	Par?(?1-4)Fuc(a1-3)GalNAc(a1-2)Man?(?1-
G04468PL	Glc4-1,6-1Py(b1-2)[Rha(a1-3)][GlcA(a1-3)Man(a1-3)Glc(b1-4)]Man(?1-
G04489UL	Neu5Gc(a2-3/6)Gal(b1-4)[Fuc(a1-3)]GlcNAc(b1-2)[Gal(b1-4)GlcNAc(b1-4)]Man(a1-3)[Neu5Gc(a2-3/6)Gal(b1-4)GlcNAc(b1-2)[Gal(a1-3)Gal(b1-4)GlcNAc(b1-6)]Man(a1-6)]Man(b1-4)GlcNAc(b1-4)GlcNAc(?1-
G04501IZ	Neu5Gc(a2-3/6)Gal(b1-4)[Fuc(a1-3)]GlcNAc(b1-2)Man(a1-3)[Man(a1-6)]Man(b1-4)GlcNAc(b1-4)GlcNAc(?1-
G04530AC	Neu5Gc(a2-3/6)Gal(b1-4)GlcNAc(b1-2)[Neu5Gc(a2-3/6)Gal(b1-4)GlcNAc(b1-4)]Man(a1-3)[GlcNAc(b1-4)][Neu5Gc(a2-8)Neu5Gc(a2-3/6)Gal(b1-4)GlcNAc(b1-3)Gal(b1-4)GlcNAc(b1-2)[Neu5Ac(a2-3/6)Gal(b1-4)GlcNAc(b1-6)]Man(a1-6)]Man(b1-4)GlcNAc(b1-4)[Fuc(a1-6)]GlcNAc(?1-
G04531ET	Neu5Ac(a2-3/6)Gal(b1-3)GalNAc(?1-
G04445AU	Fuc(a1-2)Gal(b1-3)GlcNAc(b1-3)[Gal(b1-3)[Fuc(a1-4)]GlcNAc(b1-3)[Gal(b1-4)[Fuc(a1-3)]GlcNAc(b1-6)]Gal(b1-4)GlcNAc(b1-6)]Gal(b1-4)Glc(?1-
G04464LR	Fuc(a1-2)Gal(?1-?)[Fuc(?1-?)]GlcNAc(b1-3)[GlcNAc(b1-6)]GalNAc-ol
G04473OS	Gal(b1-4)?-Glc
G04475HY	GlcA(?1-3)Glc
G04490OD	Neu5Ac(?2-?)Gal(b1-3)[Neu5Ac(?2-?)Gal(?1-?)[Fuc(?1-?)]GlcNAc(b1-6)]GalNAc(a1-
G04498KT	Man(a1-2)Man(a1-3)[Man(a1-3)Man(a1-6)]Man(?1-
G04515CS	Gal(b1-3)[Neu5Ac(a2-3)HexNAc(?1-?)[Gal(?1-?)]Gal(?1-?)[Fuc(?1-?)]GlcNAc(b1-6)]GalNAc-ol
G04528DU	Neu5Ac(a2-3/6)Gal(b1-4)GlcNAc(b1-2)Man(a1-3)[GlcNAc(b1-4)][GlcNAc(b1-2)Man(a1-6)]Man(b1-4)GlcNAc(b1-4)[Fuc(a1-6)]GlcNAc(?1-
G04448VC	Gal(b1-4)GlcNAc(b1-3)Gal(b1-4)[Fuc(a1-3)]Glc?NAc(?1-
G04453YQ	Neu5Ac4Ac(a2-3)Gal(b1-4)Glc?(?1-
G04520VG	Glc(a1-4)Gal(b1-6)Glc(b1-3)Gal(b1-3)[Glc(a1-6)]GalNAc(b1-4)Kdn?5Ac(?2-
G04451KB	Neu5Ac(b2-3)[Gal(b1-4)]Glc(?1-
G04478QP	Hex(?1-1?)[Hex(?1-4)]Hex
G04505IS	Gal?S(b1-3)[Gal?S(b1-4)GlcNAc(b1-6)]GalNAc(?1-
G04505XT	Abe(?1-
G04438GT	HexN3,4,6Ac3(?1-
G04511SA	GlcN3,4S2(?1-
G04557UT	GalNAc(?1-?)[Fuc(?1-?)]Gal(?1-?)GlcNAc(?1-?)[GalNAc(?1-?)[Fuc(?1-?)]Gal(?1-?)GlcNAc(?1-?)]GlcNAc(?1-?)[GlcNAc(?1-?)GlcNAc(?1-?)]Gal(?1-?)GlcNAc(?1-?)GlcNAc(?1-?)[GlcNAc(?1-?)Gal(?1-?)GlcNAc(?1-?)]Gal(?1-?)Glc
G04574EZ	D-Apif(?1-?)Xyl(?1-?)Rha(?1-?)D-Fuc
G04596BJ	Neu5Ac(a2-6)Gal(b1-3)GlcNAc(b1-4)Gal(b1-4)Glc?(?1-
G04600YG	Rha(?1-?)Araf(?1-?)[Rha(?1-?)]Glc
G04607GT	?-GlcA(b1-4)GlcN2S(a1-4)?-GlcA(b1-4)GlcN2S(a1-4)IdoA2S
G04609DV	ManNAc(?1-?)Rha(?1-?)Rha(?1-?)Gal(?1-?)GlcNAc
G04557LF	L-Xyl3Me(b1-4)Rha(?1-
G04585NN	Neu5Ac(a2-3)Gal(b1-4)GlcNAc(b1-2)Man(a1-3)[Neu5Ac(a2-6)GalNAc(b1-4)GlcNAc(b1-?)[Neu5Ac(a2-3)Gal(b1-4)GlcNAc(b1-?)]Man(a1-6)]Man(b1-4)GlcNAc(b1-4)[Fuc(a1-6)]GlcNAc(?1-
G04610NG	Neu5Ac(a2-?)Gal(b1-4)Glc(b1-
G04534UP	Neu5Ac(a2-3)Gal(b1-3)[Neu5Ac(a2-3)Gal(b1-?)[Fuc(?1-?)]GlcNAc(b1-6)]GalNAc(a1-
G04543MP	Fuc(a1-2)Gal(b1-3)GlcNAc(b1-3)[Gal(b1-4)GlcNAc(?1-3)Gal(b1-4)[Fuc(a1-3)]GlcNAc(b1-6)]Gal(b1-4)Glc(?1-
G04553XW	Gal6S(?1-?)GlcNAc(?1-?)Gal(?1-?)GlcNAc(?1-?)[Gal(?1-?)GlcNAc(?1-?)]GalNAc
G04604BY	Neu5Ac(a2-6)Gal(?1-?)GlcNAc(?1-?)Man(?1-?)[GlcNAc(?1-?)Man(?1-?)]Man(?1-?)GlcNAc(?1-?)GlcNAc(?1-
G04537DY	Glc(a1-6)Glc(a1-6)Glc(a1-6)Glc(a1-6)Glc(a1-3)Glc(a1-6)Glc?(?1-
G04540PY	Neu5Ac(a2-?)Gal(b1-3)Gal?NAc(?1-
G04545VH	Gal(b1-3)GlcNAc(b1-4)Glc(b1-4)Glc?(?1-
G04551HK	Neu5Ac(a2-6)Gal(b1-4)GlcNAc(b1-3)[Neu5Ac(a2-6)Gal(b1-4)GlcNAc(b1-6)]Gal(b1-4)Glc?(?1-
G04557ZT	GlcA(b1-3)[GlcA(b1-3)GalA(a1-2)Rha(a1-4)]GalA(a1-2)Rha?(?1-
G04610ET	GalA(a1-4)GalA(a1-4)GalA(a1-2)[Gal3Me(a1-4)Gal3Me(a1-4)]Rha?(?1-
G04555VS	Neu5Ac(a2-6)GalNAc(b1-4)ManNAc(b1-2)Man(a1-3)[GalNAc(b1-4)GlcNAc(b1-2)Man(a1-6)]Man(b1-4)GlcNAc(b1-4)[Fuc(a1-6)]GlcNAc(?1-
G04562BW	D-Araf(?1-5)[Galf(?1-6)]Galf(?1-
G04580RT	Hex6S(?1-3)HexNAc6S(?1-
G04593UR	Hex(?1-4)Hex2I(?1-
G04646PS	Rha(?1-?)Ara3Ac
G04648NT	Glc(?1-?)[Glc(?1-?)]GlcA
G04660DD	Glc(?1-2)[Glc(?1-4)All(?1-6)]Glc(b1-3)D-Fuc
G04663DE	Fuc(?1-?)Gal(?1-?)[Fuc(?1-?)]GlcNAc(?1-?)[Gal(?1-?)GlcNAc(?1-?)]Gal(?1-?)Glc
G04692RA	Gal(?1-?)Rha(?1-?)Xyl(?1-?)[Xyl(?1-?)]Rha(?1-?)[D-Apif(?1-?)]?-Ara
G04611EH	D-Rha(?1-4)D-Rha(?1-4)[Xyl(?1-3)]Glc(?1-2)Glc(?1-4)Gal(?1-
G04619EH	Neu5Gc(a2-8)Neu5Gc(a2-3/6)Gal(b1-4)[Fuc(a1-3)]GlcNAc(b1-2)Man(a1-3)[GlcNAc(b1-4)][Neu5Gc(a2-3/6)Gal(b1-4)[Fuc(a1-3)]GlcNAc(b1-2)Man(a1-6)]Man(b1-4)GlcNAc(b1-4)GlcNAc(?1-
G04660MY	Neu5Gc(a2-3/6)Gal(b1-4)[Fuc(a1-3)]GlcNAc(b1-2)[Gal(b1-4)GlcNAc(b1-4)]Man(a1-3)[Gal(b1-4)GlcNAc(b1-2)[Neu5Gc(a2-3/6)Gal(b1-4)[Fuc(a1-3)]GlcNAc(b1-6)]Man(a1-6)]Man(b1-4)GlcNAc(b1-4)[Fuc(a1-6)]GlcNAc(?1-
G04668IX	Glc(b1-4)[Gal(b1-2)Gal(a1-6)]Man(b1-4)Glc(b1-4)[Gal(a1-6)]Man(?1-
G04671LA	Pse?5Ac7Fo-onic(?2-3)Xyl(b1-3)D-FucNAc(b1-
G04706MU	Rha(a1-2)[?-Ara?(?1-3)]Glc(b1-
G04616SB	GlcNAc(?1-P-6)Man
G04626GC	Rha(a1-3)[Ara(?1-6)]Glc
G04629CV	GalNAc(b1-2)Man(a1-3)[Man(a1-6)][Xyl(b1-2)]Man(b1-4)GlcNAc(b1-4)GlcNAc(?1-
G04642BD	Gal(?1-2)Xyl
G04652PB	GlcNAc6S(a1-4)GlcA(?1-
G04672PB	GalNAc(?1-?)GlcNAc(?1-?)Man(a1-?)[GlcNAc(?1-?)Man(a1-?)]Man(b1-4)GlcNAc(b1-4)GlcNAc(?1-
G04676YO	Neu5Ac(a2-3)Gal(b1-3)[Neu5Ac(a2-6)]GlcNAc(?1-3)Gal(?1-4)Glc
G04691DI	Neu5Gc(a2-3)Gal(b1-4)GlcNAc(b1-2)Man(a1-3)[Man(?1-?)Man(a1-6)]Man(b1-4)GlcNAc(b1-4)GlcNAc-ol
G04696LP	Neu5Gc(a2-3/6)Gal(b1-4)[Fuc(a1-3)]GlcNAc(b1-3)Gal(b1-4)GlcNAc(b1-2)[Neu5Gc(a2-3/6)Gal(b1-4)GlcNAc(b1-3)Gal(b1-4)GlcNAc(b1-4)]Man(a1-3)[Man(a1-3)[Man(a1-6)]Man(a1-6)]Man(b1-4)GlcNAc(b1-4)[Fuc(a1-6)]GlcNAc(?1-
G04698OA	Neu9Ac(?2-?)Gal(?1-?)GalNAc(?1-?)[Neu5Ac(?2-?)Neu5Ac(?2-?)]Gal(?1-?)Glc
G04699RP	GalNAc3/4S(b1-4)GlcNAc(b1-2)Man(a1-3)[GalNAc(b1-4)GlcNAc(b1-2)Man(a1-6)]Man(b1-4)GlcNAc(b1-4)GlcNAc(?1-
G04671YA	Fuc(a1-2)Gal(b1-4)[Fuc(a1-3)]Gal?(?1-
G04676UR	Gul(a1-6)Gal(a1-6)Gal(?1-
G04692NU	Neu5Ac(a2-3)Gal(b1-4)GlcNAc(b1-2)Man(a1-3)[Gal(b1-4)GlcNAc(b1-?)[Neu5Ac(a2-3)Gal(b1-4)GlcNAc(b1-2)]Man(a1-6)]Man(b1-4)GlcNAc(b1-4)[Fuc(a1-6)]Glc?NAc(?1-
G04760RN	Rha2,3,4Ac3(?1-?)L-Qui3,4Ac2
G04773WJ	?-Ara?(b1-6)Gal(b1-4)Neu5Gc8Me(a2-3)Gal(b1-4)Glc
G04774XH	HexN2,3,6S34Me(?1-4)HexA2S
G04784BW	Gal(?1-?)[D-Fuc(?1-?)]Gal(?1-?)GlcNAc(?1-?)Gal(?1-?)GlcNAc(?1-?)[Gal(?1-?)[D-Fuc(?1-?)]Gal(?1-?)GlcNAc(?1-?)]Gal(?1-?)GlcNAc(?1-?)Gal(?1-?)Glc
G04710KC	Fuc2,4Me2(a1-3)Rha(a1-3)Rha2Me(?1-
G04748FD	Glc(b1-4)[Xyl(a1-6)]Glc(b1-4)[Xyl(a1-6)]Glc(b1-4)[Xyl(a1-6)]Glc(b1-4)Glc(?1-
G04774AL	Neu5Ac4Ac(a2-6)Gal(b1-4)GlcNAc(b1-2)Man(a1-3)[Neu5Ac4Ac(a2-3)Gal(b1-4)GlcNAc(b1-2)Man(a1-6)]Man(b1-4)GlcNAc(b1-4)GlcNAc(?1-
G04777NU	GlcA(b1-3)Gal(b1-3)GalNAc(?1-
G04721YF	Man(a1-3)[Man(a1-6)]Man(b1-4)GlcN(b1-4)GlcN(?1-
G04728IN	Man(?1-3)Man(?1-3)Man(?1-3)Man(?1-
G04747GP	Gal(b1-4)GlcNAc(b1-3)Gal(b1-4)GlcNAc(b1-2)[GlcNAc(b1-4)]Man(a1-3)[GlcNAc(b1-4)][GalNAc(b1-4)GlcNAc(b1-2)[Gal(b1-4)GlcNAc(b1-6)]Man(a1-6)]Man(b1-4)GlcNAc(b1-4)GlcNAc(?1-
G04757IE	Neu5Ac(a2-?)Gal(b1-?)GlcNAc(b1-?)Man(a1-3)[Man(a1-?)Man(a1-6)]Man(b1-4)GlcNAc(b1-4)[Fuc(a1-6)]GlcNAc(b1-
G04770TL	?-Man?(a1-2)?-Man?(a1-2)?-Man?(a1-
G04777VL	Glc(b1-4)Fruf(?2-
G04709FK	Glc(a1-3)Glc(a1-2)Glc?(?1-
G04727BF	Fruf(b2-1?)Hex
G04749TE	Gal(b1-4)[Fuc(a1-3)]GlcNAc(b1-3)Gal(b1-4)GlcNAc(b1-2)[GlcNAc(b1-4)]Man(a1-3)[GalNAc(b1-4)GlcNAc(b1-2)[Gal(b1-4)AllNAc(b1-6)]Man(a1-6)]Man(b1-4)GlcNAc(b1-4)GlcNAc(?1-
G04752YZ	L-Fruf(b2-1?)L-Glc
G04738VY	Hex2,3,4,6S4(?1-4)Hex2,3,6S3(?1-4)Hex2,3,6S3(?1-4)Hex2,3,6S3(?1-4)Hex2,3,6S3(?1-
G04773YV	ManNAc(b1-2)[GlcNAc(b1-4)]Man(a1-3)[GlcNAc(b1-2)[GlcNAc(b1-6)]Man(a1-6)]Man(b1-4)GlcNAc(?1-
G04778CE	Man(a1-3)Man(a1-2)Man(a1-2)Glc(a1-3)[Man(a1-3)[Man(a1-3)Man(a1-2)[Man(a1-2)Man(a1-6)]Man(a1-6)]Man(a1-6)]Man(b1-4)GlcNAc(b1-4)GlcNAc(?1-
G04788RU	Neu5Ac(a2-3)Gal(b1-3)[Fuc(a1-4)]GlcNAc(b1-3)Gal(b1-4)[Fuc(a1-3)]Glc?NAc(?1-
G04820ZO	Gal(?1-3)[Fuc(a1-2)Gal(b1-4)GlcNAc(?1-6)]GalNAc
G04844PH	Neu5Ac(a2-6)Gal(b1-4)GlcNAc6S(b1-2)Man(a1-3)[Neu5Ac(a2-3)Gal(b1-4)GlcNAc(b1-2)Man(a1-6)]Man(b1-4)GlcNAc(b1-4)[Fuc(a1-6)]Glc?NAc(?1-
G04848AZ	Neu5Ac(a2-?)Gal(b1-?)GlcNAc(b1-2)Man(a1-3)[Neu5Ac(a2-?)Gal(b1-?)GlcNAc(b1-2)Man(a1-6)]Man(b1-4)GlcNAc(b1-4)[Fuc(a1-?)]GlcNAc
G04849OP	Fuc(?1-?)Gal(?1-?)GlcNAc(?1-?)[Fuc(?1-?)Gal(?1-?)GlcNAc(?1-?)]Gal(?1-?)GlcNAc(?1-?)Gal(?1-?)GalNAc
G04851YI	GlcNAc(?1-?)[Fruf(?2-?)]ManA2NAc
G04880KW	Glc(b1-2)Glc(b1-2)Glc?(?1-
G04846SY	GalNAc4S(b1-4)GlcNAc(b1-2)Man(a1-3)[Man(a1-3)Man(a1-6)]Man(b1-4)GlcNAc(b1-4)[Fuc?(?1-3/6)]GlcNAc(b1-
G04874PW	Xyl(a1-6)Glc(b1-4)[Xyl(a1-6)]Glc(b1-4)[Xyl(a1-6)]Glc(b1-4)Glc(b1-4)[Xyl(a1-6)]Glc(b1-4)[Xyl(a1-6)]Glc(b1-4)[Xyl(a1-6)]Glc(b1-4)Glc(?1-
G04874SZ	Neu5Ac(a2-?)Gal(b1-4)GlcNAc(b1-2)Man(a1-?)[Gal(b1-4)GlcNAc(b1-2)Man(a1-?)]Man(b1-4)GlcNAc(b1-4)[Fuc(a1-6)]GlcNAc(?1-
G04879KK	Neu5Gc(a2-8)Neu5Gc(a2-3/6)Gal(b1-4)[Fuc(a1-3)]GlcNAc(b1-2)[Neu5Gc(a2-3/6)Gal(b1-4)GlcNAc(b1-4)]Man(a1-3)[Neu5Ac(a2-8)Neu5Ac(a2-3/6)Gal(b1-4)GlcNAc(b1-2)[Gal(a1-3)Gal(b1-4)GlcNAc(b1-6)]Man(a1-6)]Man(b1-4)GlcNAc(b1-4)GlcNAc(?1-
G04879ZB	Glc(b1-3)Glc(b1-3)Glc(b1-6)Glc(b1-3)Glc(?1-
G04793KB	Glc(a1-4)Glc(a1-4)Glc(a1-4)Glc(a1-4)Glc(a1-4)Glc(a1-4)Glc(a1-4)Glc(a1-4)Glc(a1-4)Glc(?1-
G04794OZ	Gal(?1-?)GlcNAc(?1-?)Gal(?1-?)GlcNAc(?1-?)[Gal(?1-?)GlcNAc(?1-?)]Man(?1-?)[Gal(?1-?)GlcNAc(?1-?)[Gal(?1-?)GlcNAc(?1-?)]Man(?1-?)]Man(?1-?)GlcNAc(?1-?)[Fuc(?1-?)]GlcNAc(?1-
G04798GK	Neu5Ac(a2-3)Gal(b1-3)[Neu5Ac(a2-6)][Fuc(a1-4)]GlcNAc(b1-3)Gal(?1-
G04800NO	Neu5Ac(a2-3)Gal(?1-?)GlcNAc(b1-3)Gal(?1-?)[Fuc(?1-?)]GlcNAc?S(b1-3)Gal(b1-3)GalNAc(a1-
G04820IN	Gal(?1-?)[Fuc(?1-?)]GlcNAc(?1-?)[Gal(?1-?)GlcNAc(?1-?)]Man(?1-?)[Gal(?1-?)[Fuc(?1-?)]GlcNAc(?1-?)[Gal(?1-?)GlcNAc(?1-?)]Man(?1-?)]Man(?1-?)GlcNAc(?1-?)[Fuc(?1-?)]GlcNAc(?1-
G04848QW	D-Fuc(?1-?)Gal(?1-?)[D-Fuc(?1-?)]GlcNAc(?1-?)[Gal(?1-?)[D-Fuc(?1-?)]GlcNAc(?1-?)]Gal(?1-?)Glc
G04883CA	Gal(?1-?)[Fuc(?1-?)]GlcNAc(?1-?)[Gal(?1-?)]GlcNAc(?1-?)Gal(?1-?)Gal(?1-?)Glc(?1-
G04889TI	?-Man(a1-6)?-Glc(?1-
G04798EZ	Fuc(a1-2)Gal(b1-3)[Fuc(a1-4)]GlcNAc(b1-3)Gal?(?1-
G04831IK	Gal6S(b1-4)Glc3S(?1-
G04853MI	ManNAc(b1-2)Man(a1-3)[Gal(b1-4)GlcNAc(b1-2)Man(a1-6)]Man(b1-4)GlcNAc(b1-4)[Fuc(a1-6)]GlcNAc(?1-
G04863OC	Hex(?1-4)Hex(?1-4)Hex(?1-4)Hex(?1-4)Hex(?1-4)Hex(?1-4)Hex(?1-4)Hex(?1-4)Hex(?1-4)Hex(?1-
G04885WE	D-Fuc(b1-2)Gal(?1-
G04886AP	Tal?(b1-
G04835CC	Glcf2,3,5,6Ac4(?1-
G04860PN	6-deoxy-Hex2I3N(?1-
G04893DG	Qui(b1-2)[Glc3Me(b1-3)Glc(b1-4)]Xyl?(?1-
G04915ZP	GlcA(a1-2?)Fru?
G04931SY	Neu5Ac(a2-6)Gal(b1-4)GlcNAc6S(b1-2)Man(a1-3)[Neu5Ac(a2-6)Gal(b1-4)GlcNAc(b1-2)Man(a1-6)]Man(b1-4)GlcNAc(b1-4)[Fuc(a1-6)]Glc?NAc(?1-
G04933NX	GlcN2,6S2(?1-?)GlcA(?1-?)GlcN2,3,6S3(?1-?)IdoA2S(?1-?)GlcN
G04940PR	Fuc(?1-?)Gal(?1-?)Gal(?1-?)Gal(?1-?)GalNAc
G04894OB	Neu5Gc(a2-8)Neu5Gc(a2-3/6)Gal(b1-4)GlcNAc(b1-2)Man(a1-3)[GlcNAc(b1-2)Man(a1-6)]Man(b1-4)GlcNAc(b1-4)GlcNAc(?1-
G04914MH	Man(a1-2)Man(a1-2)Man(a1-3)[Man(a1-2)Man(a1-3)[Gal(?1-?)Man(a1-2)Man(a1-6)]Man(a1-6)]Man(b1-4)GlcNAc(b1-4)GlcNAc(?1-
G04931WJ	Gal(b1-4)[Gal3Me(b1-4)Glc(b1-6)]GlcNAc(?1-
G04935CS	Kdo(?2-4)[Glc(b1-3)[GlcNAc(a1-2)Glc(b1-4)][Glc(a1-2)Glc(b1-6)]Glc(a1-5)]Kdo(?2-
G04949PT	GalNAc(a1-3)[Fuc(a1-2)]Gal6Me(?1-
G04951KA	GalNAc4S(?1-?)GlcNAc(?1-?)Man(a1-?)[GalNAc(?1-?)GlcNAc(?1-?)Man(a1-?)]Man(b1-4)GlcNAc(b1-4)GlcNAc(?1-
G04961MA	GlcNAc(b1-2)Man(a1-3)[Gal(b1-4)[Fuc(a1-6)]GlcNAc(b1-2)Man(a1-6)][Xyl(b1-2)]Man(b1-4)GlcNAc(b1-4)GlcNAc(?1-
G04962NB	Araf(a1-3)[GlcA(a1-2)Xyl(b1-4)]Xyl(b1-4)Xyl(?1-
G04911KL	Araf(?1-?)Gal(?1-?)Rha
G04935HE	Neu5Ac(a2-3)Gal(?1-?)GlcNAc(?1-?)Man(a1-3/6)[Neu5Ac(a2-6)Gal(?1-?)GlcNAc(?1-?)Man(a1-3/6)]Man(b1-4)GlcNAc(b1-4)GlcNAc(b1-
G04943NQ	Neu5Ac(a2-3)?-Gal(?1-?)[Fuc(a1-3)]GlcNAc(?1-
G04952DG	GlcNAc(?1-?)[Glc(?1-?)]GlcA(?1-?)GalNAc(?1-?)Gal
G04898MS	Penp2,3,4Me3(?1-3)Penp2,4Me2(?1-
G04947EI	Glc(a1-6)Glc(a1-3)Glc?(?1-
G04961JH	Neu5Ac(a2-6)Gal(b1-4)ManNAc(b1-2)[Neu5Ac(a2-3)[GalNAc(b1-4)]Gal(b1-4)GlcNAc(b1-4)]Man(a1-3)[Gal(b1-4)GlcNAc(b1-2)Man(a1-6)]Man(b1-4)GlcNAc(b1-4)[Fuc(a1-6)]GlcNAc(?1-
G04923KK	Hex(?1-3)[Hex(?1-2)Hex(?1-6)Hex(?1-6)]Hex(?1-
G04939PS	Hex2,3,4,6S4(?1-3)Hex2,4,6S3(?1-3)Hex2,4,6S3(?1-3)Hex2,4,6S3(?1-3)Hex2,4,6S3(?1-
G04957TB	Neu5Ac(a2-3)Gal(b1-4)GlcNAc(b1-2)Man(a1-3)[Neu5Ac(a2-3)Gal(b1-4)GlcNAc(b1-2)[Gal(b1-4)AllNAc(b1-6)]Man(a1-6)]Man(b1-4)GlcNAc(b1-4)[Fuc(a1-6)]GlcNAc(?1-
G04974JU	Hex(?1-4)Glc(a1-4)Glc(a1-4)Glc(a1-4)Glc(a1-4)Glc(a1-
G04976AV	Hex(?1-3)[Hex3NAc(?1-6)]HexNAc(?1-
G05010SN	Abe(a1-?)[Gal(a1-2)]Abe?(a1-3)Man
G05011YC	Glc(?1-4)Fru
G05024RF	Gal(b1-4)[Fuc(a1-3)]GlcNAc(b1-2)Man(a1-3)[Gal(b1-4)[Fuc(a1-3)]GlcNAc(b1-2)Man(a1-6)]Man(b1-4)GlcNAc(b1-4)[Fuc(a1-6)]Glc?NAc(?1-
G05082EC	GalNAc4S(?1-?)GlcA
G04977HM	Man(a1-?)Man(a1-?)Man(a1-3)[Man(a1-2)Man(a1-3)[Man(a1-2)Man(a1-6)]Man(a1-6)]Man(a1-4)GlcNAc(b1-4)GlcNAc
G05049AS	Fuc(a1-2)Gal(b1-2)Xyl(?1-
G05027JM	ManA2NAc(?1-?)GlcA2,3NAc2(?1-?)GlcNAc
G05030TF	Neu5Ac9N(?2-?)Gal(?1-?)GlcNAc
G05038VD	Gal(?1-?)GlcNAc(?1-?)Gal(b1-3)[Neu5Ac(a2-3)Gal(b1-?)GlcNAc(b1-3)Gal(?1-?)GlcNAc(b1-3)Gal(b1-?)GlcNAc(b1-6)]GalNAc(a1-
G05062WE	Glc(a1-2)[Gal(b1-4)GalNAc(b1-4)][Gal(a1-6)]Glc(b1-3)GalNAc(?1-
G05016XY	Gal(b1-4)GlcNAc(b1-3)Gal(b1-4)GlcNAc(b1-2)[Gal(b1-4)GlcNAc(b1-4)]Man(a1-3)[Gal(b1-4)GlcNAc(b1-2)[Gal(b1-4)AllNAc(b1-6)]Man(a1-6)]Man(b1-4)GlcNAc(b1-4)[Fuc(a1-6)]GlcNAc(?1-
G04980QG	Gal(b1-4)GlcNAc(b1-2)Man(a1-3)[Gal(b1-4)GlcNAc(b1-3)Gal(b1-4)GlcNAc(b1-2)[Gal(b1-4)AllNAc(b1-6)]Man(a1-6)]Man(b1-4)GlcNAc(b1-4)GlcNAc(?1-
G04984FW	Gal(b1-3)Gal(b1-4)GlcNAc(b1-2)[Gal(b1-3)Gal(b1-4)GlcNAc(b1-4)]Man(a1-3)[Neu5Ac(a2-6)Gul(b1-4)GlcNAc(b1-3)Gal(b1-4)GlcNAc(b1-2)[Neu5Ac(a2-6)Gal(b1-4)GlcNAc(b1-3)Gal(b1-4)GlcNAc(b1-6)]Man(a1-6)]Man(b1-4)GlcNAc(b1-4)[Fuc(a1-6)]GlcNAc(?1-
G05006NI	Fuc(a1-?)GlcNAc(b1-?)Man(a1-3/6)[Man(a1-3/6)]Man(b1-4)GlcNAc(b1-4)GlcNAc
G05039OK	Hex(?1-3)[Hex(?1-3)[Hex(?1-6)]Hex(?1-6)]Hex(?1-4)HexNAc(?1-4)[6-deoxy-Hex(?1-6)]HexNAc(?1-
G05046OA	GlcNAc(?1-?)[GlcNAc(?1-?)]Man(?1-?)Man(?1-?)GlcNAc(?1-?)[Fuc(?1-?)][Fuc(?1-?)]GlcNAc(?1-
G05062GT	HexA(?1-4)HexN2S(?1-4)HexA(?1-4)HexN2S(?1-4)HexA(?1-4)HexN2S(?1-4)HexA(?1-4)HexN2,6S2(?1-4)HexA(?1-
G05068SF	Hex(?1-3)Hex(?1-3)Hex(?1-
G05053HR	D-Fuc2Cl3,4Ac2(?1-
G05107UT	Gal(b1-4)[Fuc(a1-3)]GlcNAc(b1-2)Man(a1-3)[GlcNAc(b1-4)][Gal(b1-4)[Fuc(a1-3)]GlcNAc(b1-2)Man(a1-6)]Man(b1-4)GlcNAc(b1-4)Glc?NAc(?1-
G05119QH	Kdo7P(?2-?)Kdo(?2-?)GlcN4P(?1-?)GlcN
G05141KQ	GlcA4,6Me2(a1-2)[Xyl(b1-4)]Xyl(?1-
G05163VV	Ara?(a1-3)[Gal(b1-4)]GlcA6Me(?1-
G05108DZ	GlcNAc(b1-3)[Neu5Gc(a2-6)Gal(?1-?)GlcNAc(b1-3)Gal?S(b1-4)[Fuc(a1-3)]GlcNAc(b1-6)]GalNAc-ol
G05166RE	Man(a1-2)Man(a1-2)Man(a1-3)[Man(a1-2)Man(a1-3)[Man(a1-2)Man(a1-6)]Man(a1-6)]Man(b1-4)GlcNAc(b1-?)Xyl
G05144KJ	Gal(a1-3)[Fuc(a1-4)]GlcNAc(b1-2)Man(a1-3)[Man(a1-6)][Xyl(b1-2)]Man(b1-4)GlcNAc(b1-4)[Fuc(a1-3)]GlcNAc(?1-
G05162EH	Glc(b1-3)GalA4Ac(a1-3)Man(a1-3)[Gal4Me(a1-6)]Glc?(?1-
G05097UT	Gal(b1-4)GlcNAc(b1-2)Man(a1-3)[Neu5Ac(a2-6)Gal?S(b1-4)GlcNAc(b1-2)Man(a1-6)]Man(b1-4)GlcNAc(b1-4)GlcNAc-ol
G05122BR	Gal(b1-3)[Fuc(a1-4)]GlcNAc(b1-2)Man(a1-?)[Man(a1-?)][Xylf(b1-2)]Man(b1-4)GlcNAc(b1-4)[Fuc(a1-3)]GlcNAc(b1-
G05137KQ	L-GulA(a1-3)L-GulNAc(a1-4)L-GulA(a1-3)L-GulNAc(?1-
G05132CR	Xylf2Me(?1-
G05169SP	L-Xylf2Ac(?1-
G05220ZJ	Gal(?1-?)GlcNAc(?1-?)[Gal(?1-?)GlcNAc(?1-?)]Gal(?1-?)GlcNAc(?1-?)[Neu5Ac(?2-?)Gal(?1-?)]GalNAc
G05246GT	Glc(?1-?)Rha4Ac
G05259MJ	Neu5Ac(a2-3)Gal(b1-3)[Gal(b1-?)GlcNAc(?1-?)[Gal(b1-?)GlcNAc(?1-?)]GlcNAc(b1-6)]GalNAc
G05196ME	Gal6F(b1-4)Glc(?1-
G05203ZY	Man3Me(a1-3)[Fuc(a1-2)Gal(b1-3)GalNAc(b1-4)GlcNAc(b1-2)Man(a1-6)][Xylf(b1-2)]Man(b1-4)GlcNAc(b1-4)GlcNAc(?1-
G05204NJ	Neu5Ac(a2-3/6)Gal(b1-4)[Fuc(a1-3)]GlcNAc(b1-2)[GalNAc(b1-4)GlcNAc(b1-4)]Man(a1-3)[Gal(b1-4)[Fuc(a1-3)]GlcNAc(b1-2)[Neu5Ac(a2-3/6)Gal(b1-4)[Fuc(a1-3)]GlcNAc(b1-6)]Man(a1-6)]Man(b1-4)GlcNAc(b1-4)GlcNAc(?1-
G05205SE	Neu5Ac(a2-8)Neu5Ac(a2-3)Gal(b1-4)?-Glc
G05260OW	Neu5Gc(a2-8)Neu5Gc(a2-3/6)Gal(b1-4)[Fuc(a1-3)]GlcNAc(b1-2)Man(a1-3)[GlcNAc(b1-4)][Man(a1-6)]Man(b1-4)GlcNAc(b1-4)GlcNAc(?1-
G05266NH	Glc6NAc(b1-4)Glc6NAc(b1-4)Glc6NAc(?1-
G05196XN	Gal3S(?1-?)GlcNAc6S(?1-?)Gal(?1-?)[Gal(?1-?)GlcNAc(?1-?)]GalNAc
G05220MB	3,6-Anhydro-L-Gal(?1-?)Gal6S(?1-?)3,6-Anhydro-L-Gal(?1-?)Gal6S(?1-?)3,6-Anhydro-L-Gal(?1-?)Gal6S(?1-?)3,6-Anhydro-L-Gal(?1-?)Gal
G05234GO	Gal(b1-4)GlcNAc(b1-3)Gal(b1-4)[Fuc(a1-3)]GlcNAc(b1-3)Gal(b1-4)[Fuc(a1-3)]GlcNAc(?1-
G05266KE	Neu5Ac(?2-?)HexNAc(?1-?)Gal(b1-3)[Gal(?1-3)[Fuc(?1-?)HexNAc(?1-6)]Gal(?1-4)[Fuc(?1-?)]GlcNAc(b1-6)]GalNAc-ol
G05286XG	Gal(?1-?)HexNAc(?1-?)Gal(?1-?)GalNAc(a1-3)[Neu5Gc(a2-6)]GalNAc-ol
G05284UP	Glc(b1-3)Gal(b1-4)Man?(?1-
G05293CX	Gal(b1-3)GlcNAc(b1-2)[Gal(b1-4)GlcNAc(b1-4)]Man(a1-3)[Gal(b1-4)GlcNAc(b1-2)Man(a1-6)]Man(b1-4)GlcNAc(b1-4)Glc?NAc(?1-
G05256HN	Gal(b1-4)[Fuc(a1-3)]GlcNAc(b1-2)[Gal(b1-4)[Fuc(a1-3)]GlcNAc(b1-4)]Man(a1-3)[ManNAc(b1-4)][Gal(b1-4)GlcNAc(b1-3)Gal(b1-4)GlcNAc(b1-2)[Gal(b1-4)AllNAc(b1-6)]Man(a1-6)]Man(b1-4)GlcNAc(b1-4)[Fuc(a1-6)]GlcNAc(?1-
G05289UM	Rha(?1-?)[Fuc(?1-?)]Rha(?1-
G05270WF	Oli4Me(?1-
G05349CS	Neu5Ac(?2-?)Gal(?1-?)[Neu5Ac(?2-?)]GlcNAc(?1-?)Gal(?1-?)GlcNAc(?1-?)[Gal(?1-?)GlcNAc(?1-?)]Man(?1-?)[Man(?1-?)Man(?1-?)]Man(?1-?)GlcNAc(?1-?)[Fuc(a1-6)]GlcNAc
G05351TF	Glc(a1-P-?)[Man(a1-P-6)Gal(a1-6)Gal(a1-3)Galf(b1-3)]Man(a1-3)Man(a1-4)GlcN
G05367SU	Neu5Ac(?2-?)Gal(?1-?)[Fuc(?1-?)]GlcNAc(?1-?)GalNAc
G05304RZ	GalNAc(?1-?)GlcNAc(?1-?)Man(a1-?)Man(b1-4)GlcNAc(b1-4)[Fuc(?1-?)]GlcNAc(?1-
G05305XM	Neu5Ac(a2-3/6)Gal(b1-4)[Fuc(a1-3)]GlcNAc(b1-2)[Fuc(a1-2)Gal(b1-4)[Fuc(a1-3)]GlcNAc(b1-4)]Man(a1-3)[GlcNAc(b1-4)][Neu5Ac(a2-3/6)Gal(b1-4)[Fuc(a1-3)]GlcNAc(b1-2)[Neu5Ac(a2-3/6)Gal(b1-4)[Fuc(a1-3)]GlcNAc(b1-6)]Man(a1-6)]Man(b1-4)GlcNAc(b1-4)GlcNAc(?1-
G05327ID	Neu5Gc(a2-3/6)Gal(b1-4)GlcNAc(b1-2)[Gal(b1-4)GlcNAc(b1-4)]Man(a1-3)[GlcNAc(b1-4)][Man(a1-3)[Man(a1-6)]Man(a1-6)]Man(b1-4)GlcNAc(b1-4)[Fuc(a1-6)]GlcNAc(?1-
G05341MB	Gal(b1-?)GlcNAc(b1-2)Man(a1-3)[Neu5Ac(a2-?)Gal(b1-?)[Fuc(a1-?)]GlcNAc(b1-2)Man(a1-6)]Man(b1-4)GlcNAc(b1-4)GlcNAc-ol
G05343DC	Neu5Ac(a2-3/6)Gal(b1-4)[Fuc(a1-3)]GlcNAc(b1-2)[GlcNAc(b1-4)]Man(a1-3)[Gal(b1-4)GlcNAc(b1-2)[Gal(b1-4)GlcNAc(b1-6)]Man(a1-6)]Man(b1-4)GlcNAc(b1-4)GlcNAc(?1-
G05365OO	Gal(b1-4)GlcNAc(b1-2)Man(a1-3)[Gal(b1-4)GlcNAc(b1-2)Man(a1-6)]Gal(?1-
G05365PX	Neu5Ac(a2-3/6)Gal(b1-4)GlcNAc(b1-2)Man(a1-3)[GlcNAc(b1-4)][Gal(b1-4)GlcNAc(b1-2)Man(a1-6)]Man(b1-4)GlcNAc(b1-4)GlcNAc(?1-
G05386LR	Neu5Ac(?2-?)Hex?(?1-?)Hex?NAc(?1-?)[Neu5Ac(?2-?)Hex?(?1-?)Hex?NAc(?1-?)]Man(a1-?)[Neu5Ac(?2-?)Hex?(?1-?)Hex?NAc(?1-?)Man(a1-?)]Man(b1-4)GlcNAc(b1-4)[Fuc(?1-?)]GlcNAc(?1-
G05329TH	?-Ara(a1-6)?-Gal?(?1-
G05336TT	Rha(a1-3)Rha(a1-2)Gal?(?1-
G05372FR	Neu5Ac(?2-?)Neu5Ac(?2-?)Gal(?1-?)GalNAc(?1-?)Gal(?1-?)Gal(?1-?)Glc
G05377RQ	GalA(?1-2)L-Man6Me(?1-4)GalA(?1-2)Rha
G05379WO	Neu5Ac(?2-?)Gal(?1-?)GlcNAc(?1-?)[Neu5Ac(?2-?)Gal(?1-?)]GalNAc-ol
G05380OA	Neu5Ac(a2-?)Gal(b1-?)GlcNAc(b1-?)Gal(b1-?)GlcNAc(b1-?)[Neu5Ac(a2-?)Gal(b1-?)GlcNAc(b1-?)Gal(b1-?)GlcNAc(b1-?)]Man(a1-3)[Neu5Ac(a2-?)Gal(b1-?)[Fuc(a1-?)]GlcNAc(b1-?)[Neu5Ac(a2-?)Gal(b1-?)GlcNAc(b1-?)]Man(a1-6)]Man(b1-4)GlcNAc(b1-4)[Fuc(a1-6)]GlcNAc(b1-
G05303EM	Gal(b1-4)GlcNAc(b1-2)Man(b1-3)[Neu5Ac(?2-3)Gal(b1-4)GlcNAc(b1-2)Man(b1-6)]Man(b1-4)GlcNAc(b1-4)GlcNAc(b1-
G05372US	Gal(b1-4)GlcNAc(b1-4)Glc(b1-4)Glc(?1-
G05302MX	Gal(b1-1?)GalNAc
G05304LG	HexNAc(?1-2)Hex(?1-3)[HexNAc(?1-4)][HexNAc(?1-2)Hex(?1-6)]Hex(?1-4)HexNAc(?1-4)[6-deoxy-Hex(?1-6)]HexNAc(?1-
G05378MU	GlcA(b1-3)Gal(b1-4)GlcNAc(b1-6)GlcNAc(?1-
G05405HZ	GalNAc(a1-3)Gal(b1-4)GlcNAc(?1-6)GalNAc
G05407DK	Glc(a1-4)Glc(a1-4)Glc(a1-4)Glc(a1-4)Glc(a1-4)Glc(a1-4)Glc(a1-4)Glc(a1-4)Glc(a1-4)Glc(a1-4)Glc(a1-4)Glc(a1-4)Glc?(?1-
G05410YV	Rha2,3,4Me3(?1-?)Rha3,4Me2
G05427KE	Neu5Ac(?2-?)Gal(?1-?)GalNAc6Me
G05433DQ	GlcNAc(b1-2)Man(a1-3)[GlcNAc(b1-3)Man(a1-6)]Man(b1-4)GlcNAc(b1-4)[Fuc(a1-?)]GlcNAc
G05402BY	Neu5Ac(a2-3)Gal(b1-4)[Fuc(a1-3)]Man2Br(?1-
G05414GX	Kdn(a2-6)Gal(b1-4)GlcNAc(b1-3)Gal(b1-4)Glc(?1-
G05450AP	Neu5Ac(a2-?)Gal(b1-?)GlcNAc(b1-2)Man(a1-3)[Gal(b1-?)[Fuc(a1-?)]GlcNAc(b1-2)Man(a1-6)]Man(b1-4)GlcNAc(b1-4)[Fuc(a1-6)]GlcNAc-ol
G05400IQ	Neu5Ac(a2-3)Gal(b1-3)[Fuc(a1-2)Gal(b1-4)[Fuc(a1-3)]GlcNAc6S(b1-6)]GalNAc(?1-
G05402OC	Glc(a1-2)[Gal(b1-6)Gal(a1-6)]Glc(b1-3)GalNAc(?1-
G05411CD	Gal(b1-3)[Gal(?1-?)GlcNAc(b1-3)Gal(b1-4)GlcNAc(b1-6)]GalNAc(a1-
G05421KO	GlcNAc(b1-2/4)Man(a1-3)[GlcNAc(b1-6)Man(a1-6)]Man(b1-4)GlcNAc(b1-4)GlcNAc(?1-
G05423TM	Kdo(a2-4)[GlcA6N(b1-3)Glc(b1-4)[Qui3N(b1-2)Rha(a1-4)GalA6N(a1-6)]Gal(a1-5)]Kdo?(a2-
G05435HN	Glc(?1-?)[Xyl3Ac(?1-?)]Glc(?1-?)Gal
G05470PO	GlcNAc(?1-?)[Fuc(?1-?)]GlcNAc(?1-?)Man(?1-?)[GlcNAc(?1-?)Man(?1-?)]Man(?1-?)GlcNAc(?1-?)[Fuc(?1-?)]GlcNAc(?1-
G05450JY	Gal(b1-3)[Fuc(a1-4)]Glc?NAc(?1-
G05455DO	Gal(b1-4)GlcNAc(a1-3)[Gal(b1-4)GlcNAc(a1-6)]Gal?(?1-
G05483AZ	GlcNAc6S(a1-4)GlcA(b1-4)GlcNAc3,6S2(a1-4)IdoA2S(a1-4)Glc?NAc6S(?1-
G05392EF	Hex2,3,4,6Ac4(?1-3)HexNAc(?1-
G05458OU	Man(a1-2)[Gal(a1-3)]Man(a1-2)Man(a1-3)[Glc(a1-2)Man(a1-3)[Man(a1-2)Man(a1-6)]Man(a1-6)]Man(b1-4)GlcNAc(b1-4)GlcNAc(?1-
G05390IU	Kdn?8P(?2-
G05413MY	Hex2,6Ac23,4Me2(?1-
G05423AE	Glc2,3,6Ac34Fo(?1-
G05449NX	L-6dGulNAc4NAc(?1-
G05482GE	Gal6I(?1-
G05491GK	Gal(?1-?)GalNAc(?1-?)[Man(a1-?)Man?PEtn(a1-2)Man(a1-6)]Man?PEtn(a1-4)GlcN
G05494ZT	Rha(a1-2)[Ara?(a1-2)[Xyl(b1-3)]Glc(b1-4)]Gal
G05517JO	Gal(a1-6)Man(b1-4)Man(b1-4)Man(b1-4)Man?(?1-
G05531OQ	Penp4Me(?1-4)6-deoxy-Hex3Me
G05536YB	D-Rha(?1-?)D-Rha(?1-?)Man(?1-?)Man(?1-?)[GalA(?1-P-?)]Kdo
G05545HU	Fuc(a1-2)Gal(b1-3)?-GalNAc
G05567XP	D-IdoA4Me(?1-4)GalA
G05570IE	Neu5Ac(a2-3)Gal(b1-4)GlcNAc(b1-2)[Neu5Ac(a2-6)Gal(b1-4)GlcNAc(b1-4)]Man(a1-3)[Neu5Ac(a2-3/6)Gal(b1-4)GlcNAc(b1-2)Man(a1-6)]Man(b1-4)GlcNAc(b1-4)Glc?NAc(?1-
G05489WL	Tyv(?1-3)GalNAc(b1-4)[Fuc(a1-3)]GlcNAc(b1-?)[Tyv(?1-3)GalNAc(b1-4)[Fuc(a1-3)]GlcNAc(b1-?)]Man(a1-?)[Tyv(?1-3)GalNAc(b1-4)[Fuc(a1-3)]GlcNAc(b1-?)Man(a1-?)]Man(b1-4)GlcNAc(b1-4)[Fuc(a1-6)]GlcNAc(?1-
G05507QQ	Neu5Gc(a2-8)Neu5Gc(a2-3/6)Gal(b1-4)[Fuc(a1-3)]GlcNAc(b1-2)[Neu5Gc(a2-3/6)Gal(b1-4)GlcNAc(b1-4)]Man(a1-3)[GlcNAc(b1-4)][Neu5Gc(a2-3/6)Gal(b1-4)GlcNAc(b1-2)[Neu5Gc(a2-3/6)Gal(b1-4)[Fuc(a1-3)]GlcNAc(b1-6)]Man(a1-6)]Man(b1-4)GlcNAc(b1-4)GlcNAc(?1-
G05541MI	Neu5Gc(a2-3/6)Gal(b1-4)[Fuc(a1-3)]GlcNAc(b1-2)[GlcNAc(b1-4)]Man(a1-3)[Gal(b1-4)GlcNAc(b1-2)[Neu5Gc(a2-3/6)Gal(b1-4)[Fuc(a1-3)]GlcNAc(b1-6)]Man(a1-6)]Man(b1-4)GlcNAc(b1-4)[Fuc(a1-6)]GlcNAc(?1-
G05557QJ	Ara?(a1-2)Rha(a1-3)Glc(?1-
G05559OW	Man(a1-3)[D-Lyx(a1-6)]Man(?1-
G05492XH	Neu5Ac(?2-?)Gal(?1-?)GlcNAc(?1-?)Gal(?1-?)Gal(?1-?)Glc
G05507UE	Neu5Gc(?2-?)Gal(?1-?)[Neu5Ac(?2-?)]GlcNAc(?1-?)Gal(?1-?)Glc
G05563BO	GlcA4Me(a1-2)[Xyl(b1-4)]Xyl(b1-4)Xyl(b1-4)Xyl(?1-
G05565XI	GlcA2S(?1-?)GalNAc6S
G05567XA	GlcNAc3,4,6Ac3(b1-6)GlcNAc3,4Ac2(?1-
G05573WE	Fuc(a1-2)Gal(?1-?)GlcNAc6S(b1-3)[Fuc(a1-2)]Gal(b1-3)GalNAc-ol
G05493VI	Glc(a1-4)Glc3P(a1-4)Glc(a1-4)Glc(?1-
G05511KY	Neu5Ac(a2-6)Gal(b1-4)GlcNAc(b1-2)Man(a1-3)[Gal(b1-4)[Fuc(a1-?)]GlcNAc(b1-2)Man(a1-6)]Man(b1-4)GlcNAc(b1-4)[Fuc(a1-6)]GlcNAc(b1-
G05530GD	Glc(b1-4)Glc(b1-4)Glc(b1-4)Glc(b1-4)Glc(b1-4)Glc(b1-4)[D-Lyx(a1-6)]Glc(b1-4)[Xyl(a1-6)]Glc(b1-4)[Xyl(a1-6)]Glc(b1-4)Glc(?1-
G05555SB	Penp2S4Me(?1-4)6-deoxy-Hex3S(?1-
G05577TR	D-Fuc(?1-?)Gal(?1-?)[Fuc(?1-?)]GlcNAc
G05578YQ	Gal3S(?1-?)GlcNAc(?1-?)Gal(?1-?)[Gal(?1-?)GlcNAc6S(?1-?)]GalNAc
G05582CU	Glc4Me(?1-?)Glc
G05583JT	Gal(?1-?)GalNAc(?1-?)[Man?P(a1-2)Man(a1-6)]Man?P(a1-4)GlcN
G05622UK	Neu5Ac(?2-?)HexNAc(?1-?)HexNAc(?1-?)Man(a1-?)[Neu5Ac(?2-?)Hex(?1-?)HexNAc(?1-?)Man(a1-?)]Man(b1-4)GlcNAc(b1-4)[Fuc(?1-?)]GlcNAc
G05583RF	L-Gal6S(a1-3)Gal(b1-4)L-Gal6S(a1-3)Gal(b1-4)3,6-Anhydro-L-Gal(a1-3)Gal(?1-
G05621KB	Neu5Ac(a2-3/6)Gal(b1-4)[Fuc(a1-3)]GlcNAc(b1-2)[Gal(b1-4)GlcNAc(b1-4)]Man(a1-3)[GlcNAc(b1-4)][Gal(b1-4)GlcNAc(b1-2)[Gal(a1-3)Gal(b1-4)GlcNAc(b1-6)]Man(a1-6)]Man(b1-4)GlcNAc(b1-4)[Fuc(a1-6)]GlcNAc(?1-
G05633TS	Gal(b1-3)Gal?NAc(b1-
G05662CH	GlcA(b1-2)Man(?1-
G05678RU	Fuc(a1-4)GlcNAc(b1-2)Man(a1-3)[Gal(b1-3)[Fuc(a1-4)]GlcNAc(b1-2)Man(a1-6)][Xylf(b1-2)]Man(b1-4)GlcNAc(b1-4)[Fuc(a1-3)]GlcNAc(?1-
G05595XY	Gal(b1-4)GlcNAc(b1-2)Man(a1-3)[Man(a1-3)[Man(a1-6)]Man(a1-6)]Man(b1-4)GlcNAc(b1-4)GlcNAc(?1-
G05599VD	GlcNAc(b1-?)[GlcNAc(b1-2)Man(?1-3)][GlcNAc(b1-2)Man(?1-6)]Man(b1-4)GlcNAc(b1-4)GlcNAc(b1-?)Fuc(?1-
G05620JQ	Gal(?1-?)Gal(b1-3)[GlcNAc(b1-6)]GalNAc-ol
G05669ME	Fuc(?1-?)Gal(?1-?)[Fuc(?1-?)]GlcNAc(?1-?)Gal(?1-3)GalNAc(?1-
G05681KP	Fuc(?1-?)Gal(?1-?)QuiNAc
G05590DI	ManNAc(b1-2)Man(a1-3)[GlcNAc(b1-2)[GlcNAc(b1-6)]Man(a1-6)]Man(b1-4)GlcNAc(?1-
G05605NL	GalNAc(b1-4)GlcNAc(b1-2)Man(a1-3)[GlcNAc(b1-4)][Man(?1-?)Man(a1-6)]Man(b1-4)GlcNAc(b1-4)[Fuc(a1-6)]GlcNAc-ol
G05619YN	AllN2,6S2(a1-4)GalA(b1-4)AllN2,3,6S3(a1-4)Ido2S(?1-
G05653II	Neu5Ac(a2-3)Gal(b1-4)GlcNAc(b1-2)Man(a1-?)[Gal(b1-4)GlcNAc(b1-2)Man(a1-?)]Man(b1-4)GlcNAc(b1-4)GlcNAc-ol
G05684PH	Gal(b1-4)ManNAc(b1-2)[GlcNAc(b1-4)]Man(a1-3)[Gal(b1-4)GlcNAc(b1-2)[GlcNAc(b1-6)]Man(a1-6)]Man(b1-4)GlcNAc(b1-4)GlcNAc(?1-
G05595RG	D-Ara2,3,4Ac3(?1-
G05677FQ	Qui4Me(?1-
G05694MP	GlcA4Me(b1-6)Gal(b1-6)Gal(b1-6)Gal(b1-6)Gal?(?1-
G05699FF	Glc(?1-?)Glc(?1-?)[Glc(?1-?)]Glc(?1-?)Fru
G05702PU	Neu5Ac(a2-6)GalNAc(b1-4)GlcNAc(b1-2)Man(a1-?)[GalNAc(b1-4)GlcNAc(b1-2)Man(a1-?)]Man(b1-4)GlcNAc(b1-4)[Fuc(?1-6)]GlcNAc
G05722AL	D-Fuc(?1-?)Glc(?1-?)GlcA
G05715LA	Rha(a1-4)Gal(?1-
G05736CP	Gal(a1-2)[Abe(a1-3)]Man(a1-4)Rha(a1-3)Gal(a1-2)[Abe(a1-3)]Man(a1-4)Rha(a1-3)Gal(a1-2)[Abe(a1-3)]Man(a1-4)Rha(a1-3)Gal(a1-2)[Abe(a1-3)]Man(a1-4)Rha(?1-
G05750LG	Neu5Gc(a2-8)Neu5Gc(a2-3/6)Gal(b1-4)[Fuc(a1-3)]GlcNAc(b1-2)[Neu5Gc(a2-3/6)Gal(b1-4)GlcNAc(b1-4)]Man(a1-3)[Neu5Gc(a2-8)Neu5Gc(a2-3/6)Gal(b1-4)GlcNAc(b1-2)[Gal(a1-3)Gal(b1-4)GlcNAc(b1-6)]Man(a1-6)]Man(b1-4)GlcNAc(b1-4)GlcNAc(?1-
G05777RN	Gal(b1-4)[?-Fuc?(?1-3)]Glc(?1-
G05698HU	?-Gal(?1-3)[?-Gal(?1-6)]?-Gal(?1-3)?-Gal(?1-3)?-Gal(?1-
G05707QA	Neu5Gc(a2-3)Gal(b1-4)GlcNAc(b1-3)Gal(b1-4)GlcNAc(b1-3)Gal(b1-4)GlcNAc(b1-3)[Gal(b1-4)GlcNAc(b1-6)]Gal(b1-3)GalNAc(?1-
G05708IP	Fuc(a1-2)Gal(b1-3)[Fuc(a1-4)]GlcNAc(b1-3)[Fuc(a1-2)Gal(b1-3)GlcNAc(?1-3)Gal(b1-4)GlcNAc(b1-6)]Gal(b1-4)Glc(?1-
G05709XS	Xyl(a1-6)Glc(b1-4)[Xyl(a1-6)]Glc(b1-4)[Xyl(a1-6)]Glc(b1-4)Glc(b1-4)[Xyl(b1-2)][Xyl(a1-6)]Glc(b1-4)[Xyl(a1-6)]Glc(b1-4)[Fuc(a1-2)Gal(b1-2)Xyl(a1-6)]Glc(b1-4)Glc(?1-
G05724XX	Gal(?1-?)[Fuc(?1-?)]GlcNAc(b1-3)[GalNAc(a1-3)[Fuc(a1-2)]Gal(?1-?)[Fuc(?1-?)]GlcNAc(b1-3)Gal(b1-4)GlcNAc(b1-6)]GalNAc-ol
G05725MX	Man6P(?1-?)Man(?1-?)[Man(?1-?)Man(?1-?)]Man(?1-?)[Man(?1-?)Man(?1-?)Man(?1-?)]Man(?1-?)GlcNAc
G05750HB	Gal(b1-3)Gal(b1-4)Gal?(?1-
G05715KG	Man(b1-4)GlcNAc(b1-4)[Fuc(a1-6)]Glc?NAc(?1-
G05746KR	Hex4Me(?1-4)Hex(?1-4)Hex(?1-4)Hex(?1-4)[Hex(?1-6)]Hex(?1-
G05773WM	Gal(b1-4)GlcNAc(b1-2)[Gal(b1-4)GlcNAc(b1-4)][Gal(b1-4)GlcNAc(b1-6)]Man(a1-3)[Gal(b1-4)GlcNAc(b1-2)[Gal(b1-4)AllNAc(b1-6)]Man(a1-6)]Man(b1-4)GlcNAc(b1-4)[Fuc(a1-6)]GlcNAc(?1-
G05775OX	GlcNAc6S(b1-3)Gul6S(b1-4)GlcNAc6S(b1-3)Gal6S(b1-4)GlcNAc6S(?1-
G05730HH	Abef5N(?1-
G05802UE	Hex??PEtn(?1-?)Hex?(?1-?)Hex??PEtn(?1-?)GlcN
G05827UQ	Gal(b1-3)Gal(b1-4)GlcNAc(b1-?)[Gal(b1-4)GlcNAc(b1-?)]GalNAc
G05856AB	Neu5Ac(?2-?)Gal(?1-?)GalNAc(?1-?)Gal(?1-?)GlcNAc
G05856XO	D-Fuc(?1-?)Gal(?1-?)GalNAc(?1-?)Gal(?1-?)Gal(?1-?)Glc
G05858OP	Rha(?1-?)[GlcNAc(b1-?)]Man(a1-3)[Rha(?1-?)[GlcNAc(b1-?)]Man(a1-6)][Xylf(?1-?)]Man(b1-4)GlcNAc(b1-4)[Fuc(?1-?)]GlcNAc
G05873BY	GalNAc(b1-4)GlcA(b1-3)Gal?NAc(?1-
G05878RT	GlcNAc4Me(?1-?)GalNAc(?1-?)[Gal(?1-?)]Gal(?1-?)Glc
G05882RK	Neu5Ac(?2-?)Gal(b1-3)GalNAc
G05884WQ	Gal(?1-?)Glc?NAc(?1-?)Gal?NAc(?1-?)Glc
G05838QS	Neu5Gc(a2-8)Neu5Gc(a2-3/6)Gal(b1-4)[Fuc(a1-3)]GlcNAc(b1-2)Man(a1-3)[GlcNAc(b1-4)][Neu5Gc(a2-3/6)Gal(b1-4)[Fuc(a1-3)]GlcNAc(b1-2)Man(a1-6)]Man(b1-4)GlcNAc(b1-4)[Fuc(a1-6)]GlcNAc(?1-
G05851JA	Gal(a1-3)Gal(b1-4)GlcNAc(b1-2)[Gal(a1-3)Gal(b1-4)GlcNAc(b1-4)]Man(a1-3)[Neu5Gc(a2-3/6)Gal(b1-4)GlcNAc(b1-2)[Neu5Ac(a2-3/6)Gal(b1-4)GlcNAc(b1-6)]Man(a1-6)]Man(b1-4)GlcNAc(b1-4)GlcNAc(?1-
G05854FB	Gal(a1-3)[GlcNAc(b1-3)Gal(b1-4)]Gal(b1-4)GlcNAc(b1-?)Man(a1-3)Man(b1-4)GlcNAc(b1-4)GlcNAc(?1-
G05858LU	Gal3Me4,6Cl2(a1-2)Abe(a1-3)Man(?1-
G05871NN	GalNAc4S(b1-4)GlcNAc(b1-2)Man(a1-3/6)[GalNAc(b1-4)GlcNAc(b1-2)Man(a1-3/6)][GlcNAc(b1-4)]Man(b1-4)GlcNAc(b1-4)[Fuc(a1-6)]GlcNAc(?1-
G05788RB	Gal3Me(b1-6)Gal3Me(b1-3)[Gal3Me(b1-6)]GalNAc(b1-4)GlcNAc(b1-2)Man(a1-3)[Gal3Me(b1-6)Gal3Me(b1-3)[Gal3Me(b1-6)Gal3Me(b1-6)]GalNAc(b1-4)GlcNAc(b1-2)Man(a1-6)][Xyl(b1-2)]Man(b1-4)GlcNAc(b1-4)[Fuc(a1-6)]GlcNAc(?1-
G05821SL	Gal(b1-4)Glc?NAc(b1-3)Gal?NAc(b1-4)Glc
G05858OG	Man(?1-?)Man(?1-?)[Man(?1-?)]GlcNAc(?1-?)[Man(?1-?)[Man(?1-?)]GlcNAc(?1-?)][Fuc(?1-?)]GlcNAc(?1-
G05860UT	Glc(?1-?)[Xyl(?1-?)]Rha(?1-?)Ara
G05874CB	Gal(?1-?)GlcNAc(b1-3)[Fuc(a1-2)]Gal(b1-4)GlcNAc(b1-3)GalNAc-ol
G05786ES	Neu5Ac(a2-3)Gal(b1-4)GlcNAc(b1-2)[Neu5Ac(a2-3)Gal(b1-4)GlcNAc(b1-4)]Man(a1-3)[Neu5Ac(a2-3)Gal(b1-4)GlcNAc(b1-2)[Neu5Ac(a2-6)GalNAc(b1-4)GlcNAc(b1-6)]Man(a1-6)]Man(b1-4)GlcNAc(b1-4)[Fuc(a1-6)]Glc?NAc(?1-
G05816DR	GlcNAc(b1-2)Man(a1-3)[Neu5Ac(a2-6)Gal(b1-4)GlcNAc(b1-2)Man(a1-6)]Man(b1-4)Glc?NAc(?1-
G05820RM	Rha(a1-2)Ara?4S(?1-
G05827WI	GlcNAc(b1-2)[GlcNAc(?1-?)Gal(?1-?)GlcNAc(?1-?)Gal(b1-4)GlcNAc(b1-6)]Man(?1-?)[GlcNAc(b1-2)Man(?1-?)]Man(?1-?)GlcNAc(?1-?)GlcNAc(?1-
G05851XY	Glc(a1-4)Glc(a1-4)Glc(a1-4)Glc(a1-4)Glc?(?1-
G05799FE	Fuc(a1-2)Gal(b1-3)[Fuc(a1-4)]ManNAc(b1-3)[Gal(b1-3)GlcNAc(b1-3)Gal(b1-4)[Fuc(a1-3)]GlcNAc(b1-6)]Gal(b1-4)Glc(?1-
G05809DB	Gal(?1-3)[Fuc(a1-4)]GlcNAc(b1-3)Gal(b1-4)[Fuc(a1-3)]Glc(?1-
G05872BS	Hex(?1-4)HexNAc6N(?1-
G05851DC	GalN6Me(?1-
G05892LT	GlcNAc(?1-?)[Fuc(?1-?)]GlcNAc(?1-?)[Fuc(?1-?)Gal(?1-?)]GalNAc
G05892OY	Neu7,9Ac2(a2-3)Gal(b1-3)Gal?NAc(?1-
G05913VV	Glc(?1-?)Glc(?1-?)Rib
G05914MZ	Glc(a1-4)[Glc(a1-6)]Glc(a1-4)Glc(a1-4)Glc(a1-4)Glc(a1-4)Glc?(?1-
G05920DM	Glc(a1-3)Glc(a1-3)[Glc(a1-6)]Glc?(?1-
G05921MU	Col(?1-?)Gal(?1-?)GlcNAc(?1-?)Gal(?1-?)GalNAc
G05903DN	GlcNAc(b1-4)GlcNAc(b1-4)GlcNAc(b1-?)GlcNAc
G05903QN	Gal(a1-3)Gal(b1-4)GlcNAc(b1-2)[Gal(a1-3)Gal(b1-4)GlcNAc(b1-4)]Man(a1-3)[Neu5Ac(a2-3/6)Gal(b1-4)GlcNAc(b1-2)[Neu5Ac(a2-3/6)Gal(b1-4)GlcNAc(b1-6)]Man(a1-6)]Man(b1-4)GlcNAc(b1-4)[Fuc(a1-6)]GlcNAc(?1-
G05925KL	Neu5Ac(?2-?)Neu5Ac(?2-?)GlcNAc(?1-?)GlcNAc(?1-
G05942MT	Glc(b1-2)[Glc(b1-4)Glc(b1-3)]D-Fuc(?1-
G05944GC	GalNAc(a1-3)[Fuc(a1-2)]Gal(b1-4)[Fuc(a1-3)]GlcNAc(b1-2)Man(a1-?)[Neu5Ac(a2-3)Gal(b1-4)GlcNAc(b1-2)Man(a1-?)]Man(b1-4)GlcNAc(b1-4)[Fuc(a1-6)]GlcNAc(?1-
G05947LR	GalNAc?S(b1-4)GlcNAc(b1-2)Man(a1-3)[Gal(b1-4)[Fuc(a1-3)]GlcNAc(b1-2)Man(a1-6)]Man(b1-4)GlcNAc(b1-4)[Fuc(a1-6)]GlcNAc(?1-
G05955DX	GlcN(b1-4)GlcNAc(b1-4)GlcN(b1-4)GlcN(b1-4)GlcNAc(b1-4)GlcNAc(?1-
G05970LI	Ara?(a1-2)Glc(?1-
G05895IX	GalNAc(?1-?)[Fuc(?1-?)]Gal(?1-?)GlcNAc(?1-?)[Fuc(?1-?)Gal(?1-?)GlcNAc(?1-?)]Gal(?1-?)GlcNAc(?1-?)Gal(?1-?)Gal(?1-?)Glc
G05915MC	GlcNAc(b1-2)Man(a1-3)[Gal(a1-?)Gal(b1-?)GlcNAc(b1-2)Man(a1-6)]Man(b1-4)GlcNAc(b1-4)GlcNAc(b1-
G05920DK	Gal(b1-3)GalNAc(a1-3)GlcNAc(b1-2)Rha?(?1-
G05937CB	Hex2F(?1-4)Hex
G05918BG	Rha(a1-4)Gal?(?1-
G05919XT	Glc(a1-6)Glc(?1-?)Fru?(?2-
G05927BF	GalA2NAc(b1-4)GlcNAc(?1-
G05955QM	Hex3,6Ac2(?1-4)Hex2,3,6Ac3(?1-
G05908ST	Hex2,3,4,6Ac4(?1-3)[HexNAc3,4,6Ac3(?1-6)]HexNAc4Ac(?1-
G05941MO	Gal3Me(b1-3)GalNAc(b1-4)ManNAc(b1-2)Man(a1-3)[Gal3Me(b1-3)GalNAc(b1-4)GlcNAc(b1-2)Man(a1-6)]Man(b1-4)GlcNAc(b1-4)[Fuc(a1-6)]GlcNAc(?1-
G06025TY	Gal(?1-?)[Fuc(?1-?)][Fuc(?1-?)]Gal(?1-?)[Gal(?1-?)]Gal(?1-?)Man
G06056CA	IdoA(?1-?)GlcN2S(?1-?)GlcA
G06068CX	Fuc2Me(?1-?)Rha2Me(?1-?)Rha2,4Me2
G05990BK	Glc(a1-2)Rha(a1-6)Glc(?1-
G05999EY	Neu5Ac(?2-?)Gal(?1-?)[Fuc(?1-?)]GlcNAc(?1-?)Man(?1-?)[Neu5Ac(?2-?)Gal(?1-?)GlcNAc(?1-?)Man(?1-?)][GlcNAc(?1-?)]Man(?1-?)GlcNAc(?1-?)[Fuc(?1-?)]GlcNAc(?1-
G06014DX	Glc(b1-?)D-Fuc3Me(?1-
G06023TY	Gal(a1-3)Gal(b1-4)GlcNAc(b1-2)[Gal(b1-4)GlcNAc(b1-4)]Man(a1-3)[Neu5Gc(a2-3/6)Gal(b1-4)GlcNAc(b1-2)[Neu5Ac(a2-3/6)Gal(b1-4)GlcNAc(b1-6)]Man(a1-6)]Man(b1-4)GlcNAc(b1-4)GlcNAc(?1-
G06025YO	Glc(a1-4)Xyl(a1-4)Xyl(a1-4)Glc(?1-
G06026EY	Neu5Ac(a2-3/6)Gal(b1-4)[Fuc(a1-3)]GlcNAc(b1-2)[Neu5Ac(a2-3/6)Gal(b1-4)GlcNAc(b1-4)]Man(a1-3)[GlcNAc(b1-4)][Neu5Ac(a2-3/6)Gal(b1-4)GlcNAc(b1-2)[Neu5Ac(a2-3/6)Gal(b1-4)[Fuc(a1-3)]GlcNAc(b1-6)]Man(a1-6)]Man(b1-4)GlcNAc(b1-4)[Fuc(a1-6)]GlcNAc(?1-
G06060SQ	Man(a1-P-6)Gal(b1-4)Man(?1-
G06070ZH	Gal(?1-?)GlcNAc(?1-?)Man(a1-?)[Man(a1-?)]Man(b1-4)GlcNAc(b1-4)[Fuc(?1-6)]GlcNAc(?1-
G05986SH	Man(a1-6)Man(a1-?)[GlcNAc(?1-?)Man(a1-3)]Man(b1-4)GlcNAc(b1-4)[Fuc(a1-?)]GlcNAc(b1-
G05992MK	Hex(?1-3)Hex(?1-3)Pen
G06006PZ	Gal(?1-3)[Neu5Ac(a2-3)Gal(?1-?)GlcNAc(b1-6)]GalNAc(a1-3)[Neu5Ac(a2-6)]GalNAc-ol
G06037QS	Gal(a1-3)Gal(b1-4)[Fuc(a1-3)]GlcNAc(b1-2)[Neu5Gc(a2-3/6)Gal(b1-4)GlcNAc(b1-4)]Man(a1-3)[GlcNAc(b1-4)][Neu5Gc(a2-3/6)Gal(b1-4)GlcNAc(b1-2)[Neu5Ac(a2-3/6)Gal(b1-4)[Fuc(a1-3)]GlcNAc(b1-6)]Man(a1-6)]Man(b1-4)GlcNAc(b1-4)GlcNAc(?1-
G05994GN	Gal(b1-3)GlcNAc(b1-6)Gal?(?1-
G06073EY	Glc(b1-4)Rha?(?1-
G06076TJ	Glc(a1-3)FucNAc(a1-3)GlcNAc(a1-3)FucNAc(a1-4)Glc?(?1-
G06042VA	GlcNAc(b1-4)Man(a1-3)[Man(a1-6)][Xyl(b1-2)]Man(b1-4)GlcNAc(b1-4)[Fuc(a1-3)]GlcNAc(?1-
G06057UX	Tal(b1-4)GlcNAc(b1-3)[Gal(b1-4)GlcNAc(b1-4)]Man(a1-3)[Gal(b1-4)GlcNAc(b1-2)[Gal(b1-4)AllNAc(b1-6)]Man(a1-6)]Man(b1-4)GlcNAc(b1-4)GlcNAc(?1-
G06058YE	Glc4N(?1-4)GlcNAc(?1-
G06060AV	Fru(?2-1a)[Gal(a1-6)]Glc
G05980DS	6-deoxy-Hexf3Me(?1-
G05992NV	D-AltA(?1-
G06014ED	Xylf2,3Ac2(?1-
G06108YJ	Tyv(?1-?)Man
G06149HH	Fuc(?1-?)Gal(?1-?)GalNAc(?1-?)[Neu5Gc(?2-?)]Gal(?1-?)Glc
G06087NW	Neu5Ac(?2-?)[Fuc(?1-?)Gal(b1-3)]GalNAc(a1-
G06100NA	GalNAc?S(b1-4)GlcNAc(b1-2)Man(a1-3)[Man(a1-3)[Man(a1-6)]Man(a1-6)]Man(b1-4)GlcNAc(b1-4)[Fuc(a1-6)]GlcNAc
G06109OV	Gal(b1-3)[Fuc(a1-4)]GlcNAc(b1-3)[Gal(b1-3)GlcNAc(b1-3)[Gal(?1-?)GlcNAc(?1-6)]Gal(?1-?)GlcNAc(?1-6)]Gal(b1-4)Glc
G06149AZ	Neu5Ac(a2-3)Gal(b1-3)[Neu5Ac(a2-3)Gal(b1-?)[Fuc(a1-?)]GlcNAc(b1-6)]GalNAc-ol
G06098SY	Man(?1-?)Man(a1-3)[Man(?1-?)Man(?1-?)[Man(?1-?)]Man(a1-6)]Man(b1-4)GlcNAc(b1-4)GlcNAc(b1-
G06127GK	GlcA(a1-4)Xyl(?1-
G06143MT	ManNAc(b1-2)[GlcNAc(b1-4)]Man(a1-3)[GlcNAc(b1-2)[GlcNAc(b1-6)]Man(a1-6)]Man(b1-4)GlcNAc(b1-4)GlcNAc(?1-
G06185JX	Gal(?1-?)[Fuc(?1-?)]Gal(?1-?)GlcNAc(?1-?)Gal(?1-?)GlcNAc(?1-?)[Gal(?1-?)[Fuc(?1-?)]Gal(?1-?)GlcNAc(?1-?)]Gal(?1-?)GlcNAc(?1-?)Gal(?1-?)GlcNAc(?1-?)Gal(?1-?)Glc
G06187MA	GalNAc(?1-?)[Neu5Ac1N(?2-?)]Gal(?1-?)Glc
G06187MQ	Gal(b1-?)GlcNAc(b1-3)[Fuc(a1-2)Gal(b1-?)GlcNAc(b1-6)]GalNAc
G06187YC	Neu5Ac(a2-6)Gal(b1-4)GlcNAc(b1-3)[Neu5Ac(a2-6)Gal(b1-4)GlcNAc(b1-6)]Gal(b1-4)GlcNAc(b1-3)Gal?(?1-
G06195KU	Gal(?1-?)[GlcA3S(?1-?)]Gal(?1-?)[Fuc(?1-?)]Gal(?1-?)GalNAc
G06198TM	Glc(?1-?)Gal(?1-?)GlcN(?1-?)GlcA
G06227KP	Fuc(?1-?)GalNAc
G06270DH	Fuc(?1-?)Gal3N(?1-?)[Fuc(?1-?)]GlcNAc
G06275FY	Fuc(?1-?)Gal(?1-?)[GlcNAc?S(?1-?)]GalNAc
G06193LD	Gal(b1-?)GlcNAc(b1-?)Man(a1-?)Man(b1-4)GlcNAc(b1-4)[Fuc(a1-?)]GlcNAc(?1-
G06234BJ	Fuc(a1-2)Gal(a1-3)Gal(a1-4)Gal(b1-3)[Fuc(a1-2)]Gal(b1-3)[Fuc(a1-2)Gal(a1-3)Gal(a1-4)Gal(b1-4)GlcNAc(b1-6)]GalNAc(?1-
G06236VH	Gal(b1-4)[Fuc(a1-3)]GlcNAc(b1-2)[Gal(a1-3)Gal(b1-4)GlcNAc(b1-4)]Man(a1-3)[Gal(b1-4)GlcNAc(b1-3)Gal(b1-4)GlcNAc(b1-2)[Gal(b1-4)[Fuc(a1-3)]GlcNAc(b1-6)]Man(a1-6)]Man(b1-4)GlcNAc(b1-4)[Fuc(a1-6)]GlcNAc(?1-
G06242MI	Neu5Ac(?2-?)Gal(b1-?)GlcNAc(b1-?)Man(?1-?)[Neu5Ac(?2-?)Gal(b1-?)GlcNAc(?1-?)]Man(?1-?)[GlcNAc(?1-?)]Man(?1-?)[Fuc(?1-?)]GlcNAc(?1-
G06256ET	Fuc(a1-2)Gal(b1-4)Qui(?1-
G06198RA	Neu5Ac(?2-?)[Neu5Ac?Ac(?2-?)Gal(b1-3)]GalNAc(a1-
G06212UJ	Neu5Ac(a2-?)Gal(b1-4)GlcNAc(b1-2)Man(a1-3)[Man(a1-?)Man(a1-6)]Man(b1-4)GlcNAc(b1-4)GlcNAc(b1-
G06225LL	Neu5Ac(a2-3)Gal(b1-3)[Neu5Ac(a2-?)GlcNAc?S(b1-6)]GalNAc
G06229TQ	Glc(a1-3)[Rha(?1-4)]Glc(?1-
G06258LX	GlcNAc(b1-?)Man(a1-3)[Man(a1-?)Man(a1-6)]Man(b1-4)GlcNAc(b1-4)[Fuc(a1-6)]GlcNAc(b1-
G06258WW	Gal(b1-4)GlcNAc(?1-?)Man(a1-3)[GlcNAc(b1-2)Man(a1-6)]Man(b1-4)GlcNAc(b1-4)GlcNAc(b1-
G06263ZF	?-Glc?(b1-3)?-Glc?(b1-3)?-Glc?(b1-3)[?-Glc?(b1-3)?-Glc?(b1-3)?-Glc?(b1-3)?-Glc?(b1-3)?-Glc?(b1-3)?-Glc?(b1-6)]?-Glc?(b1-3)?-Glc?(b1-3)?-Glc?(b1-3)?-Glc?(b1-3)?-Glc-ol
G06280YE	HexA2S(?1-4)HexN2,3S2(?1-4)HexA2S(?1-4)HexNAc6S
G06283PN	Fuc(a1-2)Gal(b1-4)GlcNAc(b1-3)[Fuc(a1-2)Gal(b1-4)GlcNAc(b1-3)Gul(b1-4)GlcNAc(b1-6)]Gal(b1-4)Glc(?1-
G06204HB	HexA2S4Me(?1-4)HexN2,6S2(?1-4)HexA(?1-4)HexN2,3,6S3(?1-
G06220DB	Neu5Ac(?2-?)Neu5Ac(?2-?)Glc(?1-?)Glc(?1-?)GalNAc(?1-?)GalNAc(?1-?)GlcNAc(?1-?)GlcNAc(?1-
G06244SL	GalA(a1-2)[Gal(b1-4)]L-Qui(b1-4)GalA(a1-2)[Gal(b1-6)Gal(b1-4)]Rha(b1-4)GalA(a1-2)Rha(b1-4)GalA(a1-2)[Gal(b1-6)Gal(b1-4)]Rha(?1-
G06260DN	Neu5Ac7Ac(a2-6)Gal(b1-4)GlcNAc(?1-
G06292WU	Glc(?1-?)[Xyl(?1-?)]Rha(?1-?)D-Fuc
G06334DC	Neu5Ac(?2-?)Gal(?1-?)GlcNAc(?1-?)[Neu5Ac(?2-?)Gal(?1-?)GlcNAc(?1-?)]Gal(?1-?)GlcNAc(?1-?)[Neu5Ac(?2-?)Gal(?1-?)GlcNAc(?1-?)]Gal(?1-?)GlcNAc(?1-?)[Neu5Ac(?2-?)Gal(?1-?)GlcNAc(?1-?)]Gal(?1-?)GlcNAc(?1-?)Gal(?1-?)Glc
G06291FA	Gal(?1-?)Gal(?1-?)GlcNAc(?1-?)[Neu5Ac(?2-?)Gal(?1-?)GlcNAc(?1-?)]Man(?1-?)[Neu5Ac(?2-?)Gal(?1-?)GlcNAc(?1-?)Man(?1-?)]Man(?1-?)GlcNAc(?1-?)[Fuc(?1-?)]GlcNAc(?1-
G06304XS	Glc(b1-2)[Rha(a1-3)]Rha(?1-
G06318KV	GalA(a1-4)GalA(a1-2)Rha(?1-
G06333WN	Gal(b1-4)GlcNAc(b1-2)Man(a1-3)[Man(a1-3)Man(a1-6)]Man?(a1-4)GlcNAc(b1-4)[Fuc(a1-6)]GlcNAc(?1-
G06366AC	Neu5Ac(a2-3)Gal(b1-3)[GlcNAc(?1-3)Gal(b1-?)GlcNAc(b1-6)]GalNAc(?1-
G06319NC	Neu5Gc8Me(?2-?)GalNAc(?1-?)Gal(?1-?)Glc
G06320YM	Gal(b1-4)GlcNAc(b1-3)Gal(b1-4)GlcNAc(b1-2)[GlcNAc(b1-4)]Man(a1-3)[GlcNAc(b1-4)][GalNAc(b1-4)GlcNAc(b1-2)[Gal(b1-4)GlcNAc(b1-6)]Man(a1-6)]Man(b1-4)GlcNAc(b1-4)[Fuc(a1-6)]GlcNAc(?1-
G06322UR	Rha(a1-3)GlcNAc(b1-2)Rha(a1-2)Rha(a1-2)Rha(a1-3)GlcNAc(b1-2)Rha(a1-2)Rha(?1-
G06350MH	Neu5Ac(a2-3/6)Gal(b1-4)GlcNAc(b1-2)[Neu5Ac(a2-3/6)Gal(b1-4)GlcNAc(b1-4)]Man(a1-3)Man(b1-4)Glc?NAc(?1-
G06322FO	Gal(b1-4)[Fuc(a1-6)]ManNAc(b1-2)Man(a1-3)[GlcNAc(b1-2)[GlcNAc(b1-6)]Man(a1-6)]Man(b1-4)GlcNAc(b1-4)GlcNAc(?1-
G06348JD	Hex(?1-4)Hex(?1-
G06288LT	Gal6Br(?1-
G06317WP	L-6dGul2,3,4Ac3(?1-
G06372VM	Rha2,3Me2(?1-?)Rha3Me
G06385IE	Neu5Ac(?2-?)Gal(?1-?)GlcNAc(?1-?)Man(a1-3)[Man(a1-3)[Man(a1-6)]Man(a1-6)]Man(b1-4)GlcNAc
G06402RX	Gal(b1-3)GalNAc(a1-3)Fuc(?1-2)Gal(b1-4)GalNAc(b1-3)Gal(b1-4)Glc
G06409UV	Neu5Ac(?2-?)Gal(?1-?)GlcNAc(?1-?)[Gal(?1-?)GlcNAc(?1-?)]Gal(?1-?)GlcNAc(?1-?)Gal(?1-?)Glc
G06411SF	Fuc(?1-?)GlcNAc(?1-?)[Gal(?1-?)]Gal(?1-?)[GlcNAc(?1-?)]GalNAc
G06426IU	Fuc(a1-2)Gal(b1-4)GlcNAc(b1-3)[Neu5Ac(a2-3)Gal(b1-4)GlcNAc(b1-6)]Gal(b1-4)GlcNAc(b1-3)Gal?(?1-
G06459GR	GlcA(b1-6)Gal(b1-4)Gal?2,3Ac2(b1-4)GlcNAc
G06464CY	Man(a1-2)Man(a1-6)Man(a1-4)Glc?N(?1-
G06466KW	GalNAc(?1-?)[Fuc(?1-?)]GlcNAc(?1-?)[GalNAc(?1-3)GlcNAc(?1-?)]GalNAc
G06373RG	Neu5Gc(a2-3/6)Gal(b1-4)[Fuc(a1-3)]GlcNAc(b1-2)[Gal(a1-3)Gal(b1-4)GlcNAc(b1-4)]Man(a1-3)[GlcNAc(b1-4)][Neu5Ac(a2-8)Neu5Ac(a2-3/6)Gal(b1-4)GlcNAc(b1-3)Gal(b1-4)GlcNAc(b1-2)[Neu5Ac(a2-3/6)Gal(b1-4)[Fuc(a1-3)]GlcNAc(b1-6)]Man(a1-6)]Man(b1-4)GlcNAc(b1-4)[Fuc(a1-6)]GlcNAc(?1-
G06373VZ	Kdo(a2-8)Kdo(a2-4)Kdo?(a2-
G06405WH	Neu5Ac(a2-?)Gal(b1-4)GlcNAc(b1-2)[Neu5Ac(a2-?)Gal(b1-4)GlcNAc(b1-4)]Man(a1-3)Man(b1-4)GlcNAc(?1-
G06415DQ	Neu5Ac(?2-?)Gal(?1-?)GlcNAc(?1-?)[Gal(?1-?)GlcNAc(?1-?)]Man(?1-?)[Man(?1-?)[Man(?1-?)]Man(?1-?)]Man(?1-?)GlcNAc(?1-?)[Fuc(?1-?)]GlcNAc(?1-
G06418CJ	Gal(a1-3)Gal(b1-4)GlcNAc(b1-2)[Neu5Gc(a2-3/6)Gal(b1-4)GlcNAc(b1-4)]Man(a1-3)[Neu5Gc(a2-8)Neu5Gc(a2-3/6)Gal(b1-4)GlcNAc(b1-3)Gal(b1-4)GlcNAc(b1-2)[Neu5Ac(a2-3/6)Gal(b1-4)GlcNAc(b1-6)]Man(a1-6)]Man(b1-4)GlcNAc(b1-4)[Fuc(a1-6)]GlcNAc(?1-
G06451AK	Neu5Gc(a2-3/6)Gal(b1-4)[Fuc(a1-3)]GlcNAc(b1-2)[GalNAc(b1-4)[Fuc(a1-3)]GlcNAc(b1-4)]Man(a1-3)[Neu5Gc(a2-3/6)Gal(b1-4)[Fuc(a1-3)]GlcNAc(b1-2)[Neu5Ac(a2-8)Neu5Gc(a2-3/6)Gal(b1-4)GlcNAc(b1-6)]Man(a1-6)]Man(b1-4)GlcNAc(b1-4)GlcNAc(?1-
G06472IL	Gal(b1-4)[Fuc(a1-3)]GlcNAc(b1-2)[Gal(b1-4)[Fuc(a1-3)]GlcNAc(b1-4)]Man(a1-3)[GlcNAc(b1-4)][Gal(b1-4)[Fuc(a1-3)]GlcNAc(b1-2)[Gal(a1-3)Gal(b1-4)GlcNAc(b1-6)]Man(a1-6)]Man(b1-4)GlcNAc(b1-4)[Fuc(a1-6)]GlcNAc(?1-
G06372GG	Rha(?1-?)D-Fuc
G06381CD	Neu5Gc(a2-3/6)Gal(b1-4)[Fuc(a1-3)]GlcNAc(b1-2)[Gal(b1-4)[Fuc(a1-3)]GlcNAc(b1-4)]Man(a1-3)[GlcNAc(b1-4)][Neu5Gc(a2-3/6)Gal(b1-4)[Fuc(a1-3)]GlcNAc(b1-3)Gal(b1-4)GlcNAc(b1-2)[Neu5Gc(a2-3/6)Gal(b1-4)GlcNAc(b1-6)]Man(a1-6)]Man(b1-4)GlcNAc(b1-4)[Fuc(a1-6)]GlcNAc(?1-
G06442NS	Man(a1-?)Man(a1-?)[Man(a1-?)]Man(b1-4)GlcNAc(b1-4)GlcNAc(?1-
G06451AL	GlcNAc(a1-4)Gal(b1-6)Gal?(?1-
G06395YR	?-Glc?(?1-3)?-Glc?(?1-4)?-Glc?(?1-
G06404IG	Neu(b2-6)Gal(b1-4)GlcNAc(b1-2)Man?(?1-
G06413VL	GlcA(b1-3)GalNAc6S(b1-4)GlcA(b1-3)GalNAc4S(b1-4)GlcA2S(b1-3)Gal?NAc6S(?1-
G06461JN	Fuc(a1-2)Gal(b1-3)[Fuc(a1-4)]GlcNAc(b1-3)Gal(b1-3)[GlcNAc(b1-6)]TalNAc(?1-
G06462UH	Gal(b1-4)[Fuc(a1-3)]GlcNAc(b1-2)[GlcNAc(b1-4)]Man(a1-3)[GlcNAc(b1-4)][Gal(b1-4)[Fuc(a1-3)]GlcNAc(b1-2)[Gal(b1-4)[Fuc(a1-3)]GlcNAc(b1-6)]Man(a1-6)]Man(b1-4)GlcNAc(b1-4)AllNAc(?1-
G06390PE	Penp4NMe(?1-
G06393JT	HexNAc6N(?1-
G06394FY	Qui3NAc(?1-
G06463UL	Bac2Ac(?1-
G06476CW	Ara?(?1-?)Glc
G06500BC	Neu4,7,9Ac3(a2-3)Gal(b1-3)Gal?NAc(?1-
G06500OX	GlcN(b1-4)GlcNAc(b1-4)GlcNAc(b1-4)GlcNAc(b1-4)Glc?(?1-
G06507NK	Man6PEtn(a1-2)Man(a1-6)Man2PEtn(a1-4)Glc?NAc(?1-
G06508NT	Glc(?1-?)Glc(?1-?)Glc(?1-?)[Gal(?1-?)Gal(?1-?)]Fru
G06553SB	Gal(?1-?)[Neu5Ac?Me(?2-?)]GlcNAc
G06556UG	Fuc(?1-?)Gal(?1-?)GlcNAc(?1-?)Gal(?1-?)[Gal6S(?1-?)GlcNAc(?1-?)]GalNAc
G06496OG	Gal(a1-3)Gal(b1-4)GlcNAc(b1-2)[Neu5Gc(a2-3/6)Gal(b1-4)GlcNAc(b1-4)]Man(a1-3)[Neu5Ac(a2-8)Neu5Ac(a2-3/6)Gal(b1-4)GlcNAc(b1-3)Gal(b1-4)GlcNAc(b1-2)[Neu5Ac(a2-3/6)Gal(b1-4)GlcNAc(b1-6)]Man(a1-6)]Man(b1-4)GlcNAc(b1-4)[Fuc(a1-6)]GlcNAc(?1-
G06510BN	Xyl(a1-6)Glc(b1-4)[Xyl(b1-2)Xyl(a1-6)]Glc(b1-4)[Fuc(a1-2)Gal(b1-2)Xyl(a1-6)]Glc(b1-4)Glc(?1-
G06511XS	Gal(b1-3)GlcNAc(b1-3)[Gal(b1-3)GlcNAc(b1-3)[Gal(b1-4)GlcNAc(b1-6)]Gal(b1-4)GlcNAc(b1-6)]Gal(b1-4)Glc(?1-
G06534UH	Gal(b1-4)GlcNAc(b1-2/4)Man(a1-3)[Gal(b1-4)GlcNAc(b1-6)Man(a1-6)]Man(b1-4)GlcNAc(b1-4)[Fuc(a1-6)]GlcNAc(?1-
G06537DZ	Glc(b1-6)Glc(b1-4)L-Man3Me(?1-
G06555QX	Gal(b1-3)[GalNAc4S(b1-4)3,6-Anhydro-Glc?NAc(b1-6)]GalNAc-ol
G06489VK	GlcNAc(?1-4)?-MurNAc(b1-
G06492AR	Kdo(a2-4)[Glc(b1-3)[GlcNAc(a1-2)Glc(b1-4)][Gal(a1-4)Gal(b1-4)Glc(a1-2)Glc(b1-6)]Glc(a1-5)]Kdn?(?2-
G06494PQ	Neu5Ac(?2-?)Gal(b1-4)GlcNAc(b1-2)[Gal(b1-4)GlcNAc(b1-6)]Man(?1-?)Man(?1-?)GlcNAc(?1-?)GlcNAc(?1-
G06544XD	GlcNAc(b1-2)Glc(a1-3)[GalNAc(b1-4)GlcNAc(b1-2)Glc(a1-6)]Man(b1-4)GlcNAc(b1-4)Glc?NAc(?1-
G06562ZN	GlcA4Me(a1-2)[Xyl(b1-4)Xyl(b1-4)Xyl(b1-4)Xyl(b1-4)]Xyl?(?1-
G06486XD	Glc(?1-1?)D-Rha
G06510HF	GalNAc(?1-?)GlcNAc(?1-?)Man(?1-?)[Xyl(?1-?)]Man(?1-?)GlcNAc(?1-?)GlcNAc(?1-
G06514PP	Man2,3,4,6Ac4(a1-3)Man2,4,6Ac3(a1-3)Man2,4,6Ac3(a1-3)Man2,4,6Ac3(a1-2)Man3,4,6Ac3(?1-
G06566AP	Gal(b1-4)[Fuc(a1-3)]GlcNAc(b1-2)Man(a1-?)[GalNAc(b1-4)GlcNAc(b1-2)Man(a1-?)]Man(b1-4)GlcNAc(b1-4)GlcNAc
G06578QK	Gal(?1-?)Gal(?1-?)Gal(?1-?)[Fuc(?1-?)]Gal(?1-?)Man
G06603KE	Ara?(a1-3)[Xyl(b1-2)]GlcA
G06612FU	Glc(a1-2)Glc(a1-3)Glc(a1-3)Man?(?1-
G06619UQ	Neu5Ac(?2-?)Neu5Gc(?2-?)Gal(?1-?)Glc
G06574YB	GlcN3N(?1-6)GlcN3N(?1-?)GlcA(?1-
G06595HB	Neu5Ac(a2-3/6)Gal(b1-4)GlcNAc(b1-2)[Neu5Gc(a2-3/6)Gal(b1-4)GlcNAc(b1-4)]Man(a1-3)[Gal(b1-4)GlcNAc(b1-2)[Neu5Ac(a2-3/6)Gal(b1-4)GlcNAc(b1-4)][Neu5Ac(a2-3/6)Gal(b1-4)GlcNAc(b1-6)]Man(a1-6)]Man(b1-4)GlcNAc(b1-4)GlcNAc(?1-
G06628DQ	GlcA4Me(b1-2)Xyl(b1-4)Xyl(b1-4)Xyl(b1-4)Xyl(b1-4)Xyl(?1-
G06634BE	GlcNAc(b1-2)Man(a1-3)[Man(a1-3)[Man(a1-6)]Man(a1-6)][Xyl(b1-2)]Man(b1-4)GlcNAc(b1-4)GlcNAc(?1-
G06637TW	Ara4N(b1-P-6)GlcN(a1-4)Kdo(a2-4)[Glc(a1-2)Glc(a1-3)Gal(a1-2)[Kdo(a2-3)][?-6dTal?2Ac3Me(a1-3)[GlcNAc(a1-3)[GlcNAc(b1-4)]Fuc(a1-2)GlcA(b1-4)]Fuc(a1-3)GalNAc(a1-4)ManNAc(b1-4)Gal(a1-3)?-GalNAc(b1-3)Glc(a1-3)Man(a1-6)]Man(a1-4)Man(a1-5)]Kdo(a2-6)GlcN(b1-6)GlcN(a1-
G06654RA	Gal(b1-4)GlcNAc(b1-3)Gal(b1-3)[Neu5Gc(a2-3)Gal(b1-4)GlcNAc(b1-6)]GalNAc(?1-
G06661NE	Neu5Ac(a2-?)Gal(b1-3)[Gal(b1-?)GlcNAc(b1-6)]GalNAc(?1-
G06568ZA	Fuc(?1-?)HexNAc(?1-?)Gal(?1-?)GalNAc(a1-3)[Neu5Ac(a2-6)]GalNAc-ol
G06575BH	Gal(b1-4)Glc2,3,6Ac3(?1-
G06607HP	Neu5Ac(a2-3)[Gal(a1-3)[Fuc(a1-2)]Gal(b1-3)?-GalNAc(b1-4)]Gal(b1-4)Glc
G06608TC	Fuc(?1-?)HexNAc(?1-?)[Gal(?1-?)]Gal(b1-3)[Neu5Ac(a2-3)Gal(?1-?)[Fuc(?1-?)]GlcNAc(b1-6)]GalNAc-ol
G06617XY	Hex(?1-?)[Gal(b1-3)]GalNAc-ol
G06625TI	Gal(?1-?)GlcNAc(?1-?)[Gal(?1-?)GlcNAc(?1-?)]Man(a1-3)[GalNAc(?1-?)GlcNAc(?1-?)Man(a1-6)]Man(b1-4)GlcNAc(b1-4)[Fuc(a1-6)]GlcNAc(b1-
G06628SL	Glc(?1-6)Fru
G06631LJ	Gal(b1-3)GlcNAc(b1-3)[Gal(?1-4)GlcNAc(b1-3)[Gal(b1-4)[Fuc(a1-3)]GlcNAc(b1-6)]Gal(b1-4)GlcNAc(b1-6)]Gal(b1-4)Glc(?1-
G06615BG	Hex(?1-4)GlcNAc(b1-3)Gal(b1-4)[Fuc(a1-3)]GlcNAc(b1-3)Gal(b1-4)Glc(b1-
G06597NT	All2,3,4,6Ac4(b1-4)Glc2,3,6Ac3(b1-4)Glc2,3,6Ac3(b1-4)Glc2,3,6Ac3(b1-4)Glc2,3,6Ac3(?1-
G06631RA	GlcN(?1-6)Gal(b1-4)Glc(a1-
G06650HV	Neu5Ac(a2-3)Gal6F(b1-3)GalNAc(?1-
G06655TX	Hex2SH3N(?1-
G06677MC	Glc(?1-?)Glc3Ac(?1-?)Man(?1-?)Glc6Ac
G06700LZ	Gal6S(?1-?)GlcNAc6S
G06704JK	Glc3Me(?1-?)Glc(?1-?)Qui(?1-?)[Glc3Me(?1-?)Glc(?1-?)]Xyl
G06723CY	?-Fuc?(?1-2)Gal(b1-4)Glc
G06732OI	Gal(?1-4)Fru1Ac
G06732SL	Gal(b1-4)[Fuc(a1-3)]GlcNAc(b1-2)[Gal(b1-4)[Fuc(a1-3)]GlcNAc(b1-4)]Man(a1-3)[GlcNAc(b1-4)][Gal(b1-4)[Fuc(a1-3)]GlcNAc(b1-2)[Gal(b1-?)GlcNAc(b1-?)Gal(b1-4)[Fuc(a1-3)]GlcNAc(b1-6)]Man(a1-6)]Man(b1-4)GlcNAc(b1-4)[Fuc(a1-6)]GlcNAc
G06735EP	Gal(b1-4)GlcNAc(b1-3)Gal(b1-4)GlcNAc(b1-2)[Gal(b1-4)GlcNAc(b1-4)]Man(a1-3)[Gal(b1-4)GlcNAc(b1-2)Man(a1-6)]Man(b1-4)Glc?NAc(?1-
G06673TD	GalNAc?S(b1-4)GlcNAc(b1-2)Man(a1-3)[GalNAc?S(b1-4)GlcNAc(b1-2)Man(a1-6)]Man(b1-4)GlcNAc(b1-4)GlcNAc(?1-
G06682UF	GlcA(b1-4)GlcA(b1-4)Glc(b1-4)[Gal4-1,6-1Py(a1-4)GlcA(b1-3)Glc(b1-4)Glc(b1-4)Glc(b1-6)]Glc(?1-
G06682UJ	D-Alt(b1-3)GalNAc(b1-3)Gal(b1-4)Gal(b1-3)GalNAc(?1-
G06698ZJ	Glc2,3,4,6S4(a1-4)GlcA2,3Me2(b1-4)Glc2,3,6S3(a1-4)IdoA2S3Me(a1-4)Glc2,3,6S3(?1-
G06714KB	Fruf(b2-1)Fruf(b2-1)[Xyl(?1-2b)]Fruf
G06718BV	Kdn(a2-3)Gal(b1-4)GlcNAc(b1-2)Glc(a1-3)[Kdn(a2-6)Gal(b1-4)GlcNAc(b1-2)Glc(a1-6)]Man(b1-4)GlcNAc(?1-
G06736UQ	Neu5Gc(a2-8)Neu5Gc(a2-3/6)Gal(b1-4)[Fuc(a1-3)]GlcNAc(b1-2)[Neu5Gc(a2-3/6)Gal(b1-4)GlcNAc(b1-4)]Man(a1-3)[GlcNAc(b1-4)][Neu5Ac(a2-8)Neu5Ac(a2-3/6)Gal(b1-4)GlcNAc(b1-2)[Gal(a1-3)Gal(b1-4)GlcNAc(b1-6)]Man(a1-6)]Man(b1-4)GlcNAc(b1-4)[Fuc(a1-6)]GlcNAc(?1-
G06707PU	6-deoxy-Hex2,3,4Me3(?1-2)6-deoxy-Hex3,4Me2(?1-
G06722GU	Gal(a1-3)[Fuc(a1-2)]Gal(b1-3)GlcNAc(b1-3)Gal(b1-4)Glc?(?1-
G06740XO	Gal(b1-2)?-Galf(b1-4)[Gal(b1-2)[Gal(b1-3)]Gal(b1-6)]GlcNAc(b1-
G06739UR	L-Man2SH(?1-
G06670YP	L-6dTal2,3Ac24F(?1-
G06759EJ	Neu9Ac(?2-?)Gal(?1-?)GalNAc(?1-?)[Neu5Ac(?2-?)]Gal(?1-?)Glc
G06795LS	Neu5Ac(a2-3/6)Gal(b1-4)GlcNAc(b1-2)Man?(?1-
G06810LW	D-Fuc2Me(?1-?)Gal4Me(?1-?)GalNAc
G06815HM	Kdo(?2-?)Kdo(?2-?)GlcN4P
G06815ZY	Man(a1-3)Glc?NAc(?1-
G06816HU	Neu5Ac(a2-6)Gal(b1-4)GlcNAc(b1-2)Man(a1-3)[Neu5Ac(a2-6)Gal(b1-4)GlcNAc(b1-2)Man(a1-6)]Man(b1-4)GlcNAc(b1-4)[Fuc(?1-?)]GlcNAc
G06846JY	Hex6Ac(?1-4)Hex
G06761JX	Glc2,6S23,4Me2(a1-4)GlcA2,3Me2(b1-4)Glc2,3,6S3(a1-4)IdoA2S(a1-4)Glc2,3,6S3(?1-
G06777LB	GalNAc(?1-?)GlcNAc(?1-?)Man(a1-?)[Man(?1-?)[Man(?1-?)]Man(a1-?)]Man(b1-4)GlcNAc(b1-4)GlcNAc(?1-
G06783AN	Neu5Gc(a2-3)Gal(?1-4)GlcNAc(b1-3)[Gal(?1-3)Gal(?1-4)GlcNAc(b1-6)]Gal(b1-4)GlcNAc(b1-3)Gal(b1-3)GalNAc-ol
G06847MU	Gal3Me(b1-6)Gal3Me(b1-6)Gal3Me(b1-3)[Gal3Me(b1-6)]GalNAc(b1-4)GlcNAc(b1-2)Man(a1-3)[Man(a1-6)][Xyl(b1-2)]Man(b1-4)GlcNAc(b1-4)GlcNAc(?1-
G06754AZ	GlcA(a1-2)GlcA(a1-2)Man(b1-4)Gal(b1-2)?-Rha?(a1-
G06770QS	Abe(a1-3)Man(a1-4)Rha(a1-3)Gal(?1-
G06796MR	Neu5Gc(a2-3/6)Gal(b1-4)[Fuc(a1-3)]GlcNAc(b1-2)[Gal(b1-4)GlcNAc(b1-4)]Man(a1-3)[Gal(b1-4)[Fuc(a1-3)]GlcNAc(b1-2)[Neu5Gc(a2-3/6)Gal(b1-4)[Fuc(a1-3)]GlcNAc(b1-6)]Man(a1-6)]Man(b1-4)GlcNAc(b1-4)GlcNAc(?1-
G06797DH	Neu5Ac(?2-?)Gal(?1-?)GlcNAc(?1-?)[Neu5Ac(?2-?)Gal(?1-?)GlcNAc(?1-?)]Man(a1-3)[Neu5Ac(?2-?)Gal(?1-?)GlcNAc(?1-?)Man(a1-6)]Man(b1-4)GlcNAc(b1-4)[Fuc(a1-6)]GlcNAc(b1-
G06809KV	Gal(?1-?)GlcNAc(?1-?)Gal(?1-?)GalNAc(?1-?)[Neu5Ac(?2-?)]Gal(?1-?)Glc
G06815DT	Neu5Ac(a2-?)Gal(b1-?)[Fuc(a1-?)]GlcNAc(b1-2)[Neu5Ac(a2-?)Gal(b1-?)[Fuc(a1-?)]GlcNAc(b1-4)]Man(a1-3)[Neu5Ac(a2-?)Gal(b1-?)[Fuc(a1-?)]GlcNAc(b1-2)Man(a1-6)]Man(b1-4)GlcNAc(b1-4)[Fuc(a1-6)]GlcNAc(b1-
G06829LG	Xyl(b1-4)Ara?(a1-6)Glc
G06833XB	GlcA4Me(a1-2)[GlcA4Me(a1-2)Xyl(b1-4)]Xyl(?1-
G06840BZ	GlcNAc(b1-4)Gal(?1-3)[GlcNAc(b1-6)]GalNAc
G06767MM	GlcNAc(b1-2)[GlcNAc(b1-3)]Man?(?1-
G06776AA	Gal(b1-4)GlcNAc(b1-2)Man(a1-3/6)[Man(a1-3/6)]Man(b1-4)Glc?NAc(?1-
G06809GV	Gal(a1-4)GlcNAc(b1-2)[Gal(b1-4)[Fuc(?1-3)]GlcNAc(a1-4)]Man(a1-3)[Gal(b1-4)GlcNAc(b1-2)Man(a1-6)]Man(b1-4)GlcNAc(b1-4)GalNAc(?1-
G06855XU	Rha(a1-3)[L-Xyl(b1-2)]Rha(a1-3)[L-Xyl(b1-4)]Rha?(?1-
G06823XG	Xyl(a1-6)Glc(b1-4)[Xyl(a1-6)]All(b1-4)[Fuc(a1-2)Gal(b1-2)Xyl(a1-6)]Glc(b1-4)Glc(b1-4)[Xyl(b1-2)][Xyl(a1-6)]Glc(b1-4)[Xyl(a1-6)]Glc(b1-4)[Xyl(a1-6)]Glc(b1-4)Glc(?1-
G06828GD	Neu5Ac?S(a2-?)[Gal(b1-3)]GalNAc(?1-
G06828EZ	Xylf3,5Me2(?1-
G06836DA	Hex2Br(?1-
G06893ST	Neu5Gc(?2-?)[Fuc(?1-?)]Gal(?1-?)GalNAc
G06911KF	Xyl(?1-?)Rha(?1-?)Glc
G06869LY	Neu5Gc(a2-3/6)Gal(b1-4)[Fuc(a1-3)]GlcNAc(b1-2)[Gal(b1-4)GlcNAc(b1-4)]Man(a1-3)[Gal(b1-4)GlcNAc(b1-2)[Gal(a1-3)Gal(b1-4)GlcNAc(b1-6)]Man(a1-6)]Man(b1-4)GlcNAc(b1-4)[Fuc(a1-6)]GlcNAc(?1-
G06872IK	GlcNAc4-1,6-1Py(b1-3)Gal(a1-4)Rha(?1-
G06873HG	Neu5Ac(?2-?)Gal(?1-?)GlcNAc(?1-?)[Neu5Gc(?2-?)Gal(?1-?)]GalNAc(?1-
G06921UA	Gal(b1-4)GlcNAc(b1-2)Man(a1-3)[Man(a1-?)Man(a1-6)]Man(b1-4)GlcNAc(b1-4)GlcNAc(b1-
G06927UM	GalNAc4S(b1-4)GlcNAc(b1-2)Man(a1-?)[Gal(b1-4)GlcNAc(b1-2)Man(a1-?)]Man(b1-4)GlcNAc(b1-4)[Fuc(a1-6)]GlcNAc(?1-
G06868SD	Man(a1-3)[Man?(a1-3)[Man(a1-6)]Man(a1-6)]Man(b1-4)GlcNAc(b1-4)GlcNAc(b1-
G06870AT	Gal(?1-?)[Gal(?1-?)[Fuc(?1-?)]HexNAc(?1-6)]GalNAc(a1-3)[Neu5Ac(a2-6)]GalNAc-ol
G06891MB	Gal(b1-4)[Fuc(a1-3)]GlcNAc(b1-2)[Gal(b1-4)GlcNAc(b1-4)]Man(a1-3)[Man(a1-3)[Man(a1-6)]Man(a1-6)]Man(b1-4)GlcNAc(b1-4)[Fuc(a1-6)]GlcNAc(?1-
G06898FP	Glc(a1-3)Man(a1-2)Man(a1-2)Man(a1-3)Man(?1-
G06903CQ	Glc(?1-2)[Xyl(?1-3)]Glc(?1-4)Gal
G06860ZS	Glc(b1-2)[Glc(b1-4)[Xyl(b1-2)]Glc(b1-4)]Ara?(?1-
G06863YY	Xyl(b1-4)Xyl(b1-4)Xyl?(?1-
G06884HP	6-deoxy-Hex(?1-2)Hex(?1-
G06909WP	GlcA(b1-4)Fuc?(?1-
G06920TC	L-Glc(a1-4)L-Glc(a1-4)L-Glc(?1-
G06925NX	Man(a1-3)[Man(a1-2)Man(a1-6)]Man(a1-6)Man(b1-4)GlcNAc(b1-4)Glc?NAc(?1-
G06886TN	GalNAc(b1-4)GlcA(b1-3)GalNAc(b1-4)GlcA(b1-3)GalNAc(b1-4)GlcA(b1-3)GalNAc(b1-4)GlcA(?1-
G06905DB	6-deoxy-Hex(?1-2)6-deoxy-Hex(?1-3)6-deoxy-Hex(?1-3)HexNAc(?1-2)6-deoxy-Hex(?1-2)6-deoxy-Hex(?1-3)6-deoxy-Hex(?1-3)HexNAc(?1-2)6-deoxy-Hex(?1-2)6-deoxy-Hex(?1-
G06881YH	Glc3,6N2(?1-
G06944JL	Xyl(a1-6)Glc(b1-4)[Xyl(a1-6)]Glc(b1-4)[Xyl(a1-6)]Glc(b1-4)Glc(b1-4)[Xyl(a1-6)]Glc(b1-4)[Xyl(a1-6)]Glc(b1-4)[Xyl(a1-6)]Glc(b1-4)Glc(b1-4)[Xyl(a1-6)]Glc(b1-4)[Xyl(a1-6)]Glc(b1-4)[Xyl(a1-6)]Glc(b1-4)Glc?(?1-
G06986WE	Gal(?1-?)Gal3Me
G06993IO	GlcA3,4Me2(?1-?)Rha2,4Me23CMe(?1-?)Rha(?1-?)Rha(?1-?)L-6dTal
G06994DG	Gal(b1-4)GlcNAc(b1-2)[Gal(b1-4)GlcNAc(b1-4)]Man(a1-3)[Neu5Ac(a2-6)Gal(b1-4)[Fuc(a1-6)]GalNAc(?1-2)Man(?1-6)]Man(?1-4)[Fuc(a1-3)Fuc(a1-3)]Glc?NAc(?1-
G06999WI	6-deoxy-Hex?(?1-?)[Hex?(?1-?)]Hex?(?1-?)HexNAc
G07008GA	Gal(?1-?)GalNAc(?1-?)[Neu5Gc(?2-?)Neu5Ac(?2-?)]Gal(?1-?)Glc
G07008TI	Man6PEtn(?1-?)[Man(?1-?)]Man(?1-?)GlcN
G07020MS	Hex(?1-4)HexNAc6S
G07032ET	GalNAc(b1-4)?-Glc?A(b1-3)GalNAc
G06960YY	Neu5Ac(?2-?)Gal(?1-?)GlcNAc(?1-?)[Neu5Ac(?2-?)Gal(?1-?)GlcNAc(?1-?)]Man(?1-?)[Neu5Gc(?2-?)Gal(?1-?)GlcNAc(?1-?)Man(?1-?)][GlcNAc(?1-?)]Man(?1-?)GlcNAc(?1-?)[Fuc(?1-?)]GlcNAc(?1-
G06963BI	Fuc(a1-?)Gal(b1-?)GlcNAc(b1-3)Gal(b1-3)GalNAc-ol
G06967ER	Kdo(a2-4)Kdo(a2-6)Glc?NAc(b1-6)GlcNAc-ol
G06989JN	Neu5Ac(a2-3)Gal(b1-?)GlcNAc(b1-2)[Neu5Ac(a2-3)Gal(b1-?)GlcNAc(b1-4)]Man(a1-3)[Neu5Ac(a2-6)Gal(b1-?)GlcNAc(b1-2)Man(a1-6)]Man(b1-4)GlcNAc(b1-4)GlcNAc(b1-
G07021HX	Gal(b1-4)[Fuc(a1-3)]GlcNAc(b1-3)Gal(b1-4)GlcNAc(b1-2)[Gal(a1-3)Gal(b1-4)GlcNAc(b1-4)]Man(a1-3)[GlcNAc(b1-4)][Gal(a1-3)Gal(b1-4)GlcNAc(b1-2)[Gal(b1-4)[Fuc(a1-3)]GlcNAc(b1-6)]Man(a1-6)]Man(b1-4)GlcNAc(b1-4)GlcNAc(?1-
G07026FS	Rha(a1-2)[?-Araf(?1-4)]Glc(?1-
G06969QL	GlcNAc(b1-3)[Gal(?1-?)[Fuc(?1-?)]GlcNAc(b1-6)]GalNAc-ol
G06972FD	Neu5Ac(a2-3)Gal(b1-4)GlcNAc(?1-?)Man(a1-3)[Neu5Ac(a2-6)GalNAc(b1-4)GlcNAc(?1-?)Man(a1-6)]Man(b1-4)GlcNAc(b1-4)[Fuc(a1-6)]GlcNAc(b1-
G06987LY	Galf(b1-5)Galf(b1-3)Man(?1-
G07023HS	Glc(?1-4)Gal
G06945NL	Qui(b1-2)[Qui(b1-4)]Qui?(?1-
G06950VK	Fuc(a1-2)Gal(b1-3)[Fuc(a1-4)]GlcNAc(b1-3)[Gal(b1-3)GlcNAc(b1-3)Gal(b1-4)GlcNAc(b1-6)]Gal(b1-4)All(?1-
G06953AO	Glc(a1-2)Glc(a1-3)Glc(a1-3)Man(a1-2)Man(a1-2)[Man(a1-2)Man(a1-6)]Man(a1-3)[Man(a1-3)[Man(a1-2)Man(a1-6)]Man(a1-6)]Man(b1-4)Glc?NAc(?1-
G06955CY	Neu5Ac(a2-6)Gal(b1-4)GlcNAc(b1-2)Man(b1-3)[Neu5Ac(a2-3)Gal(b1-4)GlcNAc(b1-2)Man(a1-6)]Man(b1-4)GlcNAc(b1-4)Glc?NAc(?1-
G06964MO	Gal(a1-4)Gal(b1-4)Gal?(?1-
G06991YO	Gal(b1-6)Gal(b1-6)Gal?(?1-
G06951OG	GalNAc(a1-3)[Fuc(a1-2)]Gal(b1-4)[Fuc(a1-3)]ManNAc(b1-2)Man(a1-3)[Gal(b1-4)GlcNAc(b1-2)Man(a1-6)]Man(b1-4)GlcNAc(b1-4)[Fuc(a1-6)]GlcNAc(?1-
G07003AA	Neu5Ac(?2-?)Gal(?1-?)GlcNAc(?1-?)[Gal(?1-?)GlcNAc(?1-?)]Man(a1-3/6)[Neu5Ac(?2-?)Gal(?1-?)GlcNAc(?1-?)Man(a1-3/6)]Man(b1-4)GlcNAc(b1-4)[Fuc(a1-6)]GlcNAc(b1-
G07017AJ	Hex(?1-6)Hex(?1-
G07034JC	Fruf(a2-6)Glc(?1-
G07008VS	Xyl3N(?1-
G07047FF	Neu5Ac(?2-?)Gal(?1-?)[D-Fuc(?1-?)]GlcNAc(?1-?)Gal(?1-?)GlcNAc(?1-?)[Gal(?1-?)]GalNAc
G07062RV	Glc(a1-3/6)Glc(a1-3/6)Glc?(?1-
G07078CR	Ara?(?1-?)Ara?(?1-?)GlcNAc
G07089HO	Xyl(?1-?)Ara(?1-?)Glc
G07106LL	Neu5Ac(a2-?)Gal(b1-4)GlcNAc(b1-2)Man(a1-?)[Gal(b1-4)GlcNAc(b1-2)Man(a1-?)]Man(b1-4)GlcNAc(b1-4)[Fuc(a1-6)]GlcNAc
G07043KC	Gal(b1-4)GlcNAc6S(b1-3)Gal(b1-4)GlcNAc(b1-3)Gal(b1-3)GlcNAc(?1-
G07047DQ	Gal(b1-4)GlcNAc(b1-3)Gal(b1-4)GlcNAc(b1-2)[Gal(a1-3)Gal(b1-4)GlcNAc(b1-4)]Man(a1-3)[GlcNAc(b1-4)][Gal(a1-3)Gal(b1-4)GlcNAc(b1-2)[Neu5Ac(a2-3/6)Gal(b1-4)GlcNAc(b1-6)]Man(a1-6)]Man(b1-4)GlcNAc(b1-4)GlcNAc(?1-
G07064SC	Fuc(a1-2)Gal(b1-4)[Fuc(a1-3)]GlcNAc(b1-2)Man(a1-3)[GlcNAc(b1-4)][Fuc(a1-3)GlcNAc(b1-2)Man(a1-6)]Man(b1-4)GlcNAc(b1-4)GlcNAc(?1-
G07067JB	Gal(?1-?)[Fuc(?1-?)]GlcNAc(?1-?)[Gal(?1-?)GlcNAc(?1-?)]Man(?1-?)[Gal(?1-?)GlcNAc(?1-?)[GlcNAc(?1-?)]Man(?1-?)][GlcNAc(?1-?)]Man(?1-?)GlcNAc(?1-?)[Fuc(?1-?)]GlcNAc(?1-
G07093GE	Gal(b1-4)GlcNAc(b1-6)Man(a1-6)Glc(?1-
G07112JE	Fruf(b2-6)Fruf(b2-1?)[Gal(a1-6)]?-Glc
G07057PQ	Neu5Ac(a2-?)Gal(b1-4)GlcNAc(b1-?)[Neu5Ac(a2-?)Gal(b1-4)GlcNAc(b1-?)]Man(a1-?)[Neu5Ac(a2-?)Gal(b1-4)GlcNAc(b1-3)Gal(b1-4)GlcNAc(b1-2)Man(a1-?)]Man(b1-4)GlcNAc
G07065FT	Neu5Ac(a2-3)Gal(b1-4)GlcNAc(?1-?)Man(a1-3)[Neu5Ac(a2-6)Gal(b1-4)GlcNAc(?1-?)Man(a1-6)]Man(b1-4)GlcNAc(b1-4)[Fuc(a1-6)]GlcNAc(b1-
G07100CS	Neu5Ac(a2-3)Gal(b1-3)[GalNAc(a1-3)[Fuc(a1-2)]Gal(b1-4)GlcNAc(b1-6)]GalNAc(?1-
G07100DF	GalNAc(?1-3)[Neu5Ac(a2-6)]GalNAc-ol
G07051EE	Glc(a1-4)Glc(a1-4)Xyl?(?1-
G07058VE	Xyl(b1-4)Xyl(b1-4)Xyl(b1-4)Xyl(b1-4)Xyl(b1-4)Xyl(b1-4)Xyl?(?1-
G07075BK	HexA4Me(?1-3)HexNAc(?1-4)HexA(?1-3)HexNAc(?1-
G07112WC	HexNAc3,4,6Ac3(?1-6)HexNAc3Ac(?1-
G07113CO	Fru(b2-6)Glc(b1-3)Glc(?1-
G07106DK	ManNAc3,6Ac24F(?1-
G07139PV	Glc(?1-1)Tag
G07166NN	Gal(?1-?)[Fuc(?1-?)]Gal(?1-?)GlcNAc(?1-?)GalNAc
G07170IQ	Araf(?1-?)[Ara(?1-?)]GlcA
G07173KY	GlcNAc(b1-?)[Gal(b1-?)GlcNAc(b1-?)Man(a1-3)][Gal(b1-?)GlcNAc(b1-?)Man(a1-6)]Man(b1-4)GlcNAc(b1-4)GlcNAc
G07187KD	Araf(a1-3)[Araf(a1-2)[Araf(a1-3)][Xyl(b1-4)]Xyl(b1-4)]Xyl(b1-4)Xyl?(?1-
G07131HH	GalNAc(b1-4)GlcNAc(b1-2)[GalNAc(b1-4)GlcNAc(b1-4)]Man(a1-3)Man(b1-4)GlcNAc(b1-4)[Fuc(a1-6)]GlcNAc(?1-
G07188EQ	Gal2Me(a1-3)Gal(b1-4)Gal2Me(?1-
G07209EH	Neu5Ac(a2-3/6)Gal(b1-4)[Fuc(a1-3)]GlcNAc(b1-2)[GlcNAc(b1-4)]Man(a1-3)[GlcNAc(b1-4)][Neu5Ac(a2-3/6)Gal(b1-4)GlcNAc(b1-2)[Neu5Ac(a2-3/6)Gal(b1-4)GlcNAc(b1-6)]Man(a1-6)]Man(b1-4)GlcNAc(b1-4)[Fuc(a1-6)]GlcNAc(?1-
G07121MC	Gal(b1-3)[Fuc(a1-4)]GlcNAc(b1-2)Man(a1-?)[Man(a1-?)][Xylf(b1-2)]Man(b1-4)GlcNAc(b1-4)[Fuc(a1-3)]GlcNAc(?1-
G07151FE	GlcNAc?S(b1-4)GlcNAc(b1-2)Man(a1-3)[GlcNAc?S(b1-4)GlcNAc(b1-2)Man(a1-6)]Man(b1-4)GlcNAc(b1-4)GlcNAc(?1-
G07194IW	Neu5Gc(a2-3/6)Gal(b1-4)GlcNAc(b1-2)[Gal(b1-4)GlcNAc(b1-4)]Man(a1-3)[GlcNAc(b1-4)][Gal(b1-4)GlcNAc(b1-2)[Gal(b1-4)GlcNAc(b1-6)]Man(a1-6)]Man(b1-4)GlcNAc(b1-4)[Fuc(a1-6)]GlcNAc(?1-
G07198RM	GlcNAc(?1-4)?-MurNAc(?1-
G07137JY	Glc(b1-6)Glc(b1-6)Glc(b1-4)Glc?(?1-
G07191CP	Man(b1-4)Man(b1-4)[Gal(a1-6)]Man(b1-4)[Gal(a1-6)]Man(b1-4)Man(b1-4)[Gal(a1-6)]Man?(?1-
G07191GF	Gal(b1-4)GlcNAc(b1-2)[Gal(b1-4)GlcNAc(b1-4)]Man(a1-3)[Gal(b1-4)GlcNAc(b1-2)Man(a1-6)]Man(?1-4)GlcNAc(b1-4)[Fuc(a1-6)]Glc?NAc(?1-
G07146ZB	Man(a1-3)[GlcNAc(b1-4)][GlcNAc(b1-2)Man(a1-6)]Man(b1-4)GlcNAc(b1-4)[Fuc(a1-6)]GlcNAc?S(b1-
G07219DL	GlcNAc(b1-2)Man(a1-3)[Man(a1-?)Man(a1-6)]Man(b1-4)GlcNAc(b1-4)GlcNAc
G07271GQ	Man(a1-3)[Man(a1-6)]Man(a1-6)Man(b1-4)Glc?NAc(?1-
G07275AV	GlcNAc(?1-?)GlcNAc(?1-?)[Neu5Ac(?2-?)Gal(?1-?)]GalNAc
G07287SV	Glc?NAc(b1-2)Man(a1-3)[Xyl(b1-2)]Man(b1-4)Glc?NAc(b1-4)Glc?NAc(?1-
G07232FJ	Neu5Ac(?2-?)Gal(?1-?)GlcNAc(?1-?)[Gal(?1-?)GlcNAc(?1-?)]Man(?1-?)[Gal(?1-?)GlcNAc(?1-?)[Gal(?1-?)GlcNAc(?1-?)]Man(?1-?)]Man(?1-?)GlcNAc(?1-?)GlcNAc(?1-
G07210GE	GlcNAc(a1-4)Gal(b1-4)GlcNAc(b1-3)[Gal(?1-?)GlcNAc(b1-6)]GalNAc-ol
G07226UP	GlcA6N(b1-3)?-Glc?(b1-4)[?-Qui3N(b1-2)Rha(a1-4)GalA6N(a1-6)]Gal(a1-5)Kdo
G07244OJ	D-Fuc2Me4NAc(?1-?)GlcA
G07247MN	Gal(b1-4)Gal2,6S2(a1-3)Gal(?1-
G07285UB	GlcNAc(b1-2)Man(a1-3)[HexNAc(?1-?)Gal(b1-4)GlcNAc(b1-2)Man(a1-6)]Man(b1-4)GlcNAc(b1-4)[Fuc(a1-6)]GlcNAc(b1-
G07291XL	Neu5Ac(a2-3)Gal(b1-3)[Fuc(a1-4)]GlcNAc(b1-3)[Gal(?1-4)GlcNAc(b1-6)]Gal(b1-4)Glc(?1-
G07293RB	Rha2,3Ac2(?1-?)Glc
G07214II	Glc(b1-3)[Glc(b1-6)]Glc(b1-3)Glc?(?1-
G07224ZK	Man(a1-3)[Man(a1-6)]Man(a1-3)[Man(a1-2)Man(a1-6)]Man(b1-4)GlcNAc(b1-4)Glc?NAc(?1-
G07247QV	GlcA2,3Ac24Me(a1-2)Xyl3,4Ac2(?1-
G07287IG	L-GulA2,3NAc2(a1-4)ManA2,3NAc2(b1-3)D-Fuc?NAc(?1-
G07295LF	Rha(a1-3)L-Oli(a1-3)Glc?NAc(?1-
G07220WL	MurN6P(?1-
G07214IA	GalNAc3,4Ac2(?1-
G07230XF	Dig3NAc(?1-
G07304ME	Gal(?1-?)[Fuc(?1-?)]GlcNAc(?1-?)Gal(?1-?)[Fuc(?1-?)]GlcNAc(?1-?)[Fuc(?1-?)Gal(?1-?)]GalNAc
G07330SL	Galf(?1-?)[Gal(?1-?)]Man(?1-?)Glc
G07349XE	Neu5Ac(?2-?)Gal(?1-?)Fuc(?1-?)GlcNAc
G07366GT	Araf(a1-2)[Araf(a1-3)][Araf(a1-3)[Xyl(b1-4)]Xyl(b1-4)]Xyl(b1-4)Xyl(b1-4)Xyl(b1-4)Xyl?(?1-
G07387XW	Kdn(?2-?)Gal(?1-?)GalNAc(?1-?)[Neu5Ac(?2-?)]Gal(?1-?)Glc
G07397UN	D-Fuc(?1-?)Gal(?1-?)GlcNAc(?1-?)[D-Fuc(?1-?)Gal(?1-?)GlcNAc(?1-?)]Gal(?1-?)GlcNAc(?1-?)Gal(?1-?)Glc
G07405CY	GalNAc(a1-3)[Fuc(a1-2)]Gal(b1-?)GlcNAc(b1-?)[Fuc(a1-2)Gal(b1-?)GlcNAc(b1-?)]Gal(b1-3)[Gal(b1-4)GlcNAc(b1-6)]GalNAc
G07406BD	GlcNAc(b1-3)Gal(b1-4)Glc?NAc(?1-
G07303MM	Neu5Gc(a2-3/6)Gal(b1-4)[Fuc(a1-3)]GlcNAc(b1-2)[Gal(b1-4)GlcNAc(b1-4)]Man(a1-3)[Gal(b1-4)[Fuc(a1-3)]GlcNAc(b1-2)[Neu5Ac(a2-3/6)Gal(b1-4)[Fuc(a1-3)]GlcNAc(b1-6)]Man(a1-6)]Man(b1-4)GlcNAc(b1-4)GlcNAc(?1-
G07305JU	Glc(b1-4)Man(b1-4)Man(b1-4)Man(?1-
G07323GB	Man(a1-2)Man(a1-3)[Gal(?1-?)Man(a1-2)Man(a1-3)[Man(a1-2)Man(a1-6)]Man(a1-6)]Man(b1-4)GlcNAc(b1-4)GlcNAc(?1-
G07327NN	Neu5Ac(a2-3/6)Gal(b1-4)[Fuc(a1-3)]GlcNAc(b1-2)[Neu5Gc(a2-8)Neu5Gc(a2-3/6)Gal(b1-4)[Fuc(a1-3)]GlcNAc(b1-4)]Man(a1-3)[Man(a1-3)Man(a1-6)]Man(b1-4)GlcNAc(b1-4)[Fuc(a1-6)]GlcNAc(?1-
G07332UF	Gal(a1-3)GalNAc(a1-3)[Fuc(a1-2)]Gal(b1-3)[Neu5Gc(a2-6)]GalNAc(?1-
G07380YZ	GlcNAc6S(b1-3)Gal6S(b1-4)GlcNAc6S(b1-3)Gal(b1-4)GlcNAc(b1-2)Man(a1-3)[GlcNAc6S(b1-3)Gal6S(b1-4)GlcNAc6S(b1-3)Gal(b1-4)GlcNAc(b1-2)Man(a1-6)]Man(b1-4)GlcNAc(b1-4)GlcNAc(?1-
G07385IL	Gal(a1-3)Gal(b1-4)GlcNAc(b1-2)[Gal(b1-4)GlcNAc(b1-4)]Man(a1-3)[GlcNAc(b1-4)][Neu5Gc(a2-3/6)Gal(b1-4)GlcNAc(b1-3)Gal(b1-4)GlcNAc(b1-2)[Neu5Gc(a2-3/6)Gal(b1-4)GlcNAc(b1-6)]Man(a1-6)]Man(b1-4)GlcNAc(b1-4)GlcNAc(?1-
G07407LP	Gal3Me(b1-6)Gal3Me(b1-3)[Gal3Me(b1-6)]GalNAc(b1-4)GlcNAc(b1-2)Man(a1-3)[Gal4Me(b1-3)[Gal3Me(b1-6)]GalNAc(b1-4)GlcNAc(b1-2)Man(a1-6)][Xyl(b1-2)]Man(b1-4)GlcNAc(b1-4)[Fuc(a1-6)]GlcNAc(?1-
G07308MH	GlcA(b1-2)Man(a1-3)Man(a1-3)Glc?(a1-
G07312CE	Fuc(a1-2)Gal(b1-4)[Fuc(a1-3)]GlcNAc(b1-2)Man(a1-3)[GlcNAc(b1-4)][Fuc(a1-2)Gal(b1-4)[Fuc(a1-3)]GlcNAc(b1-2)Man(a1-6)]Man(b1-4)GlcNAc(b1-4)[Fuc(a1-6)]GlcNAc(?1-
G07326QN	GalNAc(a1-3)[Fuc(a1-2)]Gal(b1-3)Glc?NAc(b1-
G07391MR	Glc(a1-6)Glc(a1-4)Glc(a1-6)Glc(a1-4)Glc(a1-6)Glc?(a1-
G07398EE	Fuc(?1-?)Gal(?1-?)GlcNAc(?1-?)[GlcNAc(?1-?)]Gal(?1-?)[Fuc(?1-?)Gal(?1-?)GlcNAc(?1-?)]GalNAc
G07352VC	Gal2,3,4,6Ac4(b1-4)Xyl2,3Ac2(?1-
G07328FS	6-deoxy-Hex2,3,4Me3(?1-3)6-deoxy-Hex2,4Me2(?1-
G07355CS	Neu5Ac(a2-?)Gal(b1-4)GlcNAc(b1-?)[Gal(b1-4)GlcNAc(b1-?)]Man(a1-?)[Neu5Ac(a2-?)Gal(b1-4)GlcNAc(b1-?)Man(a1-?)][GlcNAc(b1-4)]Man(b1-4)GlcNAc(b1-4)GlcNAc-ol
G07375II	L-GulNAc(a1-4)L-GulNAc(?1-
G07350LP	HexN2Me(?1-
G07350UZ	Gal2S(?1-
G07416AH	Glc6SH(?1-?)Fru
G07417JS	Man6P(?1-?)Man(?1-?)Man?P(?1-?)GlcN
G07422QC	?-Rha(?1-?)Glc
G07414XZ	Man(a1-3)[Man(a1-6)]Man(a1-?)[Man(a1-2)Man(a1-?)]Man(b1-4)GlcNAc(b1-4)GlcNAc(?1-
G07435LO	Fuc(a1-2)Gal(b1-3)[GalNAc(a1-4)Gal(b1-4)GlcNAc(b1-6)]GalNAc(?1-
G07445MV	GlcNAc(b1-3)Gal(b1-4)GlcNAc(b1-2)[GlcNAc(b1-4)]Man(a1-3)[GlcNAc(b1-3)Gal(b1-4)GlcNAc(b1-2)[GlcNAc(b1-3)Gal(b1-4)GlcNAc(b1-6)]Man(a1-6)]Man(b1-4)GlcNAc(b1-4)[Fuc(a1-6)]GlcNAc(?1-
G07456BZ	GlcNAc(b1-2)Man(a1-3)[Man(a1-6)][Xylf(b1-2)]Man(b1-4)GlcNAc(b1-4)GlcNAc(?1-
G07462LM	Gal(a1-3)Gal(b1-4)GlcNAc(b1-2)Man(a1-3)[GlcNAc(b1-4)][Neu5Ac(a2-8)Neu5Gc(a2-3/6)Gal(b1-4)GlcNAc(b1-2)Man(a1-6)]Man(b1-4)GlcNAc(b1-4)GlcNAc(?1-
G07408UG	Neu5Gc(a2-3)Gal(b1-4)GlcNAc(b1-3)[Gal(b1-4)GlcNAc(b1-6)]Gal(b1-4)GlcNAc(b1-3)Gal(b1-4)GlcNAc(b1-3)Gal(b1-3)GalNAc(?1-
G07433NM	GlcNAc(b1-4)GlcNAc(b1-4)GlcA(b1-3)Gal?(a1-
G07439EE	Xyl(?1-?)Glc-ol
G07451AO	Gal(a1-3)Gal(b1-4)GlcNAc(b1-2)Man(a1-3)[Neu5Ac(a2-3/6)Gal(b1-4)GlcNAc(b1-2)Man(a1-6)]Man(b1-4)GlcNAc(b1-4)[Fuc(a1-6)]GlcNAc(?1-
G07473KY	Rha(b1-3)[Fuc2N(a1-6)]Glc(b1-3)Rha(?1-
G07415VH	GlcNAc(b1-2)Man(a1-3)[GlcNAc(b1-4)][GlcNAc(b1-2)Man(a1-6)]Man(b1-4)GlcNAc(b1-4)[Fuc(a1-6)]Glc?NAc(?1-
G07419LN	Gal(b1-4)GlcNAc(b1-2)[Gal(b1-4)[Fuc(a1-3)]GlcNAc(b1-4)]Man(a1-3/6)[Gal(b1-4)GlcNAc(b1-2)Man(a1-3/6)]Man(b1-4)GlcNAc(b1-4)Glc?NAc(?1-
G07466MF	Neu5Ac(a2-6)Gal(b1-4)GlcNAc(b1-2)Man(a1-3)[Neu5Ac(a2-6)Gal(b1-4)GlcNAc(b1-2)Man(a1-6)]Man(b1-4)GlcNAc(b1-4)Glc?NAc(?1-
G07449MB	Gal(a1-3)[Fuc(a1-2)]Gal(b1-4)ManNAc(b1-2)Man(a1-3)[Gal(b1-4)GlcNAc(b1-2)Man(a1-6)]Man(b1-4)GlcNAc(b1-4)[Fuc(a1-6)]GlcNAc(?1-
G07457CZ	Gal(b1-6)Gal(a1-3)Gul(b1-4)Glc(?1-
G07477PX	6-deoxy-Hex(?1-2)6-deoxy-Hex(?1-3)HexNAc(?1-
G07479LF	Gal(?1-5)D-Araf(?1-
G07494AF	Glc(a1-4)[Glc(a1-6)]Glc(a1-4)Glc(a1-4)Glc(a1-4)Glc(a1-4)Glc(a1-4)Glc?(?1-
G07529TG	Glc(?1-?)Glc(?1-?)[Glc6Ac(?1-?)]GalN
G07534RC	Gal(b1-?)GlcNAc(b1-?)Man(a1-?)[GlcNAc(b1-?)Man(a1-?)]Man(b1-4)GlcNAc(b1-4)[Fuc(?1-?)]GlcNAc
G07542KE	Neu5Ac(?2-?)Neu5Ac(?2-?)Neu5Ac(?2-?)Gal(?1-?)GlcNAc
G07546ZB	GalA(a1-2)Rha?(?1-
G07562SI	Man(a1-?)Man(a1-?)[Man(a1-?)Man(a1-?)]Man(a1-?)[Man(a1-?)Man(a1-?)]Man(b1-4)GlcNAc(b1-4)GlcNAc
G07578GL	GlcNAc6PEtn(?1-?)Man(?1-?)Glc
G07584GT	Gal(a1-3)Gal(b1-4)GlcNAc(b1-2)Man(a1-?)[GlcNAc(b1-2)Man(a1-?)]Man(b1-4)GlcNAc(b1-4)[Fuc(a1-6)]GlcNAc
G07588NF	Rha(?1-?)Ara(?1-?)GlcA6Me
G07480TU	Neu5Ac(?2-?)Gal(b1-3)[Gal(b1-4)GlcNAc(b1-6)]GalNAc-ol
G07504HD	Gal(b1-4)[Fuc(a1-3)]GlcNAc(b1-3)Gal(b1-4)[Fuc(a1-3)]GlcNAc(b1-2)[Gal(a1-3)Gal(b1-4)GlcNAc(b1-4)]Man(a1-3)[GlcNAc(b1-4)][Gal(a1-3)Gal(b1-4)GlcNAc(b1-2)[Gal(a1-3)Gal(b1-4)GlcNAc(b1-6)]Man(a1-6)]Man(b1-4)GlcNAc(b1-4)[Fuc(a1-6)]GlcNAc(?1-
G07550GU	GlcNAc(b1-?)Man(a1-?)[Araf(?1-?)Man(a1-?)][Xyl(?1-?)]Man(b1-4)GlcNAc(b1-4)[Fuc(?1-?)]GlcNAc(?1-
G07570VO	GlcN2,6S2(a1-4)GlcA(b1-4)GlcN2,6S2(?1-
G07602NE	Rha(a1-3)[Fuc(b1-2)]Rha(?1-
G07535JX	D-Fuc(a1-2)Gal(b1-3)[D-Fuc(a1-4)]GlcNAc(b1-3)Gal(b1-4)Glc(?1-
G07572SG	GalNAc(a1-3)Rha(b1-4)Glc(b1-6)Gal(?1-
G07602BU	HexNAc(?1-?)Gal(b1-3)[Fuc(?1-?)Gal(b1-4)GlcNAc(b1-6)]GalNAc-ol
G07486VJ	Neu5Ac(a2-6)Gal(b1-4)ManNAc(b1-2)Man(a1-3)[Gal(b1-4)GlcNAc(b1-2)Man(a1-6)]Man(b1-4)GlcNAc(b1-4)[Fuc(a1-6)]GlcNAc(?1-
G07518YL	Neu5Ac(a2-3)Gal(b1-3)[Fuc(a1-4)]GlcNAc(b1-3)Glc?(?1-
G07521PP	Fuc(a1-2)Gal(b1-3)GlcNAc(b1-3)[Gal(b1-3)GlcNAc(b1-3)Gal(b1-4)[Fuc(a1-3)]GlcNAc(b1-6)]Gal(b1-4)Glc?(?1-
G07597OQ	Hex(?1-2)Hex(?1-2)Hex(?1-2)Hex(?1-
G07493GF	GlcNAc(?1-?)[GlcNAc(?1-?)]Man(a1-3/6)[GlcNAc(?1-?)[GlcNAc(?1-?)]Man(a1-3/6)]Man(b1-4)GlcNAc(b1-4)[Fuc(a1-6)]GlcNAc(b1-
G07558SH	Man(a1-3)[GlcNAc(b1-2)[GlcNAc(b1-6)]Man(a1-6)]Man(b1-4)GlcNAc(b1-4)[L-6dGul(a1-6)]GlcNAc(?1-
G07600MD	GlcA(a1-2)Fuc(?1-
G07510KB	5-deoxy-Penf3NAc(?1-
G07512PP	Gal2,3Ac24,6Cl2(?1-
G07610SM	Gal(b1-4)GlcNAc(b1-3)Gal?(b1-4)GlcNAc
G07611FT	Gal(b1-3/4)Gal?NAc(?1-
G07612TX	Gal(b1-4)Gal(b1-4)GlcNAc(b1-2)Man(a1-?)[GlcNAc(b1-2)Man(a1-?)]Man(b1-4)GlcNAc(b1-4)GlcNAc
G07646LK	Gal(b1-3)Gal(b1-6)Gal?(?1-
G07647CG	All(?1-?)6-deoxy-All
G07650LQ	6-deoxy-Hex2,3S2(?1-6)Hex2,3,4S3
G07653RD	Gal(b1-4)GlcNAc(b1-2)Man(a1-3)[Gal(b1-4)GlcNAc(b1-2)Man(a1-6)]Man(b1-4)GlcNAc(b1-4)[Fuc(?1-6)]GlcNAc
G07655BD	Neu5Gc(?2-?)Gal(?1-?)GlcNAc(?1-?)Gal(?1-?)GalNAc(?1-?)[Neu5Gc(?2-?)]Gal(?1-?)Glc
G07614BR	Neu5Gc(a2-3)Gal(?1-4)GlcNAc(b1-3)Gal(b1-4)GlcNAc(b1-3)Gal(b1-3)[Gal(?1-3)Gal(?1-4)GlcNAc(b1-6)]GalNAc(?1-
G07627PD	Man(a1-4)Man(b1-4)Glc(?1-
G07644TA	Neu5Ac(a2-3/6)Gal(b1-4)[Fuc(a1-3)]GlcNAc(b1-2)Man(a1-3)[GlcNAc(b1-4)][Man(a1-3)Man(a1-6)]Man(b1-4)GlcNAc(b1-4)[Fuc(a1-6)]GlcNAc(?1-
G07663IL	Araf(a1-2)[Araf(a1-3)][Araf(a1-2)[Araf(a1-3)][Xyl(b1-4)]Xyl(b1-4)Xyl(b1-4)]Xyl(b1-4)Xyl(b1-4)Xyl(?1-
G07670MV	GalA(a1-4)[GalA(a1-5)]Kdo(?2-
G07614RZ	Fuc(a1-2)Gal(b1-3)[Fuc(a1-4)]GlcNAc(b1-3)[Gal(?1-4)[Fuc(a1-3)]GlcNAc(b1-6)]Gal(b1-4)Glc(?1-
G07631QW	Qui3NAc(?1-?)Rha(?1-?)[Gal(?1-?)]Gal(?1-?)D-FucNAc
G07636LC	Neu5Gc(?2-?)Gal(?1-?)Neu5Gc(?2-?)GlcNAc(?1-?)Man(?1-?)[Neu5Gc(?2-?)Gal(?1-?)GlcNAc(?1-?)Man(?1-?)]Man(?1-?)GlcNAc(?1-?)[Fuc(?1-?)]GlcNAc(?1-
G07651HV	Man(?1-?)Glc(?1-?)GlcNAc(?1-?)[Fuc(?1-?)]Gal(?1-?)GalNAc
G07660GO	Galf(?1-?)Gal(?1-?)Gal(?1-?)Neu5Ac(?2-?)Gal(?1-?)Glc
G07615UU	Fuc(a1-3)Glc?(?1-
G07629LX	GlcA(a1-3)Gal?(?1-
G07630FX	D-Fuc3N(a1-4)Gal(a1-6)Glc?(?1-
G07644BU	Glc(b1-3)GlcNAc(b1-4)Glc(b1-3)GlcNAc(?1-
G07617EI	Gal(b1-4)GlcNAc(b1-3)[Gal(b1-4)GlcNAc(b1-6)]Gal(b1-4)GlcNAc(b1-3/6)[Gal(b1-4)GlcNAc(b1-3/6)]Gal(b1-4)GlcNAc(b1-3/6)[Gal(b1-4)GlcNAc(b1-3)[Gal(b1-4)GlcNAc(b1-6)]Gal(b1-4)GlcNAc(b1-3/6)]Gal(b1-4)Glc(?1-
G07659LW	Man(?1-?)Gal(?1-?)Glc(?1-
G07643JO	Hex2Me(?1-
G07675OH	Gal(a1-3)[Fuc(a1-?)]Gal(b1-4)GlcNAc(b1-3)Gal(b1-4)Glc
G07727AE	Gal(b1-3)Gal(b1-3)Glc?(?1-
G07729YZ	Neu5Ac(?2-?)Gal(?1-?)GalNAc(?1-?)Gal(?1-?)GalNAc(?1-?)Gal(?1-?)Glc
G07736AX	Rha(a1-3)Rha(a1-5)Gal?(?1-
G07743HC	Neu5Ac(a2-?)GlcNAc(b1-2)Man(a1-3/6)[GalNAc4S(b1-4)GlcNAc(b1-2)Man(a1-3/6)]Man(b1-4)GlcNAc(b1-4)[Fuc(a1-6)]GlcNAc
G07755LR	Man(a1-2)Man(a1-2)Man(a1-3)[Man(a1-6)Man(a1-6)]Man(b1-3/4)GlcNAc(b1-3/4)Glc?NAc(?1-
G07764JS	Gal(b1-3)[Gal(a1-3)[Fuc(a1-2)]Gal(b1-4)GlcNAc(b1-6)]Gal?NAc(?1-
G07695LW	Fuc(a1-2)Gal(b1-4)[Fuc(a1-3)]GlcNAc(b1-2)[Gal(a1-3)Gal(b1-4)GlcNAc(b1-4)]Man(a1-3)[Neu5Gc(a2-3/6)Gal(b1-4)[Fuc(a1-3)]GlcNAc(b1-3)Gal(b1-4)GlcNAc(b1-2)[Gal(b1-4)[Fuc(a1-3)]GlcNAc(b1-6)]Man(a1-6)]Man(b1-4)GlcNAc(b1-4)GlcNAc(?1-
G07722GD	Neu5Ac(a2-3/6)Gal(b1-4)[Fuc(a1-3)]GlcNAc(b1-2)[GalNAc(b1-4)[Fuc(a1-3)]GlcNAc(b1-4)]Man(a1-3)[Gal(b1-4)[Fuc(a1-3)]GlcNAc(b1-2)[Gal(b1-4)[Fuc(a1-3)]GlcNAc(b1-6)]Man(a1-6)]Man(b1-4)GlcNAc(b1-4)[Fuc(a1-6)]GlcNAc(?1-
G07723MS	GlcNAc(?1-?)[Fuc(?1-?)]GlcNAc(?1-?)Man(?1-?)[Man(?1-?)[Man(?1-?)]Man(?1-?)]Man(?1-?)GlcNAc(?1-?)[Fuc(?1-?)]GlcNAc(?1-
G07741RG	RhaNAc3NAc(b1-3)GlcNAc(?1-
G07778KS	Gal3,6S2(b1-3)GalNAc(?1-
G07781AF	Kdo1Me(?2-6)GlcN4P(?1-
G07682MX	GlcNAc(b1-3)[GlcNAc(a1-4)Gal(?1-?)GlcNAc(b1-3)Gal(b1-4)GlcNAc(b1-6)]GalNAc-ol
G07689RX	Glc2,3,4,6Ac4(b1-4)Glc2,3,6Ac3(b1-6)Glc(?1-
G07707FW	GlcN2,6S2(a1-4)IdoA(a1-4)GlcN2,3,6S3(a1-4)IdoA(a1-4)GlcN2,6S2(?1-
G07709IM	Gal?6S(b1-4)GlcNAc6S
G07724XN	Gal(?1-?)GlcNAc6S(b1-3)[Gal(a1-3)[Fuc(a1-2)]Gal(?1-?)GlcNAc(b1-6)]GalNAc-ol
G07731NI	Gal(a1-2)Man(a1-2)Man(?1-
G07768UB	Man(a1-2)Man(a1-?)D-Araf(b1-2)D-Araf(a1-5)D-Araf(a1-5)D-Araf(a1-
G07680VW	Neu5Ac(a2-3/6)Gal(b1-4)GlcNAc(b1-2)Man(a1-3)[Man(a1-3)[Man(a1-6)]Man(a1-6)]Man(b1-4)GlcNAc(b1-4)[Fuc(a1-6)]Glc?NAc(?1-
G07771ZD	Gal(b1-4)Gal?(?1-
G07699JT	L-Glc(?1-4)Glc(a1-4)Glc(?1-
G07716PS	GlcNAc(a1-6)Gal(b1-4)ManNAc(b1-2)Man(a1-3)[GlcNAc(a1-6)Gal(b1-4)GlcNAc(b1-2)Man(a1-6)]Man(b1-4)GlcNAc(b1-4)[Fuc(a1-6)]GlcNAc(?1-
G07747UL	Glc(a1-4)Glc(a1-6)Glc(a1-4)Glc(a1-6)Glc(a1-4)Glc(a1-4)Glc?(?1-
G07759UD	Neu5Ac(a2-3)Gal(b1-4)GlcNAc(b1-2)[Neu5Ac(a2-3)Gal(b1-4)GlcNAc(b1-4)]Man(a1-3)[Neu5Ac(a2-3)Gul(b1-4)GlcNAc(b1-3)Tal(b1-4)GlcNAc(b1-2)[Gal(b1-4)GlcNAc(b1-3)Gal(b1-4)GlcNAc(b1-6)]Man(a1-6)]Man(b1-4)GlcNAc(b1-4)[Fuc(a1-6)]GlcNAc(?1-
G07763CW	Gal(b1-4)Gal(b1-4)ManNAc(b1-2)[Gal(b1-4)Gal(b1-4)GlcNAc(b1-4)]Man(a1-3)[Gal(b1-4)Gal(b1-4)GlcNAc(b1-2)[Gal(b1-4)Gal(b1-4)GlcNAc(b1-6)]Man(a1-6)]Man(b1-4)GlcNAc(b1-4)GlcNAc(?1-
G07774WA	6-deoxy-Hex2F3Ac4NMe(?1-
G07711FF	Penf2F(?1-
G07719PG	Abef2,5Ac2(?1-
G07786TH	Col(?1-?)[Gal(?1-?)]GlcNAc
G07795WZ	Man(a1-3)[Man(a1-6)]Man(a1-3)Man(b1-4)GlcNAc(b1-4)[Fuc(a1-6)]Glc?NAc(?1-
G07808ZA	GlcNAc(?1-?)[Neu5Ac(?2-?)]Gal(?1-?)GlcNAc(?1-?)[Neu5Ac(?2-?)]Gal(?1-?)GlcNAc(?1-?)[Neu5Ac(?2-?)]Gal(?1-?)GlcNAc(?1-?)[Neu5Ac(?2-?)]Gal(?1-?)GlcNAc(?1-?)[Neu5Ac(?2-?)]GalNAc
G07813ID	Neu5Ac(?2-?)D-Fuc(?1-?)[Fuc(?1-?)]GlcNAc
G07845ZH	GalNAc(?1-?)GlcNAc(?1-?)Gal
G07851FY	Kdo?(a2-4)[GlcN(b1-3)Man(a1-5)]Kdo(a2-6)GlcN3N4P(b1-6)GlcN3N
G07858AR	GalNAc(?1-3)[Fuc(?1-2)]Gal(?1-3)[GlcNAc(?1-6)]GalNAc
G07789RL	Glc(b1-2)[Ara?(a1-3)]Glc(?1-
G07829JQ	Gal(b1-4)GlcNAc3S(b1-2)Man(a1-3)[Gal(b1-3)GlcNAc(b1-2)Man(a1-6)]Man(b1-4)GlcNAc(b1-4)[Fuc(a1-6)]GlcNAc(?1-
G07807UQ	Gal(?1-?)HexNAc(?1-?)Gal(b1-4)GalNAc(a1-3)[Neu5Ac(a2-6)]GalNAc-ol
G07809HM	Neu5Gc(?2-3)[GalNAc(b1-4)]GalNAc(b1-3)Gal(b1-4)Gal(b1-3)[Neu5Gc(a2-8)Neu5Gc(a2-6)]GalNAc
G07820YJ	GlcNAc(?1-?)Gal(?1-3)[GlcNAc6S(?1-6)]GalNAc
G07821GO	Ara?(a1-2)GlcA(?1-
G07827XL	HexNAc(b1-4)[Man(a1-2)Man6P(a1-2)Man(a1-6)]Man?P(a1-4)GlcN
G07863NE	GalNAc(?1-?)GlcNAc(?1-?)Man(a1-3)[GalNAc(?1-?)GlcNAc(?1-?)Man(a1-6)]Man(b1-4)GlcNAc(b1-4)GlcNAc(?1-
G07793ER	Xyl(b1-4)Xyl(b1-4)Xyl(b1-6)Glc(b1-4)Glc?(?1-
G07818YQ	Gal(b1-?)Man(a1-2)Man(a1-2)Man(a1-3)[Man(a1-3)Man(a1-6)]Man(b1-4)Glc?NAc(?1-
G07792EY	GlcNAc(b1-2)Man(a1-6)Man(b1-4)GlcNAc(b1-4)[D-Fuc(a1-6)]GlcNAc(?1-
G07802TK	Fuc(a1-2)Gal(b1-3)[Fuc(a1-4)]ManNAc(b1-3)[GalNAc(a1-3)[Fuc(a1-2)]Gal(b1-4)[Fuc(a1-3)]GlcNAc(b1-6)]Gal(?1-
G07854WT	L-6dTal(a1-2)[GlcNAc(a1-3)]Gal(b1-3)[GalNAc(a1-3)[Fuc(a1-2)]Gal(b1-4)GlcNAc(b1-6)]GalNAc(?1-
G07787RP	Rha?2Ac3Me(a1-
G07808ER	Man2Cl(?1-
G07825TL	Man4,6Me2(?1-
G07870ST	Hex?NAc(?1-?)Man(a1-?)[Man(a1-?)]Man(b1-4)GlcNAc(b1-4)[Fuc(a1-6)]GlcNAc
G07885PO	GlcNAc(b1-?)Man(a1-3)[GlcNAc(b1-?)Man(a1-6)]Man(b1-4)GlcNAc(b1-4)[Fuc(a1-6)]GlcNAc
G07907YY	Neu5Ac(a2-?)Gal(b1-4)GlcNAc(b1-2)[Neu5Ac(a2-?)Gal(b1-4)GlcNAc(b1-4)]Man(a1-3)[GlcNAc(b1-4)][Man(a1-2)Man(a1-3)[Man(a1-2)Man(a1-6)]Man(a1-6)]Man(b1-4)GlcNAc(b1-4)GlcNAc
G07922BT	Man(a1-?)Man(a1-?)Man(a1-?)Man(a1-?)Man(a1-?)Man(b1-4)GlcNAc
G07923YI	6-deoxy-Hex(?1-4)HexNAc
G07946KE	Neu5Ac(?2-?)Gal2F
G07954EY	Gal(?1-?)[Fuc(?1-?)]Gal(?1-?)GlcNAc(?1-?)[Gal(?1-?)[Fuc(?1-?)]Gal(?1-?)GlcNAc(?1-?)]Gal(?1-?)GlcNAc(?1-?)Gal(?1-?)Glc
G07876CX	?-Gal(?1-2)?-Man(?1-4)?-Rha(?1-3)?-Gal(?1-2)[Abe(?1-3)]?-Man(?1-4)?-Rha
G07930AJ	Gal(b1-3)GalNAc(a1-4)Gal(b1-3)GalNAc(a1-4)Gal(b1-3)GalNAc(?1-
G07872GM	Neu5Ac(a2-3)[GalNAc(b1-4)]Gal(b1-3)[Neu5Ac(a2-3)[GalNAc(b1-4)]Gal(?1-?)GlcNAc(b1-6)]GalNAc(a1-
G07877YZ	Glc(a1-3)Man(a1-2)Man(a1-2)Man(a1-3)[Man(a1-2)Man(a1-?)[Man(a1-?)]Man(a1-6)]Man(b1-4)GlcNAc(b1-4)GlcNAc
G07881ED	Glc(?1-?)[Xyl(?1-?)Xyl(?1-?)]Glc(?1-?)Gal
G07884CI	Glc(a1-6)Glc(a1-6)Glc(a1-6)Glc(a1-6)Glc(a1-6)Man(?1-
G07920MU	HexNAc(?1-?)[Fuc(?1-?)]HexNAc(?1-?)Gal(b1-3)[GlcNAc(b1-6)]GalNAc-ol
G07929XV	Man(?1-?)[Man(?1-?)]Man(?1-?)[Man(?1-?)[Man(?1-?)]Man(?1-?)][GlcNAc(?1-?)]GlcNAc(?1-?)[Fuc(?1-?)]GlcNAc(?1-
G07943WF	Fuc(a1-2)Gal(b1-3)[Fuc(a1-4)]GlcNAc(b1-3)[Gal(b1-3)GlcNAc(?1-3)[Gal(b1-4)GlcNAc(b1-6)]Gal(b1-4)GlcNAc(b1-6)]Gal(b1-4)Glc(?1-
G07969KK	Fuc(a1-2)Gal(b1-3)[Fuc(a1-2)Gal(b1-4)[Fuc(a1-3)]GlcNAc(b1-6)][Fuc(a1-2)]Gal(b1-3)[Neu5Ac(a2-6)]GalNAc(?1-
G07969ML	Man(a1-2)Man(a1-?)D-Araf(b1-2)D-Araf(a1-3)[Man(a1-2)Man(a1-?)D-Araf(b1-2)D-Araf(a1-5)]D-Araf(a1-5)D-Araf(a1-
G07895UI	Glc(a1-6)Glc(a1-2)Glc?(?1-
G07901AT	Neu5Ac(?2-?)Gal(b1-4)GlcNAc(b1-2)Man(?1-?)[Neu5Ac(?2-?)Gal(b1-4)GlcNAc(b1-2)Man(?1-?)]Man(?1-
G07922PY	Fuc(a1-2)Gal(b1-3)[Fuc(a1-4)]GlcNAc(b1-4)Gal(b1-4)Glc?(?1-
G07954WM	Araf(a1-3)Xyl(b1-4)Xyl(b1-4)Xyl?(?1-
G07902TL	L-Olif3N(?1-
G07953HF	Fuc3NAc(?1-
G08012FN	Rha(a1-3)[Ara?(a1-4)]Glc
G08020UH	GlcA4Me(b1-3)Rha(a1-4)Rha(b1-4)Rha?(?1-
G08028PW	Neu5Ac(a2-6)Gal(b1-4)GlcNAc(b1-?)[Neu5Ac(a2-6)Gal(b1-4)GlcNAc(b1-2)]Man(a1-?)[Neu5Ac(a2-6)Gal(b1-4)GlcNAc(b1-2)Man(a1-?)]Man(b1-4)GlcNAc(b1-4)[Fuc(a1-6)]GlcNAc
G08043FC	Gal3S(?1-?)GlcNAc(?1-?)GalNAc
G07997TN	Gal(b1-?)[Fuc(a1-?)]GlcNAc(b1-2)Man(a1-3)[Man(a1-6)]Man(b1-4)GlcNAc(b1-4)[Fuc(a1-6)]GlcNAc-ol
G07999XA	Glc(a1-6)Glc(b1-1/6)?-Gal-ol
G08005OQ	Gal(?1-3)Glc(b1-3)[Glc(b1-4)]Gal
G07988SE	Fruf(b2-1)Fruf(b2-1)[Fruf(b2-6)]Fruf(b2-6)Glc(?1-
G08034UR	GlcA(b1-6)?-Gal?(?1-
G08048UY	Penp(?1-3)[Hex(?1-4)]HexNAc
G08054FI	GlcNAc(?1-?)Man(a1-3)[Man(a1-6)]Man(b1-4)GlcNAc(b1-4)[Fuc(a1-3)][Fuc(a1-6)]GlcNAc(b1-
G07974GR	Gal(b1-4)[Fuc(a1-3)]GlcNAc(b1-2)Man(a1-3/6)[Man(a1-3/6)]Man(b1-4)GlcNAc(b1-4)Glc?NAc(?1-
G07981IJ	Neu5Ac(a2-?)Gal(?1-?)[Neu5Ac(a2-?)]Gal?NAc(?1-
G07992YV	Gal(a1-4)Gal(b1-4)Glc?(?1-
G08005PF	GalA(a1-2)[GlcNAc(a1-3)]GalA(a1-3)[Glc(b1-4)]Fuc?(?1-
G08014TY	Penp(?1-3)Penp(?1-
G08043YI	Gal(a1-3)Gal(b1-4)Gal?2Me(?1-
G08034JJ	ManN6N(?1-
G08044QK	Dig3,4Ac2(?1-
G08065OO	Oli4Me(?1-?)Fuc2Me4Ac(?1-?)Rha2Me(?1-?)Rha2,4Me2
G08089AE	Gal(b1-3)Gal(b1-3)Gal(b1-3)Gal(b1-3)Gal(b1-4)Glc?(?1-
G08145GL	Glc6Ac(?1-?)Glc
G08159NZ	HexA(?1-3)HexA(?1-2)6-deoxy-Hex
G08080ND	GlcNAc(b1-2)[GlcNAc(b1-4)]Man(a1-3)[GlcNAc(b1-3)Gal(b1-4)GlcNAc(b1-2)[GlcNAc(b1-3)Gal(b1-4)GlcNAc(b1-6)]Man(a1-6)]Man(b1-4)GlcNAc(b1-4)GlcNAc(?1-
G08082DY	Fuc(a1-2)Gal(b1-4)[Fuc(a1-3)]GlcNAc(b1-2)[Gal(a1-3)Gal(b1-4)GlcNAc(b1-4)]Man(a1-3)[Neu5Gc(a2-3/6)Gal(b1-4)[Fuc(a1-3)]GlcNAc(b1-2)[Neu5Ac(a2-3/6)Gal(b1-4)[Fuc(a1-3)]GlcNAc(b1-6)]Man(a1-6)]Man(b1-4)GlcNAc(b1-4)[Fuc(a1-6)]GlcNAc(?1-
G08108EN	GlcN2S(a1-4)IdoA(a1-4)GlcN2S(a1-4)IdoA(a1-4)GlcN2S(?1-
G08124HH	Glc(?1-4)Xyl(?1-2)Ara
G08185DV	GalNAc?S(b1-4)GlcNAc(b1-2)Man(a1-3)[Gal(b1-4)GlcNAc(b1-2)Man(a1-6)]Man(b1-4)GlcNAc(b1-4)[Fuc(a1-6)]GlcNAc(b1-
G08191QJ	Neu5Ac(a2-8)Neu5Gc(a2-3/6)Gal(b1-4)[Fuc(a1-3)]GlcNAc(b1-2)Man(a1-3)[Fuc(a1-2)Gal(b1-4)[Fuc(a1-3)]GlcNAc(b1-2)Man(a1-6)]Man(b1-4)GlcNAc(b1-4)[Fuc(a1-6)]GlcNAc(?1-
G08091PP	Gal(b1-3)[Fuc(a1-4)]GlcNAc(b1-3)[Fuc(a1-2)Gal(b1-4)[Fuc(a1-3)]GlcNAc(b1-6)]Gal(b1-4)Glc(?1-
G08120VQ	GalNAc3,4,6Ac3(?1-?)Gal2,4,6Ac3(?1-?)Gal2,3,6Ac3(?1-?)Glc2,3,6Ac3
G08101OH	Neu5Ac(?2-?)Gal(b1-4)GlcNAc(b1-2)[Gal(b1-4)GlcNAc(b1-6)]Man(?1-?)Man(?1-?)GlcNAc(?1-?)[Fuc(a1-6)]GlcNAc(?1-
G08109BS	Gal(b1-4)ManNAc(b1-2)Man(a1-3)[Gal(b1-4)GlcNAc(b1-2)Man(a1-6)]Man(b1-4)GlcNAc(b1-4)[D-Fuc(a1-6)]GlcNAc(?1-
G08149EH	Fuc?(?1-?)Gal(b1-4)Glc?(?1-
G08167ZT	Gal(b1-4)GlcNAc(b1-2)[Gal(?1-?)GlcNAc(?1-?)Gal(b1-4)GlcNAc(b1-6)]Man(?1-?)[Gal(b1-4)GlcNAc(b1-2)Man(?1-?)]Man(?1-
G08172UF	Man(a1-2)Man(a1-2)Man(a1-3)[Man(a1-3)[Man(a1-2)Man(a1-6)]Man(a1-6)]Man(b1-4)Glc?NAc(?1-
G08172WN	Glc(b1-3)Glc?(?1-
G08197NF	Man(a1-3)[Man(a1-2)Man(a1-3)Man(a1-6)]Man(b1-4)GlcNAc(b1-4)Glc?NAc(?1-
G08095UM	Neu5Ac(a2-3)Gal(b1-4)ManNAc(b1-2)[Neu5Ac(a2-6)Gal(b1-4)GlcNAc(b1-4)]Man(a1-3)[Neu5Ac(a2-3)Gal(b1-4)GlcNAc(b1-2)Man(a1-6)]Man(b1-4)GlcNAc(b1-4)[Fuc(a1-6)]GlcNAc(?1-
G08133CO	Hex2,3,4,6Ac4(?1-6)Hex2,3,4Ac3(?1-4)Hex2,3,6Ac3(?1-6)Hex2,3,4Ac3(?1-
G08170IL	Hex2,3,4,6Ac4(?1-3)Hex(?1-
G08138RD	Penf2I(?1-
G08204ZD	Penp2,3,4Me3(?1-2)Pen3,4Me2
G08205HK	Man(a1-3)[GlcNAc(b1-2)Man(a1-6)][Xyl(b1-2)]Man(b1-4)GlcNAc(b1-4)Glc?NAc(?1-
G08220YV	GlcNAc(?1-?)[GlcNAc(?1-?)]GlcNAc(?1-?)GalNAc
G08224KD	Fuc(?1-?)Gal(?1-?)[Fuc(?1-?)]GlcNAc(?1-?)[Fuc(?1-?)Gal(?1-?)GlcNAc(?1-?)]Gal(?1-?)[Gal(?1-?)GlcNAc(?1-?)]GalNAc
G08229MW	Hex(?1-4)Hex(?1-4)HexNAc
G08232OR	Glc(?1-?)[?-Ara?(?1-?)]GlcA
G08216JZ	Gal(a1-3)Gal(b1-4)[Fuc(a1-3)]GlcNAc(b1-2)[Neu5Gc(a2-3/6)Gal(b1-4)GlcNAc(b1-4)]Man(a1-3)[Neu5Gc(a2-8)Neu5Gc(a2-3/6)Gal(b1-4)GlcNAc(b1-2)[Neu5Gc(a2-3/6)Gal(b1-4)[Fuc(a1-3)]GlcNAc(b1-6)]Man(a1-6)]Man(b1-4)GlcNAc(b1-4)GlcNAc(?1-
G08216PP	FucNAc(a1-3)GlcNAc(b1-2)Gal(?1-
G08220YA	Glc(b1-3)[Xyl(b1-3)Xyl(b1-2)]Glc(b1-4)Gal(?1-
G08249MI	Neu5Gc(a2-3/6)Gal(b1-4)[Fuc(a1-3)]GlcNAc(b1-2)Man(a1-3)[GlcNAc(b1-4)][Neu5Gc(a2-3/6)Gal(b1-4)[Fuc(a1-3)]GlcNAc(b1-2)Man(a1-6)]Man(b1-4)GlcNAc(b1-4)GlcNAc(?1-
G08232OZ	Glc(a1-?)[Man(b1-4)Rha(a1-3)]Gal
G08232JX	Qui4N(a1-4)Glc(a1-4)Glc?(?1-
G08256MX	Man(a1-2)Man(a1-2)Man(a1-3)[Man(a1-3)[Man(a1-2)Man(a1-6)]Man(a1-6)]Man(b1-4)GlcNAc(b1-4)Glc?NAc(?1-
G08222PE	Man(a1-2)D-Alt6P(a1-2)Man(a1-3)[Man(a1-3)[Man(a1-2)Man6P(a1-6)]Man(a1-6)]Man(b1-4)GlcNAc(b1-4)GlcNAc(?1-
G08264BX	Gal(a1-7)Kdo?(?2-
G08268RO	Neu5Ac(?2-?)Neu5Ac9Ac(?2-?)Gal(?1-?)Glc
G08275ZY	Gal?S(?1-?)GalNAc(?1-?)Gal(?1-?)Glc
G08301DU	Man(a1-P-6)Man(a1-2)Man(a1-3)[Man(a1-P-6)Man(a1-6)Man(a1-6)]Man(b1-4)Glc?NAc(?1-
G08306FC	Fuc(a1-2)Gal(b1-3)GlcNAc(b1-6)Gal(b1-4)GlcNAc(b1-3)Gal(b1-3)Gal?NAc(?1-
G08307NM	GlcN(b1-4)GlcN(b1-4)GlcN(b1-4)GlcN(b1-4)GlcN(b1-4)GlcN(b1-4)GlcN(b1-4)GlcN(b1-4)Glc?N(?1-
G08317CB	Man(?1-?)[Gal(?1-?)]Glc
G08325SP	Gal(?1-?)Xyl(?1-?)Rha(?1-?)D-Fuc
G08362FW	Neu5Ac(a2-?)Gal
G08267IW	GlcNAc(b1-4)Glc(b1-3)Glc(b1-3)Glc(?1-
G08268PJ	Gal(a1-3)Gal(b1-4)GlcNAc(b1-2)Man(a1-3)[Neu5Gc(a2-3/6)Gal(b1-4)GlcNAc(b1-2)Man(a1-6)]Man(b1-4)GlcNAc(b1-4)GlcNAc(?1-
G08283ER	GlcNAc(a1-4)Gal(b1-3)?-GalNAc(?1-
G08287EF	Glc(b1-2)[Glc(b1-3)]Glc(b1-4)Gal(b1-3)Glc(?1-
G08307TY	Glc2S(a1-4)Glc2S(?1-
G08326LI	Araf(a1-2)[Xyl(a1-6)Glc(b1-4)[Xyl(a1-6)]Glc(b1-4)[Fuc(a1-2)Gal(b1-2)Xyl(a1-6)]Glc(b1-4)Glc(b1-4)][Xyl(a1-6)]Glc(b1-4)[Xyl(a1-6)]Glc(b1-4)[Fuc(a1-2)Gal(b1-2)Xyl(a1-6)]Glc(b1-4)Glc(?1-
G08332DV	GalA(a1-4)[Xyl(b1-2)[Xyl(b1-4)Xyl(b1-4)Xyl(b1-4)Xyl(b1-4)]Xyl(b1-4)Xyl(b1-3)]GalA(a1-4)GalA(a1-4)GalA(?1-
G08343HB	Neu5Ac(a2-8)Neu5Gc(a2-3/6)Gal(b1-4)[Fuc(a1-3)]GlcNAc(b1-3)Gal(b1-4)[Fuc(a1-3)]GlcNAc(b1-2)[Neu5Gc(a2-3/6)Gal(b1-4)[Fuc(a1-3)]GlcNAc(b1-3)Gal(b1-4)GlcNAc(b1-4)]Man(a1-3)[Man(a1-3)[Man(a1-6)]Man(a1-6)]Man(b1-4)GlcNAc(b1-4)[Fuc(a1-6)]GlcNAc(?1-
G08346BL	Dig3,4Ac2(b1-4)Dig3Ac(b1-4)Dig3Ac(?1-
G08272PJ	Rha(a1-2)[Ara?(a1-3)][Rha(a1-4)]Glc(?1-
G08275KQ	Man(?1-4)GlcNAc(b1-
G08275XK	Man(?1-2)Man(?1-2)Man(a1-2)Man(a1-2)Man(a1-2)Man(?1-
G08297DA	Man(a1-2)Man(a1-2)[Man(a1-3)]Man(a1-2)Man6P(a1-2)Man(a1-6)Man(a1-4)GlcN(?1-
G08298VG	Neu5Gc(?2-?)Gal(?1-?)GlcNAc(?1-?)Man(?1-?)[Neu5Gc(?2-?)Gal(?1-?)GlcNAc(?1-?)Man(?1-?)]Man(?1-?)GlcNAc(?1-?)GlcNAc(?1-
G08308ZP	Fuc(a1-2)Gal(b1-?)GlcNAc(b1-3)[Fuc(a1-2)Gal(b1-4)GlcNAc(b1-6)]Gal(b1-3)[Fuc(a1-2)Gal(b1-4)GlcNAc(b1-6)]GalNAc
G08346ED	Man(b1-2)Man(b1-4)GlcA(a1-2)Gal?(?1-
G08357TG	GalNAc(?1-?)GlcNAc(?1-?)GlcNAc(?1-?)Man(?1-?)[GalNAc(?1-?)Man(?1-?)]Man(?1-?)GlcNAc(?1-?)[Fuc(?1-?)]GlcNAc(?1-
G08272ZO	GlcNAc(b1-2)Man(a1-3)[GlcNAc(b1-2)Man(a1-6)]Man(b1-4)Glc?NAc(?1-
G08277FX	Glc(a1-4)[Glc(a1-6)]Glc(a1-4)Glc?(?1-
G08308LR	Kdo?(a2-4)[Glc(b1-3)[GlcNAc(a1-2)Glc(b1-4)][Gal(a1-4)Gal(b1-4)Glc(a1-2)Glc(b1-6)]Glc(a1-5)]Kdo?(?2-
G08341UE	GlcNAc(b1-6)Man?(?1-
G08344GX	Fuc(a1-2)Gal(b1-3)GlcNAc(b1-3)[Gal(b1-4)GlcNAc(b1-6)]Gal(b1-4)Glc?(?1-
G08265CU	Fuc(?1-2)Gal(?1-3)[Fuc(?1-2)Gal(?1-4)GlcNAc6S(?1-6)]GalNAc(b1-
G08296OA	Hex(?1-2)[Hex(?1-3)][Hex(?1-6)]Hex(?1-4)[Penp(?1-6)]Hex(?1-4)Hex(?1-
G08313BV	Gal(?1-6)Gal(b1-4)Glc(a1-
G08342QX	Hex(?1-3)Hex(?1-2)Hex(?1-2)Hex(?1-3)[Hex(?1-3)[Hex(?1-2)Hex(?1-6)]Hex(?1-6)]Hex(?1-4)HexNAc(?1-4)HexNAc(?1-
G08365VT	Glc(a1-3)L-Man(a1-3)L-Man(a1-2)L-Man(?1-
G08365VW	Hex2,3,4,6S4(?1-4)Hex2,3,6S3(?1-
G08349WO	Ribf5I(?1-
G08355YX	Hex2I(?1-
G08362KB	Psif6Me(?2-
G08397LH	Gal3S(?1-?)[Fuc(?1-?)]Gal(?1-?)[GlcNAc(?1-?)]GalNAc
G08405VU	Gal(b1-4)GlcNAc(b1-2)[Gal(b1-4)GlcNAc(b1-6)]Man(a1-3)[Gal(b1-4)GlcNAc(b1-2)Man(a1-6)]Man(b1-4)GlcNAc(b1-4)Glc?NAc(?1-
G08440ZU	GlcNAc(b1-?)Man(a1-?)[Man(a1-?)]Man(b1-4)GlcNAc(b1-4)GlcNAc
G08386BY	GlcNAc6Gc(b1-4)GlcNAc6Gc(b1-4)GlcNAc6Gc(b1-4)GlcNAc6Gc(b1-4)GlcNAc6Gc(b1-4)GlcNAc6Gc(?1-
G08414ZN	Neu5Ac(a2-8)Neu5Ac(a2-3/6)Gal(b1-4)GlcNAc(b1-2)[Neu5Gc(a2-3/6)Gal(b1-4)GlcNAc(b1-4)]Man(a1-3)[Neu5Ac(a2-3/6)Gal(b1-4)GlcNAc(b1-2)[Neu5Ac(a2-3/6)Gal(b1-4)GlcNAc(b1-6)]Man(a1-6)]Man(b1-4)GlcNAc(b1-4)GlcNAc(?1-
G08422UZ	Neu5Ac(a2-8)Neu5Ac(a2-3/6)Gal(b1-4)GlcNAc(b1-2)Man(a1-3)[Man(a1-3)[Man(a1-6)]Man(a1-6)]Man(b1-4)GlcNAc(b1-4)[Fuc(a1-6)]GlcNAc(?1-
G08385BW	?-Rha(?1-?)[Rha(?1-?)]Glc
G08410XC	Neu5Ac(a2-6)Gal(b1-4)GlcNAc(?1-?)Man(a1-3)[GlcNAc(b1-2)Man(a1-6)]Man(b1-4)GlcNAc(b1-4)GlcNAc(b1-
G08417LA	Fuc(?1-?)[Fuc(?1-?)]Kdn(?2-?)Gal(?1-?)[Gal(?1-?)[Fuc(?1-?)]GlcNAc(?1-?)]GalNAc
G08436XE	Neu5Gc(a2-3/6)Gal(b1-4)[Fuc(a1-3)]GlcNAc(b1-3)Gal(b1-4)[Fuc(a1-3)]GlcNAc(b1-2)[Gal(a1-3)Gal(b1-4)GlcNAc(b1-4)]Man(a1-3)[GlcNAc(b1-4)][Gal(a1-3)Gal(b1-4)GlcNAc(b1-2)[Gal(a1-3)Gal(b1-4)GlcNAc(b1-6)]Man(a1-6)]Man(b1-4)GlcNAc(b1-4)[Fuc(a1-6)]GlcNAc(?1-
G08414OH	Gal(?1-3)[Glc(?1-4)]Gal(?1-
G08388ZU	Glc(b1-5)D-Araf(?1-
G08432XY	Fuc(a1-2)Gal(b1-3)[Fuc(a1-4)]GlcNAc(b1-3)[Gal(b1-4)[Fuc(a1-3)]AllNAc(b1-6)]Gal(b1-4)Glc(?1-
G08373IV	Xyl3NAc(?1-
[truncated: 68,813 more rows]

## Sheet: Expanded linkage variants
GlyTouCan ID	IUPAC Condensed
G00004NM_1	Neu5Ac(a2-8)Neu5Gc(a2-3)Gal(b1-4)[Fuc(a1-3)]GlcNAc(b1-2)Man(a1-3)[Neu5Ac(a2-3)Gal(b1-4)[Fuc(a1-3)]GlcNAc(b1-2)Man(a1-6)]Man(b1-4)GlcNAc(b1-4)[Fuc(a1-6)]GlcNAc
G00004NM_2	Neu5Ac(a2-8)Neu5Gc(a2-3)Gal(b1-4)[Fuc(a1-3)]GlcNAc(b1-2)Man(a1-3)[Neu5Ac(a2-6)Gal(b1-4)[Fuc(a1-3)]GlcNAc(b1-2)Man(a1-6)]Man(b1-4)GlcNAc(b1-4)[Fuc(a1-6)]GlcNAc
G00004NM_3	Neu5Ac(a2-8)Neu5Gc(a2-6)Gal(b1-4)[Fuc(a1-3)]GlcNAc(b1-2)Man(a1-3)[Neu5Ac(a2-3)Gal(b1-4)[Fuc(a1-3)]GlcNAc(b1-2)Man(a1-6)]Man(b1-4)GlcNAc(b1-4)[Fuc(a1-6)]GlcNAc
G00004NM_4	Neu5Ac(a2-8)Neu5Gc(a2-6)Gal(b1-4)[Fuc(a1-3)]GlcNAc(b1-2)Man(a1-3)[Neu5Ac(a2-6)Gal(b1-4)[Fuc(a1-3)]GlcNAc(b1-2)Man(a1-6)]Man(b1-4)GlcNAc(b1-4)[Fuc(a1-6)]GlcNAc
G00025UZ_1	Neu5Ac(a2-8)Neu5Ac(a2-3)Gal(b1-4)[Fuc(a1-3)]GlcNAc(b1-2)Man(a1-3)[Fuc(a1-2)Gal(b1-4)[Fuc(a1-3)]GlcNAc(b1-2)Man(a1-6)]Man(b1-4)GlcNAc(b1-4)[Fuc(a1-6)]GlcNAc
G00025UZ_2	Neu5Ac(a2-8)Neu5Ac(a2-6)Gal(b1-4)[Fuc(a1-3)]GlcNAc(b1-2)Man(a1-3)[Fuc(a1-2)Gal(b1-4)[Fuc(a1-3)]GlcNAc(b1-2)Man(a1-6)]Man(b1-4)GlcNAc(b1-4)[Fuc(a1-6)]GlcNAc
G00047XP_1	GlcNAc(b1-2)Gal(b1-4)GlcNAc(b1-3)Gal(b1-3)[Gal(b1-4)Gal(b1-3)]Gal(b1-3)GalNAc
G00047XP_2	GlcNAc(b1-2)Gal(b1-4)GlcNAc(b1-3)Gal(b1-3)[Gal(b1-4)Gal(b1-6)]Gal(b1-3)GalNAc
G00047XP_3	GlcNAc(b1-2)Gal(b1-4)GlcNAc(b1-3)Gal(b1-6)[Gal(b1-4)Gal(b1-3)]Gal(b1-3)GalNAc
G00047XP_4	GlcNAc(b1-2)Gal(b1-4)GlcNAc(b1-3)Gal(b1-6)[Gal(b1-4)Gal(b1-6)]Gal(b1-3)GalNAc
G00078YQ_1	Neu5Gc(a2-3)Gal(b1-4)[Fuc(a1-3)]GlcNAc(b1-2)[Gal(b1-4)GlcNAc(b1-4)]Man(a1-3)[GlcNAc(b1-4)][Gal(b1-4)[Fuc(a1-3)]GlcNAc(b1-2)[Neu5Gc(a2-3)Gal(b1-4)[Fuc(a1-3)]GlcNAc(b1-6)]Man(a1-6)]Man(b1-4)GlcNAc(b1-4)GlcNAc
G00078YQ_2	Neu5Gc(a2-3)Gal(b1-4)[Fuc(a1-3)]GlcNAc(b1-2)[Gal(b1-4)GlcNAc(b1-4)]Man(a1-3)[GlcNAc(b1-4)][Gal(b1-4)[Fuc(a1-3)]GlcNAc(b1-2)[Neu5Gc(a2-6)Gal(b1-4)[Fuc(a1-3)]GlcNAc(b1-6)]Man(a1-6)]Man(b1-4)GlcNAc(b1-4)GlcNAc
G00078YQ_3	Neu5Gc(a2-6)Gal(b1-4)[Fuc(a1-3)]GlcNAc(b1-2)[Gal(b1-4)GlcNAc(b1-4)]Man(a1-3)[GlcNAc(b1-4)][Gal(b1-4)[Fuc(a1-3)]GlcNAc(b1-2)[Neu5Gc(a2-3)Gal(b1-4)[Fuc(a1-3)]GlcNAc(b1-6)]Man(a1-6)]Man(b1-4)GlcNAc(b1-4)GlcNAc
G00078YQ_4	Neu5Gc(a2-6)Gal(b1-4)[Fuc(a1-3)]GlcNAc(b1-2)[Gal(b1-4)GlcNAc(b1-4)]Man(a1-3)[GlcNAc(b1-4)][Gal(b1-4)[Fuc(a1-3)]GlcNAc(b1-2)[Neu5Gc(a2-6)Gal(b1-4)[Fuc(a1-3)]GlcNAc(b1-6)]Man(a1-6)]Man(b1-4)GlcNAc(b1-4)GlcNAc
G00030MO_1	GlcNAc(b1-2)Man(a1-3)[GlcNAc(b1-2)Man(a1-6)]Man(b1-4)GlcNAc(b1-4)GlcNAc
G00030MO_2	GlcNAc(b1-2)Man(a1-3)[GlcNAc(b1-4)Man(a1-6)]Man(b1-4)GlcNAc(b1-4)GlcNAc
G00030MO_3	GlcNAc(b1-4)Man(a1-3)[GlcNAc(b1-2)Man(a1-6)]Man(b1-4)GlcNAc(b1-4)GlcNAc
G00030MO_4	GlcNAc(b1-4)Man(a1-3)[GlcNAc(b1-4)Man(a1-6)]Man(b1-4)GlcNAc(b1-4)GlcNAc
G00152UP_1	Neu5Ac(a2-3)Gal(b1-4)GlcNAc(b1-2)[Gal(b1-4)GlcNAc(b1-4)]Man(a1-3)[Man(a1-3)[Man(a1-6)]Man(a1-6)]Man(b1-4)GlcNAc(b1-4)GlcNAc
G00152UP_2	Neu5Ac(a2-6)Gal(b1-4)GlcNAc(b1-2)[Gal(b1-4)GlcNAc(b1-4)]Man(a1-3)[Man(a1-3)[Man(a1-6)]Man(a1-6)]Man(b1-4)GlcNAc(b1-4)GlcNAc
G00140YZ_1	Gal(b1-4)GlcNAc(b1-3)[Fuc(a1-2)Gal(b1-3)]GalNAc-ol
G00140YZ_2	Gal(b1-4)GlcNAc(b1-3)[Fuc(a1-2)Gal(b1-6)]GalNAc-ol
G00140YZ_3	Gal(b1-4)GlcNAc(b1-6)[Fuc(a1-2)Gal(b1-3)]GalNAc-ol
G00140YZ_4	Gal(b1-4)GlcNAc(b1-6)[Fuc(a1-2)Gal(b1-6)]GalNAc-ol
G00176WP_1	Neu5Ac(a2-3)Gal(b1-4)[Fuc(a1-3)]GlcNAc(b1-2)[Gal(b1-4)GlcNAc(b1-4)]Man(a1-3)[GlcNAc(b1-4)][Neu5Ac(a2-3)Gal(b1-4)[Fuc(a1-3)]GlcNAc(b1-2)[Neu5Ac(a2-3)Gal(b1-4)[Fuc(a1-3)]GlcNAc(b1-6)]Man(a1-6)]Man(b1-4)GlcNAc(b1-4)[Fuc(a1-6)]GlcNAc
G00176WP_2	Neu5Ac(a2-3)Gal(b1-4)[Fuc(a1-3)]GlcNAc(b1-2)[Gal(b1-4)GlcNAc(b1-4)]Man(a1-3)[GlcNAc(b1-4)][Neu5Ac(a2-3)Gal(b1-4)[Fuc(a1-3)]GlcNAc(b1-2)[Neu5Ac(a2-6)Gal(b1-4)[Fuc(a1-3)]GlcNAc(b1-6)]Man(a1-6)]Man(b1-4)GlcNAc(b1-4)[Fuc(a1-6)]GlcNAc
G00176WP_3	Neu5Ac(a2-3)Gal(b1-4)[Fuc(a1-3)]GlcNAc(b1-2)[Gal(b1-4)GlcNAc(b1-4)]Man(a1-3)[GlcNAc(b1-4)][Neu5Ac(a2-6)Gal(b1-4)[Fuc(a1-3)]GlcNAc(b1-2)[Neu5Ac(a2-3)Gal(b1-4)[Fuc(a1-3)]GlcNAc(b1-6)]Man(a1-6)]Man(b1-4)GlcNAc(b1-4)[Fuc(a1-6)]GlcNAc
G00176WP_4	Neu5Ac(a2-3)Gal(b1-4)[Fuc(a1-3)]GlcNAc(b1-2)[Gal(b1-4)GlcNAc(b1-4)]Man(a1-3)[GlcNAc(b1-4)][Neu5Ac(a2-6)Gal(b1-4)[Fuc(a1-3)]GlcNAc(b1-2)[Neu5Ac(a2-6)Gal(b1-4)[Fuc(a1-3)]GlcNAc(b1-6)]Man(a1-6)]Man(b1-4)GlcNAc(b1-4)[Fuc(a1-6)]GlcNAc
G00176WP_5	Neu5Ac(a2-6)Gal(b1-4)[Fuc(a1-3)]GlcNAc(b1-2)[Gal(b1-4)GlcNAc(b1-4)]Man(a1-3)[GlcNAc(b1-4)][Neu5Ac(a2-3)Gal(b1-4)[Fuc(a1-3)]GlcNAc(b1-2)[Neu5Ac(a2-3)Gal(b1-4)[Fuc(a1-3)]GlcNAc(b1-6)]Man(a1-6)]Man(b1-4)GlcNAc(b1-4)[Fuc(a1-6)]GlcNAc
G00176WP_6	Neu5Ac(a2-6)Gal(b1-4)[Fuc(a1-3)]GlcNAc(b1-2)[Gal(b1-4)GlcNAc(b1-4)]Man(a1-3)[GlcNAc(b1-4)][Neu5Ac(a2-3)Gal(b1-4)[Fuc(a1-3)]GlcNAc(b1-2)[Neu5Ac(a2-6)Gal(b1-4)[Fuc(a1-3)]GlcNAc(b1-6)]Man(a1-6)]Man(b1-4)GlcNAc(b1-4)[Fuc(a1-6)]GlcNAc
G00176WP_7	Neu5Ac(a2-6)Gal(b1-4)[Fuc(a1-3)]GlcNAc(b1-2)[Gal(b1-4)GlcNAc(b1-4)]Man(a1-3)[GlcNAc(b1-4)][Neu5Ac(a2-6)Gal(b1-4)[Fuc(a1-3)]GlcNAc(b1-2)[Neu5Ac(a2-3)Gal(b1-4)[Fuc(a1-3)]GlcNAc(b1-6)]Man(a1-6)]Man(b1-4)GlcNAc(b1-4)[Fuc(a1-6)]GlcNAc
G00176WP_8	Neu5Ac(a2-6)Gal(b1-4)[Fuc(a1-3)]GlcNAc(b1-2)[Gal(b1-4)GlcNAc(b1-4)]Man(a1-3)[GlcNAc(b1-4)][Neu5Ac(a2-6)Gal(b1-4)[Fuc(a1-3)]GlcNAc(b1-2)[Neu5Ac(a2-6)Gal(b1-4)[Fuc(a1-3)]GlcNAc(b1-6)]Man(a1-6)]Man(b1-4)GlcNAc(b1-4)[Fuc(a1-6)]GlcNAc
G00206GI_1	Neu5Ac(a2-3)Gal(b1-4)[Fuc(a1-3)]GlcNAc(b1-3)Gal(b1-4)GlcNAc(b1-2)[Neu5Ac(a2-3)Gal(b1-4)[Fuc(a1-3)]GlcNAc(b1-3)Gal(b1-4)GlcNAc(b1-4)]Man(a1-3)[GlcNAc(b1-4)][Man(a1-3)[Man(a1-6)]Man(a1-6)]Man(b1-4)GlcNAc(b1-4)[Fuc(a1-6)]GlcNAc
G00206GI_2	Neu5Ac(a2-3)Gal(b1-4)[Fuc(a1-3)]GlcNAc(b1-3)Gal(b1-4)GlcNAc(b1-2)[Neu5Ac(a2-6)Gal(b1-4)[Fuc(a1-3)]GlcNAc(b1-3)Gal(b1-4)GlcNAc(b1-4)]Man(a1-3)[GlcNAc(b1-4)][Man(a1-3)[Man(a1-6)]Man(a1-6)]Man(b1-4)GlcNAc(b1-4)[Fuc(a1-6)]GlcNAc
G00206GI_3	Neu5Ac(a2-6)Gal(b1-4)[Fuc(a1-3)]GlcNAc(b1-3)Gal(b1-4)GlcNAc(b1-2)[Neu5Ac(a2-3)Gal(b1-4)[Fuc(a1-3)]GlcNAc(b1-3)Gal(b1-4)GlcNAc(b1-4)]Man(a1-3)[GlcNAc(b1-4)][Man(a1-3)[Man(a1-6)]Man(a1-6)]Man(b1-4)GlcNAc(b1-4)[Fuc(a1-6)]GlcNAc
G00206GI_4	Neu5Ac(a2-6)Gal(b1-4)[Fuc(a1-3)]GlcNAc(b1-3)Gal(b1-4)GlcNAc(b1-2)[Neu5Ac(a2-6)Gal(b1-4)[Fuc(a1-3)]GlcNAc(b1-3)Gal(b1-4)GlcNAc(b1-4)]Man(a1-3)[GlcNAc(b1-4)][Man(a1-3)[Man(a1-6)]Man(a1-6)]Man(b1-4)GlcNAc(b1-4)[Fuc(a1-6)]GlcNAc
G00210ZX_1	Neu5Ac(a2-3)Gal(b1-4)[Fuc(a1-3)]GlcNAc(b1-2)[GlcNAc(b1-4)]Man(a1-3)[Gal(b1-4)GlcNAc(b1-2)[Gal(b1-4)GlcNAc(b1-6)]Man(a1-6)]Man(b1-4)GlcNAc(b1-4)GlcNAc
G00210ZX_2	Neu5Ac(a2-6)Gal(b1-4)[Fuc(a1-3)]GlcNAc(b1-2)[GlcNAc(b1-4)]Man(a1-3)[Gal(b1-4)GlcNAc(b1-2)[Gal(b1-4)GlcNAc(b1-6)]Man(a1-6)]Man(b1-4)GlcNAc(b1-4)GlcNAc
G00269TQ_1	Neu5Ac(a2-8)Neu5Gc(a2-3)Gal(b1-4)[Fuc(a1-3)]GlcNAc(b1-2)Man(a1-3)[GlcNAc(b1-4)][GalNAc(b1-4)[Fuc(a1-3)]GlcNAc(b1-2)Man(a1-6)]Man(b1-4)GlcNAc(b1-4)GlcNAc
G00269TQ_2	Neu5Ac(a2-8)Neu5Gc(a2-6)Gal(b1-4)[Fuc(a1-3)]GlcNAc(b1-2)Man(a1-3)[GlcNAc(b1-4)][GalNAc(b1-4)[Fuc(a1-3)]GlcNAc(b1-2)Man(a1-6)]Man(b1-4)GlcNAc(b1-4)GlcNAc
G00288NP_1	Neu5Gc(a2-3)Gal(b1-4)[Fuc(a1-3)]GlcNAc(b1-2)[Gal(b1-4)GlcNAc(b1-4)]Man(a1-3)[Gal(b1-4)GlcNAc(b1-2)[Gal(a1-3)Gal(b1-4)GlcNAc(b1-6)]Man(a1-6)]Man(b1-4)GlcNAc(b1-4)[Fuc(a1-6)]GlcNAc
G00288NP_2	Neu5Gc(a2-6)Gal(b1-4)[Fuc(a1-3)]GlcNAc(b1-2)[Gal(b1-4)GlcNAc(b1-4)]Man(a1-3)[Gal(b1-4)GlcNAc(b1-2)[Gal(a1-3)Gal(b1-4)GlcNAc(b1-6)]Man(a1-6)]Man(b1-4)GlcNAc(b1-4)[Fuc(a1-6)]GlcNAc
G00455NP_1	Fuc(a1-2)Gal(b1-3)GlcNAc(b1-2)Man
G00455NP_2	Fuc(a1-2)Gal(b1-3)GlcNAc(b1-4)Man
G00487AW_1	Neu5Gc(a2-3)Gal(b1-4)[Fuc(a1-3)]GlcNAc(b1-2)[GlcNAc(b1-4)]Man(a1-3)[Gal(b1-4)GlcNAc(b1-2)[Gal(b1-4)[Fuc(a1-3)]GlcNAc(b1-6)]Man(a1-6)]Man(b1-4)GlcNAc(b1-4)GlcNAc
G00487AW_2	Neu5Gc(a2-6)Gal(b1-4)[Fuc(a1-3)]GlcNAc(b1-2)[GlcNAc(b1-4)]Man(a1-3)[Gal(b1-4)GlcNAc(b1-2)[Gal(b1-4)[Fuc(a1-3)]GlcNAc(b1-6)]Man(a1-6)]Man(b1-4)GlcNAc(b1-4)GlcNAc
G00459HM_1	Neu5Ac(a2-3)Gal(b1-4)GalNAc(b1-3)Gal(b1-4)Glc(b1-
G00459HM_2	Neu5Ac(a2-6)Gal(b1-4)GalNAc(b1-3)Gal(b1-4)Glc(b1-
G00633GI_1	Gal(b1-4)GlcNAc(b1-2)[Gal(b1-4)GlcNAc(b1-6)]Man(a1-3)[Gal(b1-4)GlcNAc(b1-2)Man(a1-3)]Man(b1-4)GlcNAc
G00633GI_2	Gal(b1-4)GlcNAc(b1-2)[Gal(b1-4)GlcNAc(b1-6)]Man(a1-3)[Gal(b1-4)GlcNAc(b1-2)Man(a1-6)]Man(b1-4)GlcNAc
G00633GI_3	Gal(b1-4)GlcNAc(b1-2)[Gal(b1-4)GlcNAc(b1-6)]Man(a1-6)[Gal(b1-4)GlcNAc(b1-2)Man(a1-3)]Man(b1-4)GlcNAc
G00633GI_4	Gal(b1-4)GlcNAc(b1-2)[Gal(b1-4)GlcNAc(b1-6)]Man(a1-6)[Gal(b1-4)GlcNAc(b1-2)Man(a1-6)]Man(b1-4)GlcNAc
G00586CV_1	Glc(a1-3)Man(a1-2)Man(a1-2)Man(a1-3)[Man(a1-2)Man(a1-3)[Man(a1-2)Man(a1-6)]Man(a1-6)]Man(b1-3)GlcNAc(b1-4)GlcNAc
G00586CV_2	Glc(a1-3)Man(a1-2)Man(a1-2)Man(a1-3)[Man(a1-2)Man(a1-3)[Man(a1-2)Man(a1-6)]Man(a1-6)]Man(b1-4)GlcNAc(b1-4)GlcNAc
G00608BN_1	Gal(b1-3)GlcNAc(b1-2)Man
G00608BN_2	Gal(b1-3)GlcNAc(b1-4)Man
G00742YE_1	Glc(b1-3)Glc(b1-3)Glc(b1-3)Glc(b1-3)Glc(b1-3)Glc(b1-3)Glc(b1-3)Glc(b1-3)Glc(b1-3)Glc(b1-3)Glc(b1-3)Glc(b1-3)Glc(b1-3)Glc(b1-3)Glc(b1-3)Glc
G00742YE_2	Glc(b1-3)Glc(b1-3)Glc(b1-3)Glc(b1-3)Glc(b1-3)Glc(b1-3)Glc(b1-3)Glc(b1-3)Glc(b1-3)Glc(b1-3)Glc(b1-3)Glc(b1-3)Glc(b1-3)Glc(b1-4)Glc(b1-3)Glc
G00742YE_3	Glc(b1-3)Glc(b1-3)Glc(b1-3)Glc(b1-3)Glc(b1-3)Glc(b1-3)Glc(b1-3)Glc(b1-3)Glc(b1-3)Glc(b1-3)Glc(b1-3)Glc(b1-3)Glc(b1-4)Glc(b1-3)Glc(b1-3)Glc
G00742YE_4	Glc(b1-3)Glc(b1-3)Glc(b1-3)Glc(b1-3)Glc(b1-3)Glc(b1-3)Glc(b1-3)Glc(b1-3)Glc(b1-3)Glc(b1-3)Glc(b1-3)Glc(b1-3)Glc(b1-4)Glc(b1-4)Glc(b1-3)Glc
G00742YE_5	Glc(b1-3)Glc(b1-3)Glc(b1-3)Glc(b1-3)Glc(b1-3)Glc(b1-3)Glc(b1-3)Glc(b1-3)Glc(b1-3)Glc(b1-3)Glc(b1-3)Glc(b1-4)Glc(b1-3)Glc(b1-3)Glc(b1-3)Glc
G00742YE_6	Glc(b1-3)Glc(b1-3)Glc(b1-3)Glc(b1-3)Glc(b1-3)Glc(b1-3)Glc(b1-3)Glc(b1-3)Glc(b1-3)Glc(b1-3)Glc(b1-3)Glc(b1-4)Glc(b1-3)Glc(b1-4)Glc(b1-3)Glc
G00742YE_7	Glc(b1-3)Glc(b1-3)Glc(b1-3)Glc(b1-3)Glc(b1-3)Glc(b1-3)Glc(b1-3)Glc(b1-3)Glc(b1-3)Glc(b1-3)Glc(b1-3)Glc(b1-4)Glc(b1-4)Glc(b1-3)Glc(b1-3)Glc
G00742YE_8	Glc(b1-3)Glc(b1-3)Glc(b1-3)Glc(b1-3)Glc(b1-3)Glc(b1-3)Glc(b1-3)Glc(b1-3)Glc(b1-3)Glc(b1-3)Glc(b1-3)Glc(b1-4)Glc(b1-4)Glc(b1-4)Glc(b1-3)Glc
G00742YE_9	Glc(b1-3)Glc(b1-3)Glc(b1-3)Glc(b1-3)Glc(b1-3)Glc(b1-3)Glc(b1-3)Glc(b1-3)Glc(b1-3)Glc(b1-3)Glc(b1-4)Glc(b1-3)Glc(b1-3)Glc(b1-3)Glc(b1-3)Glc
G00742YE_10	Glc(b1-3)Glc(b1-3)Glc(b1-3)Glc(b1-3)Glc(b1-3)Glc(b1-3)Glc(b1-3)Glc(b1-3)Glc(b1-3)Glc(b1-3)Glc(b1-4)Glc(b1-3)Glc(b1-3)Glc(b1-4)Glc(b1-3)Glc
G00742YE_11	Glc(b1-3)Glc(b1-3)Glc(b1-3)Glc(b1-3)Glc(b1-3)Glc(b1-3)Glc(b1-3)Glc(b1-3)Glc(b1-3)Glc(b1-3)Glc(b1-4)Glc(b1-3)Glc(b1-4)Glc(b1-3)Glc(b1-3)Glc
G00742YE_12	Glc(b1-3)Glc(b1-3)Glc(b1-3)Glc(b1-3)Glc(b1-3)Glc(b1-3)Glc(b1-3)Glc(b1-3)Glc(b1-3)Glc(b1-3)Glc(b1-4)Glc(b1-3)Glc(b1-4)Glc(b1-4)Glc(b1-3)Glc
G00742YE_13	Glc(b1-3)Glc(b1-3)Glc(b1-3)Glc(b1-3)Glc(b1-3)Glc(b1-3)Glc(b1-3)Glc(b1-3)Glc(b1-3)Glc(b1-3)Glc(b1-4)Glc(b1-4)Glc(b1-3)Glc(b1-3)Glc(b1-3)Glc
G00742YE_14	Glc(b1-3)Glc(b1-3)Glc(b1-3)Glc(b1-3)Glc(b1-3)Glc(b1-3)Glc(b1-3)Glc(b1-3)Glc(b1-3)Glc(b1-3)Glc(b1-4)Glc(b1-4)Glc(b1-3)Glc(b1-4)Glc(b1-3)Glc
G00742YE_15	Glc(b1-3)Glc(b1-3)Glc(b1-3)Glc(b1-3)Glc(b1-3)Glc(b1-3)Glc(b1-3)Glc(b1-3)Glc(b1-3)Glc(b1-3)Glc(b1-4)Glc(b1-4)Glc(b1-4)Glc(b1-3)Glc(b1-3)Glc
G00742YE_16	Glc(b1-3)Glc(b1-3)Glc(b1-3)Glc(b1-3)Glc(b1-3)Glc(b1-3)Glc(b1-3)Glc(b1-3)Glc(b1-3)Glc(b1-3)Glc(b1-4)Glc(b1-4)Glc(b1-4)Glc(b1-4)Glc(b1-3)Glc
G00742YE_17	Glc(b1-3)Glc(b1-3)Glc(b1-3)Glc(b1-3)Glc(b1-3)Glc(b1-3)Glc(b1-3)Glc(b1-3)Glc(b1-3)Glc(b1-4)Glc(b1-3)Glc(b1-3)Glc(b1-3)Glc(b1-3)Glc(b1-3)Glc
G00742YE_18	Glc(b1-3)Glc(b1-3)Glc(b1-3)Glc(b1-3)Glc(b1-3)Glc(b1-3)Glc(b1-3)Glc(b1-3)Glc(b1-3)Glc(b1-4)Glc(b1-3)Glc(b1-3)Glc(b1-3)Glc(b1-4)Glc(b1-3)Glc
G00742YE_19	Glc(b1-3)Glc(b1-3)Glc(b1-3)Glc(b1-3)Glc(b1-3)Glc(b1-3)Glc(b1-3)Glc(b1-3)Glc(b1-3)Glc(b1-4)Glc(b1-3)Glc(b1-3)Glc(b1-4)Glc(b1-3)Glc(b1-3)Glc
G00742YE_20	Glc(b1-3)Glc(b1-3)Glc(b1-3)Glc(b1-3)Glc(b1-3)Glc(b1-3)Glc(b1-3)Glc(b1-3)Glc(b1-3)Glc(b1-4)Glc(b1-3)Glc(b1-3)Glc(b1-4)Glc(b1-4)Glc(b1-3)Glc
G00742YE_21	Glc(b1-3)Glc(b1-3)Glc(b1-3)Glc(b1-3)Glc(b1-3)Glc(b1-3)Glc(b1-3)Glc(b1-3)Glc(b1-3)Glc(b1-4)Glc(b1-3)Glc(b1-4)Glc(b1-3)Glc(b1-3)Glc(b1-3)Glc
G00742YE_22	Glc(b1-3)Glc(b1-3)Glc(b1-3)Glc(b1-3)Glc(b1-3)Glc(b1-3)Glc(b1-3)Glc(b1-3)Glc(b1-3)Glc(b1-4)Glc(b1-3)Glc(b1-4)Glc(b1-3)Glc(b1-4)Glc(b1-3)Glc
G00742YE_23	Glc(b1-3)Glc(b1-3)Glc(b1-3)Glc(b1-3)Glc(b1-3)Glc(b1-3)Glc(b1-3)Glc(b1-3)Glc(b1-3)Glc(b1-4)Glc(b1-3)Glc(b1-4)Glc(b1-4)Glc(b1-3)Glc(b1-3)Glc
G00742YE_24	Glc(b1-3)Glc(b1-3)Glc(b1-3)Glc(b1-3)Glc(b1-3)Glc(b1-3)Glc(b1-3)Glc(b1-3)Glc(b1-3)Glc(b1-4)Glc(b1-3)Glc(b1-4)Glc(b1-4)Glc(b1-4)Glc(b1-3)Glc
G00742YE_25	Glc(b1-3)Glc(b1-3)Glc(b1-3)Glc(b1-3)Glc(b1-3)Glc(b1-3)Glc(b1-3)Glc(b1-3)Glc(b1-3)Glc(b1-4)Glc(b1-4)Glc(b1-3)Glc(b1-3)Glc(b1-3)Glc(b1-3)Glc
G00742YE_26	Glc(b1-3)Glc(b1-3)Glc(b1-3)Glc(b1-3)Glc(b1-3)Glc(b1-3)Glc(b1-3)Glc(b1-3)Glc(b1-3)Glc(b1-4)Glc(b1-4)Glc(b1-3)Glc(b1-3)Glc(b1-4)Glc(b1-3)Glc
G00742YE_27	Glc(b1-3)Glc(b1-3)Glc(b1-3)Glc(b1-3)Glc(b1-3)Glc(b1-3)Glc(b1-3)Glc(b1-3)Glc(b1-3)Glc(b1-4)Glc(b1-4)Glc(b1-3)Glc(b1-4)Glc(b1-3)Glc(b1-3)Glc
G00742YE_28	Glc(b1-3)Glc(b1-3)Glc(b1-3)Glc(b1-3)Glc(b1-3)Glc(b1-3)Glc(b1-3)Glc(b1-3)Glc(b1-3)Glc(b1-4)Glc(b1-4)Glc(b1-3)Glc(b1-4)Glc(b1-4)Glc(b1-3)Glc
G00742YE_29	Glc(b1-3)Glc(b1-3)Glc(b1-3)Glc(b1-3)Glc(b1-3)Glc(b1-3)Glc(b1-3)Glc(b1-3)Glc(b1-3)Glc(b1-4)Glc(b1-4)Glc(b1-4)Glc(b1-3)Glc(b1-3)Glc(b1-3)Glc
G00742YE_30	Glc(b1-3)Glc(b1-3)Glc(b1-3)Glc(b1-3)Glc(b1-3)Glc(b1-3)Glc(b1-3)Glc(b1-3)Glc(b1-3)Glc(b1-4)Glc(b1-4)Glc(b1-4)Glc(b1-3)Glc(b1-4)Glc(b1-3)Glc
G00742YE_31	Glc(b1-3)Glc(b1-3)Glc(b1-3)Glc(b1-3)Glc(b1-3)Glc(b1-3)Glc(b1-3)Glc(b1-3)Glc(b1-3)Glc(b1-4)Glc(b1-4)Glc(b1-4)Glc(b1-4)Glc(b1-3)Glc(b1-3)Glc
G00742YE_32	Glc(b1-3)Glc(b1-3)Glc(b1-3)Glc(b1-3)Glc(b1-3)Glc(b1-3)Glc(b1-3)Glc(b1-3)Glc(b1-3)Glc(b1-4)Glc(b1-4)Glc(b1-4)Glc(b1-4)Glc(b1-4)Glc(b1-3)Glc
G00742YE_33	Glc(b1-3)Glc(b1-3)Glc(b1-3)Glc(b1-3)Glc(b1-3)Glc(b1-3)Glc(b1-3)Glc(b1-3)Glc(b1-4)Glc(b1-3)Glc(b1-3)Glc(b1-3)Glc(b1-3)Glc(b1-3)Glc(b1-3)Glc
G00742YE_34	Glc(b1-3)Glc(b1-3)Glc(b1-3)Glc(b1-3)Glc(b1-3)Glc(b1-3)Glc(b1-3)Glc(b1-3)Glc(b1-4)Glc(b1-3)Glc(b1-3)Glc(b1-3)Glc(b1-3)Glc(b1-4)Glc(b1-3)Glc
G00742YE_35	Glc(b1-3)Glc(b1-3)Glc(b1-3)Glc(b1-3)Glc(b1-3)Glc(b1-3)Glc(b1-3)Glc(b1-3)Glc(b1-4)Glc(b1-3)Glc(b1-3)Glc(b1-3)Glc(b1-4)Glc(b1-3)Glc(b1-3)Glc
G00742YE_36	Glc(b1-3)Glc(b1-3)Glc(b1-3)Glc(b1-3)Glc(b1-3)Glc(b1-3)Glc(b1-3)Glc(b1-3)Glc(b1-4)Glc(b1-3)Glc(b1-3)Glc(b1-3)Glc(b1-4)Glc(b1-4)Glc(b1-3)Glc
G00742YE_37	Glc(b1-3)Glc(b1-3)Glc(b1-3)Glc(b1-3)Glc(b1-3)Glc(b1-3)Glc(b1-3)Glc(b1-3)Glc(b1-4)Glc(b1-3)Glc(b1-3)Glc(b1-4)Glc(b1-3)Glc(b1-3)Glc(b1-3)Glc
G00742YE_38	Glc(b1-3)Glc(b1-3)Glc(b1-3)Glc(b1-3)Glc(b1-3)Glc(b1-3)Glc(b1-3)Glc(b1-3)Glc(b1-4)Glc(b1-3)Glc(b1-3)Glc(b1-4)Glc(b1-3)Glc(b1-4)Glc(b1-3)Glc
G00742YE_39	Glc(b1-3)Glc(b1-3)Glc(b1-3)Glc(b1-3)Glc(b1-3)Glc(b1-3)Glc(b1-3)Glc(b1-3)Glc(b1-4)Glc(b1-3)Glc(b1-3)Glc(b1-4)Glc(b1-4)Glc(b1-3)Glc(b1-3)Glc
G00742YE_40	Glc(b1-3)Glc(b1-3)Glc(b1-3)Glc(b1-3)Glc(b1-3)Glc(b1-3)Glc(b1-3)Glc(b1-3)Glc(b1-4)Glc(b1-3)Glc(b1-3)Glc(b1-4)Glc(b1-4)Glc(b1-4)Glc(b1-3)Glc
G00742YE_41	Glc(b1-3)Glc(b1-3)Glc(b1-3)Glc(b1-3)Glc(b1-3)Glc(b1-3)Glc(b1-3)Glc(b1-3)Glc(b1-4)Glc(b1-3)Glc(b1-4)Glc(b1-3)Glc(b1-3)Glc(b1-3)Glc(b1-3)Glc
G00742YE_42	Glc(b1-3)Glc(b1-3)Glc(b1-3)Glc(b1-3)Glc(b1-3)Glc(b1-3)Glc(b1-3)Glc(b1-3)Glc(b1-4)Glc(b1-3)Glc(b1-4)Glc(b1-3)Glc(b1-3)Glc(b1-4)Glc(b1-3)Glc
G00742YE_43	Glc(b1-3)Glc(b1-3)Glc(b1-3)Glc(b1-3)Glc(b1-3)Glc(b1-3)Glc(b1-3)Glc(b1-3)Glc(b1-4)Glc(b1-3)Glc(b1-4)Glc(b1-3)Glc(b1-4)Glc(b1-3)Glc(b1-3)Glc
G00742YE_44	Glc(b1-3)Glc(b1-3)Glc(b1-3)Glc(b1-3)Glc(b1-3)Glc(b1-3)Glc(b1-3)Glc(b1-3)Glc(b1-4)Glc(b1-3)Glc(b1-4)Glc(b1-3)Glc(b1-4)Glc(b1-4)Glc(b1-3)Glc
G00742YE_45	Glc(b1-3)Glc(b1-3)Glc(b1-3)Glc(b1-3)Glc(b1-3)Glc(b1-3)Glc(b1-3)Glc(b1-3)Glc(b1-4)Glc(b1-3)Glc(b1-4)Glc(b1-4)Glc(b1-3)Glc(b1-3)Glc(b1-3)Glc
G00742YE_46	Glc(b1-3)Glc(b1-3)Glc(b1-3)Glc(b1-3)Glc(b1-3)Glc(b1-3)Glc(b1-3)Glc(b1-3)Glc(b1-4)Glc(b1-3)Glc(b1-4)Glc(b1-4)Glc(b1-3)Glc(b1-4)Glc(b1-3)Glc
G00742YE_47	Glc(b1-3)Glc(b1-3)Glc(b1-3)Glc(b1-3)Glc(b1-3)Glc(b1-3)Glc(b1-3)Glc(b1-3)Glc(b1-4)Glc(b1-3)Glc(b1-4)Glc(b1-4)Glc(b1-4)Glc(b1-3)Glc(b1-3)Glc
G00742YE_48	Glc(b1-3)Glc(b1-3)Glc(b1-3)Glc(b1-3)Glc(b1-3)Glc(b1-3)Glc(b1-3)Glc(b1-3)Glc(b1-4)Glc(b1-3)Glc(b1-4)Glc(b1-4)Glc(b1-4)Glc(b1-4)Glc(b1-3)Glc
G00742YE_49	Glc(b1-3)Glc(b1-3)Glc(b1-3)Glc(b1-3)Glc(b1-3)Glc(b1-3)Glc(b1-3)Glc(b1-3)Glc(b1-4)Glc(b1-4)Glc(b1-3)Glc(b1-3)Glc(b1-3)Glc(b1-3)Glc(b1-3)Glc
G00742YE_50	Glc(b1-3)Glc(b1-3)Glc(b1-3)Glc(b1-3)Glc(b1-3)Glc(b1-3)Glc(b1-3)Glc(b1-3)Glc(b1-4)Glc(b1-4)Glc(b1-3)Glc(b1-3)Glc(b1-3)Glc(b1-4)Glc(b1-3)Glc
G00742YE_51	Glc(b1-3)Glc(b1-3)Glc(b1-3)Glc(b1-3)Glc(b1-3)Glc(b1-3)Glc(b1-3)Glc(b1-3)Glc(b1-4)Glc(b1-4)Glc(b1-3)Glc(b1-3)Glc(b1-4)Glc(b1-3)Glc(b1-3)Glc
G00742YE_52	Glc(b1-3)Glc(b1-3)Glc(b1-3)Glc(b1-3)Glc(b1-3)Glc(b1-3)Glc(b1-3)Glc(b1-3)Glc(b1-4)Glc(b1-4)Glc(b1-3)Glc(b1-3)Glc(b1-4)Glc(b1-4)Glc(b1-3)Glc
G00742YE_53	Glc(b1-3)Glc(b1-3)Glc(b1-3)Glc(b1-3)Glc(b1-3)Glc(b1-3)Glc(b1-3)Glc(b1-3)Glc(b1-4)Glc(b1-4)Glc(b1-3)Glc(b1-4)Glc(b1-3)Glc(b1-3)Glc(b1-3)Glc
G00742YE_54	Glc(b1-3)Glc(b1-3)Glc(b1-3)Glc(b1-3)Glc(b1-3)Glc(b1-3)Glc(b1-3)Glc(b1-3)Glc(b1-4)Glc(b1-4)Glc(b1-3)Glc(b1-4)Glc(b1-3)Glc(b1-4)Glc(b1-3)Glc
G00742YE_55	Glc(b1-3)Glc(b1-3)Glc(b1-3)Glc(b1-3)Glc(b1-3)Glc(b1-3)Glc(b1-3)Glc(b1-3)Glc(b1-4)Glc(b1-4)Glc(b1-3)Glc(b1-4)Glc(b1-4)Glc(b1-3)Glc(b1-3)Glc
G00742YE_56	Glc(b1-3)Glc(b1-3)Glc(b1-3)Glc(b1-3)Glc(b1-3)Glc(b1-3)Glc(b1-3)Glc(b1-3)Glc(b1-4)Glc(b1-4)Glc(b1-3)Glc(b1-4)Glc(b1-4)Glc(b1-4)Glc(b1-3)Glc
G00742YE_57	Glc(b1-3)Glc(b1-3)Glc(b1-3)Glc(b1-3)Glc(b1-3)Glc(b1-3)Glc(b1-3)Glc(b1-3)Glc(b1-4)Glc(b1-4)Glc(b1-4)Glc(b1-3)Glc(b1-3)Glc(b1-3)Glc(b1-3)Glc
G00742YE_58	Glc(b1-3)Glc(b1-3)Glc(b1-3)Glc(b1-3)Glc(b1-3)Glc(b1-3)Glc(b1-3)Glc(b1-3)Glc(b1-4)Glc(b1-4)Glc(b1-4)Glc(b1-3)Glc(b1-3)Glc(b1-4)Glc(b1-3)Glc
G00742YE_59	Glc(b1-3)Glc(b1-3)Glc(b1-3)Glc(b1-3)Glc(b1-3)Glc(b1-3)Glc(b1-3)Glc(b1-3)Glc(b1-4)Glc(b1-4)Glc(b1-4)Glc(b1-3)Glc(b1-4)Glc(b1-3)Glc(b1-3)Glc
G00742YE_60	Glc(b1-3)Glc(b1-3)Glc(b1-3)Glc(b1-3)Glc(b1-3)Glc(b1-3)Glc(b1-3)Glc(b1-3)Glc(b1-4)Glc(b1-4)Glc(b1-4)Glc(b1-3)Glc(b1-4)Glc(b1-4)Glc(b1-3)Glc
G00742YE_61	Glc(b1-3)Glc(b1-3)Glc(b1-3)Glc(b1-3)Glc(b1-3)Glc(b1-3)Glc(b1-3)Glc(b1-3)Glc(b1-4)Glc(b1-4)Glc(b1-4)Glc(b1-4)Glc(b1-3)Glc(b1-3)Glc(b1-3)Glc
G00742YE_62	Glc(b1-3)Glc(b1-3)Glc(b1-3)Glc(b1-3)Glc(b1-3)Glc(b1-3)Glc(b1-3)Glc(b1-3)Glc(b1-4)Glc(b1-4)Glc(b1-4)Glc(b1-4)Glc(b1-3)Glc(b1-4)Glc(b1-3)Glc
G00742YE_63	Glc(b1-3)Glc(b1-3)Glc(b1-3)Glc(b1-3)Glc(b1-3)Glc(b1-3)Glc(b1-3)Glc(b1-3)Glc(b1-4)Glc(b1-4)Glc(b1-4)Glc(b1-4)Glc(b1-4)Glc(b1-3)Glc(b1-3)Glc
G00742YE_64	Glc(b1-3)Glc(b1-3)Glc(b1-3)Glc(b1-3)Glc(b1-3)Glc(b1-3)Glc(b1-3)Glc(b1-3)Glc(b1-4)Glc(b1-4)Glc(b1-4)Glc(b1-4)Glc(b1-4)Glc(b1-4)Glc(b1-3)Glc
G00742YE_65	Glc(b1-3)Glc(b1-3)Glc(b1-3)Glc(b1-3)Glc(b1-3)Glc(b1-3)Glc(b1-3)Glc(b1-4)Glc(b1-3)Glc(b1-3)Glc(b1-3)Glc(b1-3)Glc(b1-3)Glc(b1-3)Glc(b1-3)Glc
G00742YE_66	Glc(b1-3)Glc(b1-3)Glc(b1-3)Glc(b1-3)Glc(b1-3)Glc(b1-3)Glc(b1-3)Glc(b1-4)Glc(b1-3)Glc(b1-3)Glc(b1-3)Glc(b1-3)Glc(b1-3)Glc(b1-4)Glc(b1-3)Glc
G00742YE_67	Glc(b1-3)Glc(b1-3)Glc(b1-3)Glc(b1-3)Glc(b1-3)Glc(b1-3)Glc(b1-3)Glc(b1-4)Glc(b1-3)Glc(b1-3)Glc(b1-3)Glc(b1-3)Glc(b1-4)Glc(b1-3)Glc(b1-3)Glc
G00742YE_68	Glc(b1-3)Glc(b1-3)Glc(b1-3)Glc(b1-3)Glc(b1-3)Glc(b1-3)Glc(b1-3)Glc(b1-4)Glc(b1-3)Glc(b1-3)Glc(b1-3)Glc(b1-3)Glc(b1-4)Glc(b1-4)Glc(b1-3)Glc
G00742YE_69	Glc(b1-3)Glc(b1-3)Glc(b1-3)Glc(b1-3)Glc(b1-3)Glc(b1-3)Glc(b1-3)Glc(b1-4)Glc(b1-3)Glc(b1-3)Glc(b1-3)Glc(b1-4)Glc(b1-3)Glc(b1-3)Glc(b1-3)Glc
G00742YE_70	Glc(b1-3)Glc(b1-3)Glc(b1-3)Glc(b1-3)Glc(b1-3)Glc(b1-3)Glc(b1-3)Glc(b1-4)Glc(b1-3)Glc(b1-3)Glc(b1-3)Glc(b1-4)Glc(b1-3)Glc(b1-4)Glc(b1-3)Glc
G00742YE_71	Glc(b1-3)Glc(b1-3)Glc(b1-3)Glc(b1-3)Glc(b1-3)Glc(b1-3)Glc(b1-3)Glc(b1-4)Glc(b1-3)Glc(b1-3)Glc(b1-3)Glc(b1-4)Glc(b1-4)Glc(b1-3)Glc(b1-3)Glc
G00742YE_72	Glc(b1-3)Glc(b1-3)Glc(b1-3)Glc(b1-3)Glc(b1-3)Glc(b1-3)Glc(b1-3)Glc(b1-4)Glc(b1-3)Glc(b1-3)Glc(b1-3)Glc(b1-4)Glc(b1-4)Glc(b1-4)Glc(b1-3)Glc
G00742YE_73	Glc(b1-3)Glc(b1-3)Glc(b1-3)Glc(b1-3)Glc(b1-3)Glc(b1-3)Glc(b1-3)Glc(b1-4)Glc(b1-3)Glc(b1-3)Glc(b1-4)Glc(b1-3)Glc(b1-3)Glc(b1-3)Glc(b1-3)Glc
G00742YE_74	Glc(b1-3)Glc(b1-3)Glc(b1-3)Glc(b1-3)Glc(b1-3)Glc(b1-3)Glc(b1-3)Glc(b1-4)Glc(b1-3)Glc(b1-3)Glc(b1-4)Glc(b1-3)Glc(b1-3)Glc(b1-4)Glc(b1-3)Glc
G00742YE_75	Glc(b1-3)Glc(b1-3)Glc(b1-3)Glc(b1-3)Glc(b1-3)Glc(b1-3)Glc(b1-3)Glc(b1-4)Glc(b1-3)Glc(b1-3)Glc(b1-4)Glc(b1-3)Glc(b1-4)Glc(b1-3)Glc(b1-3)Glc
G00742YE_76	Glc(b1-3)Glc(b1-3)Glc(b1-3)Glc(b1-3)Glc(b1-3)Glc(b1-3)Glc(b1-3)Glc(b1-4)Glc(b1-3)Glc(b1-3)Glc(b1-4)Glc(b1-3)Glc(b1-4)Glc(b1-4)Glc(b1-3)Glc
G00742YE_77	Glc(b1-3)Glc(b1-3)Glc(b1-3)Glc(b1-3)Glc(b1-3)Glc(b1-3)Glc(b1-3)Glc(b1-4)Glc(b1-3)Glc(b1-3)Glc(b1-4)Glc(b1-4)Glc(b1-3)Glc(b1-3)Glc(b1-3)Glc
G00742YE_78	Glc(b1-3)Glc(b1-3)Glc(b1-3)Glc(b1-3)Glc(b1-3)Glc(b1-3)Glc(b1-3)Glc(b1-4)Glc(b1-3)Glc(b1-3)Glc(b1-4)Glc(b1-4)Glc(b1-3)Glc(b1-4)Glc(b1-3)Glc
G00742YE_79	Glc(b1-3)Glc(b1-3)Glc(b1-3)Glc(b1-3)Glc(b1-3)Glc(b1-3)Glc(b1-3)Glc(b1-4)Glc(b1-3)Glc(b1-3)Glc(b1-4)Glc(b1-4)Glc(b1-4)Glc(b1-3)Glc(b1-3)Glc
G00742YE_80	Glc(b1-3)Glc(b1-3)Glc(b1-3)Glc(b1-3)Glc(b1-3)Glc(b1-3)Glc(b1-3)Glc(b1-4)Glc(b1-3)Glc(b1-3)Glc(b1-4)Glc(b1-4)Glc(b1-4)Glc(b1-4)Glc(b1-3)Glc
G00742YE_81	Glc(b1-3)Glc(b1-3)Glc(b1-3)Glc(b1-3)Glc(b1-3)Glc(b1-3)Glc(b1-3)Glc(b1-4)Glc(b1-3)Glc(b1-4)Glc(b1-3)Glc(b1-3)Glc(b1-3)Glc(b1-3)Glc(b1-3)Glc
G00742YE_82	Glc(b1-3)Glc(b1-3)Glc(b1-3)Glc(b1-3)Glc(b1-3)Glc(b1-3)Glc(b1-3)Glc(b1-4)Glc(b1-3)Glc(b1-4)Glc(b1-3)Glc(b1-3)Glc(b1-3)Glc(b1-4)Glc(b1-3)Glc
G00742YE_83	Glc(b1-3)Glc(b1-3)Glc(b1-3)Glc(b1-3)Glc(b1-3)Glc(b1-3)Glc(b1-3)Glc(b1-4)Glc(b1-3)Glc(b1-4)Glc(b1-3)Glc(b1-3)Glc(b1-4)Glc(b1-3)Glc(b1-3)Glc
G00742YE_84	Glc(b1-3)Glc(b1-3)Glc(b1-3)Glc(b1-3)Glc(b1-3)Glc(b1-3)Glc(b1-3)Glc(b1-4)Glc(b1-3)Glc(b1-4)Glc(b1-3)Glc(b1-3)Glc(b1-4)Glc(b1-4)Glc(b1-3)Glc
G00742YE_85	Glc(b1-3)Glc(b1-3)Glc(b1-3)Glc(b1-3)Glc(b1-3)Glc(b1-3)Glc(b1-3)Glc(b1-4)Glc(b1-3)Glc(b1-4)Glc(b1-3)Glc(b1-4)Glc(b1-3)Glc(b1-3)Glc(b1-3)Glc
G00742YE_86	Glc(b1-3)Glc(b1-3)Glc(b1-3)Glc(b1-3)Glc(b1-3)Glc(b1-3)Glc(b1-3)Glc(b1-4)Glc(b1-3)Glc(b1-4)Glc(b1-3)Glc(b1-4)Glc(b1-3)Glc(b1-4)Glc(b1-3)Glc
G00742YE_87	Glc(b1-3)Glc(b1-3)Glc(b1-3)Glc(b1-3)Glc(b1-3)Glc(b1-3)Glc(b1-3)Glc(b1-4)Glc(b1-3)Glc(b1-4)Glc(b1-3)Glc(b1-4)Glc(b1-4)Glc(b1-3)Glc(b1-3)Glc
G00742YE_88	Glc(b1-3)Glc(b1-3)Glc(b1-3)Glc(b1-3)Glc(b1-3)Glc(b1-3)Glc(b1-3)Glc(b1-4)Glc(b1-3)Glc(b1-4)Glc(b1-3)Glc(b1-4)Glc(b1-4)Glc(b1-4)Glc(b1-3)Glc
G00742YE_89	Glc(b1-3)Glc(b1-3)Glc(b1-3)Glc(b1-3)Glc(b1-3)Glc(b1-3)Glc(b1-3)Glc(b1-4)Glc(b1-3)Glc(b1-4)Glc(b1-4)Glc(b1-3)Glc(b1-3)Glc(b1-3)Glc(b1-3)Glc
G00742YE_90	Glc(b1-3)Glc(b1-3)Glc(b1-3)Glc(b1-3)Glc(b1-3)Glc(b1-3)Glc(b1-3)Glc(b1-4)Glc(b1-3)Glc(b1-4)Glc(b1-4)Glc(b1-3)Glc(b1-3)Glc(b1-4)Glc(b1-3)Glc
G00742YE_91	Glc(b1-3)Glc(b1-3)Glc(b1-3)Glc(b1-3)Glc(b1-3)Glc(b1-3)Glc(b1-3)Glc(b1-4)Glc(b1-3)Glc(b1-4)Glc(b1-4)Glc(b1-3)Glc(b1-4)Glc(b1-3)Glc(b1-3)Glc
G00742YE_92	Glc(b1-3)Glc(b1-3)Glc(b1-3)Glc(b1-3)Glc(b1-3)Glc(b1-3)Glc(b1-3)Glc(b1-4)Glc(b1-3)Glc(b1-4)Glc(b1-4)Glc(b1-3)Glc(b1-4)Glc(b1-4)Glc(b1-3)Glc
G00742YE_93	Glc(b1-3)Glc(b1-3)Glc(b1-3)Glc(b1-3)Glc(b1-3)Glc(b1-3)Glc(b1-3)Glc(b1-4)Glc(b1-3)Glc(b1-4)Glc(b1-4)Glc(b1-4)Glc(b1-3)Glc(b1-3)Glc(b1-3)Glc
G00742YE_94	Glc(b1-3)Glc(b1-3)Glc(b1-3)Glc(b1-3)Glc(b1-3)Glc(b1-3)Glc(b1-3)Glc(b1-4)Glc(b1-3)Glc(b1-4)Glc(b1-4)Glc(b1-4)Glc(b1-3)Glc(b1-4)Glc(b1-3)Glc
G00742YE_95	Glc(b1-3)Glc(b1-3)Glc(b1-3)Glc(b1-3)Glc(b1-3)Glc(b1-3)Glc(b1-3)Glc(b1-4)Glc(b1-3)Glc(b1-4)Glc(b1-4)Glc(b1-4)Glc(b1-4)Glc(b1-3)Glc(b1-3)Glc
G00742YE_96	Glc(b1-3)Glc(b1-3)Glc(b1-3)Glc(b1-3)Glc(b1-3)Glc(b1-3)Glc(b1-3)Glc(b1-4)Glc(b1-3)Glc(b1-4)Glc(b1-4)Glc(b1-4)Glc(b1-4)Glc(b1-4)Glc(b1-3)Glc
G00742YE_97	Glc(b1-3)Glc(b1-3)Glc(b1-3)Glc(b1-3)Glc(b1-3)Glc(b1-3)Glc(b1-3)Glc(b1-4)Glc(b1-4)Glc(b1-3)Glc(b1-3)Glc(b1-3)Glc(b1-3)Glc(b1-3)Glc(b1-3)Glc
G00742YE_98	Glc(b1-3)Glc(b1-3)Glc(b1-3)Glc(b1-3)Glc(b1-3)Glc(b1-3)Glc(b1-3)Glc(b1-4)Glc(b1-4)Glc(b1-3)Glc(b1-3)Glc(b1-3)Glc(b1-3)Glc(b1-4)Glc(b1-3)Glc
G00742YE_99	Glc(b1-3)Glc(b1-3)Glc(b1-3)Glc(b1-3)Glc(b1-3)Glc(b1-3)Glc(b1-3)Glc(b1-4)Glc(b1-4)Glc(b1-3)Glc(b1-3)Glc(b1-3)Glc(b1-4)Glc(b1-3)Glc(b1-3)Glc
G00742YE_100	Glc(b1-3)Glc(b1-3)Glc(b1-3)Glc(b1-3)Glc(b1-3)Glc(b1-3)Glc(b1-3)Glc(b1-4)Glc(b1-4)Glc(b1-3)Glc(b1-3)Glc(b1-3)Glc(b1-4)Glc(b1-4)Glc(b1-3)Glc
G00742YE_101	Glc(b1-3)Glc(b1-3)Glc(b1-3)Glc(b1-3)Glc(b1-3)Glc(b1-3)Glc(b1-3)Glc(b1-4)Glc(b1-4)Glc(b1-3)Glc(b1-3)Glc(b1-4)Glc(b1-3)Glc(b1-3)Glc(b1-3)Glc
G00742YE_102	Glc(b1-3)Glc(b1-3)Glc(b1-3)Glc(b1-3)Glc(b1-3)Glc(b1-3)Glc(b1-3)Glc(b1-4)Glc(b1-4)Glc(b1-3)Glc(b1-3)Glc(b1-4)Glc(b1-3)Glc(b1-4)Glc(b1-3)Glc
G00742YE_103	Glc(b1-3)Glc(b1-3)Glc(b1-3)Glc(b1-3)Glc(b1-3)Glc(b1-3)Glc(b1-3)Glc(b1-4)Glc(b1-4)Glc(b1-3)Glc(b1-3)Glc(b1-4)Glc(b1-4)Glc(b1-3)Glc(b1-3)Glc
G00742YE_104	Glc(b1-3)Glc(b1-3)Glc(b1-3)Glc(b1-3)Glc(b1-3)Glc(b1-3)Glc(b1-3)Glc(b1-4)Glc(b1-4)Glc(b1-3)Glc(b1-3)Glc(b1-4)Glc(b1-4)Glc(b1-4)Glc(b1-3)Glc
G00742YE_105	Glc(b1-3)Glc(b1-3)Glc(b1-3)Glc(b1-3)Glc(b1-3)Glc(b1-3)Glc(b1-3)Glc(b1-4)Glc(b1-4)Glc(b1-3)Glc(b1-4)Glc(b1-3)Glc(b1-3)Glc(b1-3)Glc(b1-3)Glc
G00742YE_106	Glc(b1-3)Glc(b1-3)Glc(b1-3)Glc(b1-3)Glc(b1-3)Glc(b1-3)Glc(b1-3)Glc(b1-4)Glc(b1-4)Glc(b1-3)Glc(b1-4)Glc(b1-3)Glc(b1-3)Glc(b1-4)Glc(b1-3)Glc
G00742YE_107	Glc(b1-3)Glc(b1-3)Glc(b1-3)Glc(b1-3)Glc(b1-3)Glc(b1-3)Glc(b1-3)Glc(b1-4)Glc(b1-4)Glc(b1-3)Glc(b1-4)Glc(b1-3)Glc(b1-4)Glc(b1-3)Glc(b1-3)Glc
G00742YE_108	Glc(b1-3)Glc(b1-3)Glc(b1-3)Glc(b1-3)Glc(b1-3)Glc(b1-3)Glc(b1-3)Glc(b1-4)Glc(b1-4)Glc(b1-3)Glc(b1-4)Glc(b1-3)Glc(b1-4)Glc(b1-4)Glc(b1-3)Glc
G00742YE_109	Glc(b1-3)Glc(b1-3)Glc(b1-3)Glc(b1-3)Glc(b1-3)Glc(b1-3)Glc(b1-3)Glc(b1-4)Glc(b1-4)Glc(b1-3)Glc(b1-4)Glc(b1-4)Glc(b1-3)Glc(b1-3)Glc(b1-3)Glc
G00742YE_110	Glc(b1-3)Glc(b1-3)Glc(b1-3)Glc(b1-3)Glc(b1-3)Glc(b1-3)Glc(b1-3)Glc(b1-4)Glc(b1-4)Glc(b1-3)Glc(b1-4)Glc(b1-4)Glc(b1-3)Glc(b1-4)Glc(b1-3)Glc
G00742YE_111	Glc(b1-3)Glc(b1-3)Glc(b1-3)Glc(b1-3)Glc(b1-3)Glc(b1-3)Glc(b1-3)Glc(b1-4)Glc(b1-4)Glc(b1-3)Glc(b1-4)Glc(b1-4)Glc(b1-4)Glc(b1-3)Glc(b1-3)Glc
G00742YE_112	Glc(b1-3)Glc(b1-3)Glc(b1-3)Glc(b1-3)Glc(b1-3)Glc(b1-3)Glc(b1-3)Glc(b1-4)Glc(b1-4)Glc(b1-3)Glc(b1-4)Glc(b1-4)Glc(b1-4)Glc(b1-4)Glc(b1-3)Glc
G00742YE_113	Glc(b1-3)Glc(b1-3)Glc(b1-3)Glc(b1-3)Glc(b1-3)Glc(b1-3)Glc(b1-3)Glc(b1-4)Glc(b1-4)Glc(b1-4)Glc(b1-3)Glc(b1-3)Glc(b1-3)Glc(b1-3)Glc(b1-3)Glc
G00742YE_114	Glc(b1-3)Glc(b1-3)Glc(b1-3)Glc(b1-3)Glc(b1-3)Glc(b1-3)Glc(b1-3)Glc(b1-4)Glc(b1-4)Glc(b1-4)Glc(b1-3)Glc(b1-3)Glc(b1-3)Glc(b1-4)Glc(b1-3)Glc
G00742YE_115	Glc(b1-3)Glc(b1-3)Glc(b1-3)Glc(b1-3)Glc(b1-3)Glc(b1-3)Glc(b1-3)Glc(b1-4)Glc(b1-4)Glc(b1-4)Glc(b1-3)Glc(b1-3)Glc(b1-4)Glc(b1-3)Glc(b1-3)Glc
G00742YE_116	Glc(b1-3)Glc(b1-3)Glc(b1-3)Glc(b1-3)Glc(b1-3)Glc(b1-3)Glc(b1-3)Glc(b1-4)Glc(b1-4)Glc(b1-4)Glc(b1-3)Glc(b1-3)Glc(b1-4)Glc(b1-4)Glc(b1-3)Glc
G00742YE_117	Glc(b1-3)Glc(b1-3)Glc(b1-3)Glc(b1-3)Glc(b1-3)Glc(b1-3)Glc(b1-3)Glc(b1-4)Glc(b1-4)Glc(b1-4)Glc(b1-3)Glc(b1-4)Glc(b1-3)Glc(b1-3)Glc(b1-3)Glc
G00742YE_118	Glc(b1-3)Glc(b1-3)Glc(b1-3)Glc(b1-3)Glc(b1-3)Glc(b1-3)Glc(b1-3)Glc(b1-4)Glc(b1-4)Glc(b1-4)Glc(b1-3)Glc(b1-4)Glc(b1-3)Glc(b1-4)Glc(b1-3)Glc
G00742YE_119	Glc(b1-3)Glc(b1-3)Glc(b1-3)Glc(b1-3)Glc(b1-3)Glc(b1-3)Glc(b1-3)Glc(b1-4)Glc(b1-4)Glc(b1-4)Glc(b1-3)Glc(b1-4)Glc(b1-4)Glc(b1-3)Glc(b1-3)Glc
G00742YE_120	Glc(b1-3)Glc(b1-3)Glc(b1-3)Glc(b1-3)Glc(b1-3)Glc(b1-3)Glc(b1-3)Glc(b1-4)Glc(b1-4)Glc(b1-4)Glc(b1-3)Glc(b1-4)Glc(b1-4)Glc(b1-4)Glc(b1-3)Glc
G00742YE_121	Glc(b1-3)Glc(b1-3)Glc(b1-3)Glc(b1-3)Glc(b1-3)Glc(b1-3)Glc(b1-3)Glc(b1-4)Glc(b1-4)Glc(b1-4)Glc(b1-4)Glc(b1-3)Glc(b1-3)Glc(b1-3)Glc(b1-3)Glc
G00742YE_122	Glc(b1-3)Glc(b1-3)Glc(b1-3)Glc(b1-3)Glc(b1-3)Glc(b1-3)Glc(b1-3)Glc(b1-4)Glc(b1-4)Glc(b1-4)Glc(b1-4)Glc(b1-3)Glc(b1-3)Glc(b1-4)Glc(b1-3)Glc
G00742YE_123	Glc(b1-3)Glc(b1-3)Glc(b1-3)Glc(b1-3)Glc(b1-3)Glc(b1-3)Glc(b1-3)Glc(b1-4)Glc(b1-4)Glc(b1-4)Glc(b1-4)Glc(b1-3)Glc(b1-4)Glc(b1-3)Glc(b1-3)Glc
G00742YE_124	Glc(b1-3)Glc(b1-3)Glc(b1-3)Glc(b1-3)Glc(b1-3)Glc(b1-3)Glc(b1-3)Glc(b1-4)Glc(b1-4)Glc(b1-4)Glc(b1-4)Glc(b1-3)Glc(b1-4)Glc(b1-4)Glc(b1-3)Glc
G00742YE_125	Glc(b1-3)Glc(b1-3)Glc(b1-3)Glc(b1-3)Glc(b1-3)Glc(b1-3)Glc(b1-3)Glc(b1-4)Glc(b1-4)Glc(b1-4)Glc(b1-4)Glc(b1-4)Glc(b1-3)Glc(b1-3)Glc(b1-3)Glc
G00742YE_126	Glc(b1-3)Glc(b1-3)Glc(b1-3)Glc(b1-3)Glc(b1-3)Glc(b1-3)Glc(b1-3)Glc(b1-4)Glc(b1-4)Glc(b1-4)Glc(b1-4)Glc(b1-4)Glc(b1-3)Glc(b1-4)Glc(b1-3)Glc
G00742YE_127	Glc(b1-3)Glc(b1-3)Glc(b1-3)Glc(b1-3)Glc(b1-3)Glc(b1-3)Glc(b1-3)Glc(b1-4)Glc(b1-4)Glc(b1-4)Glc(b1-4)Glc(b1-4)Glc(b1-4)Glc(b1-3)Glc(b1-3)Glc
G00742YE_128	Glc(b1-3)Glc(b1-3)Glc(b1-3)Glc(b1-3)Glc(b1-3)Glc(b1-3)Glc(b1-3)Glc(b1-4)Glc(b1-4)Glc(b1-4)Glc(b1-4)Glc(b1-4)Glc(b1-4)Glc(b1-4)Glc(b1-3)Glc
G00742YE_129	Glc(b1-3)Glc(b1-3)Glc(b1-3)Glc(b1-3)Glc(b1-3)Glc(b1-3)Glc(b1-4)Glc(b1-3)Glc(b1-3)Glc(b1-3)Glc(b1-3)Glc(b1-3)Glc(b1-3)Glc(b1-3)Glc(b1-3)Glc
G00742YE_130	Glc(b1-3)Glc(b1-3)Glc(b1-3)Glc(b1-3)Glc(b1-3)Glc(b1-3)Glc(b1-4)Glc(b1-3)Glc(b1-3)Glc(b1-3)Glc(b1-3)Glc(b1-3)Glc(b1-3)Glc(b1-4)Glc(b1-3)Glc
G00742YE_131	Glc(b1-3)Glc(b1-3)Glc(b1-3)Glc(b1-3)Glc(b1-3)Glc(b1-3)Glc(b1-4)Glc(b1-3)Glc(b1-3)Glc(b1-3)Glc(b1-3)Glc(b1-3)Glc(b1-4)Glc(b1-3)Glc(b1-3)Glc
G00742YE_132	Glc(b1-3)Glc(b1-3)Glc(b1-3)Glc(b1-3)Glc(b1-3)Glc(b1-3)Glc(b1-4)Glc(b1-3)Glc(b1-3)Glc(b1-3)Glc(b1-3)Glc(b1-3)Glc(b1-4)Glc(b1-4)Glc(b1-3)Glc
G00742YE_133	Glc(b1-3)Glc(b1-3)Glc(b1-3)Glc(b1-3)Glc(b1-3)Glc(b1-3)Glc(b1-4)Glc(b1-3)Glc(b1-3)Glc(b1-3)Glc(b1-3)Glc(b1-4)Glc(b1-3)Glc(b1-3)Glc(b1-3)Glc
G00742YE_134	Glc(b1-3)Glc(b1-3)Glc(b1-3)Glc(b1-3)Glc(b1-3)Glc(b1-3)Glc(b1-4)Glc(b1-3)Glc(b1-3)Glc(b1-3)Glc(b1-3)Glc(b1-4)Glc(b1-3)Glc(b1-4)Glc(b1-3)Glc
G00742YE_135	Glc(b1-3)Glc(b1-3)Glc(b1-3)Glc(b1-3)Glc(b1-3)Glc(b1-3)Glc(b1-4)Glc(b1-3)Glc(b1-3)Glc(b1-3)Glc(b1-3)Glc(b1-4)Glc(b1-4)Glc(b1-3)Glc(b1-3)Glc
G00742YE_136	Glc(b1-3)Glc(b1-3)Glc(b1-3)Glc(b1-3)Glc(b1-3)Glc(b1-3)Glc(b1-4)Glc(b1-3)Glc(b1-3)Glc(b1-3)Glc(b1-3)Glc(b1-4)Glc(b1-4)Glc(b1-4)Glc(b1-3)Glc
G00742YE_137	Glc(b1-3)Glc(b1-3)Glc(b1-3)Glc(b1-3)Glc(b1-3)Glc(b1-3)Glc(b1-4)Glc(b1-3)Glc(b1-3)Glc(b1-3)Glc(b1-4)Glc(b1-3)Glc(b1-3)Glc(b1-3)Glc(b1-3)Glc
G00742YE_138	Glc(b1-3)Glc(b1-3)Glc(b1-3)Glc(b1-3)Glc(b1-3)Glc(b1-3)Glc(b1-4)Glc(b1-3)Glc(b1-3)Glc(b1-3)Glc(b1-4)Glc(b1-3)Glc(b1-3)Glc(b1-4)Glc(b1-3)Glc
G00742YE_139	Glc(b1-3)Glc(b1-3)Glc(b1-3)Glc(b1-3)Glc(b1-3)Glc(b1-3)Glc(b1-4)Glc(b1-3)Glc(b1-3)Glc(b1-3)Glc(b1-4)Glc(b1-3)Glc(b1-4)Glc(b1-3)Glc(b1-3)Glc
G00742YE_140	Glc(b1-3)Glc(b1-3)Glc(b1-3)Glc(b1-3)Glc(b1-3)Glc(b1-3)Glc(b1-4)Glc(b1-3)Glc(b1-3)Glc(b1-3)Glc(b1-4)Glc(b1-3)Glc(b1-4)Glc(b1-4)Glc(b1-3)Glc
G00742YE_141	Glc(b1-3)Glc(b1-3)Glc(b1-3)Glc(b1-3)Glc(b1-3)Glc(b1-3)Glc(b1-4)Glc(b1-3)Glc(b1-3)Glc(b1-3)Glc(b1-4)Glc(b1-4)Glc(b1-3)Glc(b1-3)Glc(b1-3)Glc
G00742YE_142	Glc(b1-3)Glc(b1-3)Glc(b1-3)Glc(b1-3)Glc(b1-3)Glc(b1-3)Glc(b1-4)Glc(b1-3)Glc(b1-3)Glc(b1-3)Glc(b1-4)Glc(b1-4)Glc(b1-3)Glc(b1-4)Glc(b1-3)Glc
G00742YE_143	Glc(b1-3)Glc(b1-3)Glc(b1-3)Glc(b1-3)Glc(b1-3)Glc(b1-3)Glc(b1-4)Glc(b1-3)Glc(b1-3)Glc(b1-3)Glc(b1-4)Glc(b1-4)Glc(b1-4)Glc(b1-3)Glc(b1-3)Glc
G00742YE_144	Glc(b1-3)Glc(b1-3)Glc(b1-3)Glc(b1-3)Glc(b1-3)Glc(b1-3)Glc(b1-4)Glc(b1-3)Glc(b1-3)Glc(b1-3)Glc(b1-4)Glc(b1-4)Glc(b1-4)Glc(b1-4)Glc(b1-3)Glc
G00742YE_145	Glc(b1-3)Glc(b1-3)Glc(b1-3)Glc(b1-3)Glc(b1-3)Glc(b1-3)Glc(b1-4)Glc(b1-3)Glc(b1-3)Glc(b1-4)Glc(b1-3)Glc(b1-3)Glc(b1-3)Glc(b1-3)Glc(b1-3)Glc
G00742YE_146	Glc(b1-3)Glc(b1-3)Glc(b1-3)Glc(b1-3)Glc(b1-3)Glc(b1-3)Glc(b1-4)Glc(b1-3)Glc(b1-3)Glc(b1-4)Glc(b1-3)Glc(b1-3)Glc(b1-3)Glc(b1-4)Glc(b1-3)Glc
G00742YE_147	Glc(b1-3)Glc(b1-3)Glc(b1-3)Glc(b1-3)Glc(b1-3)Glc(b1-3)Glc(b1-4)Glc(b1-3)Glc(b1-3)Glc(b1-4)Glc(b1-3)Glc(b1-3)Glc(b1-4)Glc(b1-3)Glc(b1-3)Glc
G00742YE_148	Glc(b1-3)Glc(b1-3)Glc(b1-3)Glc(b1-3)Glc(b1-3)Glc(b1-3)Glc(b1-4)Glc(b1-3)Glc(b1-3)Glc(b1-4)Glc(b1-3)Glc(b1-3)Glc(b1-4)Glc(b1-4)Glc(b1-3)Glc
G00742YE_149	Glc(b1-3)Glc(b1-3)Glc(b1-3)Glc(b1-3)Glc(b1-3)Glc(b1-3)Glc(b1-4)Glc(b1-3)Glc(b1-3)Glc(b1-4)Glc(b1-3)Glc(b1-4)Glc(b1-3)Glc(b1-3)Glc(b1-3)Glc
G00742YE_150	Glc(b1-3)Glc(b1-3)Glc(b1-3)Glc(b1-3)Glc(b1-3)Glc(b1-3)Glc(b1-4)Glc(b1-3)Glc(b1-3)Glc(b1-4)Glc(b1-3)Glc(b1-4)Glc(b1-3)Glc(b1-4)Glc(b1-3)Glc
G00742YE_151	Glc(b1-3)Glc(b1-3)Glc(b1-3)Glc(b1-3)Glc(b1-3)Glc(b1-3)Glc(b1-4)Glc(b1-3)Glc(b1-3)Glc(b1-4)Glc(b1-3)Glc(b1-4)Glc(b1-4)Glc(b1-3)Glc(b1-3)Glc
G00742YE_152	Glc(b1-3)Glc(b1-3)Glc(b1-3)Glc(b1-3)Glc(b1-3)Glc(b1-3)Glc(b1-4)Glc(b1-3)Glc(b1-3)Glc(b1-4)Glc(b1-3)Glc(b1-4)Glc(b1-4)Glc(b1-4)Glc(b1-3)Glc
G00742YE_153	Glc(b1-3)Glc(b1-3)Glc(b1-3)Glc(b1-3)Glc(b1-3)Glc(b1-3)Glc(b1-4)Glc(b1-3)Glc(b1-3)Glc(b1-4)Glc(b1-4)Glc(b1-3)Glc(b1-3)Glc(b1-3)Glc(b1-3)Glc
G00742YE_154	Glc(b1-3)Glc(b1-3)Glc(b1-3)Glc(b1-3)Glc(b1-3)Glc(b1-3)Glc(b1-4)Glc(b1-3)Glc(b1-3)Glc(b1-4)Glc(b1-4)Glc(b1-3)Glc(b1-3)Glc(b1-4)Glc(b1-3)Glc
G00742YE_155	Glc(b1-3)Glc(b1-3)Glc(b1-3)Glc(b1-3)Glc(b1-3)Glc(b1-3)Glc(b1-4)Glc(b1-3)Glc(b1-3)Glc(b1-4)Glc(b1-4)Glc(b1-3)Glc(b1-4)Glc(b1-3)Glc(b1-3)Glc
G00742YE_156	Glc(b1-3)Glc(b1-3)Glc(b1-3)Glc(b1-3)Glc(b1-3)Glc(b1-3)Glc(b1-4)Glc(b1-3)Glc(b1-3)Glc(b1-4)Glc(b1-4)Glc(b1-3)Glc(b1-4)Glc(b1-4)Glc(b1-3)Glc
G00742YE_157	Glc(b1-3)Glc(b1-3)Glc(b1-3)Glc(b1-3)Glc(b1-3)Glc(b1-3)Glc(b1-4)Glc(b1-3)Glc(b1-3)Glc(b1-4)Glc(b1-4)Glc(b1-4)Glc(b1-3)Glc(b1-3)Glc(b1-3)Glc
G00742YE_158	Glc(b1-3)Glc(b1-3)Glc(b1-3)Glc(b1-3)Glc(b1-3)Glc(b1-3)Glc(b1-4)Glc(b1-3)Glc(b1-3)Glc(b1-4)Glc(b1-4)Glc(b1-4)Glc(b1-3)Glc(b1-4)Glc(b1-3)Glc
G00742YE_159	Glc(b1-3)Glc(b1-3)Glc(b1-3)Glc(b1-3)Glc(b1-3)Glc(b1-3)Glc(b1-4)Glc(b1-3)Glc(b1-3)Glc(b1-4)Glc(b1-4)Glc(b1-4)Glc(b1-4)Glc(b1-3)Glc(b1-3)Glc
G00742YE_160	Glc(b1-3)Glc(b1-3)Glc(b1-3)Glc(b1-3)Glc(b1-3)Glc(b1-3)Glc(b1-4)Glc(b1-3)Glc(b1-3)Glc(b1-4)Glc(b1-4)Glc(b1-4)Glc(b1-4)Glc(b1-4)Glc(b1-3)Glc
G00742YE_161	Glc(b1-3)Glc(b1-3)Glc(b1-3)Glc(b1-3)Glc(b1-3)Glc(b1-3)Glc(b1-4)Glc(b1-3)Glc(b1-4)Glc(b1-3)Glc(b1-3)Glc(b1-3)Glc(b1-3)Glc(b1-3)Glc(b1-3)Glc
G00742YE_162	Glc(b1-3)Glc(b1-3)Glc(b1-3)Glc(b1-3)Glc(b1-3)Glc(b1-3)Glc(b1-4)Glc(b1-3)Glc(b1-4)Glc(b1-3)Glc(b1-3)Glc(b1-3)Glc(b1-3)Glc(b1-4)Glc(b1-3)Glc
G00742YE_163	Glc(b1-3)Glc(b1-3)Glc(b1-3)Glc(b1-3)Glc(b1-3)Glc(b1-3)Glc(b1-4)Glc(b1-3)Glc(b1-4)Glc(b1-3)Glc(b1-3)Glc(b1-3)Glc(b1-4)Glc(b1-3)Glc(b1-3)Glc
G00742YE_164	Glc(b1-3)Glc(b1-3)Glc(b1-3)Glc(b1-3)Glc(b1-3)Glc(b1-3)Glc(b1-4)Glc(b1-3)Glc(b1-4)Glc(b1-3)Glc(b1-3)Glc(b1-3)Glc(b1-4)Glc(b1-4)Glc(b1-3)Glc
G00742YE_165	Glc(b1-3)Glc(b1-3)Glc(b1-3)Glc(b1-3)Glc(b1-3)Glc(b1-3)Glc(b1-4)Glc(b1-3)Glc(b1-4)Glc(b1-3)Glc(b1-3)Glc(b1-4)Glc(b1-3)Glc(b1-3)Glc(b1-3)Glc
G00742YE_166	Glc(b1-3)Glc(b1-3)Glc(b1-3)Glc(b1-3)Glc(b1-3)Glc(b1-3)Glc(b1-4)Glc(b1-3)Glc(b1-4)Glc(b1-3)Glc(b1-3)Glc(b1-4)Glc(b1-3)Glc(b1-4)Glc(b1-3)Glc
G00742YE_167	Glc(b1-3)Glc(b1-3)Glc(b1-3)Glc(b1-3)Glc(b1-3)Glc(b1-3)Glc(b1-4)Glc(b1-3)Glc(b1-4)Glc(b1-3)Glc(b1-3)Glc(b1-4)Glc(b1-4)Glc(b1-3)Glc(b1-3)Glc
G00742YE_168	Glc(b1-3)Glc(b1-3)Glc(b1-3)Glc(b1-3)Glc(b1-3)Glc(b1-3)Glc(b1-4)Glc(b1-3)Glc(b1-4)Glc(b1-3)Glc(b1-3)Glc(b1-4)Glc(b1-4)Glc(b1-4)Glc(b1-3)Glc
G00742YE_169	Glc(b1-3)Glc(b1-3)Glc(b1-3)Glc(b1-3)Glc(b1-3)Glc(b1-3)Glc(b1-4)Glc(b1-3)Glc(b1-4)Glc(b1-3)Glc(b1-4)Glc(b1-3)Glc(b1-3)Glc(b1-3)Glc(b1-3)Glc
G00742YE_170	Glc(b1-3)Glc(b1-3)Glc(b1-3)Glc(b1-3)Glc(b1-3)Glc(b1-3)Glc(b1-4)Glc(b1-3)Glc(b1-4)Glc(b1-3)Glc(b1-4)Glc(b1-3)Glc(b1-3)Glc(b1-4)Glc(b1-3)Glc
G00742YE_171	Glc(b1-3)Glc(b1-3)Glc(b1-3)Glc(b1-3)Glc(b1-3)Glc(b1-3)Glc(b1-4)Glc(b1-3)Glc(b1-4)Glc(b1-3)Glc(b1-4)Glc(b1-3)Glc(b1-4)Glc(b1-3)Glc(b1-3)Glc
G00742YE_172	Glc(b1-3)Glc(b1-3)Glc(b1-3)Glc(b1-3)Glc(b1-3)Glc(b1-3)Glc(b1-4)Glc(b1-3)Glc(b1-4)Glc(b1-3)Glc(b1-4)Glc(b1-3)Glc(b1-4)Glc(b1-4)Glc(b1-3)Glc
G00742YE_173	Glc(b1-3)Glc(b1-3)Glc(b1-3)Glc(b1-3)Glc(b1-3)Glc(b1-3)Glc(b1-4)Glc(b1-3)Glc(b1-4)Glc(b1-3)Glc(b1-4)Glc(b1-4)Glc(b1-3)Glc(b1-3)Glc(b1-3)Glc
G00742YE_174	Glc(b1-3)Glc(b1-3)Glc(b1-3)Glc(b1-3)Glc(b1-3)Glc(b1-3)Glc(b1-4)Glc(b1-3)Glc(b1-4)Glc(b1-3)Glc(b1-4)Glc(b1-4)Glc(b1-3)Glc(b1-4)Glc(b1-3)Glc
G00742YE_175	Glc(b1-3)Glc(b1-3)Glc(b1-3)Glc(b1-3)Glc(b1-3)Glc(b1-3)Glc(b1-4)Glc(b1-3)Glc(b1-4)Glc(b1-3)Glc(b1-4)Glc(b1-4)Glc(b1-4)Glc(b1-3)Glc(b1-3)Glc
G00742YE_176	Glc(b1-3)Glc(b1-3)Glc(b1-3)Glc(b1-3)Glc(b1-3)Glc(b1-3)Glc(b1-4)Glc(b1-3)Glc(b1-4)Glc(b1-3)Glc(b1-4)Glc(b1-4)Glc(b1-4)Glc(b1-4)Glc(b1-3)Glc
G00742YE_177	Glc(b1-3)Glc(b1-3)Glc(b1-3)Glc(b1-3)Glc(b1-3)Glc(b1-3)Glc(b1-4)Glc(b1-3)Glc(b1-4)Glc(b1-4)Glc(b1-3)Glc(b1-3)Glc(b1-3)Glc(b1-3)Glc(b1-3)Glc
G00742YE_178	Glc(b1-3)Glc(b1-3)Glc(b1-3)Glc(b1-3)Glc(b1-3)Glc(b1-3)Glc(b1-4)Glc(b1-3)Glc(b1-4)Glc(b1-4)Glc(b1-3)Glc(b1-3)Glc(b1-3)Glc(b1-4)Glc(b1-3)Glc
G00742YE_179	Glc(b1-3)Glc(b1-3)Glc(b1-3)Glc(b1-3)Glc(b1-3)Glc(b1-3)Glc(b1-4)Glc(b1-3)Glc(b1-4)Glc(b1-4)Glc(b1-3)Glc(b1-3)Glc(b1-4)Glc(b1-3)Glc(b1-3)Glc
G00742YE_180	Glc(b1-3)Glc(b1-3)Glc(b1-3)Glc(b1-3)Glc(b1-3)Glc(b1-3)Glc(b1-4)Glc(b1-3)Glc(b1-4)Glc(b1-4)Glc(b1-3)Glc(b1-3)Glc(b1-4)Glc(b1-4)Glc(b1-3)Glc
G00742YE_181	Glc(b1-3)Glc(b1-3)Glc(b1-3)Glc(b1-3)Glc(b1-3)Glc(b1-3)Glc(b1-4)Glc(b1-3)Glc(b1-4)Glc(b1-4)Glc(b1-3)Glc(b1-4)Glc(b1-3)Glc(b1-3)Glc(b1-3)Glc
G00742YE_182	Glc(b1-3)Glc(b1-3)Glc(b1-3)Glc(b1-3)Glc(b1-3)Glc(b1-3)Glc(b1-4)Glc(b1-3)Glc(b1-4)Glc(b1-4)Glc(b1-3)Glc(b1-4)Glc(b1-3)Glc(b1-4)Glc(b1-3)Glc
G00742YE_183	Glc(b1-3)Glc(b1-3)Glc(b1-3)Glc(b1-3)Glc(b1-3)Glc(b1-3)Glc(b1-4)Glc(b1-3)Glc(b1-4)Glc(b1-4)Glc(b1-3)Glc(b1-4)Glc(b1-4)Glc(b1-3)Glc(b1-3)Glc
G00742YE_184	Glc(b1-3)Glc(b1-3)Glc(b1-3)Glc(b1-3)Glc(b1-3)Glc(b1-3)Glc(b1-4)Glc(b1-3)Glc(b1-4)Glc(b1-4)Glc(b1-3)Glc(b1-4)Glc(b1-4)Glc(b1-4)Glc(b1-3)Glc
G00742YE_185	Glc(b1-3)Glc(b1-3)Glc(b1-3)Glc(b1-3)Glc(b1-3)Glc(b1-3)Glc(b1-4)Glc(b1-3)Glc(b1-4)Glc(b1-4)Glc(b1-4)Glc(b1-3)Glc(b1-3)Glc(b1-3)Glc(b1-3)Glc
G00742YE_186	Glc(b1-3)Glc(b1-3)Glc(b1-3)Glc(b1-3)Glc(b1-3)Glc(b1-3)Glc(b1-4)Glc(b1-3)Glc(b1-4)Glc(b1-4)Glc(b1-4)Glc(b1-3)Glc(b1-3)Glc(b1-4)Glc(b1-3)Glc
G00742YE_187	Glc(b1-3)Glc(b1-3)Glc(b1-3)Glc(b1-3)Glc(b1-3)Glc(b1-3)Glc(b1-4)Glc(b1-3)Glc(b1-4)Glc(b1-4)Glc(b1-4)Glc(b1-3)Glc(b1-4)Glc(b1-3)Glc(b1-3)Glc
G00742YE_188	Glc(b1-3)Glc(b1-3)Glc(b1-3)Glc(b1-3)Glc(b1-3)Glc(b1-3)Glc(b1-4)Glc(b1-3)Glc(b1-4)Glc(b1-4)Glc(b1-4)Glc(b1-3)Glc(b1-4)Glc(b1-4)Glc(b1-3)Glc
G00742YE_189	Glc(b1-3)Glc(b1-3)Glc(b1-3)Glc(b1-3)Glc(b1-3)Glc(b1-3)Glc(b1-4)Glc(b1-3)Glc(b1-4)Glc(b1-4)Glc(b1-4)Glc(b1-4)Glc(b1-3)Glc(b1-3)Glc(b1-3)Glc
G00742YE_190	Glc(b1-3)Glc(b1-3)Glc(b1-3)Glc(b1-3)Glc(b1-3)Glc(b1-3)Glc(b1-4)Glc(b1-3)Glc(b1-4)Glc(b1-4)Glc(b1-4)Glc(b1-4)Glc(b1-3)Glc(b1-4)Glc(b1-3)Glc
G00742YE_191	Glc(b1-3)Glc(b1-3)Glc(b1-3)Glc(b1-3)Glc(b1-3)Glc(b1-3)Glc(b1-4)Glc(b1-3)Glc(b1-4)Glc(b1-4)Glc(b1-4)Glc(b1-4)Glc(b1-4)Glc(b1-3)Glc(b1-3)Glc
G00742YE_192	Glc(b1-3)Glc(b1-3)Glc(b1-3)Glc(b1-3)Glc(b1-3)Glc(b1-3)Glc(b1-4)Glc(b1-3)Glc(b1-4)Glc(b1-4)Glc(b1-4)Glc(b1-4)Glc(b1-4)Glc(b1-4)Glc(b1-3)Glc
G00742YE_193	Glc(b1-3)Glc(b1-3)Glc(b1-3)Glc(b1-3)Glc(b1-3)Glc(b1-3)Glc(b1-4)Glc(b1-4)Glc(b1-3)Glc(b1-3)Glc(b1-3)Glc(b1-3)Glc(b1-3)Glc(b1-3)Glc(b1-3)Glc
G00742YE_194	Glc(b1-3)Glc(b1-3)Glc(b1-3)Glc(b1-3)Glc(b1-3)Glc(b1-3)Glc(b1-4)Glc(b1-4)Glc(b1-3)Glc(b1-3)Glc(b1-3)Glc(b1-3)Glc(b1-3)Glc(b1-4)Glc(b1-3)Glc
G00742YE_195	Glc(b1-3)Glc(b1-3)Glc(b1-3)Glc(b1-3)Glc(b1-3)Glc(b1-3)Glc(b1-4)Glc(b1-4)Glc(b1-3)Glc(b1-3)Glc(b1-3)Glc(b1-3)Glc(b1-4)Glc(b1-3)Glc(b1-3)Glc
G00742YE_196	Glc(b1-3)Glc(b1-3)Glc(b1-3)Glc(b1-3)Glc(b1-3)Glc(b1-3)Glc(b1-4)Glc(b1-4)Glc(b1-3)Glc(b1-3)Glc(b1-3)Glc(b1-3)Glc(b1-4)Glc(b1-4)Glc(b1-3)Glc
G00742YE_197	Glc(b1-3)Glc(b1-3)Glc(b1-3)Glc(b1-3)Glc(b1-3)Glc(b1-3)Glc(b1-4)Glc(b1-4)Glc(b1-3)Glc(b1-3)Glc(b1-3)Glc(b1-4)Glc(b1-3)Glc(b1-3)Glc(b1-3)Glc
G00742YE_198	Glc(b1-3)Glc(b1-3)Glc(b1-3)Glc(b1-3)Glc(b1-3)Glc(b1-3)Glc(b1-4)Glc(b1-4)Glc(b1-3)Glc(b1-3)Glc(b1-3)Glc(b1-4)Glc(b1-3)Glc(b1-4)Glc(b1-3)Glc
G00742YE_199	Glc(b1-3)Glc(b1-3)Glc(b1-3)Glc(b1-3)Glc(b1-3)Glc(b1-3)Glc(b1-4)Glc(b1-4)Glc(b1-3)Glc(b1-3)Glc(b1-3)Glc(b1-4)Glc(b1-4)Glc(b1-3)Glc(b1-3)Glc
G00742YE_200	Glc(b1-3)Glc(b1-3)Glc(b1-3)Glc(b1-3)Glc(b1-3)Glc(b1-3)Glc(b1-4)Glc(b1-4)Glc(b1-3)Glc(b1-3)Glc(b1-3)Glc(b1-4)Glc(b1-4)Glc(b1-4)Glc(b1-3)Glc
G00742YE_201	Glc(b1-3)Glc(b1-3)Glc(b1-3)Glc(b1-3)Glc(b1-3)Glc(b1-3)Glc(b1-4)Glc(b1-4)Glc(b1-3)Glc(b1-3)Glc(b1-4)Glc(b1-3)Glc(b1-3)Glc(b1-3)Glc(b1-3)Glc
G00742YE_202	Glc(b1-3)Glc(b1-3)Glc(b1-3)Glc(b1-3)Glc(b1-3)Glc(b1-3)Glc(b1-4)Glc(b1-4)Glc(b1-3)Glc(b1-3)Glc(b1-4)Glc(b1-3)Glc(b1-3)Glc(b1-4)Glc(b1-3)Glc
G00742YE_203	Glc(b1-3)Glc(b1-3)Glc(b1-3)Glc(b1-3)Glc(b1-3)Glc(b1-3)Glc(b1-4)Glc(b1-4)Glc(b1-3)Glc(b1-3)Glc(b1-4)Glc(b1-3)Glc(b1-4)Glc(b1-3)Glc(b1-3)Glc
G00742YE_204	Glc(b1-3)Glc(b1-3)Glc(b1-3)Glc(b1-3)Glc(b1-3)Glc(b1-3)Glc(b1-4)Glc(b1-4)Glc(b1-3)Glc(b1-3)Glc(b1-4)Glc(b1-3)Glc(b1-4)Glc(b1-4)Glc(b1-3)Glc
G00742YE_205	Glc(b1-3)Glc(b1-3)Glc(b1-3)Glc(b1-3)Glc(b1-3)Glc(b1-3)Glc(b1-4)Glc(b1-4)Glc(b1-3)Glc(b1-3)Glc(b1-4)Glc(b1-4)Glc(b1-3)Glc(b1-3)Glc(b1-3)Glc
G00742YE_206	Glc(b1-3)Glc(b1-3)Glc(b1-3)Glc(b1-3)Glc(b1-3)Glc(b1-3)Glc(b1-4)Glc(b1-4)Glc(b1-3)Glc(b1-3)Glc(b1-4)Glc(b1-4)Glc(b1-3)Glc(b1-4)Glc(b1-3)Glc
G00742YE_207	Glc(b1-3)Glc(b1-3)Glc(b1-3)Glc(b1-3)Glc(b1-3)Glc(b1-3)Glc(b1-4)Glc(b1-4)Glc(b1-3)Glc(b1-3)Glc(b1-4)Glc(b1-4)Glc(b1-4)Glc(b1-3)Glc(b1-3)Glc
G00742YE_208	Glc(b1-3)Glc(b1-3)Glc(b1-3)Glc(b1-3)Glc(b1-3)Glc(b1-3)Glc(b1-4)Glc(b1-4)Glc(b1-3)Glc(b1-3)Glc(b1-4)Glc(b1-4)Glc(b1-4)Glc(b1-4)Glc(b1-3)Glc
G00742YE_209	Glc(b1-3)Glc(b1-3)Glc(b1-3)Glc(b1-3)Glc(b1-3)Glc(b1-3)Glc(b1-4)Glc(b1-4)Glc(b1-3)Glc(b1-4)Glc(b1-3)Glc(b1-3)Glc(b1-3)Glc(b1-3)Glc(b1-3)Glc
G00742YE_210	Glc(b1-3)Glc(b1-3)Glc(b1-3)Glc(b1-3)Glc(b1-3)Glc(b1-3)Glc(b1-4)Glc(b1-4)Glc(b1-3)Glc(b1-4)Glc(b1-3)Glc(b1-3)Glc(b1-3)Glc(b1-4)Glc(b1-3)Glc
G00742YE_211	Glc(b1-3)Glc(b1-3)Glc(b1-3)Glc(b1-3)Glc(b1-3)Glc(b1-3)Glc(b1-4)Glc(b1-4)Glc(b1-3)Glc(b1-4)Glc(b1-3)Glc(b1-3)Glc(b1-4)Glc(b1-3)Glc(b1-3)Glc
G00742YE_212	Glc(b1-3)Glc(b1-3)Glc(b1-3)Glc(b1-3)Glc(b1-3)Glc(b1-3)Glc(b1-4)Glc(b1-4)Glc(b1-3)Glc(b1-4)Glc(b1-3)Glc(b1-3)Glc(b1-4)Glc(b1-4)Glc(b1-3)Glc
G00742YE_213	Glc(b1-3)Glc(b1-3)Glc(b1-3)Glc(b1-3)Glc(b1-3)Glc(b1-3)Glc(b1-4)Glc(b1-4)Glc(b1-3)Glc(b1-4)Glc(b1-3)Glc(b1-4)Glc(b1-3)Glc(b1-3)Glc(b1-3)Glc
G00742YE_214	Glc(b1-3)Glc(b1-3)Glc(b1-3)Glc(b1-3)Glc(b1-3)Glc(b1-3)Glc(b1-4)Glc(b1-4)Glc(b1-3)Glc(b1-4)Glc(b1-3)Glc(b1-4)Glc(b1-3)Glc(b1-4)Glc(b1-3)Glc
G00742YE_215	Glc(b1-3)Glc(b1-3)Glc(b1-3)Glc(b1-3)Glc(b1-3)Glc(b1-3)Glc(b1-4)Glc(b1-4)Glc(b1-3)Glc(b1-4)Glc(b1-3)Glc(b1-4)Glc(b1-4)Glc(b1-3)Glc(b1-3)Glc
G00742YE_216	Glc(b1-3)Glc(b1-3)Glc(b1-3)Glc(b1-3)Glc(b1-3)Glc(b1-3)Glc(b1-4)Glc(b1-4)Glc(b1-3)Glc(b1-4)Glc(b1-3)Glc(b1-4)Glc(b1-4)Glc(b1-4)Glc(b1-3)Glc
G00742YE_217	Glc(b1-3)Glc(b1-3)Glc(b1-3)Glc(b1-3)Glc(b1-3)Glc(b1-3)Glc(b1-4)Glc(b1-4)Glc(b1-3)Glc(b1-4)Glc(b1-4)Glc(b1-3)Glc(b1-3)Glc(b1-3)Glc(b1-3)Glc
G00742YE_218	Glc(b1-3)Glc(b1-3)Glc(b1-3)Glc(b1-3)Glc(b1-3)Glc(b1-3)Glc(b1-4)Glc(b1-4)Glc(b1-3)Glc(b1-4)Glc(b1-4)Glc(b1-3)Glc(b1-3)Glc(b1-4)Glc(b1-3)Glc
G00742YE_219	Glc(b1-3)Glc(b1-3)Glc(b1-3)Glc(b1-3)Glc(b1-3)Glc(b1-3)Glc(b1-4)Glc(b1-4)Glc(b1-3)Glc(b1-4)Glc(b1-4)Glc(b1-3)Glc(b1-4)Glc(b1-3)Glc(b1-3)Glc
G00742YE_220	Glc(b1-3)Glc(b1-3)Glc(b1-3)Glc(b1-3)Glc(b1-3)Glc(b1-3)Glc(b1-4)Glc(b1-4)Glc(b1-3)Glc(b1-4)Glc(b1-4)Glc(b1-3)Glc(b1-4)Glc(b1-4)Glc(b1-3)Glc
G00742YE_221	Glc(b1-3)Glc(b1-3)Glc(b1-3)Glc(b1-3)Glc(b1-3)Glc(b1-3)Glc(b1-4)Glc(b1-4)Glc(b1-3)Glc(b1-4)Glc(b1-4)Glc(b1-4)Glc(b1-3)Glc(b1-3)Glc(b1-3)Glc
G00742YE_222	Glc(b1-3)Glc(b1-3)Glc(b1-3)Glc(b1-3)Glc(b1-3)Glc(b1-3)Glc(b1-4)Glc(b1-4)Glc(b1-3)Glc(b1-4)Glc(b1-4)Glc(b1-4)Glc(b1-3)Glc(b1-4)Glc(b1-3)Glc
G00742YE_223	Glc(b1-3)Glc(b1-3)Glc(b1-3)Glc(b1-3)Glc(b1-3)Glc(b1-3)Glc(b1-4)Glc(b1-4)Glc(b1-3)Glc(b1-4)Glc(b1-4)Glc(b1-4)Glc(b1-4)Glc(b1-3)Glc(b1-3)Glc
G00742YE_224	Glc(b1-3)Glc(b1-3)Glc(b1-3)Glc(b1-3)Glc(b1-3)Glc(b1-3)Glc(b1-4)Glc(b1-4)Glc(b1-3)Glc(b1-4)Glc(b1-4)Glc(b1-4)Glc(b1-4)Glc(b1-4)Glc(b1-3)Glc
G00742YE_225	Glc(b1-3)Glc(b1-3)Glc(b1-3)Glc(b1-3)Glc(b1-3)Glc(b1-3)Glc(b1-4)Glc(b1-4)Glc(b1-4)Glc(b1-3)Glc(b1-3)Glc(b1-3)Glc(b1-3)Glc(b1-3)Glc(b1-3)Glc
G00742YE_226	Glc(b1-3)Glc(b1-3)Glc(b1-3)Glc(b1-3)Glc(b1-3)Glc(b1-3)Glc(b1-4)Glc(b1-4)Glc(b1-4)Glc(b1-3)Glc(b1-3)Glc(b1-3)Glc(b1-3)Glc(b1-4)Glc(b1-3)Glc
G00742YE_227	Glc(b1-3)Glc(b1-3)Glc(b1-3)Glc(b1-3)Glc(b1-3)Glc(b1-3)Glc(b1-4)Glc(b1-4)Glc(b1-4)Glc(b1-3)Glc(b1-3)Glc(b1-3)Glc(b1-4)Glc(b1-3)Glc(b1-3)Glc
G00742YE_228	Glc(b1-3)Glc(b1-3)Glc(b1-3)Glc(b1-3)Glc(b1-3)Glc(b1-3)Glc(b1-4)Glc(b1-4)Glc(b1-4)Glc(b1-3)Glc(b1-3)Glc(b1-3)Glc(b1-4)Glc(b1-4)Glc(b1-3)Glc
G00742YE_229	Glc(b1-3)Glc(b1-3)Glc(b1-3)Glc(b1-3)Glc(b1-3)Glc(b1-3)Glc(b1-4)Glc(b1-4)Glc(b1-4)Glc(b1-3)Glc(b1-3)Glc(b1-4)Glc(b1-3)Glc(b1-3)Glc(b1-3)Glc
G00742YE_230	Glc(b1-3)Glc(b1-3)Glc(b1-3)Glc(b1-3)Glc(b1-3)Glc(b1-3)Glc(b1-4)Glc(b1-4)Glc(b1-4)Glc(b1-3)Glc(b1-3)Glc(b1-4)Glc(b1-3)Glc(b1-4)Glc(b1-3)Glc
G00742YE_231	Glc(b1-3)Glc(b1-3)Glc(b1-3)Glc(b1-3)Glc(b1-3)Glc(b1-3)Glc(b1-4)Glc(b1-4)Glc(b1-4)Glc(b1-3)Glc(b1-3)Glc(b1-4)Glc(b1-4)Glc(b1-3)Glc(b1-3)Glc
G00742YE_232	Glc(b1-3)Glc(b1-3)Glc(b1-3)Glc(b1-3)Glc(b1-3)Glc(b1-3)Glc(b1-4)Glc(b1-4)Glc(b1-4)Glc(b1-3)Glc(b1-3)Glc(b1-4)Glc(b1-4)Glc(b1-4)Glc(b1-3)Glc
G00742YE_233	Glc(b1-3)Glc(b1-3)Glc(b1-3)Glc(b1-3)Glc(b1-3)Glc(b1-3)Glc(b1-4)Glc(b1-4)Glc(b1-4)Glc(b1-3)Glc(b1-4)Glc(b1-3)Glc(b1-3)Glc(b1-3)Glc(b1-3)Glc
G00742YE_234	Glc(b1-3)Glc(b1-3)Glc(b1-3)Glc(b1-3)Glc(b1-3)Glc(b1-3)Glc(b1-4)Glc(b1-4)Glc(b1-4)Glc(b1-3)Glc(b1-4)Glc(b1-3)Glc(b1-3)Glc(b1-4)Glc(b1-3)Glc
G00742YE_235	Glc(b1-3)Glc(b1-3)Glc(b1-3)Glc(b1-3)Glc(b1-3)Glc(b1-3)Glc(b1-4)Glc(b1-4)Glc(b1-4)Glc(b1-3)Glc(b1-4)Glc(b1-3)Glc(b1-4)Glc(b1-3)Glc(b1-3)Glc
G00742YE_236	Glc(b1-3)Glc(b1-3)Glc(b1-3)Glc(b1-3)Glc(b1-3)Glc(b1-3)Glc(b1-4)Glc(b1-4)Glc(b1-4)Glc(b1-3)Glc(b1-4)Glc(b1-3)Glc(b1-4)Glc(b1-4)Glc(b1-3)Glc
G00742YE_237	Glc(b1-3)Glc(b1-3)Glc(b1-3)Glc(b1-3)Glc(b1-3)Glc(b1-3)Glc(b1-4)Glc(b1-4)Glc(b1-4)Glc(b1-3)Glc(b1-4)Glc(b1-4)Glc(b1-3)Glc(b1-3)Glc(b1-3)Glc
G00742YE_238	Glc(b1-3)Glc(b1-3)Glc(b1-3)Glc(b1-3)Glc(b1-3)Glc(b1-3)Glc(b1-4)Glc(b1-4)Glc(b1-4)Glc(b1-3)Glc(b1-4)Glc(b1-4)Glc(b1-3)Glc(b1-4)Glc(b1-3)Glc
G00742YE_239	Glc(b1-3)Glc(b1-3)Glc(b1-3)Glc(b1-3)Glc(b1-3)Glc(b1-3)Glc(b1-4)Glc(b1-4)Glc(b1-4)Glc(b1-3)Glc(b1-4)Glc(b1-4)Glc(b1-4)Glc(b1-3)Glc(b1-3)Glc
G00742YE_240	Glc(b1-3)Glc(b1-3)Glc(b1-3)Glc(b1-3)Glc(b1-3)Glc(b1-3)Glc(b1-4)Glc(b1-4)Glc(b1-4)Glc(b1-3)Glc(b1-4)Glc(b1-4)Glc(b1-4)Glc(b1-4)Glc(b1-3)Glc
G00742YE_241	Glc(b1-3)Glc(b1-3)Glc(b1-3)Glc(b1-3)Glc(b1-3)Glc(b1-3)Glc(b1-4)Glc(b1-4)Glc(b1-4)Glc(b1-4)Glc(b1-3)Glc(b1-3)Glc(b1-3)Glc(b1-3)Glc(b1-3)Glc
G00742YE_242	Glc(b1-3)Glc(b1-3)Glc(b1-3)Glc(b1-3)Glc(b1-3)Glc(b1-3)Glc(b1-4)Glc(b1-4)Glc(b1-4)Glc(b1-4)Glc(b1-3)Glc(b1-3)Glc(b1-3)Glc(b1-4)Glc(b1-3)Glc
G00742YE_243	Glc(b1-3)Glc(b1-3)Glc(b1-3)Glc(b1-3)Glc(b1-3)Glc(b1-3)Glc(b1-4)Glc(b1-4)Glc(b1-4)Glc(b1-4)Glc(b1-3)Glc(b1-3)Glc(b1-4)Glc(b1-3)Glc(b1-3)Glc
G00742YE_244	Glc(b1-3)Glc(b1-3)Glc(b1-3)Glc(b1-3)Glc(b1-3)Glc(b1-3)Glc(b1-4)Glc(b1-4)Glc(b1-4)Glc(b1-4)Glc(b1-3)Glc(b1-3)Glc(b1-4)Glc(b1-4)Glc(b1-3)Glc
G00742YE_245	Glc(b1-3)Glc(b1-3)Glc(b1-3)Glc(b1-3)Glc(b1-3)Glc(b1-3)Glc(b1-4)Glc(b1-4)Glc(b1-4)Glc(b1-4)Glc(b1-3)Glc(b1-4)Glc(b1-3)Glc(b1-3)Glc(b1-3)Glc
G00742YE_246	Glc(b1-3)Glc(b1-3)Glc(b1-3)Glc(b1-3)Glc(b1-3)Glc(b1-3)Glc(b1-4)Glc(b1-4)Glc(b1-4)Glc(b1-4)Glc(b1-3)Glc(b1-4)Glc(b1-3)Glc(b1-4)Glc(b1-3)Glc
G00742YE_247	Glc(b1-3)Glc(b1-3)Glc(b1-3)Glc(b1-3)Glc(b1-3)Glc(b1-3)Glc(b1-4)Glc(b1-4)Glc(b1-4)Glc(b1-4)Glc(b1-3)Glc(b1-4)Glc(b1-4)Glc(b1-3)Glc(b1-3)Glc
G00742YE_248	Glc(b1-3)Glc(b1-3)Glc(b1-3)Glc(b1-3)Glc(b1-3)Glc(b1-3)Glc(b1-4)Glc(b1-4)Glc(b1-4)Glc(b1-4)Glc(b1-3)Glc(b1-4)Glc(b1-4)Glc(b1-4)Glc(b1-3)Glc
G00742YE_249	Glc(b1-3)Glc(b1-3)Glc(b1-3)Glc(b1-3)Glc(b1-3)Glc(b1-3)Glc(b1-4)Glc(b1-4)Glc(b1-4)Glc(b1-4)Glc(b1-4)Glc(b1-3)Glc(b1-3)Glc(b1-3)Glc(b1-3)Glc
G00742YE_250	Glc(b1-3)Glc(b1-3)Glc(b1-3)Glc(b1-3)Glc(b1-3)Glc(b1-3)Glc(b1-4)Glc(b1-4)Glc(b1-4)Glc(b1-4)Glc(b1-4)Glc(b1-3)Glc(b1-3)Glc(b1-4)Glc(b1-3)Glc
G00742YE_251	Glc(b1-3)Glc(b1-3)Glc(b1-3)Glc(b1-3)Glc(b1-3)Glc(b1-3)Glc(b1-4)Glc(b1-4)Glc(b1-4)Glc(b1-4)Glc(b1-4)Glc(b1-3)Glc(b1-4)Glc(b1-3)Glc(b1-3)Glc
G00742YE_252	Glc(b1-3)Glc(b1-3)Glc(b1-3)Glc(b1-3)Glc(b1-3)Glc(b1-3)Glc(b1-4)Glc(b1-4)Glc(b1-4)Glc(b1-4)Glc(b1-4)Glc(b1-3)Glc(b1-4)Glc(b1-4)Glc(b1-3)Glc
G00742YE_253	Glc(b1-3)Glc(b1-3)Glc(b1-3)Glc(b1-3)Glc(b1-3)Glc(b1-3)Glc(b1-4)Glc(b1-4)Glc(b1-4)Glc(b1-4)Glc(b1-4)Glc(b1-4)Glc(b1-3)Glc(b1-3)Glc(b1-3)Glc
G00742YE_254	Glc(b1-3)Glc(b1-3)Glc(b1-3)Glc(b1-3)Glc(b1-3)Glc(b1-3)Glc(b1-4)Glc(b1-4)Glc(b1-4)Glc(b1-4)Glc(b1-4)Glc(b1-4)Glc(b1-3)Glc(b1-4)Glc(b1-3)Glc
G00742YE_255	Glc(b1-3)Glc(b1-3)Glc(b1-3)Glc(b1-3)Glc(b1-3)Glc(b1-3)Glc(b1-4)Glc(b1-4)Glc(b1-4)Glc(b1-4)Glc(b1-4)Glc(b1-4)Glc(b1-4)Glc(b1-3)Glc(b1-3)Glc
G00742YE_256	Glc(b1-3)Glc(b1-3)Glc(b1-3)Glc(b1-3)Glc(b1-3)Glc(b1-3)Glc(b1-4)Glc(b1-4)Glc(b1-4)Glc(b1-4)Glc(b1-4)Glc(b1-4)Glc(b1-4)Glc(b1-4)Glc(b1-3)Glc
G00742YE_257	Glc(b1-3)Glc(b1-3)Glc(b1-3)Glc(b1-3)Glc(b1-3)Glc(b1-4)Glc(b1-3)Glc(b1-3)Glc(b1-3)Glc(b1-3)Glc(b1-3)Glc(b1-3)Glc(b1-3)Glc(b1-3)Glc(b1-3)Glc
G00742YE_258	Glc(b1-3)Glc(b1-3)Glc(b1-3)Glc(b1-3)Glc(b1-3)Glc(b1-4)Glc(b1-3)Glc(b1-3)Glc(b1-3)Glc(b1-3)Glc(b1-3)Glc(b1-3)Glc(b1-3)Glc(b1-4)Glc(b1-3)Glc
G00742YE_259	Glc(b1-3)Glc(b1-3)Glc(b1-3)Glc(b1-3)Glc(b1-3)Glc(b1-4)Glc(b1-3)Glc(b1-3)Glc(b1-3)Glc(b1-3)Glc(b1-3)Glc(b1-3)Glc(b1-4)Glc(b1-3)Glc(b1-3)Glc
G00742YE_260	Glc(b1-3)Glc(b1-3)Glc(b1-3)Glc(b1-3)Glc(b1-3)Glc(b1-4)Glc(b1-3)Glc(b1-3)Glc(b1-3)Glc(b1-3)Glc(b1-3)Glc(b1-3)Glc(b1-4)Glc(b1-4)Glc(b1-3)Glc
G00742YE_261	Glc(b1-3)Glc(b1-3)Glc(b1-3)Glc(b1-3)Glc(b1-3)Glc(b1-4)Glc(b1-3)Glc(b1-3)Glc(b1-3)Glc(b1-3)Glc(b1-3)Glc(b1-4)Glc(b1-3)Glc(b1-3)Glc(b1-3)Glc
G00742YE_262	Glc(b1-3)Glc(b1-3)Glc(b1-3)Glc(b1-3)Glc(b1-3)Glc(b1-4)Glc(b1-3)Glc(b1-3)Glc(b1-3)Glc(b1-3)Glc(b1-3)Glc(b1-4)Glc(b1-3)Glc(b1-4)Glc(b1-3)Glc
G00742YE_263	Glc(b1-3)Glc(b1-3)Glc(b1-3)Glc(b1-3)Glc(b1-3)Glc(b1-4)Glc(b1-3)Glc(b1-3)Glc(b1-3)Glc(b1-3)Glc(b1-3)Glc(b1-4)Glc(b1-4)Glc(b1-3)Glc(b1-3)Glc
G00742YE_264	Glc(b1-3)Glc(b1-3)Glc(b1-3)Glc(b1-3)Glc(b1-3)Glc(b1-4)Glc(b1-3)Glc(b1-3)Glc(b1-3)Glc(b1-3)Glc(b1-3)Glc(b1-4)Glc(b1-4)Glc(b1-4)Glc(b1-3)Glc
G00742YE_265	Glc(b1-3)Glc(b1-3)Glc(b1-3)Glc(b1-3)Glc(b1-3)Glc(b1-4)Glc(b1-3)Glc(b1-3)Glc(b1-3)Glc(b1-3)Glc(b1-4)Glc(b1-3)Glc(b1-3)Glc(b1-3)Glc(b1-3)Glc
G00742YE_266	Glc(b1-3)Glc(b1-3)Glc(b1-3)Glc(b1-3)Glc(b1-3)Glc(b1-4)Glc(b1-3)Glc(b1-3)Glc(b1-3)Glc(b1-3)Glc(b1-4)Glc(b1-3)Glc(b1-3)Glc(b1-4)Glc(b1-3)Glc
G00742YE_267	Glc(b1-3)Glc(b1-3)Glc(b1-3)Glc(b1-3)Glc(b1-3)Glc(b1-4)Glc(b1-3)Glc(b1-3)Glc(b1-3)Glc(b1-3)Glc(b1-4)Glc(b1-3)Glc(b1-4)Glc(b1-3)Glc(b1-3)Glc
G00742YE_268	Glc(b1-3)Glc(b1-3)Glc(b1-3)Glc(b1-3)Glc(b1-3)Glc(b1-4)Glc(b1-3)Glc(b1-3)Glc(b1-3)Glc(b1-3)Glc(b1-4)Glc(b1-3)Glc(b1-4)Glc(b1-4)Glc(b1-3)Glc
G00742YE_269	Glc(b1-3)Glc(b1-3)Glc(b1-3)Glc(b1-3)Glc(b1-3)Glc(b1-4)Glc(b1-3)Glc(b1-3)Glc(b1-3)Glc(b1-3)Glc(b1-4)Glc(b1-4)Glc(b1-3)Glc(b1-3)Glc(b1-3)Glc
G00742YE_270	Glc(b1-3)Glc(b1-3)Glc(b1-3)Glc(b1-3)Glc(b1-3)Glc(b1-4)Glc(b1-3)Glc(b1-3)Glc(b1-3)Glc(b1-3)Glc(b1-4)Glc(b1-4)Glc(b1-3)Glc(b1-4)Glc(b1-3)Glc
G00742YE_271	Glc(b1-3)Glc(b1-3)Glc(b1-3)Glc(b1-3)Glc(b1-3)Glc(b1-4)Glc(b1-3)Glc(b1-3)Glc(b1-3)Glc(b1-3)Glc(b1-4)Glc(b1-4)Glc(b1-4)Glc(b1-3)Glc(b1-3)Glc
G00742YE_272	Glc(b1-3)Glc(b1-3)Glc(b1-3)Glc(b1-3)Glc(b1-3)Glc(b1-4)Glc(b1-3)Glc(b1-3)Glc(b1-3)Glc(b1-3)Glc(b1-4)Glc(b1-4)Glc(b1-4)Glc(b1-4)Glc(b1-3)Glc
G00742YE_273	Glc(b1-3)Glc(b1-3)Glc(b1-3)Glc(b1-3)Glc(b1-3)Glc(b1-4)Glc(b1-3)Glc(b1-3)Glc(b1-3)Glc(b1-4)Glc(b1-3)Glc(b1-3)Glc(b1-3)Glc(b1-3)Glc(b1-3)Glc
G00742YE_274	Glc(b1-3)Glc(b1-3)Glc(b1-3)Glc(b1-3)Glc(b1-3)Glc(b1-4)Glc(b1-3)Glc(b1-3)Glc(b1-3)Glc(b1-4)Glc(b1-3)Glc(b1-3)Glc(b1-3)Glc(b1-4)Glc(b1-3)Glc
G00742YE_275	Glc(b1-3)Glc(b1-3)Glc(b1-3)Glc(b1-3)Glc(b1-3)Glc(b1-4)Glc(b1-3)Glc(b1-3)Glc(b1-3)Glc(b1-4)Glc(b1-3)Glc(b1-3)Glc(b1-4)Glc(b1-3)Glc(b1-3)Glc
G00742YE_276	Glc(b1-3)Glc(b1-3)Glc(b1-3)Glc(b1-3)Glc(b1-3)Glc(b1-4)Glc(b1-3)Glc(b1-3)Glc(b1-3)Glc(b1-4)Glc(b1-3)Glc(b1-3)Glc(b1-4)Glc(b1-4)Glc(b1-3)Glc
G00742YE_277	Glc(b1-3)Glc(b1-3)Glc(b1-3)Glc(b1-3)Glc(b1-3)Glc(b1-4)Glc(b1-3)Glc(b1-3)Glc(b1-3)Glc(b1-4)Glc(b1-3)Glc(b1-4)Glc(b1-3)Glc(b1-3)Glc(b1-3)Glc
G00742YE_278	Glc(b1-3)Glc(b1-3)Glc(b1-3)Glc(b1-3)Glc(b1-3)Glc(b1-4)Glc(b1-3)Glc(b1-3)Glc(b1-3)Glc(b1-4)Glc(b1-3)Glc(b1-4)Glc(b1-3)Glc(b1-4)Glc(b1-3)Glc
G00742YE_279	Glc(b1-3)Glc(b1-3)Glc(b1-3)Glc(b1-3)Glc(b1-3)Glc(b1-4)Glc(b1-3)Glc(b1-3)Glc(b1-3)Glc(b1-4)Glc(b1-3)Glc(b1-4)Glc(b1-4)Glc(b1-3)Glc(b1-3)Glc
G00742YE_280	Glc(b1-3)Glc(b1-3)Glc(b1-3)Glc(b1-3)Glc(b1-3)Glc(b1-4)Glc(b1-3)Glc(b1-3)Glc(b1-3)Glc(b1-4)Glc(b1-3)Glc(b1-4)Glc(b1-4)Glc(b1-4)Glc(b1-3)Glc
G00742YE_281	Glc(b1-3)Glc(b1-3)Glc(b1-3)Glc(b1-3)Glc(b1-3)Glc(b1-4)Glc(b1-3)Glc(b1-3)Glc(b1-3)Glc(b1-4)Glc(b1-4)Glc(b1-3)Glc(b1-3)Glc(b1-3)Glc(b1-3)Glc
G00742YE_282	Glc(b1-3)Glc(b1-3)Glc(b1-3)Glc(b1-3)Glc(b1-3)Glc(b1-4)Glc(b1-3)Glc(b1-3)Glc(b1-3)Glc(b1-4)Glc(b1-4)Glc(b1-3)Glc(b1-3)Glc(b1-4)Glc(b1-3)Glc
G00742YE_283	Glc(b1-3)Glc(b1-3)Glc(b1-3)Glc(b1-3)Glc(b1-3)Glc(b1-4)Glc(b1-3)Glc(b1-3)Glc(b1-3)Glc(b1-4)Glc(b1-4)Glc(b1-3)Glc(b1-4)Glc(b1-3)Glc(b1-3)Glc
G00742YE_284	Glc(b1-3)Glc(b1-3)Glc(b1-3)Glc(b1-3)Glc(b1-3)Glc(b1-4)Glc(b1-3)Glc(b1-3)Glc(b1-3)Glc(b1-4)Glc(b1-4)Glc(b1-3)Glc(b1-4)Glc(b1-4)Glc(b1-3)Glc
G00742YE_285	Glc(b1-3)Glc(b1-3)Glc(b1-3)Glc(b1-3)Glc(b1-3)Glc(b1-4)Glc(b1-3)Glc(b1-3)Glc(b1-3)Glc(b1-4)Glc(b1-4)Glc(b1-4)Glc(b1-3)Glc(b1-3)Glc(b1-3)Glc
G00742YE_286	Glc(b1-3)Glc(b1-3)Glc(b1-3)Glc(b1-3)Glc(b1-3)Glc(b1-4)Glc(b1-3)Glc(b1-3)Glc(b1-3)Glc(b1-4)Glc(b1-4)Glc(b1-4)Glc(b1-3)Glc(b1-4)Glc(b1-3)Glc
G00742YE_287	Glc(b1-3)Glc(b1-3)Glc(b1-3)Glc(b1-3)Glc(b1-3)Glc(b1-4)Glc(b1-3)Glc(b1-3)Glc(b1-3)Glc(b1-4)Glc(b1-4)Glc(b1-4)Glc(b1-4)Glc(b1-3)Glc(b1-3)Glc
G00742YE_288	Glc(b1-3)Glc(b1-3)Glc(b1-3)Glc(b1-3)Glc(b1-3)Glc(b1-4)Glc(b1-3)Glc(b1-3)Glc(b1-3)Glc(b1-4)Glc(b1-4)Glc(b1-4)Glc(b1-4)Glc(b1-4)Glc(b1-3)Glc
G00742YE_289	Glc(b1-3)Glc(b1-3)Glc(b1-3)Glc(b1-3)Glc(b1-3)Glc(b1-4)Glc(b1-3)Glc(b1-3)Glc(b1-4)Glc(b1-3)Glc(b1-3)Glc(b1-3)Glc(b1-3)Glc(b1-3)Glc(b1-3)Glc
G00742YE_290	Glc(b1-3)Glc(b1-3)Glc(b1-3)Glc(b1-3)Glc(b1-3)Glc(b1-4)Glc(b1-3)Glc(b1-3)Glc(b1-4)Glc(b1-3)Glc(b1-3)Glc(b1-3)Glc(b1-3)Glc(b1-4)Glc(b1-3)Glc
G00742YE_291	Glc(b1-3)Glc(b1-3)Glc(b1-3)Glc(b1-3)Glc(b1-3)Glc(b1-4)Glc(b1-3)Glc(b1-3)Glc(b1-4)Glc(b1-3)Glc(b1-3)Glc(b1-3)Glc(b1-4)Glc(b1-3)Glc(b1-3)Glc
G00742YE_292	Glc(b1-3)Glc(b1-3)Glc(b1-3)Glc(b1-3)Glc(b1-3)Glc(b1-4)Glc(b1-3)Glc(b1-3)Glc(b1-4)Glc(b1-3)Glc(b1-3)Glc(b1-3)Glc(b1-4)Glc(b1-4)Glc(b1-3)Glc
G00742YE_293	Glc(b1-3)Glc(b1-3)Glc(b1-3)Glc(b1-3)Glc(b1-3)Glc(b1-4)Glc(b1-3)Glc(b1-3)Glc(b1-4)Glc(b1-3)Glc(b1-3)Glc(b1-4)Glc(b1-3)Glc(b1-3)Glc(b1-3)Glc
G00742YE_294	Glc(b1-3)Glc(b1-3)Glc(b1-3)Glc(b1-3)Glc(b1-3)Glc(b1-4)Glc(b1-3)Glc(b1-3)Glc(b1-4)Glc(b1-3)Glc(b1-3)Glc(b1-4)Glc(b1-3)Glc(b1-4)Glc(b1-3)Glc
G00742YE_295	Glc(b1-3)Glc(b1-3)Glc(b1-3)Glc(b1-3)Glc(b1-3)Glc(b1-4)Glc(b1-3)Glc(b1-3)Glc(b1-4)Glc(b1-3)Glc(b1-3)Glc(b1-4)Glc(b1-4)Glc(b1-3)Glc(b1-3)Glc
G00742YE_296	Glc(b1-3)Glc(b1-3)Glc(b1-3)Glc(b1-3)Glc(b1-3)Glc(b1-4)Glc(b1-3)Glc(b1-3)Glc(b1-4)Glc(b1-3)Glc(b1-3)Glc(b1-4)Glc(b1-4)Glc(b1-4)Glc(b1-3)Glc
G00742YE_297	Glc(b1-3)Glc(b1-3)Glc(b1-3)Glc(b1-3)Glc(b1-3)Glc(b1-4)Glc(b1-3)Glc(b1-3)Glc(b1-4)Glc(b1-3)Glc(b1-4)Glc(b1-3)Glc(b1-3)Glc(b1-3)Glc(b1-3)Glc
G00742YE_298	Glc(b1-3)Glc(b1-3)Glc(b1-3)Glc(b1-3)Glc(b1-3)Glc(b1-4)Glc(b1-3)Glc(b1-3)Glc(b1-4)Glc(b1-3)Glc(b1-4)Glc(b1-3)Glc(b1-3)Glc(b1-4)Glc(b1-3)Glc
G00742YE_299	Glc(b1-3)Glc(b1-3)Glc(b1-3)Glc(b1-3)Glc(b1-3)Glc(b1-4)Glc(b1-3)Glc(b1-3)Glc(b1-4)Glc(b1-3)Glc(b1-4)Glc(b1-3)Glc(b1-4)Glc(b1-3)Glc(b1-3)Glc
G00742YE_300	Glc(b1-3)Glc(b1-3)Glc(b1-3)Glc(b1-3)Glc(b1-3)Glc(b1-4)Glc(b1-3)Glc(b1-3)Glc(b1-4)Glc(b1-3)Glc(b1-4)Glc(b1-3)Glc(b1-4)Glc(b1-4)Glc(b1-3)Glc
G00742YE_301	Glc(b1-3)Glc(b1-3)Glc(b1-3)Glc(b1-3)Glc(b1-3)Glc(b1-4)Glc(b1-3)Glc(b1-3)Glc(b1-4)Glc(b1-3)Glc(b1-4)Glc(b1-4)Glc(b1-3)Glc(b1-3)Glc(b1-3)Glc
G00742YE_302	Glc(b1-3)Glc(b1-3)Glc(b1-3)Glc(b1-3)Glc(b1-3)Glc(b1-4)Glc(b1-3)Glc(b1-3)Glc(b1-4)Glc(b1-3)Glc(b1-4)Glc(b1-4)Glc(b1-3)Glc(b1-4)Glc(b1-3)Glc
G00742YE_303	Glc(b1-3)Glc(b1-3)Glc(b1-3)Glc(b1-3)Glc(b1-3)Glc(b1-4)Glc(b1-3)Glc(b1-3)Glc(b1-4)Glc(b1-3)Glc(b1-4)Glc(b1-4)Glc(b1-4)Glc(b1-3)Glc(b1-3)Glc
G00742YE_304	Glc(b1-3)Glc(b1-3)Glc(b1-3)Glc(b1-3)Glc(b1-3)Glc(b1-4)Glc(b1-3)Glc(b1-3)Glc(b1-4)Glc(b1-3)Glc(b1-4)Glc(b1-4)Glc(b1-4)Glc(b1-4)Glc(b1-3)Glc
G00742YE_305	Glc(b1-3)Glc(b1-3)Glc(b1-3)Glc(b1-3)Glc(b1-3)Glc(b1-4)Glc(b1-3)Glc(b1-3)Glc(b1-4)Glc(b1-4)Glc(b1-3)Glc(b1-3)Glc(b1-3)Glc(b1-3)Glc(b1-3)Glc
G00742YE_306	Glc(b1-3)Glc(b1-3)Glc(b1-3)Glc(b1-3)Glc(b1-3)Glc(b1-4)Glc(b1-3)Glc(b1-3)Glc(b1-4)Glc(b1-4)Glc(b1-3)Glc(b1-3)Glc(b1-3)Glc(b1-4)Glc(b1-3)Glc
G00742YE_307	Glc(b1-3)Glc(b1-3)Glc(b1-3)Glc(b1-3)Glc(b1-3)Glc(b1-4)Glc(b1-3)Glc(b1-3)Glc(b1-4)Glc(b1-4)Glc(b1-3)Glc(b1-3)Glc(b1-4)Glc(b1-3)Glc(b1-3)Glc
G00742YE_308	Glc(b1-3)Glc(b1-3)Glc(b1-3)Glc(b1-3)Glc(b1-3)Glc(b1-4)Glc(b1-3)Glc(b1-3)Glc(b1-4)Glc(b1-4)Glc(b1-3)Glc(b1-3)Glc(b1-4)Glc(b1-4)Glc(b1-3)Glc
G00742YE_309	Glc(b1-3)Glc(b1-3)Glc(b1-3)Glc(b1-3)Glc(b1-3)Glc(b1-4)Glc(b1-3)Glc(b1-3)Glc(b1-4)Glc(b1-4)Glc(b1-3)Glc(b1-4)Glc(b1-3)Glc(b1-3)Glc(b1-3)Glc
G00742YE_310	Glc(b1-3)Glc(b1-3)Glc(b1-3)Glc(b1-3)Glc(b1-3)Glc(b1-4)Glc(b1-3)Glc(b1-3)Glc(b1-4)Glc(b1-4)Glc(b1-3)Glc(b1-4)Glc(b1-3)Glc(b1-4)Glc(b1-3)Glc
G00742YE_311	Glc(b1-3)Glc(b1-3)Glc(b1-3)Glc(b1-3)Glc(b1-3)Glc(b1-4)Glc(b1-3)Glc(b1-3)Glc(b1-4)Glc(b1-4)Glc(b1-3)Glc(b1-4)Glc(b1-4)Glc(b1-3)Glc(b1-3)Glc
G00742YE_312	Glc(b1-3)Glc(b1-3)Glc(b1-3)Glc(b1-3)Glc(b1-3)Glc(b1-4)Glc(b1-3)Glc(b1-3)Glc(b1-4)Glc(b1-4)Glc(b1-3)Glc(b1-4)Glc(b1-4)Glc(b1-4)Glc(b1-3)Glc
G00742YE_313	Glc(b1-3)Glc(b1-3)Glc(b1-3)Glc(b1-3)Glc(b1-3)Glc(b1-4)Glc(b1-3)Glc(b1-3)Glc(b1-4)Glc(b1-4)Glc(b1-4)Glc(b1-3)Glc(b1-3)Glc(b1-3)Glc(b1-3)Glc
G00742YE_314	Glc(b1-3)Glc(b1-3)Glc(b1-3)Glc(b1-3)Glc(b1-3)Glc(b1-4)Glc(b1-3)Glc(b1-3)Glc(b1-4)Glc(b1-4)Glc(b1-4)Glc(b1-3)Glc(b1-3)Glc(b1-4)Glc(b1-3)Glc
G00742YE_315	Glc(b1-3)Glc(b1-3)Glc(b1-3)Glc(b1-3)Glc(b1-3)Glc(b1-4)Glc(b1-3)Glc(b1-3)Glc(b1-4)Glc(b1-4)Glc(b1-4)Glc(b1-3)Glc(b1-4)Glc(b1-3)Glc(b1-3)Glc
G00742YE_316	Glc(b1-3)Glc(b1-3)Glc(b1-3)Glc(b1-3)Glc(b1-3)Glc(b1-4)Glc(b1-3)Glc(b1-3)Glc(b1-4)Glc(b1-4)Glc(b1-4)Glc(b1-3)Glc(b1-4)Glc(b1-4)Glc(b1-3)Glc
G00742YE_317	Glc(b1-3)Glc(b1-3)Glc(b1-3)Glc(b1-3)Glc(b1-3)Glc(b1-4)Glc(b1-3)Glc(b1-3)Glc(b1-4)Glc(b1-4)Glc(b1-4)Glc(b1-4)Glc(b1-3)Glc(b1-3)Glc(b1-3)Glc
G00742YE_318	Glc(b1-3)Glc(b1-3)Glc(b1-3)Glc(b1-3)Glc(b1-3)Glc(b1-4)Glc(b1-3)Glc(b1-3)Glc(b1-4)Glc(b1-4)Glc(b1-4)Glc(b1-4)Glc(b1-3)Glc(b1-4)Glc(b1-3)Glc
G00742YE_319	Glc(b1-3)Glc(b1-3)Glc(b1-3)Glc(b1-3)Glc(b1-3)Glc(b1-4)Glc(b1-3)Glc(b1-3)Glc(b1-4)Glc(b1-4)Glc(b1-4)Glc(b1-4)Glc(b1-4)Glc(b1-3)Glc(b1-3)Glc
G00742YE_320	Glc(b1-3)Glc(b1-3)Glc(b1-3)Glc(b1-3)Glc(b1-3)Glc(b1-4)Glc(b1-3)Glc(b1-3)Glc(b1-4)Glc(b1-4)Glc(b1-4)Glc(b1-4)Glc(b1-4)Glc(b1-4)Glc(b1-3)Glc
G00742YE_321	Glc(b1-3)Glc(b1-3)Glc(b1-3)Glc(b1-3)Glc(b1-3)Glc(b1-4)Glc(b1-3)Glc(b1-4)Glc(b1-3)Glc(b1-3)Glc(b1-3)Glc(b1-3)Glc(b1-3)Glc(b1-3)Glc(b1-3)Glc
G00742YE_322	Glc(b1-3)Glc(b1-3)Glc(b1-3)Glc(b1-3)Glc(b1-3)Glc(b1-4)Glc(b1-3)Glc(b1-4)Glc(b1-3)Glc(b1-3)Glc(b1-3)Glc(b1-3)Glc(b1-3)Glc(b1-4)Glc(b1-3)Glc
G00742YE_323	Glc(b1-3)Glc(b1-3)Glc(b1-3)Glc(b1-3)Glc(b1-3)Glc(b1-4)Glc(b1-3)Glc(b1-4)Glc(b1-3)Glc(b1-3)Glc(b1-3)Glc(b1-3)Glc(b1-4)Glc(b1-3)Glc(b1-3)Glc
G00742YE_324	Glc(b1-3)Glc(b1-3)Glc(b1-3)Glc(b1-3)Glc(b1-3)Glc(b1-4)Glc(b1-3)Glc(b1-4)Glc(b1-3)Glc(b1-3)Glc(b1-3)Glc(b1-3)Glc(b1-4)Glc(b1-4)Glc(b1-3)Glc
G00742YE_325	Glc(b1-3)Glc(b1-3)Glc(b1-3)Glc(b1-3)Glc(b1-3)Glc(b1-4)Glc(b1-3)Glc(b1-4)Glc(b1-3)Glc(b1-3)Glc(b1-3)Glc(b1-4)Glc(b1-3)Glc(b1-3)Glc(b1-3)Glc
G00742YE_326	Glc(b1-3)Glc(b1-3)Glc(b1-3)Glc(b1-3)Glc(b1-3)Glc(b1-4)Glc(b1-3)Glc(b1-4)Glc(b1-3)Glc(b1-3)Glc(b1-3)Glc(b1-4)Glc(b1-3)Glc(b1-4)Glc(b1-3)Glc
G00742YE_327	Glc(b1-3)Glc(b1-3)Glc(b1-3)Glc(b1-3)Glc(b1-3)Glc(b1-4)Glc(b1-3)Glc(b1-4)Glc(b1-3)Glc(b1-3)Glc(b1-3)Glc(b1-4)Glc(b1-4)Glc(b1-3)Glc(b1-3)Glc
G00742YE_328	Glc(b1-3)Glc(b1-3)Glc(b1-3)Glc(b1-3)Glc(b1-3)Glc(b1-4)Glc(b1-3)Glc(b1-4)Glc(b1-3)Glc(b1-3)Glc(b1-3)Glc(b1-4)Glc(b1-4)Glc(b1-4)Glc(b1-3)Glc
G00742YE_329	Glc(b1-3)Glc(b1-3)Glc(b1-3)Glc(b1-3)Glc(b1-3)Glc(b1-4)Glc(b1-3)Glc(b1-4)Glc(b1-3)Glc(b1-3)Glc(b1-4)Glc(b1-3)Glc(b1-3)Glc(b1-3)Glc(b1-3)Glc
G00742YE_330	Glc(b1-3)Glc(b1-3)Glc(b1-3)Glc(b1-3)Glc(b1-3)Glc(b1-4)Glc(b1-3)Glc(b1-4)Glc(b1-3)Glc(b1-3)Glc(b1-4)Glc(b1-3)Glc(b1-3)Glc(b1-4)Glc(b1-3)Glc
G00742YE_331	Glc(b1-3)Glc(b1-3)Glc(b1-3)Glc(b1-3)Glc(b1-3)Glc(b1-4)Glc(b1-3)Glc(b1-4)Glc(b1-3)Glc(b1-3)Glc(b1-4)Glc(b1-3)Glc(b1-4)Glc(b1-3)Glc(b1-3)Glc
G00742YE_332	Glc(b1-3)Glc(b1-3)Glc(b1-3)Glc(b1-3)Glc(b1-3)Glc(b1-4)Glc(b1-3)Glc(b1-4)Glc(b1-3)Glc(b1-3)Glc(b1-4)Glc(b1-3)Glc(b1-4)Glc(b1-4)Glc(b1-3)Glc
G00742YE_333	Glc(b1-3)Glc(b1-3)Glc(b1-3)Glc(b1-3)Glc(b1-3)Glc(b1-4)Glc(b1-3)Glc(b1-4)Glc(b1-3)Glc(b1-3)Glc(b1-4)Glc(b1-4)Glc(b1-3)Glc(b1-3)Glc(b1-3)Glc
G00742YE_334	Glc(b1-3)Glc(b1-3)Glc(b1-3)Glc(b1-3)Glc(b1-3)Glc(b1-4)Glc(b1-3)Glc(b1-4)Glc(b1-3)Glc(b1-3)Glc(b1-4)Glc(b1-4)Glc(b1-3)Glc(b1-4)Glc(b1-3)Glc
G00742YE_335	Glc(b1-3)Glc(b1-3)Glc(b1-3)Glc(b1-3)Glc(b1-3)Glc(b1-4)Glc(b1-3)Glc(b1-4)Glc(b1-3)Glc(b1-3)Glc(b1-4)Glc(b1-4)Glc(b1-4)Glc(b1-3)Glc(b1-3)Glc
G00742YE_336	Glc(b1-3)Glc(b1-3)Glc(b1-3)Glc(b1-3)Glc(b1-3)Glc(b1-4)Glc(b1-3)Glc(b1-4)Glc(b1-3)Glc(b1-3)Glc(b1-4)Glc(b1-4)Glc(b1-4)Glc(b1-4)Glc(b1-3)Glc
G00742YE_337	Glc(b1-3)Glc(b1-3)Glc(b1-3)Glc(b1-3)Glc(b1-3)Glc(b1-4)Glc(b1-3)Glc(b1-4)Glc(b1-3)Glc(b1-4)Glc(b1-3)Glc(b1-3)Glc(b1-3)Glc(b1-3)Glc(b1-3)Glc
G00742YE_338	Glc(b1-3)Glc(b1-3)Glc(b1-3)Glc(b1-3)Glc(b1-3)Glc(b1-4)Glc(b1-3)Glc(b1-4)Glc(b1-3)Glc(b1-4)Glc(b1-3)Glc(b1-3)Glc(b1-3)Glc(b1-4)Glc(b1-3)Glc
G00742YE_339	Glc(b1-3)Glc(b1-3)Glc(b1-3)Glc(b1-3)Glc(b1-3)Glc(b1-4)Glc(b1-3)Glc(b1-4)Glc(b1-3)Glc(b1-4)Glc(b1-3)Glc(b1-3)Glc(b1-4)Glc(b1-3)Glc(b1-3)Glc
G00742YE_340	Glc(b1-3)Glc(b1-3)Glc(b1-3)Glc(b1-3)Glc(b1-3)Glc(b1-4)Glc(b1-3)Glc(b1-4)Glc(b1-3)Glc(b1-4)Glc(b1-3)Glc(b1-3)Glc(b1-4)Glc(b1-4)Glc(b1-3)Glc
G00742YE_341	Glc(b1-3)Glc(b1-3)Glc(b1-3)Glc(b1-3)Glc(b1-3)Glc(b1-4)Glc(b1-3)Glc(b1-4)Glc(b1-3)Glc(b1-4)Glc(b1-3)Glc(b1-4)Glc(b1-3)Glc(b1-3)Glc(b1-3)Glc
G00742YE_342	Glc(b1-3)Glc(b1-3)Glc(b1-3)Glc(b1-3)Glc(b1-3)Glc(b1-4)Glc(b1-3)Glc(b1-4)Glc(b1-3)Glc(b1-4)Glc(b1-3)Glc(b1-4)Glc(b1-3)Glc(b1-4)Glc(b1-3)Glc
G00742YE_343	Glc(b1-3)Glc(b1-3)Glc(b1-3)Glc(b1-3)Glc(b1-3)Glc(b1-4)Glc(b1-3)Glc(b1-4)Glc(b1-3)Glc(b1-4)Glc(b1-3)Glc(b1-4)Glc(b1-4)Glc(b1-3)Glc(b1-3)Glc
G00742YE_344	Glc(b1-3)Glc(b1-3)Glc(b1-3)Glc(b1-3)Glc(b1-3)Glc(b1-4)Glc(b1-3)Glc(b1-4)Glc(b1-3)Glc(b1-4)Glc(b1-3)Glc(b1-4)Glc(b1-4)Glc(b1-4)Glc(b1-3)Glc
G00742YE_345	Glc(b1-3)Glc(b1-3)Glc(b1-3)Glc(b1-3)Glc(b1-3)Glc(b1-4)Glc(b1-3)Glc(b1-4)Glc(b1-3)Glc(b1-4)Glc(b1-4)Glc(b1-3)Glc(b1-3)Glc(b1-3)Glc(b1-3)Glc
G00742YE_346	Glc(b1-3)Glc(b1-3)Glc(b1-3)Glc(b1-3)Glc(b1-3)Glc(b1-4)Glc(b1-3)Glc(b1-4)Glc(b1-3)Glc(b1-4)Glc(b1-4)Glc(b1-3)Glc(b1-3)Glc(b1-4)Glc(b1-3)Glc
G00742YE_347	Glc(b1-3)Glc(b1-3)Glc(b1-3)Glc(b1-3)Glc(b1-3)Glc(b1-4)Glc(b1-3)Glc(b1-4)Glc(b1-3)Glc(b1-4)Glc(b1-4)Glc(b1-3)Glc(b1-4)Glc(b1-3)Glc(b1-3)Glc
G00742YE_348	Glc(b1-3)Glc(b1-3)Glc(b1-3)Glc(b1-3)Glc(b1-3)Glc(b1-4)Glc(b1-3)Glc(b1-4)Glc(b1-3)Glc(b1-4)Glc(b1-4)Glc(b1-3)Glc(b1-4)Glc(b1-4)Glc(b1-3)Glc
G00742YE_349	Glc(b1-3)Glc(b1-3)Glc(b1-3)Glc(b1-3)Glc(b1-3)Glc(b1-4)Glc(b1-3)Glc(b1-4)Glc(b1-3)Glc(b1-4)Glc(b1-4)Glc(b1-4)Glc(b1-3)Glc(b1-3)Glc(b1-3)Glc
G00742YE_350	Glc(b1-3)Glc(b1-3)Glc(b1-3)Glc(b1-3)Glc(b1-3)Glc(b1-4)Glc(b1-3)Glc(b1-4)Glc(b1-3)Glc(b1-4)Glc(b1-4)Glc(b1-4)Glc(b1-3)Glc(b1-4)Glc(b1-3)Glc
G00742YE_351	Glc(b1-3)Glc(b1-3)Glc(b1-3)Glc(b1-3)Glc(b1-3)Glc(b1-4)Glc(b1-3)Glc(b1-4)Glc(b1-3)Glc(b1-4)Glc(b1-4)Glc(b1-4)Glc(b1-4)Glc(b1-3)Glc(b1-3)Glc
G00742YE_352	Glc(b1-3)Glc(b1-3)Glc(b1-3)Glc(b1-3)Glc(b1-3)Glc(b1-4)Glc(b1-3)Glc(b1-4)Glc(b1-3)Glc(b1-4)Glc(b1-4)Glc(b1-4)Glc(b1-4)Glc(b1-4)Glc(b1-3)Glc
G00742YE_353	Glc(b1-3)Glc(b1-3)Glc(b1-3)Glc(b1-3)Glc(b1-3)Glc(b1-4)Glc(b1-3)Glc(b1-4)Glc(b1-4)Glc(b1-3)Glc(b1-3)Glc(b1-3)Glc(b1-3)Glc(b1-3)Glc(b1-3)Glc
G00742YE_354	Glc(b1-3)Glc(b1-3)Glc(b1-3)Glc(b1-3)Glc(b1-3)Glc(b1-4)Glc(b1-3)Glc(b1-4)Glc(b1-4)Glc(b1-3)Glc(b1-3)Glc(b1-3)Glc(b1-3)Glc(b1-4)Glc(b1-3)Glc
G00742YE_355	Glc(b1-3)Glc(b1-3)Glc(b1-3)Glc(b1-3)Glc(b1-3)Glc(b1-4)Glc(b1-3)Glc(b1-4)Glc(b1-4)Glc(b1-3)Glc(b1-3)Glc(b1-3)Glc(b1-4)Glc(b1-3)Glc(b1-3)Glc
G00742YE_356	Glc(b1-3)Glc(b1-3)Glc(b1-3)Glc(b1-3)Glc(b1-3)Glc(b1-4)Glc(b1-3)Glc(b1-4)Glc(b1-4)Glc(b1-3)Glc(b1-3)Glc(b1-3)Glc(b1-4)Glc(b1-4)Glc(b1-3)Glc
G00742YE_357	Glc(b1-3)Glc(b1-3)Glc(b1-3)Glc(b1-3)Glc(b1-3)Glc(b1-4)Glc(b1-3)Glc(b1-4)Glc(b1-4)Glc(b1-3)Glc(b1-3)Glc(b1-4)Glc(b1-3)Glc(b1-3)Glc(b1-3)Glc
G00742YE_358	Glc(b1-3)Glc(b1-3)Glc(b1-3)Glc(b1-3)Glc(b1-3)Glc(b1-4)Glc(b1-3)Glc(b1-4)Glc(b1-4)Glc(b1-3)Glc(b1-3)Glc(b1-4)Glc(b1-3)Glc(b1-4)Glc(b1-3)Glc
G00742YE_359	Glc(b1-3)Glc(b1-3)Glc(b1-3)Glc(b1-3)Glc(b1-3)Glc(b1-4)Glc(b1-3)Glc(b1-4)Glc(b1-4)Glc(b1-3)Glc(b1-3)Glc(b1-4)Glc(b1-4)Glc(b1-3)Glc(b1-3)Glc
G00742YE_360	Glc(b1-3)Glc(b1-3)Glc(b1-3)Glc(b1-3)Glc(b1-3)Glc(b1-4)Glc(b1-3)Glc(b1-4)Glc(b1-4)Glc(b1-3)Glc(b1-3)Glc(b1-4)Glc(b1-4)Glc(b1-4)Glc(b1-3)Glc
G00742YE_361	Glc(b1-3)Glc(b1-3)Glc(b1-3)Glc(b1-3)Glc(b1-3)Glc(b1-4)Glc(b1-3)Glc(b1-4)Glc(b1-4)Glc(b1-3)Glc(b1-4)Glc(b1-3)Glc(b1-3)Glc(b1-3)Glc(b1-3)Glc
G00742YE_362	Glc(b1-3)Glc(b1-3)Glc(b1-3)Glc(b1-3)Glc(b1-3)Glc(b1-4)Glc(b1-3)Glc(b1-4)Glc(b1-4)Glc(b1-3)Glc(b1-4)Glc(b1-3)Glc(b1-3)Glc(b1-4)Glc(b1-3)Glc
G00742YE_363	Glc(b1-3)Glc(b1-3)Glc(b1-3)Glc(b1-3)Glc(b1-3)Glc(b1-4)Glc(b1-3)Glc(b1-4)Glc(b1-4)Glc(b1-3)Glc(b1-4)Glc(b1-3)Glc(b1-4)Glc(b1-3)Glc(b1-3)Glc
G00742YE_364	Glc(b1-3)Glc(b1-3)Glc(b1-3)Glc(b1-3)Glc(b1-3)Glc(b1-4)Glc(b1-3)Glc(b1-4)Glc(b1-4)Glc(b1-3)Glc(b1-4)Glc(b1-3)Glc(b1-4)Glc(b1-4)Glc(b1-3)Glc
G00742YE_365	Glc(b1-3)Glc(b1-3)Glc(b1-3)Glc(b1-3)Glc(b1-3)Glc(b1-4)Glc(b1-3)Glc(b1-4)Glc(b1-4)Glc(b1-3)Glc(b1-4)Glc(b1-4)Glc(b1-3)Glc(b1-3)Glc(b1-3)Glc
G00742YE_366	Glc(b1-3)Glc(b1-3)Glc(b1-3)Glc(b1-3)Glc(b1-3)Glc(b1-4)Glc(b1-3)Glc(b1-4)Glc(b1-4)Glc(b1-3)Glc(b1-4)Glc(b1-4)Glc(b1-3)Glc(b1-4)Glc(b1-3)Glc
G00742YE_367	Glc(b1-3)Glc(b1-3)Glc(b1-3)Glc(b1-3)Glc(b1-3)Glc(b1-4)Glc(b1-3)Glc(b1-4)Glc(b1-4)Glc(b1-3)Glc(b1-4)Glc(b1-4)Glc(b1-4)Glc(b1-3)Glc(b1-3)Glc
G00742YE_368	Glc(b1-3)Glc(b1-3)Glc(b1-3)Glc(b1-3)Glc(b1-3)Glc(b1-4)Glc(b1-3)Glc(b1-4)Glc(b1-4)Glc(b1-3)Glc(b1-4)Glc(b1-4)Glc(b1-4)Glc(b1-4)Glc(b1-3)Glc
G00742YE_369	Glc(b1-3)Glc(b1-3)Glc(b1-3)Glc(b1-3)Glc(b1-3)Glc(b1-4)Glc(b1-3)Glc(b1-4)Glc(b1-4)Glc(b1-4)Glc(b1-3)Glc(b1-3)Glc(b1-3)Glc(b1-3)Glc(b1-3)Glc
G00742YE_370	Glc(b1-3)Glc(b1-3)Glc(b1-3)Glc(b1-3)Glc(b1-3)Glc(b1-4)Glc(b1-3)Glc(b1-4)Glc(b1-4)Glc(b1-4)Glc(b1-3)Glc(b1-3)Glc(b1-3)Glc(b1-4)Glc(b1-3)Glc
G00742YE_371	Glc(b1-3)Glc(b1-3)Glc(b1-3)Glc(b1-3)Glc(b1-3)Glc(b1-4)Glc(b1-3)Glc(b1-4)Glc(b1-4)Glc(b1-4)Glc(b1-3)Glc(b1-3)Glc(b1-4)Glc(b1-3)Glc(b1-3)Glc
G00742YE_372	Glc(b1-3)Glc(b1-3)Glc(b1-3)Glc(b1-3)Glc(b1-3)Glc(b1-4)Glc(b1-3)Glc(b1-4)Glc(b1-4)Glc(b1-4)Glc(b1-3)Glc(b1-3)Glc(b1-4)Glc(b1-4)Glc(b1-3)Glc
G00742YE_373	Glc(b1-3)Glc(b1-3)Glc(b1-3)Glc(b1-3)Glc(b1-3)Glc(b1-4)Glc(b1-3)Glc(b1-4)Glc(b1-4)Glc(b1-4)Glc(b1-3)Glc(b1-4)Glc(b1-3)Glc(b1-3)Glc(b1-3)Glc
G00742YE_374	Glc(b1-3)Glc(b1-3)Glc(b1-3)Glc(b1-3)Glc(b1-3)Glc(b1-4)Glc(b1-3)Glc(b1-4)Glc(b1-4)Glc(b1-4)Glc(b1-3)Glc(b1-4)Glc(b1-3)Glc(b1-4)Glc(b1-3)Glc
G00742YE_375	Glc(b1-3)Glc(b1-3)Glc(b1-3)Glc(b1-3)Glc(b1-3)Glc(b1-4)Glc(b1-3)Glc(b1-4)Glc(b1-4)Glc(b1-4)Glc(b1-3)Glc(b1-4)Glc(b1-4)Glc(b1-3)Glc(b1-3)Glc
G00742YE_376	Glc(b1-3)Glc(b1-3)Glc(b1-3)Glc(b1-3)Glc(b1-3)Glc(b1-4)Glc(b1-3)Glc(b1-4)Glc(b1-4)Glc(b1-4)Glc(b1-3)Glc(b1-4)Glc(b1-4)Glc(b1-4)Glc(b1-3)Glc
G00742YE_377	Glc(b1-3)Glc(b1-3)Glc(b1-3)Glc(b1-3)Glc(b1-3)Glc(b1-4)Glc(b1-3)Glc(b1-4)Glc(b1-4)Glc(b1-4)Glc(b1-4)Glc(b1-3)Glc(b1-3)Glc(b1-3)Glc(b1-3)Glc
G00742YE_378	Glc(b1-3)Glc(b1-3)Glc(b1-3)Glc(b1-3)Glc(b1-3)Glc(b1-4)Glc(b1-3)Glc(b1-4)Glc(b1-4)Glc(b1-4)Glc(b1-4)Glc(b1-3)Glc(b1-3)Glc(b1-4)Glc(b1-3)Glc
G00742YE_379	Glc(b1-3)Glc(b1-3)Glc(b1-3)Glc(b1-3)Glc(b1-3)Glc(b1-4)Glc(b1-3)Glc(b1-4)Glc(b1-4)Glc(b1-4)Glc(b1-4)Glc(b1-3)Glc(b1-4)Glc(b1-3)Glc(b1-3)Glc
G00742YE_380	Glc(b1-3)Glc(b1-3)Glc(b1-3)Glc(b1-3)Glc(b1-3)Glc(b1-4)Glc(b1-3)Glc(b1-4)Glc(b1-4)Glc(b1-4)Glc(b1-4)Glc(b1-3)Glc(b1-4)Glc(b1-4)Glc(b1-3)Glc
G00742YE_381	Glc(b1-3)Glc(b1-3)Glc(b1-3)Glc(b1-3)Glc(b1-3)Glc(b1-4)Glc(b1-3)Glc(b1-4)Glc(b1-4)Glc(b1-4)Glc(b1-4)Glc(b1-4)Glc(b1-3)Glc(b1-3)Glc(b1-3)Glc
G00742YE_382	Glc(b1-3)Glc(b1-3)Glc(b1-3)Glc(b1-3)Glc(b1-3)Glc(b1-4)Glc(b1-3)Glc(b1-4)Glc(b1-4)Glc(b1-4)Glc(b1-4)Glc(b1-4)Glc(b1-3)Glc(b1-4)Glc(b1-3)Glc
G00742YE_383	Glc(b1-3)Glc(b1-3)Glc(b1-3)Glc(b1-3)Glc(b1-3)Glc(b1-4)Glc(b1-3)Glc(b1-4)Glc(b1-4)Glc(b1-4)Glc(b1-4)Glc(b1-4)Glc(b1-4)Glc(b1-3)Glc(b1-3)Glc
G00742YE_384	Glc(b1-3)Glc(b1-3)Glc(b1-3)Glc(b1-3)Glc(b1-3)Glc(b1-4)Glc(b1-3)Glc(b1-4)Glc(b1-4)Glc(b1-4)Glc(b1-4)Glc(b1-4)Glc(b1-4)Glc(b1-4)Glc(b1-3)Glc
G00742YE_385	Glc(b1-3)Glc(b1-3)Glc(b1-3)Glc(b1-3)Glc(b1-3)Glc(b1-4)Glc(b1-4)Glc(b1-3)Glc(b1-3)Glc(b1-3)Glc(b1-3)Glc(b1-3)Glc(b1-3)Glc(b1-3)Glc(b1-3)Glc
G00742YE_386	Glc(b1-3)Glc(b1-3)Glc(b1-3)Glc(b1-3)Glc(b1-3)Glc(b1-4)Glc(b1-4)Glc(b1-3)Glc(b1-3)Glc(b1-3)Glc(b1-3)Glc(b1-3)Glc(b1-3)Glc(b1-4)Glc(b1-3)Glc
G00742YE_387	Glc(b1-3)Glc(b1-3)Glc(b1-3)Glc(b1-3)Glc(b1-3)Glc(b1-4)Glc(b1-4)Glc(b1-3)Glc(b1-3)Glc(b1-3)Glc(b1-3)Glc(b1-3)Glc(b1-4)Glc(b1-3)Glc(b1-3)Glc
G00742YE_388	Glc(b1-3)Glc(b1-3)Glc(b1-3)Glc(b1-3)Glc(b1-3)Glc(b1-4)Glc(b1-4)Glc(b1-3)Glc(b1-3)Glc(b1-3)Glc(b1-3)Glc(b1-3)Glc(b1-4)Glc(b1-4)Glc(b1-3)Glc
G00742YE_389	Glc(b1-3)Glc(b1-3)Glc(b1-3)Glc(b1-3)Glc(b1-3)Glc(b1-4)Glc(b1-4)Glc(b1-3)Glc(b1-3)Glc(b1-3)Glc(b1-3)Glc(b1-4)Glc(b1-3)Glc(b1-3)Glc(b1-3)Glc
G00742YE_390	Glc(b1-3)Glc(b1-3)Glc(b1-3)Glc(b1-3)Glc(b1-3)Glc(b1-4)Glc(b1-4)Glc(b1-3)Glc(b1-3)Glc(b1-3)Glc(b1-3)Glc(b1-4)Glc(b1-3)Glc(b1-4)Glc(b1-3)Glc
G00742YE_391	Glc(b1-3)Glc(b1-3)Glc(b1-3)Glc(b1-3)Glc(b1-3)Glc(b1-4)Glc(b1-4)Glc(b1-3)Glc(b1-3)Glc(b1-3)Glc(b1-3)Glc(b1-4)Glc(b1-4)Glc(b1-3)Glc(b1-3)Glc
G00742YE_392	Glc(b1-3)Glc(b1-3)Glc(b1-3)Glc(b1-3)Glc(b1-3)Glc(b1-4)Glc(b1-4)Glc(b1-3)Glc(b1-3)Glc(b1-3)Glc(b1-3)Glc(b1-4)Glc(b1-4)Glc(b1-4)Glc(b1-3)Glc
G00742YE_393	Glc(b1-3)Glc(b1-3)Glc(b1-3)Glc(b1-3)Glc(b1-3)Glc(b1-4)Glc(b1-4)Glc(b1-3)Glc(b1-3)Glc(b1-3)Glc(b1-4)Glc(b1-3)Glc(b1-3)Glc(b1-3)Glc(b1-3)Glc
G00742YE_394	Glc(b1-3)Glc(b1-3)Glc(b1-3)Glc(b1-3)Glc(b1-3)Glc(b1-4)Glc(b1-4)Glc(b1-3)Glc(b1-3)Glc(b1-3)Glc(b1-4)Glc(b1-3)Glc(b1-3)Glc(b1-4)Glc(b1-3)Glc
G00742YE_395	Glc(b1-3)Glc(b1-3)Glc(b1-3)Glc(b1-3)Glc(b1-3)Glc(b1-4)Glc(b1-4)Glc(b1-3)Glc(b1-3)Glc(b1-3)Glc(b1-4)Glc(b1-3)Glc(b1-4)Glc(b1-3)Glc(b1-3)Glc
G00742YE_396	Glc(b1-3)Glc(b1-3)Glc(b1-3)Glc(b1-3)Glc(b1-3)Glc(b1-4)Glc(b1-4)Glc(b1-3)Glc(b1-3)Glc(b1-3)Glc(b1-4)Glc(b1-3)Glc(b1-4)Glc(b1-4)Glc(b1-3)Glc
G00742YE_397	Glc(b1-3)Glc(b1-3)Glc(b1-3)Glc(b1-3)Glc(b1-3)Glc(b1-4)Glc(b1-4)Glc(b1-3)Glc(b1-3)Glc(b1-3)Glc(b1-4)Glc(b1-4)Glc(b1-3)Glc(b1-3)Glc(b1-3)Glc
G00742YE_398	Glc(b1-3)Glc(b1-3)Glc(b1-3)Glc(b1-3)Glc(b1-3)Glc(b1-4)Glc(b1-4)Glc(b1-3)Glc(b1-3)Glc(b1-3)Glc(b1-4)Glc(b1-4)Glc(b1-3)Glc(b1-4)Glc(b1-3)Glc
G00742YE_399	Glc(b1-3)Glc(b1-3)Glc(b1-3)Glc(b1-3)Glc(b1-3)Glc(b1-4)Glc(b1-4)Glc(b1-3)Glc(b1-3)Glc(b1-3)Glc(b1-4)Glc(b1-4)Glc(b1-4)Glc(b1-3)Glc(b1-3)Glc
G00742YE_400	Glc(b1-3)Glc(b1-3)Glc(b1-3)Glc(b1-3)Glc(b1-3)Glc(b1-4)Glc(b1-4)Glc(b1-3)Glc(b1-3)Glc(b1-3)Glc(b1-4)Glc(b1-4)Glc(b1-4)Glc(b1-4)Glc(b1-3)Glc
G00742YE_401	Glc(b1-3)Glc(b1-3)Glc(b1-3)Glc(b1-3)Glc(b1-3)Glc(b1-4)Glc(b1-4)Glc(b1-3)Glc(b1-3)Glc(b1-4)Glc(b1-3)Glc(b1-3)Glc(b1-3)Glc(b1-3)Glc(b1-3)Glc
G00742YE_402	Glc(b1-3)Glc(b1-3)Glc(b1-3)Glc(b1-3)Glc(b1-3)Glc(b1-4)Glc(b1-4)Glc(b1-3)Glc(b1-3)Glc(b1-4)Glc(b1-3)Glc(b1-3)Glc(b1-3)Glc(b1-4)Glc(b1-3)Glc
G00742YE_403	Glc(b1-3)Glc(b1-3)Glc(b1-3)Glc(b1-3)Glc(b1-3)Glc(b1-4)Glc(b1-4)Glc(b1-3)Glc(b1-3)Glc(b1-4)Glc(b1-3)Glc(b1-3)Glc(b1-4)Glc(b1-3)Glc(b1-3)Glc
G00742YE_404	Glc(b1-3)Glc(b1-3)Glc(b1-3)Glc(b1-3)Glc(b1-3)Glc(b1-4)Glc(b1-4)Glc(b1-3)Glc(b1-3)Glc(b1-4)Glc(b1-3)Glc(b1-3)Glc(b1-4)Glc(b1-4)Glc(b1-3)Glc
G00742YE_405	Glc(b1-3)Glc(b1-3)Glc(b1-3)Glc(b1-3)Glc(b1-3)Glc(b1-4)Glc(b1-4)Glc(b1-3)Glc(b1-3)Glc(b1-4)Glc(b1-3)Glc(b1-4)Glc(b1-3)Glc(b1-3)Glc(b1-3)Glc
G00742YE_406	Glc(b1-3)Glc(b1-3)Glc(b1-3)Glc(b1-3)Glc(b1-3)Glc(b1-4)Glc(b1-4)Glc(b1-3)Glc(b1-3)Glc(b1-4)Glc(b1-3)Glc(b1-4)Glc(b1-3)Glc(b1-4)Glc(b1-3)Glc
G00742YE_407	Glc(b1-3)Glc(b1-3)Glc(b1-3)Glc(b1-3)Glc(b1-3)Glc(b1-4)Glc(b1-4)Glc(b1-3)Glc(b1-3)Glc(b1-4)Glc(b1-3)Glc(b1-4)Glc(b1-4)Glc(b1-3)Glc(b1-3)Glc
G00742YE_408	Glc(b1-3)Glc(b1-3)Glc(b1-3)Glc(b1-3)Glc(b1-3)Glc(b1-4)Glc(b1-4)Glc(b1-3)Glc(b1-3)Glc(b1-4)Glc(b1-3)Glc(b1-4)Glc(b1-4)Glc(b1-4)Glc(b1-3)Glc
G00742YE_409	Glc(b1-3)Glc(b1-3)Glc(b1-3)Glc(b1-3)Glc(b1-3)Glc(b1-4)Glc(b1-4)Glc(b1-3)Glc(b1-3)Glc(b1-4)Glc(b1-4)Glc(b1-3)Glc(b1-3)Glc(b1-3)Glc(b1-3)Glc
G00742YE_410	Glc(b1-3)Glc(b1-3)Glc(b1-3)Glc(b1-3)Glc(b1-3)Glc(b1-4)Glc(b1-4)Glc(b1-3)Glc(b1-3)Glc(b1-4)Glc(b1-4)Glc(b1-3)Glc(b1-3)Glc(b1-4)Glc(b1-3)Glc
G00742YE_411	Glc(b1-3)Glc(b1-3)Glc(b1-3)Glc(b1-3)Glc(b1-3)Glc(b1-4)Glc(b1-4)Glc(b1-3)Glc(b1-3)Glc(b1-4)Glc(b1-4)Glc(b1-3)Glc(b1-4)Glc(b1-3)Glc(b1-3)Glc
G00742YE_412	Glc(b1-3)Glc(b1-3)Glc(b1-3)Glc(b1-3)Glc(b1-3)Glc(b1-4)Glc(b1-4)Glc(b1-3)Glc(b1-3)Glc(b1-4)Glc(b1-4)Glc(b1-3)Glc(b1-4)Glc(b1-4)Glc(b1-3)Glc
G00742YE_413	Glc(b1-3)Glc(b1-3)Glc(b1-3)Glc(b1-3)Glc(b1-3)Glc(b1-4)Glc(b1-4)Glc(b1-3)Glc(b1-3)Glc(b1-4)Glc(b1-4)Glc(b1-4)Glc(b1-3)Glc(b1-3)Glc(b1-3)Glc
G00742YE_414	Glc(b1-3)Glc(b1-3)Glc(b1-3)Glc(b1-3)Glc(b1-3)Glc(b1-4)Glc(b1-4)Glc(b1-3)Glc(b1-3)Glc(b1-4)Glc(b1-4)Glc(b1-4)Glc(b1-3)Glc(b1-4)Glc(b1-3)Glc
G00742YE_415	Glc(b1-3)Glc(b1-3)Glc(b1-3)Glc(b1-3)Glc(b1-3)Glc(b1-4)Glc(b1-4)Glc(b1-3)Glc(b1-3)Glc(b1-4)Glc(b1-4)Glc(b1-4)Glc(b1-4)Glc(b1-3)Glc(b1-3)Glc
G00742YE_416	Glc(b1-3)Glc(b1-3)Glc(b1-3)Glc(b1-3)Glc(b1-3)Glc(b1-4)Glc(b1-4)Glc(b1-3)Glc(b1-3)Glc(b1-4)Glc(b1-4)Glc(b1-4)Glc(b1-4)Glc(b1-4)Glc(b1-3)Glc
G00742YE_417	Glc(b1-3)Glc(b1-3)Glc(b1-3)Glc(b1-3)Glc(b1-3)Glc(b1-4)Glc(b1-4)Glc(b1-3)Glc(b1-4)Glc(b1-3)Glc(b1-3)Glc(b1-3)Glc(b1-3)Glc(b1-3)Glc(b1-3)Glc
G00742YE_418	Glc(b1-3)Glc(b1-3)Glc(b1-3)Glc(b1-3)Glc(b1-3)Glc(b1-4)Glc(b1-4)Glc(b1-3)Glc(b1-4)Glc(b1-3)Glc(b1-3)Glc(b1-3)Glc(b1-3)Glc(b1-4)Glc(b1-3)Glc
G00742YE_419	Glc(b1-3)Glc(b1-3)Glc(b1-3)Glc(b1-3)Glc(b1-3)Glc(b1-4)Glc(b1-4)Glc(b1-3)Glc(b1-4)Glc(b1-3)Glc(b1-3)Glc(b1-3)Glc(b1-4)Glc(b1-3)Glc(b1-3)Glc
G00742YE_420	Glc(b1-3)Glc(b1-3)Glc(b1-3)Glc(b1-3)Glc(b1-3)Glc(b1-4)Glc(b1-4)Glc(b1-3)Glc(b1-4)Glc(b1-3)Glc(b1-3)Glc(b1-3)Glc(b1-4)Glc(b1-4)Glc(b1-3)Glc
G00742YE_421	Glc(b1-3)Glc(b1-3)Glc(b1-3)Glc(b1-3)Glc(b1-3)Glc(b1-4)Glc(b1-4)Glc(b1-3)Glc(b1-4)Glc(b1-3)Glc(b1-3)Glc(b1-4)Glc(b1-3)Glc(b1-3)Glc(b1-3)Glc
G00742YE_422	Glc(b1-3)Glc(b1-3)Glc(b1-3)Glc(b1-3)Glc(b1-3)Glc(b1-4)Glc(b1-4)Glc(b1-3)Glc(b1-4)Glc(b1-3)Glc(b1-3)Glc(b1-4)Glc(b1-3)Glc(b1-4)Glc(b1-3)Glc
G00742YE_423	Glc(b1-3)Glc(b1-3)Glc(b1-3)Glc(b1-3)Glc(b1-3)Glc(b1-4)Glc(b1-4)Glc(b1-3)Glc(b1-4)Glc(b1-3)Glc(b1-3)Glc(b1-4)Glc(b1-4)Glc(b1-3)Glc(b1-3)Glc
G00742YE_424	Glc(b1-3)Glc(b1-3)Glc(b1-3)Glc(b1-3)Glc(b1-3)Glc(b1-4)Glc(b1-4)Glc(b1-3)Glc(b1-4)Glc(b1-3)Glc(b1-3)Glc(b1-4)Glc(b1-4)Glc(b1-4)Glc(b1-3)Glc
G00742YE_425	Glc(b1-3)Glc(b1-3)Glc(b1-3)Glc(b1-3)Glc(b1-3)Glc(b1-4)Glc(b1-4)Glc(b1-3)Glc(b1-4)Glc(b1-3)Glc(b1-4)Glc(b1-3)Glc(b1-3)Glc(b1-3)Glc(b1-3)Glc
G00742YE_426	Glc(b1-3)Glc(b1-3)Glc(b1-3)Glc(b1-3)Glc(b1-3)Glc(b1-4)Glc(b1-4)Glc(b1-3)Glc(b1-4)Glc(b1-3)Glc(b1-4)Glc(b1-3)Glc(b1-3)Glc(b1-4)Glc(b1-3)Glc
G00742YE_427	Glc(b1-3)Glc(b1-3)Glc(b1-3)Glc(b1-3)Glc(b1-3)Glc(b1-4)Glc(b1-4)Glc(b1-3)Glc(b1-4)Glc(b1-3)Glc(b1-4)Glc(b1-3)Glc(b1-4)Glc(b1-3)Glc(b1-3)Glc
G00742YE_428	Glc(b1-3)Glc(b1-3)Glc(b1-3)Glc(b1-3)Glc(b1-3)Glc(b1-4)Glc(b1-4)Glc(b1-3)Glc(b1-4)Glc(b1-3)Glc(b1-4)Glc(b1-3)Glc(b1-4)Glc(b1-4)Glc(b1-3)Glc
G00742YE_429	Glc(b1-3)Glc(b1-3)Glc(b1-3)Glc(b1-3)Glc(b1-3)Glc(b1-4)Glc(b1-4)Glc(b1-3)Glc(b1-4)Glc(b1-3)Glc(b1-4)Glc(b1-4)Glc(b1-3)Glc(b1-3)Glc(b1-3)Glc
G00742YE_430	Glc(b1-3)Glc(b1-3)Glc(b1-3)Glc(b1-3)Glc(b1-3)Glc(b1-4)Glc(b1-4)Glc(b1-3)Glc(b1-4)Glc(b1-3)Glc(b1-4)Glc(b1-4)Glc(b1-3)Glc(b1-4)Glc(b1-3)Glc
G00742YE_431	Glc(b1-3)Glc(b1-3)Glc(b1-3)Glc(b1-3)Glc(b1-3)Glc(b1-4)Glc(b1-4)Glc(b1-3)Glc(b1-4)Glc(b1-3)Glc(b1-4)Glc(b1-4)Glc(b1-4)Glc(b1-3)Glc(b1-3)Glc
G00742YE_432	Glc(b1-3)Glc(b1-3)Glc(b1-3)Glc(b1-3)Glc(b1-3)Glc(b1-4)Glc(b1-4)Glc(b1-3)Glc(b1-4)Glc(b1-3)Glc(b1-4)Glc(b1-4)Glc(b1-4)Glc(b1-4)Glc(b1-3)Glc
G00742YE_433	Glc(b1-3)Glc(b1-3)Glc(b1-3)Glc(b1-3)Glc(b1-3)Glc(b1-4)Glc(b1-4)Glc(b1-3)Glc(b1-4)Glc(b1-4)Glc(b1-3)Glc(b1-3)Glc(b1-3)Glc(b1-3)Glc(b1-3)Glc
G00742YE_434	Glc(b1-3)Glc(b1-3)Glc(b1-3)Glc(b1-3)Glc(b1-3)Glc(b1-4)Glc(b1-4)Glc(b1-3)Glc(b1-4)Glc(b1-4)Glc(b1-3)Glc(b1-3)Glc(b1-3)Glc(b1-4)Glc(b1-3)Glc
G00742YE_435	Glc(b1-3)Glc(b1-3)Glc(b1-3)Glc(b1-3)Glc(b1-3)Glc(b1-4)Glc(b1-4)Glc(b1-3)Glc(b1-4)Glc(b1-4)Glc(b1-3)Glc(b1-3)Glc(b1-4)Glc(b1-3)Glc(b1-3)Glc
G00742YE_436	Glc(b1-3)Glc(b1-3)Glc(b1-3)Glc(b1-3)Glc(b1-3)Glc(b1-4)Glc(b1-4)Glc(b1-3)Glc(b1-4)Glc(b1-4)Glc(b1-3)Glc(b1-3)Glc(b1-4)Glc(b1-4)Glc(b1-3)Glc
G00742YE_437	Glc(b1-3)Glc(b1-3)Glc(b1-3)Glc(b1-3)Glc(b1-3)Glc(b1-4)Glc(b1-4)Glc(b1-3)Glc(b1-4)Glc(b1-4)Glc(b1-3)Glc(b1-4)Glc(b1-3)Glc(b1-3)Glc(b1-3)Glc
G00742YE_438	Glc(b1-3)Glc(b1-3)Glc(b1-3)Glc(b1-3)Glc(b1-3)Glc(b1-4)Glc(b1-4)Glc(b1-3)Glc(b1-4)Glc(b1-4)Glc(b1-3)Glc(b1-4)Glc(b1-3)Glc(b1-4)Glc(b1-3)Glc
G00742YE_439	Glc(b1-3)Glc(b1-3)Glc(b1-3)Glc(b1-3)Glc(b1-3)Glc(b1-4)Glc(b1-4)Glc(b1-3)Glc(b1-4)Glc(b1-4)Glc(b1-3)Glc(b1-4)Glc(b1-4)Glc(b1-3)Glc(b1-3)Glc
G00742YE_440	Glc(b1-3)Glc(b1-3)Glc(b1-3)Glc(b1-3)Glc(b1-3)Glc(b1-4)Glc(b1-4)Glc(b1-3)Glc(b1-4)Glc(b1-4)Glc(b1-3)Glc(b1-4)Glc(b1-4)Glc(b1-4)Glc(b1-3)Glc
G00742YE_441	Glc(b1-3)Glc(b1-3)Glc(b1-3)Glc(b1-3)Glc(b1-3)Glc(b1-4)Glc(b1-4)Glc(b1-3)Glc(b1-4)Glc(b1-4)Glc(b1-4)Glc(b1-3)Glc(b1-3)Glc(b1-3)Glc(b1-3)Glc
G00742YE_442	Glc(b1-3)Glc(b1-3)Glc(b1-3)Glc(b1-3)Glc(b1-3)Glc(b1-4)Glc(b1-4)Glc(b1-3)Glc(b1-4)Glc(b1-4)Glc(b1-4)Glc(b1-3)Glc(b1-3)Glc(b1-4)Glc(b1-3)Glc
G00742YE_443	Glc(b1-3)Glc(b1-3)Glc(b1-3)Glc(b1-3)Glc(b1-3)Glc(b1-4)Glc(b1-4)Glc(b1-3)Glc(b1-4)Glc(b1-4)Glc(b1-4)Glc(b1-3)Glc(b1-4)Glc(b1-3)Glc(b1-3)Glc
G00742YE_444	Glc(b1-3)Glc(b1-3)Glc(b1-3)Glc(b1-3)Glc(b1-3)Glc(b1-4)Glc(b1-4)Glc(b1-3)Glc(b1-4)Glc(b1-4)Glc(b1-4)Glc(b1-3)Glc(b1-4)Glc(b1-4)Glc(b1-3)Glc
G00742YE_445	Glc(b1-3)Glc(b1-3)Glc(b1-3)Glc(b1-3)Glc(b1-3)Glc(b1-4)Glc(b1-4)Glc(b1-3)Glc(b1-4)Glc(b1-4)Glc(b1-4)Glc(b1-4)Glc(b1-3)Glc(b1-3)Glc(b1-3)Glc
G00742YE_446	Glc(b1-3)Glc(b1-3)Glc(b1-3)Glc(b1-3)Glc(b1-3)Glc(b1-4)Glc(b1-4)Glc(b1-3)Glc(b1-4)Glc(b1-4)Glc(b1-4)Glc(b1-4)Glc(b1-3)Glc(b1-4)Glc(b1-3)Glc
G00742YE_447	Glc(b1-3)Glc(b1-3)Glc(b1-3)Glc(b1-3)Glc(b1-3)Glc(b1-4)Glc(b1-4)Glc(b1-3)Glc(b1-4)Glc(b1-4)Glc(b1-4)Glc(b1-4)Glc(b1-4)Glc(b1-3)Glc(b1-3)Glc
G00742YE_448	Glc(b1-3)Glc(b1-3)Glc(b1-3)Glc(b1-3)Glc(b1-3)Glc(b1-4)Glc(b1-4)Glc(b1-3)Glc(b1-4)Glc(b1-4)Glc(b1-4)Glc(b1-4)Glc(b1-4)Glc(b1-4)Glc(b1-3)Glc
G00742YE_449	Glc(b1-3)Glc(b1-3)Glc(b1-3)Glc(b1-3)Glc(b1-3)Glc(b1-4)Glc(b1-4)Glc(b1-4)Glc(b1-3)Glc(b1-3)Glc(b1-3)Glc(b1-3)Glc(b1-3)Glc(b1-3)Glc(b1-3)Glc
G00742YE_450	Glc(b1-3)Glc(b1-3)Glc(b1-3)Glc(b1-3)Glc(b1-3)Glc(b1-4)Glc(b1-4)Glc(b1-4)Glc(b1-3)Glc(b1-3)Glc(b1-3)Glc(b1-3)Glc(b1-3)Glc(b1-4)Glc(b1-3)Glc
G00742YE_451	Glc(b1-3)Glc(b1-3)Glc(b1-3)Glc(b1-3)Glc(b1-3)Glc(b1-4)Glc(b1-4)Glc(b1-4)Glc(b1-3)Glc(b1-3)Glc(b1-3)Glc(b1-3)Glc(b1-4)Glc(b1-3)Glc(b1-3)Glc
G00742YE_452	Glc(b1-3)Glc(b1-3)Glc(b1-3)Glc(b1-3)Glc(b1-3)Glc(b1-4)Glc(b1-4)Glc(b1-4)Glc(b1-3)Glc(b1-3)Glc(b1-3)Glc(b1-3)Glc(b1-4)Glc(b1-4)Glc(b1-3)Glc
G00742YE_453	Glc(b1-3)Glc(b1-3)Glc(b1-3)Glc(b1-3)Glc(b1-3)Glc(b1-4)Glc(b1-4)Glc(b1-4)Glc(b1-3)Glc(b1-3)Glc(b1-3)Glc(b1-4)Glc(b1-3)Glc(b1-3)Glc(b1-3)Glc
G00742YE_454	Glc(b1-3)Glc(b1-3)Glc(b1-3)Glc(b1-3)Glc(b1-3)Glc(b1-4)Glc(b1-4)Glc(b1-4)Glc(b1-3)Glc(b1-3)Glc(b1-3)Glc(b1-4)Glc(b1-3)Glc(b1-4)Glc(b1-3)Glc
G00742YE_455	Glc(b1-3)Glc(b1-3)Glc(b1-3)Glc(b1-3)Glc(b1-3)Glc(b1-4)Glc(b1-4)Glc(b1-4)Glc(b1-3)Glc(b1-3)Glc(b1-3)Glc(b1-4)Glc(b1-4)Glc(b1-3)Glc(b1-3)Glc
G00742YE_456	Glc(b1-3)Glc(b1-3)Glc(b1-3)Glc(b1-3)Glc(b1-3)Glc(b1-4)Glc(b1-4)Glc(b1-4)Glc(b1-3)Glc(b1-3)Glc(b1-3)Glc(b1-4)Glc(b1-4)Glc(b1-4)Glc(b1-3)Glc
G00742YE_457	Glc(b1-3)Glc(b1-3)Glc(b1-3)Glc(b1-3)Glc(b1-3)Glc(b1-4)Glc(b1-4)Glc(b1-4)Glc(b1-3)Glc(b1-3)Glc(b1-4)Glc(b1-3)Glc(b1-3)Glc(b1-3)Glc(b1-3)Glc
G00742YE_458	Glc(b1-3)Glc(b1-3)Glc(b1-3)Glc(b1-3)Glc(b1-3)Glc(b1-4)Glc(b1-4)Glc(b1-4)Glc(b1-3)Glc(b1-3)Glc(b1-4)Glc(b1-3)Glc(b1-3)Glc(b1-4)Glc(b1-3)Glc
G00742YE_459	Glc(b1-3)Glc(b1-3)Glc(b1-3)Glc(b1-3)Glc(b1-3)Glc(b1-4)Glc(b1-4)Glc(b1-4)Glc(b1-3)Glc(b1-3)Glc(b1-4)Glc(b1-3)Glc(b1-4)Glc(b1-3)Glc(b1-3)Glc
G00742YE_460	Glc(b1-3)Glc(b1-3)Glc(b1-3)Glc(b1-3)Glc(b1-3)Glc(b1-4)Glc(b1-4)Glc(b1-4)Glc(b1-3)Glc(b1-3)Glc(b1-4)Glc(b1-3)Glc(b1-4)Glc(b1-4)Glc(b1-3)Glc
G00742YE_461	Glc(b1-3)Glc(b1-3)Glc(b1-3)Glc(b1-3)Glc(b1-3)Glc(b1-4)Glc(b1-4)Glc(b1-4)Glc(b1-3)Glc(b1-3)Glc(b1-4)Glc(b1-4)Glc(b1-3)Glc(b1-3)Glc(b1-3)Glc
G00742YE_462	Glc(b1-3)Glc(b1-3)Glc(b1-3)Glc(b1-3)Glc(b1-3)Glc(b1-4)Glc(b1-4)Glc(b1-4)Glc(b1-3)Glc(b1-3)Glc(b1-4)Glc(b1-4)Glc(b1-3)Glc(b1-4)Glc(b1-3)Glc
G00742YE_463	Glc(b1-3)Glc(b1-3)Glc(b1-3)Glc(b1-3)Glc(b1-3)Glc(b1-4)Glc(b1-4)Glc(b1-4)Glc(b1-3)Glc(b1-3)Glc(b1-4)Glc(b1-4)Glc(b1-4)Glc(b1-3)Glc(b1-3)Glc
G00742YE_464	Glc(b1-3)Glc(b1-3)Glc(b1-3)Glc(b1-3)Glc(b1-3)Glc(b1-4)Glc(b1-4)Glc(b1-4)Glc(b1-3)Glc(b1-3)Glc(b1-4)Glc(b1-4)Glc(b1-4)Glc(b1-4)Glc(b1-3)Glc
G00742YE_465	Glc(b1-3)Glc(b1-3)Glc(b1-3)Glc(b1-3)Glc(b1-3)Glc(b1-4)Glc(b1-4)Glc(b1-4)Glc(b1-3)Glc(b1-4)Glc(b1-3)Glc(b1-3)Glc(b1-3)Glc(b1-3)Glc(b1-3)Glc
G00742YE_466	Glc(b1-3)Glc(b1-3)Glc(b1-3)Glc(b1-3)Glc(b1-3)Glc(b1-4)Glc(b1-4)Glc(b1-4)Glc(b1-3)Glc(b1-4)Glc(b1-3)Glc(b1-3)Glc(b1-3)Glc(b1-4)Glc(b1-3)Glc
G00742YE_467	Glc(b1-3)Glc(b1-3)Glc(b1-3)Glc(b1-3)Glc(b1-3)Glc(b1-4)Glc(b1-4)Glc(b1-4)Glc(b1-3)Glc(b1-4)Glc(b1-3)Glc(b1-3)Glc(b1-4)Glc(b1-3)Glc(b1-3)Glc
G00742YE_468	Glc(b1-3)Glc(b1-3)Glc(b1-3)Glc(b1-3)Glc(b1-3)Glc(b1-4)Glc(b1-4)Glc(b1-4)Glc(b1-3)Glc(b1-4)Glc(b1-3)Glc(b1-3)Glc(b1-4)Glc(b1-4)Glc(b1-3)Glc
G00742YE_469	Glc(b1-3)Glc(b1-3)Glc(b1-3)Glc(b1-3)Glc(b1-3)Glc(b1-4)Glc(b1-4)Glc(b1-4)Glc(b1-3)Glc(b1-4)Glc(b1-3)Glc(b1-4)Glc(b1-3)Glc(b1-3)Glc(b1-3)Glc
G00742YE_470	Glc(b1-3)Glc(b1-3)Glc(b1-3)Glc(b1-3)Glc(b1-3)Glc(b1-4)Glc(b1-4)Glc(b1-4)Glc(b1-3)Glc(b1-4)Glc(b1-3)Glc(b1-4)Glc(b1-3)Glc(b1-4)Glc(b1-3)Glc
G00742YE_471	Glc(b1-3)Glc(b1-3)Glc(b1-3)Glc(b1-3)Glc(b1-3)Glc(b1-4)Glc(b1-4)Glc(b1-4)Glc(b1-3)Glc(b1-4)Glc(b1-3)Glc(b1-4)Glc(b1-4)Glc(b1-3)Glc(b1-3)Glc
G00742YE_472	Glc(b1-3)Glc(b1-3)Glc(b1-3)Glc(b1-3)Glc(b1-3)Glc(b1-4)Glc(b1-4)Glc(b1-4)Glc(b1-3)Glc(b1-4)Glc(b1-3)Glc(b1-4)Glc(b1-4)Glc(b1-4)Glc(b1-3)Glc
G00742YE_473	Glc(b1-3)Glc(b1-3)Glc(b1-3)Glc(b1-3)Glc(b1-3)Glc(b1-4)Glc(b1-4)Glc(b1-4)Glc(b1-3)Glc(b1-4)Glc(b1-4)Glc(b1-3)Glc(b1-3)Glc(b1-3)Glc(b1-3)Glc
G00742YE_474	Glc(b1-3)Glc(b1-3)Glc(b1-3)Glc(b1-3)Glc(b1-3)Glc(b1-4)Glc(b1-4)Glc(b1-4)Glc(b1-3)Glc(b1-4)Glc(b1-4)Glc(b1-3)Glc(b1-3)Glc(b1-4)Glc(b1-3)Glc
G00742YE_475	Glc(b1-3)Glc(b1-3)Glc(b1-3)Glc(b1-3)Glc(b1-3)Glc(b1-4)Glc(b1-4)Glc(b1-4)Glc(b1-3)Glc(b1-4)Glc(b1-4)Glc(b1-3)Glc(b1-4)Glc(b1-3)Glc(b1-3)Glc
G00742YE_476	Glc(b1-3)Glc(b1-3)Glc(b1-3)Glc(b1-3)Glc(b1-3)Glc(b1-4)Glc(b1-4)Glc(b1-4)Glc(b1-3)Glc(b1-4)Glc(b1-4)Glc(b1-3)Glc(b1-4)Glc(b1-4)Glc(b1-3)Glc
G00742YE_477	Glc(b1-3)Glc(b1-3)Glc(b1-3)Glc(b1-3)Glc(b1-3)Glc(b1-4)Glc(b1-4)Glc(b1-4)Glc(b1-3)Glc(b1-4)Glc(b1-4)Glc(b1-4)Glc(b1-3)Glc(b1-3)Glc(b1-3)Glc
G00742YE_478	Glc(b1-3)Glc(b1-3)Glc(b1-3)Glc(b1-3)Glc(b1-3)Glc(b1-4)Glc(b1-4)Glc(b1-4)Glc(b1-3)Glc(b1-4)Glc(b1-4)Glc(b1-4)Glc(b1-3)Glc(b1-4)Glc(b1-3)Glc
G00742YE_479	Glc(b1-3)Glc(b1-3)Glc(b1-3)Glc(b1-3)Glc(b1-3)Glc(b1-4)Glc(b1-4)Glc(b1-4)Glc(b1-3)Glc(b1-4)Glc(b1-4)Glc(b1-4)Glc(b1-4)Glc(b1-3)Glc(b1-3)Glc
G00742YE_480	Glc(b1-3)Glc(b1-3)Glc(b1-3)Glc(b1-3)Glc(b1-3)Glc(b1-4)Glc(b1-4)Glc(b1-4)Glc(b1-3)Glc(b1-4)Glc(b1-4)Glc(b1-4)Glc(b1-4)Glc(b1-4)Glc(b1-3)Glc
G00742YE_481	Glc(b1-3)Glc(b1-3)Glc(b1-3)Glc(b1-3)Glc(b1-3)Glc(b1-4)Glc(b1-4)Glc(b1-4)Glc(b1-4)Glc(b1-3)Glc(b1-3)Glc(b1-3)Glc(b1-3)Glc(b1-3)Glc(b1-3)Glc
G00742YE_482	Glc(b1-3)Glc(b1-3)Glc(b1-3)Glc(b1-3)Glc(b1-3)Glc(b1-4)Glc(b1-4)Glc(b1-4)Glc(b1-4)Glc(b1-3)Glc(b1-3)Glc(b1-3)Glc(b1-3)Glc(b1-4)Glc(b1-3)Glc
G00742YE_483	Glc(b1-3)Glc(b1-3)Glc(b1-3)Glc(b1-3)Glc(b1-3)Glc(b1-4)Glc(b1-4)Glc(b1-4)Glc(b1-4)Glc(b1-3)Glc(b1-3)Glc(b1-3)Glc(b1-4)Glc(b1-3)Glc(b1-3)Glc
G00742YE_484	Glc(b1-3)Glc(b1-3)Glc(b1-3)Glc(b1-3)Glc(b1-3)Glc(b1-4)Glc(b1-4)Glc(b1-4)Glc(b1-4)Glc(b1-3)Glc(b1-3)Glc(b1-3)Glc(b1-4)Glc(b1-4)Glc(b1-3)Glc
G00742YE_485	Glc(b1-3)Glc(b1-3)Glc(b1-3)Glc(b1-3)Glc(b1-3)Glc(b1-4)Glc(b1-4)Glc(b1-4)Glc(b1-4)Glc(b1-3)Glc(b1-3)Glc(b1-4)Glc(b1-3)Glc(b1-3)Glc(b1-3)Glc
G00742YE_486	Glc(b1-3)Glc(b1-3)Glc(b1-3)Glc(b1-3)Glc(b1-3)Glc(b1-4)Glc(b1-4)Glc(b1-4)Glc(b1-4)Glc(b1-3)Glc(b1-3)Glc(b1-4)Glc(b1-3)Glc(b1-4)Glc(b1-3)Glc
G00742YE_487	Glc(b1-3)Glc(b1-3)Glc(b1-3)Glc(b1-3)Glc(b1-3)Glc(b1-4)Glc(b1-4)Glc(b1-4)Glc(b1-4)Glc(b1-3)Glc(b1-3)Glc(b1-4)Glc(b1-4)Glc(b1-3)Glc(b1-3)Glc
G00742YE_488	Glc(b1-3)Glc(b1-3)Glc(b1-3)Glc(b1-3)Glc(b1-3)Glc(b1-4)Glc(b1-4)Glc(b1-4)Glc(b1-4)Glc(b1-3)Glc(b1-3)Glc(b1-4)Glc(b1-4)Glc(b1-4)Glc(b1-3)Glc
G00742YE_489	Glc(b1-3)Glc(b1-3)Glc(b1-3)Glc(b1-3)Glc(b1-3)Glc(b1-4)Glc(b1-4)Glc(b1-4)Glc(b1-4)Glc(b1-3)Glc(b1-4)Glc(b1-3)Glc(b1-3)Glc(b1-3)Glc(b1-3)Glc
G00742YE_490	Glc(b1-3)Glc(b1-3)Glc(b1-3)Glc(b1-3)Glc(b1-3)Glc(b1-4)Glc(b1-4)Glc(b1-4)Glc(b1-4)Glc(b1-3)Glc(b1-4)Glc(b1-3)Glc(b1-3)Glc(b1-4)Glc(b1-3)Glc
G00742YE_491	Glc(b1-3)Glc(b1-3)Glc(b1-3)Glc(b1-3)Glc(b1-3)Glc(b1-4)Glc(b1-4)Glc(b1-4)Glc(b1-4)Glc(b1-3)Glc(b1-4)Glc(b1-3)Glc(b1-4)Glc(b1-3)Glc(b1-3)Glc
G00742YE_492	Glc(b1-3)Glc(b1-3)Glc(b1-3)Glc(b1-3)Glc(b1-3)Glc(b1-4)Glc(b1-4)Glc(b1-4)Glc(b1-4)Glc(b1-3)Glc(b1-4)Glc(b1-3)Glc(b1-4)Glc(b1-4)Glc(b1-3)Glc
G00742YE_493	Glc(b1-3)Glc(b1-3)Glc(b1-3)Glc(b1-3)Glc(b1-3)Glc(b1-4)Glc(b1-4)Glc(b1-4)Glc(b1-4)Glc(b1-3)Glc(b1-4)Glc(b1-4)Glc(b1-3)Glc(b1-3)Glc(b1-3)Glc
G00742YE_494	Glc(b1-3)Glc(b1-3)Glc(b1-3)Glc(b1-3)Glc(b1-3)Glc(b1-4)Glc(b1-4)Glc(b1-4)Glc(b1-4)Glc(b1-3)Glc(b1-4)Glc(b1-4)Glc(b1-3)Glc(b1-4)Glc(b1-3)Glc
G00742YE_495	Glc(b1-3)Glc(b1-3)Glc(b1-3)Glc(b1-3)Glc(b1-3)Glc(b1-4)Glc(b1-4)Glc(b1-4)Glc(b1-4)Glc(b1-3)Glc(b1-4)Glc(b1-4)Glc(b1-4)Glc(b1-3)Glc(b1-3)Glc
G00742YE_496	Glc(b1-3)Glc(b1-3)Glc(b1-3)Glc(b1-3)Glc(b1-3)Glc(b1-4)Glc(b1-4)Glc(b1-4)Glc(b1-4)Glc(b1-3)Glc(b1-4)Glc(b1-4)Glc(b1-4)Glc(b1-4)Glc(b1-3)Glc
G00742YE_497	Glc(b1-3)Glc(b1-3)Glc(b1-3)Glc(b1-3)Glc(b1-3)Glc(b1-4)Glc(b1-4)Glc(b1-4)Glc(b1-4)Glc(b1-4)Glc(b1-3)Glc(b1-3)Glc(b1-3)Glc(b1-3)Glc(b1-3)Glc
G00742YE_498	Glc(b1-3)Glc(b1-3)Glc(b1-3)Glc(b1-3)Glc(b1-3)Glc(b1-4)Glc(b1-4)Glc(b1-4)Glc(b1-4)Glc(b1-4)Glc(b1-3)Glc(b1-3)Glc(b1-3)Glc(b1-4)Glc(b1-3)Glc
G00742YE_499	Glc(b1-3)Glc(b1-3)Glc(b1-3)Glc(b1-3)Glc(b1-3)Glc(b1-4)Glc(b1-4)Glc(b1-4)Glc(b1-4)Glc(b1-4)Glc(b1-3)Glc(b1-3)Glc(b1-4)Glc(b1-3)Glc(b1-3)Glc
G00742YE_500	Glc(b1-3)Glc(b1-3)Glc(b1-3)Glc(b1-3)Glc(b1-3)Glc(b1-4)Glc(b1-4)Glc(b1-4)Glc(b1-4)Glc(b1-4)Glc(b1-3)Glc(b1-3)Glc(b1-4)Glc(b1-4)Glc(b1-3)Glc
G00742YE_501	Glc(b1-3)Glc(b1-3)Glc(b1-3)Glc(b1-3)Glc(b1-3)Glc(b1-4)Glc(b1-4)Glc(b1-4)Glc(b1-4)Glc(b1-4)Glc(b1-3)Glc(b1-4)Glc(b1-3)Glc(b1-3)Glc(b1-3)Glc
G00742YE_502	Glc(b1-3)Glc(b1-3)Glc(b1-3)Glc(b1-3)Glc(b1-3)Glc(b1-4)Glc(b1-4)Glc(b1-4)Glc(b1-4)Glc(b1-4)Glc(b1-3)Glc(b1-4)Glc(b1-3)Glc(b1-4)Glc(b1-3)Glc
G00742YE_503	Glc(b1-3)Glc(b1-3)Glc(b1-3)Glc(b1-3)Glc(b1-3)Glc(b1-4)Glc(b1-4)Glc(b1-4)Glc(b1-4)Glc(b1-4)Glc(b1-3)Glc(b1-4)Glc(b1-4)Glc(b1-3)Glc(b1-3)Glc
G00742YE_504	Glc(b1-3)Glc(b1-3)Glc(b1-3)Glc(b1-3)Glc(b1-3)Glc(b1-4)Glc(b1-4)Glc(b1-4)Glc(b1-4)Glc(b1-4)Glc(b1-3)Glc(b1-4)Glc(b1-4)Glc(b1-4)Glc(b1-3)Glc
G00742YE_505	Glc(b1-3)Glc(b1-3)Glc(b1-3)Glc(b1-3)Glc(b1-3)Glc(b1-4)Glc(b1-4)Glc(b1-4)Glc(b1-4)Glc(b1-4)Glc(b1-4)Glc(b1-3)Glc(b1-3)Glc(b1-3)Glc(b1-3)Glc
G00742YE_506	Glc(b1-3)Glc(b1-3)Glc(b1-3)Glc(b1-3)Glc(b1-3)Glc(b1-4)Glc(b1-4)Glc(b1-4)Glc(b1-4)Glc(b1-4)Glc(b1-4)Glc(b1-3)Glc(b1-3)Glc(b1-4)Glc(b1-3)Glc
G00742YE_507	Glc(b1-3)Glc(b1-3)Glc(b1-3)Glc(b1-3)Glc(b1-3)Glc(b1-4)Glc(b1-4)Glc(b1-4)Glc(b1-4)Glc(b1-4)Glc(b1-4)Glc(b1-3)Glc(b1-4)Glc(b1-3)Glc(b1-3)Glc
G00742YE_508	Glc(b1-3)Glc(b1-3)Glc(b1-3)Glc(b1-3)Glc(b1-3)Glc(b1-4)Glc(b1-4)Glc(b1-4)Glc(b1-4)Glc(b1-4)Glc(b1-4)Glc(b1-3)Glc(b1-4)Glc(b1-4)Glc(b1-3)Glc
G00742YE_509	Glc(b1-3)Glc(b1-3)Glc(b1-3)Glc(b1-3)Glc(b1-3)Glc(b1-4)Glc(b1-4)Glc(b1-4)Glc(b1-4)Glc(b1-4)Glc(b1-4)Glc(b1-4)Glc(b1-3)Glc(b1-3)Glc(b1-3)Glc
G00742YE_510	Glc(b1-3)Glc(b1-3)Glc(b1-3)Glc(b1-3)Glc(b1-3)Glc(b1-4)Glc(b1-4)Glc(b1-4)Glc(b1-4)Glc(b1-4)Glc(b1-4)Glc(b1-4)Glc(b1-3)Glc(b1-4)Glc(b1-3)Glc
G00742YE_511	Glc(b1-3)Glc(b1-3)Glc(b1-3)Glc(b1-3)Glc(b1-3)Glc(b1-4)Glc(b1-4)Glc(b1-4)Glc(b1-4)Glc(b1-4)Glc(b1-4)Glc(b1-4)Glc(b1-4)Glc(b1-3)Glc(b1-3)Glc
G00742YE_512	Glc(b1-3)Glc(b1-3)Glc(b1-3)Glc(b1-3)Glc(b1-3)Glc(b1-4)Glc(b1-4)Glc(b1-4)Glc(b1-4)Glc(b1-4)Glc(b1-4)Glc(b1-4)Glc(b1-4)Glc(b1-4)Glc(b1-3)Glc
G00742YE_513	Glc(b1-3)Glc(b1-3)Glc(b1-3)Glc(b1-3)Glc(b1-4)Glc(b1-3)Glc(b1-3)Glc(b1-3)Glc(b1-3)Glc(b1-3)Glc(b1-3)Glc(b1-3)Glc(b1-3)Glc(b1-3)Glc(b1-3)Glc
G00742YE_514	Glc(b1-3)Glc(b1-3)Glc(b1-3)Glc(b1-3)Glc(b1-4)Glc(b1-3)Glc(b1-3)Glc(b1-3)Glc(b1-3)Glc(b1-3)Glc(b1-3)Glc(b1-3)Glc(b1-3)Glc(b1-4)Glc(b1-3)Glc
G00742YE_515	Glc(b1-3)Glc(b1-3)Glc(b1-3)Glc(b1-3)Glc(b1-4)Glc(b1-3)Glc(b1-3)Glc(b1-3)Glc(b1-3)Glc(b1-3)Glc(b1-3)Glc(b1-3)Glc(b1-4)Glc(b1-3)Glc(b1-3)Glc
G00742YE_516	Glc(b1-3)Glc(b1-3)Glc(b1-3)Glc(b1-3)Glc(b1-4)Glc(b1-3)Glc(b1-3)Glc(b1-3)Glc(b1-3)Glc(b1-3)Glc(b1-3)Glc(b1-3)Glc(b1-4)Glc(b1-4)Glc(b1-3)Glc
G00742YE_517	Glc(b1-3)Glc(b1-3)Glc(b1-3)Glc(b1-3)Glc(b1-4)Glc(b1-3)Glc(b1-3)Glc(b1-3)Glc(b1-3)Glc(b1-3)Glc(b1-3)Glc(b1-4)Glc(b1-3)Glc(b1-3)Glc(b1-3)Glc
G00742YE_518	Glc(b1-3)Glc(b1-3)Glc(b1-3)Glc(b1-3)Glc(b1-4)Glc(b1-3)Glc(b1-3)Glc(b1-3)Glc(b1-3)Glc(b1-3)Glc(b1-3)Glc(b1-4)Glc(b1-3)Glc(b1-4)Glc(b1-3)Glc
G00742YE_519	Glc(b1-3)Glc(b1-3)Glc(b1-3)Glc(b1-3)Glc(b1-4)Glc(b1-3)Glc(b1-3)Glc(b1-3)Glc(b1-3)Glc(b1-3)Glc(b1-3)Glc(b1-4)Glc(b1-4)Glc(b1-3)Glc(b1-3)Glc
G00742YE_520	Glc(b1-3)Glc(b1-3)Glc(b1-3)Glc(b1-3)Glc(b1-4)Glc(b1-3)Glc(b1-3)Glc(b1-3)Glc(b1-3)Glc(b1-3)Glc(b1-3)Glc(b1-4)Glc(b1-4)Glc(b1-4)Glc(b1-3)Glc
G00742YE_521	Glc(b1-3)Glc(b1-3)Glc(b1-3)Glc(b1-3)Glc(b1-4)Glc(b1-3)Glc(b1-3)Glc(b1-3)Glc(b1-3)Glc(b1-3)Glc(b1-4)Glc(b1-3)Glc(b1-3)Glc(b1-3)Glc(b1-3)Glc
G00742YE_522	Glc(b1-3)Glc(b1-3)Glc(b1-3)Glc(b1-3)Glc(b1-4)Glc(b1-3)Glc(b1-3)Glc(b1-3)Glc(b1-3)Glc(b1-3)Glc(b1-4)Glc(b1-3)Glc(b1-3)Glc(b1-4)Glc(b1-3)Glc
G00742YE_523	Glc(b1-3)Glc(b1-3)Glc(b1-3)Glc(b1-3)Glc(b1-4)Glc(b1-3)Glc(b1-3)Glc(b1-3)Glc(b1-3)Glc(b1-3)Glc(b1-4)Glc(b1-3)Glc(b1-4)Glc(b1-3)Glc(b1-3)Glc
G00742YE_524	Glc(b1-3)Glc(b1-3)Glc(b1-3)Glc(b1-3)Glc(b1-4)Glc(b1-3)Glc(b1-3)Glc(b1-3)Glc(b1-3)Glc(b1-3)Glc(b1-4)Glc(b1-3)Glc(b1-4)Glc(b1-4)Glc(b1-3)Glc
G00742YE_525	Glc(b1-3)Glc(b1-3)Glc(b1-3)Glc(b1-3)Glc(b1-4)Glc(b1-3)Glc(b1-3)Glc(b1-3)Glc(b1-3)Glc(b1-3)Glc(b1-4)Glc(b1-4)Glc(b1-3)Glc(b1-3)Glc(b1-3)Glc
G00742YE_526	Glc(b1-3)Glc(b1-3)Glc(b1-3)Glc(b1-3)Glc(b1-4)Glc(b1-3)Glc(b1-3)Glc(b1-3)Glc(b1-3)Glc(b1-3)Glc(b1-4)Glc(b1-4)Glc(b1-3)Glc(b1-4)Glc(b1-3)Glc
G00742YE_527	Glc(b1-3)Glc(b1-3)Glc(b1-3)Glc(b1-3)Glc(b1-4)Glc(b1-3)Glc(b1-3)Glc(b1-3)Glc(b1-3)Glc(b1-3)Glc(b1-4)Glc(b1-4)Glc(b1-4)Glc(b1-3)Glc(b1-3)Glc
G00742YE_528	Glc(b1-3)Glc(b1-3)Glc(b1-3)Glc(b1-3)Glc(b1-4)Glc(b1-3)Glc(b1-3)Glc(b1-3)Glc(b1-3)Glc(b1-3)Glc(b1-4)Glc(b1-4)Glc(b1-4)Glc(b1-4)Glc(b1-3)Glc
G00742YE_529	Glc(b1-3)Glc(b1-3)Glc(b1-3)Glc(b1-3)Glc(b1-4)Glc(b1-3)Glc(b1-3)Glc(b1-3)Glc(b1-3)Glc(b1-4)Glc(b1-3)Glc(b1-3)Glc(b1-3)Glc(b1-3)Glc(b1-3)Glc
G00742YE_530	Glc(b1-3)Glc(b1-3)Glc(b1-3)Glc(b1-3)Glc(b1-4)Glc(b1-3)Glc(b1-3)Glc(b1-3)Glc(b1-3)Glc(b1-4)Glc(b1-3)Glc(b1-3)Glc(b1-3)Glc(b1-4)Glc(b1-3)Glc
G00742YE_531	Glc(b1-3)Glc(b1-3)Glc(b1-3)Glc(b1-3)Glc(b1-4)Glc(b1-3)Glc(b1-3)Glc(b1-3)Glc(b1-3)Glc(b1-4)Glc(b1-3)Glc(b1-3)Glc(b1-4)Glc(b1-3)Glc(b1-3)Glc
G00742YE_532	Glc(b1-3)Glc(b1-3)Glc(b1-3)Glc(b1-3)Glc(b1-4)Glc(b1-3)Glc(b1-3)Glc(b1-3)Glc(b1-3)Glc(b1-4)Glc(b1-3)Glc(b1-3)Glc(b1-4)Glc(b1-4)Glc(b1-3)Glc
G00742YE_533	Glc(b1-3)Glc(b1-3)Glc(b1-3)Glc(b1-3)Glc(b1-4)Glc(b1-3)Glc(b1-3)Glc(b1-3)Glc(b1-3)Glc(b1-4)Glc(b1-3)Glc(b1-4)Glc(b1-3)Glc(b1-3)Glc(b1-3)Glc
G00742YE_534	Glc(b1-3)Glc(b1-3)Glc(b1-3)Glc(b1-3)Glc(b1-4)Glc(b1-3)Glc(b1-3)Glc(b1-3)Glc(b1-3)Glc(b1-4)Glc(b1-3)Glc(b1-4)Glc(b1-3)Glc(b1-4)Glc(b1-3)Glc
G00742YE_535	Glc(b1-3)Glc(b1-3)Glc(b1-3)Glc(b1-3)Glc(b1-4)Glc(b1-3)Glc(b1-3)Glc(b1-3)Glc(b1-3)Glc(b1-4)Glc(b1-3)Glc(b1-4)Glc(b1-4)Glc(b1-3)Glc(b1-3)Glc
G00742YE_536	Glc(b1-3)Glc(b1-3)Glc(b1-3)Glc(b1-3)Glc(b1-4)Glc(b1-3)Glc(b1-3)Glc(b1-3)Glc(b1-3)Glc(b1-4)Glc(b1-3)Glc(b1-4)Glc(b1-4)Glc(b1-4)Glc(b1-3)Glc
G00742YE_537	Glc(b1-3)Glc(b1-3)Glc(b1-3)Glc(b1-3)Glc(b1-4)Glc(b1-3)Glc(b1-3)Glc(b1-3)Glc(b1-3)Glc(b1-4)Glc(b1-4)Glc(b1-3)Glc(b1-3)Glc(b1-3)Glc(b1-3)Glc
G00742YE_538	Glc(b1-3)Glc(b1-3)Glc(b1-3)Glc(b1-3)Glc(b1-4)Glc(b1-3)Glc(b1-3)Glc(b1-3)Glc(b1-3)Glc(b1-4)Glc(b1-4)Glc(b1-3)Glc(b1-3)Glc(b1-4)Glc(b1-3)Glc
G00742YE_539	Glc(b1-3)Glc(b1-3)Glc(b1-3)Glc(b1-3)Glc(b1-4)Glc(b1-3)Glc(b1-3)Glc(b1-3)Glc(b1-3)Glc(b1-4)Glc(b1-4)Glc(b1-3)Glc(b1-4)Glc(b1-3)Glc(b1-3)Glc
G00742YE_540	Glc(b1-3)Glc(b1-3)Glc(b1-3)Glc(b1-3)Glc(b1-4)Glc(b1-3)Glc(b1-3)Glc(b1-3)Glc(b1-3)Glc(b1-4)Glc(b1-4)Glc(b1-3)Glc(b1-4)Glc(b1-4)Glc(b1-3)Glc
G00742YE_541	Glc(b1-3)Glc(b1-3)Glc(b1-3)Glc(b1-3)Glc(b1-4)Glc(b1-3)Glc(b1-3)Glc(b1-3)Glc(b1-3)Glc(b1-4)Glc(b1-4)Glc(b1-4)Glc(b1-3)Glc(b1-3)Glc(b1-3)Glc
G00742YE_542	Glc(b1-3)Glc(b1-3)Glc(b1-3)Glc(b1-3)Glc(b1-4)Glc(b1-3)Glc(b1-3)Glc(b1-3)Glc(b1-3)Glc(b1-4)Glc(b1-4)Glc(b1-4)Glc(b1-3)Glc(b1-4)Glc(b1-3)Glc
G00742YE_543	Glc(b1-3)Glc(b1-3)Glc(b1-3)Glc(b1-3)Glc(b1-4)Glc(b1-3)Glc(b1-3)Glc(b1-3)Glc(b1-3)Glc(b1-4)Glc(b1-4)Glc(b1-4)Glc(b1-4)Glc(b1-3)Glc(b1-3)Glc
G00742YE_544	Glc(b1-3)Glc(b1-3)Glc(b1-3)Glc(b1-3)Glc(b1-4)Glc(b1-3)Glc(b1-3)Glc(b1-3)Glc(b1-3)Glc(b1-4)Glc(b1-4)Glc(b1-4)Glc(b1-4)Glc(b1-4)Glc(b1-3)Glc
G00742YE_545	Glc(b1-3)Glc(b1-3)Glc(b1-3)Glc(b1-3)Glc(b1-4)Glc(b1-3)Glc(b1-3)Glc(b1-3)Glc(b1-4)Glc(b1-3)Glc(b1-3)Glc(b1-3)Glc(b1-3)Glc(b1-3)Glc(b1-3)Glc
G00742YE_546	Glc(b1-3)Glc(b1-3)Glc(b1-3)Glc(b1-3)Glc(b1-4)Glc(b1-3)Glc(b1-3)Glc(b1-3)Glc(b1-4)Glc(b1-3)Glc(b1-3)Glc(b1-3)Glc(b1-3)Glc(b1-4)Glc(b1-3)Glc
G00742YE_547	Glc(b1-3)Glc(b1-3)Glc(b1-3)Glc(b1-3)Glc(b1-4)Glc(b1-3)Glc(b1-3)Glc(b1-3)Glc(b1-4)Glc(b1-3)Glc(b1-3)Glc(b1-3)Glc(b1-4)Glc(b1-3)Glc(b1-3)Glc
G00742YE_548	Glc(b1-3)Glc(b1-3)Glc(b1-3)Glc(b1-3)Glc(b1-4)Glc(b1-3)Glc(b1-3)Glc(b1-3)Glc(b1-4)Glc(b1-3)Glc(b1-3)Glc(b1-3)Glc(b1-4)Glc(b1-4)Glc(b1-3)Glc
G00742YE_549	Glc(b1-3)Glc(b1-3)Glc(b1-3)Glc(b1-3)Glc(b1-4)Glc(b1-3)Glc(b1-3)Glc(b1-3)Glc(b1-4)Glc(b1-3)Glc(b1-3)Glc(b1-4)Glc(b1-3)Glc(b1-3)Glc(b1-3)Glc
G00742YE_550	Glc(b1-3)Glc(b1-3)Glc(b1-3)Glc(b1-3)Glc(b1-4)Glc(b1-3)Glc(b1-3)Glc(b1-3)Glc(b1-4)Glc(b1-3)Glc(b1-3)Glc(b1-4)Glc(b1-3)Glc(b1-4)Glc(b1-3)Glc
G00742YE_551	Glc(b1-3)Glc(b1-3)Glc(b1-3)Glc(b1-3)Glc(b1-4)Glc(b1-3)Glc(b1-3)Glc(b1-3)Glc(b1-4)Glc(b1-3)Glc(b1-3)Glc(b1-4)Glc(b1-4)Glc(b1-3)Glc(b1-3)Glc
G00742YE_552	Glc(b1-3)Glc(b1-3)Glc(b1-3)Glc(b1-3)Glc(b1-4)Glc(b1-3)Glc(b1-3)Glc(b1-3)Glc(b1-4)Glc(b1-3)Glc(b1-3)Glc(b1-4)Glc(b1-4)Glc(b1-4)Glc(b1-3)Glc
G00742YE_553	Glc(b1-3)Glc(b1-3)Glc(b1-3)Glc(b1-3)Glc(b1-4)Glc(b1-3)Glc(b1-3)Glc(b1-3)Glc(b1-4)Glc(b1-3)Glc(b1-4)Glc(b1-3)Glc(b1-3)Glc(b1-3)Glc(b1-3)Glc
G00742YE_554	Glc(b1-3)Glc(b1-3)Glc(b1-3)Glc(b1-3)Glc(b1-4)Glc(b1-3)Glc(b1-3)Glc(b1-3)Glc(b1-4)Glc(b1-3)Glc(b1-4)Glc(b1-3)Glc(b1-3)Glc(b1-4)Glc(b1-3)Glc
G00742YE_555	Glc(b1-3)Glc(b1-3)Glc(b1-3)Glc(b1-3)Glc(b1-4)Glc(b1-3)Glc(b1-3)Glc(b1-3)Glc(b1-4)Glc(b1-3)Glc(b1-4)Glc(b1-3)Glc(b1-4)Glc(b1-3)Glc(b1-3)Glc
G00742YE_556	Glc(b1-3)Glc(b1-3)Glc(b1-3)Glc(b1-3)Glc(b1-4)Glc(b1-3)Glc(b1-3)Glc(b1-3)Glc(b1-4)Glc(b1-3)Glc(b1-4)Glc(b1-3)Glc(b1-4)Glc(b1-4)Glc(b1-3)Glc
G00742YE_557	Glc(b1-3)Glc(b1-3)Glc(b1-3)Glc(b1-3)Glc(b1-4)Glc(b1-3)Glc(b1-3)Glc(b1-3)Glc(b1-4)Glc(b1-3)Glc(b1-4)Glc(b1-4)Glc(b1-3)Glc(b1-3)Glc(b1-3)Glc
G00742YE_558	Glc(b1-3)Glc(b1-3)Glc(b1-3)Glc(b1-3)Glc(b1-4)Glc(b1-3)Glc(b1-3)Glc(b1-3)Glc(b1-4)Glc(b1-3)Glc(b1-4)Glc(b1-4)Glc(b1-3)Glc(b1-4)Glc(b1-3)Glc
G00742YE_559	Glc(b1-3)Glc(b1-3)Glc(b1-3)Glc(b1-3)Glc(b1-4)Glc(b1-3)Glc(b1-3)Glc(b1-3)Glc(b1-4)Glc(b1-3)Glc(b1-4)Glc(b1-4)Glc(b1-4)Glc(b1-3)Glc(b1-3)Glc
G00742YE_560	Glc(b1-3)Glc(b1-3)Glc(b1-3)Glc(b1-3)Glc(b1-4)Glc(b1-3)Glc(b1-3)Glc(b1-3)Glc(b1-4)Glc(b1-3)Glc(b1-4)Glc(b1-4)Glc(b1-4)Glc(b1-4)Glc(b1-3)Glc
G00742YE_561	Glc(b1-3)Glc(b1-3)Glc(b1-3)Glc(b1-3)Glc(b1-4)Glc(b1-3)Glc(b1-3)Glc(b1-3)Glc(b1-4)Glc(b1-4)Glc(b1-3)Glc(b1-3)Glc(b1-3)Glc(b1-3)Glc(b1-3)Glc
G00742YE_562	Glc(b1-3)Glc(b1-3)Glc(b1-3)Glc(b1-3)Glc(b1-4)Glc(b1-3)Glc(b1-3)Glc(b1-3)Glc(b1-4)Glc(b1-4)Glc(b1-3)Glc(b1-3)Glc(b1-3)Glc(b1-4)Glc(b1-3)Glc
G00742YE_563	Glc(b1-3)Glc(b1-3)Glc(b1-3)Glc(b1-3)Glc(b1-4)Glc(b1-3)Glc(b1-3)Glc(b1-3)Glc(b1-4)Glc(b1-4)Glc(b1-3)Glc(b1-3)Glc(b1-4)Glc(b1-3)Glc(b1-3)Glc
G00742YE_564	Glc(b1-3)Glc(b1-3)Glc(b1-3)Glc(b1-3)Glc(b1-4)Glc(b1-3)Glc(b1-3)Glc(b1-3)Glc(b1-4)Glc(b1-4)Glc(b1-3)Glc(b1-3)Glc(b1-4)Glc(b1-4)Glc(b1-3)Glc
G00742YE_565	Glc(b1-3)Glc(b1-3)Glc(b1-3)Glc(b1-3)Glc(b1-4)Glc(b1-3)Glc(b1-3)Glc(b1-3)Glc(b1-4)Glc(b1-4)Glc(b1-3)Glc(b1-4)Glc(b1-3)Glc(b1-3)Glc(b1-3)Glc
G00742YE_566	Glc(b1-3)Glc(b1-3)Glc(b1-3)Glc(b1-3)Glc(b1-4)Glc(b1-3)Glc(b1-3)Glc(b1-3)Glc(b1-4)Glc(b1-4)Glc(b1-3)Glc(b1-4)Glc(b1-3)Glc(b1-4)Glc(b1-3)Glc
G00742YE_567	Glc(b1-3)Glc(b1-3)Glc(b1-3)Glc(b1-3)Glc(b1-4)Glc(b1-3)Glc(b1-3)Glc(b1-3)Glc(b1-4)Glc(b1-4)Glc(b1-3)Glc(b1-4)Glc(b1-4)Glc(b1-3)Glc(b1-3)Glc
G00742YE_568	Glc(b1-3)Glc(b1-3)Glc(b1-3)Glc(b1-3)Glc(b1-4)Glc(b1-3)Glc(b1-3)Glc(b1-3)Glc(b1-4)Glc(b1-4)Glc(b1-3)Glc(b1-4)Glc(b1-4)Glc(b1-4)Glc(b1-3)Glc
G00742YE_569	Glc(b1-3)Glc(b1-3)Glc(b1-3)Glc(b1-3)Glc(b1-4)Glc(b1-3)Glc(b1-3)Glc(b1-3)Glc(b1-4)Glc(b1-4)Glc(b1-4)Glc(b1-3)Glc(b1-3)Glc(b1-3)Glc(b1-3)Glc
G00742YE_570	Glc(b1-3)Glc(b1-3)Glc(b1-3)Glc(b1-3)Glc(b1-4)Glc(b1-3)Glc(b1-3)Glc(b1-3)Glc(b1-4)Glc(b1-4)Glc(b1-4)Glc(b1-3)Glc(b1-3)Glc(b1-4)Glc(b1-3)Glc
G00742YE_571	Glc(b1-3)Glc(b1-3)Glc(b1-3)Glc(b1-3)Glc(b1-4)Glc(b1-3)Glc(b1-3)Glc(b1-3)Glc(b1-4)Glc(b1-4)Glc(b1-4)Glc(b1-3)Glc(b1-4)Glc(b1-3)Glc(b1-3)Glc
G00742YE_572	Glc(b1-3)Glc(b1-3)Glc(b1-3)Glc(b1-3)Glc(b1-4)Glc(b1-3)Glc(b1-3)Glc(b1-3)Glc(b1-4)Glc(b1-4)Glc(b1-4)Glc(b1-3)Glc(b1-4)Glc(b1-4)Glc(b1-3)Glc
G00742YE_573	Glc(b1-3)Glc(b1-3)Glc(b1-3)Glc(b1-3)Glc(b1-4)Glc(b1-3)Glc(b1-3)Glc(b1-3)Glc(b1-4)Glc(b1-4)Glc(b1-4)Glc(b1-4)Glc(b1-3)Glc(b1-3)Glc(b1-3)Glc
G00742YE_574	Glc(b1-3)Glc(b1-3)Glc(b1-3)Glc(b1-3)Glc(b1-4)Glc(b1-3)Glc(b1-3)Glc(b1-3)Glc(b1-4)Glc(b1-4)Glc(b1-4)Glc(b1-4)Glc(b1-3)Glc(b1-4)Glc(b1-3)Glc
G00742YE_575	Glc(b1-3)Glc(b1-3)Glc(b1-3)Glc(b1-3)Glc(b1-4)Glc(b1-3)Glc(b1-3)Glc(b1-3)Glc(b1-4)Glc(b1-4)Glc(b1-4)Glc(b1-4)Glc(b1-4)Glc(b1-3)Glc(b1-3)Glc
G00742YE_576	Glc(b1-3)Glc(b1-3)Glc(b1-3)Glc(b1-3)Glc(b1-4)Glc(b1-3)Glc(b1-3)Glc(b1-3)Glc(b1-4)Glc(b1-4)Glc(b1-4)Glc(b1-4)Glc(b1-4)Glc(b1-4)Glc(b1-3)Glc
G00742YE_577	Glc(b1-3)Glc(b1-3)Glc(b1-3)Glc(b1-3)Glc(b1-4)Glc(b1-3)Glc(b1-3)Glc(b1-4)Glc(b1-3)Glc(b1-3)Glc(b1-3)Glc(b1-3)Glc(b1-3)Glc(b1-3)Glc(b1-3)Glc
G00742YE_578	Glc(b1-3)Glc(b1-3)Glc(b1-3)Glc(b1-3)Glc(b1-4)Glc(b1-3)Glc(b1-3)Glc(b1-4)Glc(b1-3)Glc(b1-3)Glc(b1-3)Glc(b1-3)Glc(b1-3)Glc(b1-4)Glc(b1-3)Glc
G00742YE_579	Glc(b1-3)Glc(b1-3)Glc(b1-3)Glc(b1-3)Glc(b1-4)Glc(b1-3)Glc(b1-3)Glc(b1-4)Glc(b1-3)Glc(b1-3)Glc(b1-3)Glc(b1-3)Glc(b1-4)Glc(b1-3)Glc(b1-3)Glc
G00742YE_580	Glc(b1-3)Glc(b1-3)Glc(b1-3)Glc(b1-3)Glc(b1-4)Glc(b1-3)Glc(b1-3)Glc(b1-4)Glc(b1-3)Glc(b1-3)Glc(b1-3)Glc(b1-3)Glc(b1-4)Glc(b1-4)Glc(b1-3)Glc
G00742YE_581	Glc(b1-3)Glc(b1-3)Glc(b1-3)Glc(b1-3)Glc(b1-4)Glc(b1-3)Glc(b1-3)Glc(b1-4)Glc(b1-3)Glc(b1-3)Glc(b1-3)Glc(b1-4)Glc(b1-3)Glc(b1-3)Glc(b1-3)Glc
G00742YE_582	Glc(b1-3)Glc(b1-3)Glc(b1-3)Glc(b1-3)Glc(b1-4)Glc(b1-3)Glc(b1-3)Glc(b1-4)Glc(b1-3)Glc(b1-3)Glc(b1-3)Glc(b1-4)Glc(b1-3)Glc(b1-4)Glc(b1-3)Glc
G00742YE_583	Glc(b1-3)Glc(b1-3)Glc(b1-3)Glc(b1-3)Glc(b1-4)Glc(b1-3)Glc(b1-3)Glc(b1-4)Glc(b1-3)Glc(b1-3)Glc(b1-3)Glc(b1-4)Glc(b1-4)Glc(b1-3)Glc(b1-3)Glc
G00742YE_584	Glc(b1-3)Glc(b1-3)Glc(b1-3)Glc(b1-3)Glc(b1-4)Glc(b1-3)Glc(b1-3)Glc(b1-4)Glc(b1-3)Glc(b1-3)Glc(b1-3)Glc(b1-4)Glc(b1-4)Glc(b1-4)Glc(b1-3)Glc
G00742YE_585	Glc(b1-3)Glc(b1-3)Glc(b1-3)Glc(b1-3)Glc(b1-4)Glc(b1-3)Glc(b1-3)Glc(b1-4)Glc(b1-3)Glc(b1-3)Glc(b1-4)Glc(b1-3)Glc(b1-3)Glc(b1-3)Glc(b1-3)Glc
G00742YE_586	Glc(b1-3)Glc(b1-3)Glc(b1-3)Glc(b1-3)Glc(b1-4)Glc(b1-3)Glc(b1-3)Glc(b1-4)Glc(b1-3)Glc(b1-3)Glc(b1-4)Glc(b1-3)Glc(b1-3)Glc(b1-4)Glc(b1-3)Glc
G00742YE_587	Glc(b1-3)Glc(b1-3)Glc(b1-3)Glc(b1-3)Glc(b1-4)Glc(b1-3)Glc(b1-3)Glc(b1-4)Glc(b1-3)Glc(b1-3)Glc(b1-4)Glc(b1-3)Glc(b1-4)Glc(b1-3)Glc(b1-3)Glc
G00742YE_588	Glc(b1-3)Glc(b1-3)Glc(b1-3)Glc(b1-3)Glc(b1-4)Glc(b1-3)Glc(b1-3)Glc(b1-4)Glc(b1-3)Glc(b1-3)Glc(b1-4)Glc(b1-3)Glc(b1-4)Glc(b1-4)Glc(b1-3)Glc
G00742YE_589	Glc(b1-3)Glc(b1-3)Glc(b1-3)Glc(b1-3)Glc(b1-4)Glc(b1-3)Glc(b1-3)Glc(b1-4)Glc(b1-3)Glc(b1-3)Glc(b1-4)Glc(b1-4)Glc(b1-3)Glc(b1-3)Glc(b1-3)Glc
G00742YE_590	Glc(b1-3)Glc(b1-3)Glc(b1-3)Glc(b1-3)Glc(b1-4)Glc(b1-3)Glc(b1-3)Glc(b1-4)Glc(b1-3)Glc(b1-3)Glc(b1-4)Glc(b1-4)Glc(b1-3)Glc(b1-4)Glc(b1-3)Glc
G00742YE_591	Glc(b1-3)Glc(b1-3)Glc(b1-3)Glc(b1-3)Glc(b1-4)Glc(b1-3)Glc(b1-3)Glc(b1-4)Glc(b1-3)Glc(b1-3)Glc(b1-4)Glc(b1-4)Glc(b1-4)Glc(b1-3)Glc(b1-3)Glc
G00742YE_592	Glc(b1-3)Glc(b1-3)Glc(b1-3)Glc(b1-3)Glc(b1-4)Glc(b1-3)Glc(b1-3)Glc(b1-4)Glc(b1-3)Glc(b1-3)Glc(b1-4)Glc(b1-4)Glc(b1-4)Glc(b1-4)Glc(b1-3)Glc
G00742YE_593	Glc(b1-3)Glc(b1-3)Glc(b1-3)Glc(b1-3)Glc(b1-4)Glc(b1-3)Glc(b1-3)Glc(b1-4)Glc(b1-3)Glc(b1-4)Glc(b1-3)Glc(b1-3)Glc(b1-3)Glc(b1-3)Glc(b1-3)Glc
G00742YE_594	Glc(b1-3)Glc(b1-3)Glc(b1-3)Glc(b1-3)Glc(b1-4)Glc(b1-3)Glc(b1-3)Glc(b1-4)Glc(b1-3)Glc(b1-4)Glc(b1-3)Glc(b1-3)Glc(b1-3)Glc(b1-4)Glc(b1-3)Glc
G00742YE_595	Glc(b1-3)Glc(b1-3)Glc(b1-3)Glc(b1-3)Glc(b1-4)Glc(b1-3)Glc(b1-3)Glc(b1-4)Glc(b1-3)Glc(b1-4)Glc(b1-3)Glc(b1-3)Glc(b1-4)Glc(b1-3)Glc(b1-3)Glc
G00742YE_596	Glc(b1-3)Glc(b1-3)Glc(b1-3)Glc(b1-3)Glc(b1-4)Glc(b1-3)Glc(b1-3)Glc(b1-4)Glc(b1-3)Glc(b1-4)Glc(b1-3)Glc(b1-3)Glc(b1-4)Glc(b1-4)Glc(b1-3)Glc
G00742YE_597	Glc(b1-3)Glc(b1-3)Glc(b1-3)Glc(b1-3)Glc(b1-4)Glc(b1-3)Glc(b1-3)Glc(b1-4)Glc(b1-3)Glc(b1-4)Glc(b1-3)Glc(b1-4)Glc(b1-3)Glc(b1-3)Glc(b1-3)Glc
G00742YE_598	Glc(b1-3)Glc(b1-3)Glc(b1-3)Glc(b1-3)Glc(b1-4)Glc(b1-3)Glc(b1-3)Glc(b1-4)Glc(b1-3)Glc(b1-4)Glc(b1-3)Glc(b1-4)Glc(b1-3)Glc(b1-4)Glc(b1-3)Glc
G00742YE_599	Glc(b1-3)Glc(b1-3)Glc(b1-3)Glc(b1-3)Glc(b1-4)Glc(b1-3)Glc(b1-3)Glc(b1-4)Glc(b1-3)Glc(b1-4)Glc(b1-3)Glc(b1-4)Glc(b1-4)Glc(b1-3)Glc(b1-3)Glc
G00742YE_600	Glc(b1-3)Glc(b1-3)Glc(b1-3)Glc(b1-3)Glc(b1-4)Glc(b1-3)Glc(b1-3)Glc(b1-4)Glc(b1-3)Glc(b1-4)Glc(b1-3)Glc(b1-4)Glc(b1-4)Glc(b1-4)Glc(b1-3)Glc
G00742YE_601	Glc(b1-3)Glc(b1-3)Glc(b1-3)Glc(b1-3)Glc(b1-4)Glc(b1-3)Glc(b1-3)Glc(b1-4)Glc(b1-3)Glc(b1-4)Glc(b1-4)Glc(b1-3)Glc(b1-3)Glc(b1-3)Glc(b1-3)Glc
G00742YE_602	Glc(b1-3)Glc(b1-3)Glc(b1-3)Glc(b1-3)Glc(b1-4)Glc(b1-3)Glc(b1-3)Glc(b1-4)Glc(b1-3)Glc(b1-4)Glc(b1-4)Glc(b1-3)Glc(b1-3)Glc(b1-4)Glc(b1-3)Glc
G00742YE_603	Glc(b1-3)Glc(b1-3)Glc(b1-3)Glc(b1-3)Glc(b1-4)Glc(b1-3)Glc(b1-3)Glc(b1-4)Glc(b1-3)Glc(b1-4)Glc(b1-4)Glc(b1-3)Glc(b1-4)Glc(b1-3)Glc(b1-3)Glc
G00742YE_604	Glc(b1-3)Glc(b1-3)Glc(b1-3)Glc(b1-3)Glc(b1-4)Glc(b1-3)Glc(b1-3)Glc(b1-4)Glc(b1-3)Glc(b1-4)Glc(b1-4)Glc(b1-3)Glc(b1-4)Glc(b1-4)Glc(b1-3)Glc
G00742YE_605	Glc(b1-3)Glc(b1-3)Glc(b1-3)Glc(b1-3)Glc(b1-4)Glc(b1-3)Glc(b1-3)Glc(b1-4)Glc(b1-3)Glc(b1-4)Glc(b1-4)Glc(b1-4)Glc(b1-3)Glc(b1-3)Glc(b1-3)Glc
G00742YE_606	Glc(b1-3)Glc(b1-3)Glc(b1-3)Glc(b1-3)Glc(b1-4)Glc(b1-3)Glc(b1-3)Glc(b1-4)Glc(b1-3)Glc(b1-4)Glc(b1-4)Glc(b1-4)Glc(b1-3)Glc(b1-4)Glc(b1-3)Glc
G00742YE_607	Glc(b1-3)Glc(b1-3)Glc(b1-3)Glc(b1-3)Glc(b1-4)Glc(b1-3)Glc(b1-3)Glc(b1-4)Glc(b1-3)Glc(b1-4)Glc(b1-4)Glc(b1-4)Glc(b1-4)Glc(b1-3)Glc(b1-3)Glc
G00742YE_608	Glc(b1-3)Glc(b1-3)Glc(b1-3)Glc(b1-3)Glc(b1-4)Glc(b1-3)Glc(b1-3)Glc(b1-4)Glc(b1-3)Glc(b1-4)Glc(b1-4)Glc(b1-4)Glc(b1-4)Glc(b1-4)Glc(b1-3)Glc
G00742YE_609	Glc(b1-3)Glc(b1-3)Glc(b1-3)Glc(b1-3)Glc(b1-4)Glc(b1-3)Glc(b1-3)Glc(b1-4)Glc(b1-4)Glc(b1-3)Glc(b1-3)Glc(b1-3)Glc(b1-3)Glc(b1-3)Glc(b1-3)Glc
G00742YE_610	Glc(b1-3)Glc(b1-3)Glc(b1-3)Glc(b1-3)Glc(b1-4)Glc(b1-3)Glc(b1-3)Glc(b1-4)Glc(b1-4)Glc(b1-3)Glc(b1-3)Glc(b1-3)Glc(b1-3)Glc(b1-4)Glc(b1-3)Glc
G00742YE_611	Glc(b1-3)Glc(b1-3)Glc(b1-3)Glc(b1-3)Glc(b1-4)Glc(b1-3)Glc(b1-3)Glc(b1-4)Glc(b1-4)Glc(b1-3)Glc(b1-3)Glc(b1-3)Glc(b1-4)Glc(b1-3)Glc(b1-3)Glc
G00742YE_612	Glc(b1-3)Glc(b1-3)Glc(b1-3)Glc(b1-3)Glc(b1-4)Glc(b1-3)Glc(b1-3)Glc(b1-4)Glc(b1-4)Glc(b1-3)Glc(b1-3)Glc(b1-3)Glc(b1-4)Glc(b1-4)Glc(b1-3)Glc
G00742YE_613	Glc(b1-3)Glc(b1-3)Glc(b1-3)Glc(b1-3)Glc(b1-4)Glc(b1-3)Glc(b1-3)Glc(b1-4)Glc(b1-4)Glc(b1-3)Glc(b1-3)Glc(b1-4)Glc(b1-3)Glc(b1-3)Glc(b1-3)Glc
G00742YE_614	Glc(b1-3)Glc(b1-3)Glc(b1-3)Glc(b1-3)Glc(b1-4)Glc(b1-3)Glc(b1-3)Glc(b1-4)Glc(b1-4)Glc(b1-3)Glc(b1-3)Glc(b1-4)Glc(b1-3)Glc(b1-4)Glc(b1-3)Glc
G00742YE_615	Glc(b1-3)Glc(b1-3)Glc(b1-3)Glc(b1-3)Glc(b1-4)Glc(b1-3)Glc(b1-3)Glc(b1-4)Glc(b1-4)Glc(b1-3)Glc(b1-3)Glc(b1-4)Glc(b1-4)Glc(b1-3)Glc(b1-3)Glc
G00742YE_616	Glc(b1-3)Glc(b1-3)Glc(b1-3)Glc(b1-3)Glc(b1-4)Glc(b1-3)Glc(b1-3)Glc(b1-4)Glc(b1-4)Glc(b1-3)Glc(b1-3)Glc(b1-4)Glc(b1-4)Glc(b1-4)Glc(b1-3)Glc
G00742YE_617	Glc(b1-3)Glc(b1-3)Glc(b1-3)Glc(b1-3)Glc(b1-4)Glc(b1-3)Glc(b1-3)Glc(b1-4)Glc(b1-4)Glc(b1-3)Glc(b1-4)Glc(b1-3)Glc(b1-3)Glc(b1-3)Glc(b1-3)Glc
G00742YE_618	Glc(b1-3)Glc(b1-3)Glc(b1-3)Glc(b1-3)Glc(b1-4)Glc(b1-3)Glc(b1-3)Glc(b1-4)Glc(b1-4)Glc(b1-3)Glc(b1-4)Glc(b1-3)Glc(b1-3)Glc(b1-4)Glc(b1-3)Glc
G00742YE_619	Glc(b1-3)Glc(b1-3)Glc(b1-3)Glc(b1-3)Glc(b1-4)Glc(b1-3)Glc(b1-3)Glc(b1-4)Glc(b1-4)Glc(b1-3)Glc(b1-4)Glc(b1-3)Glc(b1-4)Glc(b1-3)Glc(b1-3)Glc
G00742YE_620	Glc(b1-3)Glc(b1-3)Glc(b1-3)Glc(b1-3)Glc(b1-4)Glc(b1-3)Glc(b1-3)Glc(b1-4)Glc(b1-4)Glc(b1-3)Glc(b1-4)Glc(b1-3)Glc(b1-4)Glc(b1-4)Glc(b1-3)Glc
G00742YE_621	Glc(b1-3)Glc(b1-3)Glc(b1-3)Glc(b1-3)Glc(b1-4)Glc(b1-3)Glc(b1-3)Glc(b1-4)Glc(b1-4)Glc(b1-3)Glc(b1-4)Glc(b1-4)Glc(b1-3)Glc(b1-3)Glc(b1-3)Glc
G00742YE_622	Glc(b1-3)Glc(b1-3)Glc(b1-3)Glc(b1-3)Glc(b1-4)Glc(b1-3)Glc(b1-3)Glc(b1-4)Glc(b1-4)Glc(b1-3)Glc(b1-4)Glc(b1-4)Glc(b1-3)Glc(b1-4)Glc(b1-3)Glc
G00742YE_623	Glc(b1-3)Glc(b1-3)Glc(b1-3)Glc(b1-3)Glc(b1-4)Glc(b1-3)Glc(b1-3)Glc(b1-4)Glc(b1-4)Glc(b1-3)Glc(b1-4)Glc(b1-4)Glc(b1-4)Glc(b1-3)Glc(b1-3)Glc
G00742YE_624	Glc(b1-3)Glc(b1-3)Glc(b1-3)Glc(b1-3)Glc(b1-4)Glc(b1-3)Glc(b1-3)Glc(b1-4)Glc(b1-4)Glc(b1-3)Glc(b1-4)Glc(b1-4)Glc(b1-4)Glc(b1-4)Glc(b1-3)Glc
G00742YE_625	Glc(b1-3)Glc(b1-3)Glc(b1-3)Glc(b1-3)Glc(b1-4)Glc(b1-3)Glc(b1-3)Glc(b1-4)Glc(b1-4)Glc(b1-4)Glc(b1-3)Glc(b1-3)Glc(b1-3)Glc(b1-3)Glc(b1-3)Glc
G00742YE_626	Glc(b1-3)Glc(b1-3)Glc(b1-3)Glc(b1-3)Glc(b1-4)Glc(b1-3)Glc(b1-3)Glc(b1-4)Glc(b1-4)Glc(b1-4)Glc(b1-3)Glc(b1-3)Glc(b1-3)Glc(b1-4)Glc(b1-3)Glc
G00742YE_627	Glc(b1-3)Glc(b1-3)Glc(b1-3)Glc(b1-3)Glc(b1-4)Glc(b1-3)Glc(b1-3)Glc(b1-4)Glc(b1-4)Glc(b1-4)Glc(b1-3)Glc(b1-3)Glc(b1-4)Glc(b1-3)Glc(b1-3)Glc
G00742YE_628	Glc(b1-3)Glc(b1-3)Glc(b1-3)Glc(b1-3)Glc(b1-4)Glc(b1-3)Glc(b1-3)Glc(b1-4)Glc(b1-4)Glc(b1-4)Glc(b1-3)Glc(b1-3)Glc(b1-4)Glc(b1-4)Glc(b1-3)Glc
G00742YE_629	Glc(b1-3)Glc(b1-3)Glc(b1-3)Glc(b1-3)Glc(b1-4)Glc(b1-3)Glc(b1-3)Glc(b1-4)Glc(b1-4)Glc(b1-4)Glc(b1-3)Glc(b1-4)Glc(b1-3)Glc(b1-3)Glc(b1-3)Glc
G00742YE_630	Glc(b1-3)Glc(b1-3)Glc(b1-3)Glc(b1-3)Glc(b1-4)Glc(b1-3)Glc(b1-3)Glc(b1-4)Glc(b1-4)Glc(b1-4)Glc(b1-3)Glc(b1-4)Glc(b1-3)Glc(b1-4)Glc(b1-3)Glc
G00742YE_631	Glc(b1-3)Glc(b1-3)Glc(b1-3)Glc(b1-3)Glc(b1-4)Glc(b1-3)Glc(b1-3)Glc(b1-4)Glc(b1-4)Glc(b1-4)Glc(b1-3)Glc(b1-4)Glc(b1-4)Glc(b1-3)Glc(b1-3)Glc
G00742YE_632	Glc(b1-3)Glc(b1-3)Glc(b1-3)Glc(b1-3)Glc(b1-4)Glc(b1-3)Glc(b1-3)Glc(b1-4)Glc(b1-4)Glc(b1-4)Glc(b1-3)Glc(b1-4)Glc(b1-4)Glc(b1-4)Glc(b1-3)Glc
G00742YE_633	Glc(b1-3)Glc(b1-3)Glc(b1-3)Glc(b1-3)Glc(b1-4)Glc(b1-3)Glc(b1-3)Glc(b1-4)Glc(b1-4)Glc(b1-4)Glc(b1-4)Glc(b1-3)Glc(b1-3)Glc(b1-3)Glc(b1-3)Glc
G00742YE_634	Glc(b1-3)Glc(b1-3)Glc(b1-3)Glc(b1-3)Glc(b1-4)Glc(b1-3)Glc(b1-3)Glc(b1-4)Glc(b1-4)Glc(b1-4)Glc(b1-4)Glc(b1-3)Glc(b1-3)Glc(b1-4)Glc(b1-3)Glc
G00742YE_635	Glc(b1-3)Glc(b1-3)Glc(b1-3)Glc(b1-3)Glc(b1-4)Glc(b1-3)Glc(b1-3)Glc(b1-4)Glc(b1-4)Glc(b1-4)Glc(b1-4)Glc(b1-3)Glc(b1-4)Glc(b1-3)Glc(b1-3)Glc
G00742YE_636	Glc(b1-3)Glc(b1-3)Glc(b1-3)Glc(b1-3)Glc(b1-4)Glc(b1-3)Glc(b1-3)Glc(b1-4)Glc(b1-4)Glc(b1-4)Glc(b1-4)Glc(b1-3)Glc(b1-4)Glc(b1-4)Glc(b1-3)Glc
G00742YE_637	Glc(b1-3)Glc(b1-3)Glc(b1-3)Glc(b1-3)Glc(b1-4)Glc(b1-3)Glc(b1-3)Glc(b1-4)Glc(b1-4)Glc(b1-4)Glc(b1-4)Glc(b1-4)Glc(b1-3)Glc(b1-3)Glc(b1-3)Glc
G00742YE_638	Glc(b1-3)Glc(b1-3)Glc(b1-3)Glc(b1-3)Glc(b1-4)Glc(b1-3)Glc(b1-3)Glc(b1-4)Glc(b1-4)Glc(b1-4)Glc(b1-4)Glc(b1-4)Glc(b1-3)Glc(b1-4)Glc(b1-3)Glc
G00742YE_639	Glc(b1-3)Glc(b1-3)Glc(b1-3)Glc(b1-3)Glc(b1-4)Glc(b1-3)Glc(b1-3)Glc(b1-4)Glc(b1-4)Glc(b1-4)Glc(b1-4)Glc(b1-4)Glc(b1-4)Glc(b1-3)Glc(b1-3)Glc
G00742YE_640	Glc(b1-3)Glc(b1-3)Glc(b1-3)Glc(b1-3)Glc(b1-4)Glc(b1-3)Glc(b1-3)Glc(b1-4)Glc(b1-4)Glc(b1-4)Glc(b1-4)Glc(b1-4)Glc(b1-4)Glc(b1-4)Glc(b1-3)Glc
G00742YE_641	Glc(b1-3)Glc(b1-3)Glc(b1-3)Glc(b1-3)Glc(b1-4)Glc(b1-3)Glc(b1-4)Glc(b1-3)Glc(b1-3)Glc(b1-3)Glc(b1-3)Glc(b1-3)Glc(b1-3)Glc(b1-3)Glc(b1-3)Glc
G00742YE_642	Glc(b1-3)Glc(b1-3)Glc(b1-3)Glc(b1-3)Glc(b1-4)Glc(b1-3)Glc(b1-4)Glc(b1-3)Glc(b1-3)Glc(b1-3)Glc(b1-3)Glc(b1-3)Glc(b1-3)Glc(b1-4)Glc(b1-3)Glc
G00742YE_643	Glc(b1-3)Glc(b1-3)Glc(b1-3)Glc(b1-3)Glc(b1-4)Glc(b1-3)Glc(b1-4)Glc(b1-3)Glc(b1-3)Glc(b1-3)Glc(b1-3)Glc(b1-3)Glc(b1-4)Glc(b1-3)Glc(b1-3)Glc
G00742YE_644	Glc(b1-3)Glc(b1-3)Glc(b1-3)Glc(b1-3)Glc(b1-4)Glc(b1-3)Glc(b1-4)Glc(b1-3)Glc(b1-3)Glc(b1-3)Glc(b1-3)Glc(b1-3)Glc(b1-4)Glc(b1-4)Glc(b1-3)Glc
G00742YE_645	Glc(b1-3)Glc(b1-3)Glc(b1-3)Glc(b1-3)Glc(b1-4)Glc(b1-3)Glc(b1-4)Glc(b1-3)Glc(b1-3)Glc(b1-3)Glc(b1-3)Glc(b1-4)Glc(b1-3)Glc(b1-3)Glc(b1-3)Glc
G00742YE_646	Glc(b1-3)Glc(b1-3)Glc(b1-3)Glc(b1-3)Glc(b1-4)Glc(b1-3)Glc(b1-4)Glc(b1-3)Glc(b1-3)Glc(b1-3)Glc(b1-3)Glc(b1-4)Glc(b1-3)Glc(b1-4)Glc(b1-3)Glc
G00742YE_647	Glc(b1-3)Glc(b1-3)Glc(b1-3)Glc(b1-3)Glc(b1-4)Glc(b1-3)Glc(b1-4)Glc(b1-3)Glc(b1-3)Glc(b1-3)Glc(b1-3)Glc(b1-4)Glc(b1-4)Glc(b1-3)Glc(b1-3)Glc
G00742YE_648	Glc(b1-3)Glc(b1-3)Glc(b1-3)Glc(b1-3)Glc(b1-4)Glc(b1-3)Glc(b1-4)Glc(b1-3)Glc(b1-3)Glc(b1-3)Glc(b1-3)Glc(b1-4)Glc(b1-4)Glc(b1-4)Glc(b1-3)Glc
G00742YE_649	Glc(b1-3)Glc(b1-3)Glc(b1-3)Glc(b1-3)Glc(b1-4)Glc(b1-3)Glc(b1-4)Glc(b1-3)Glc(b1-3)Glc(b1-3)Glc(b1-4)Glc(b1-3)Glc(b1-3)Glc(b1-3)Glc(b1-3)Glc
G00742YE_650	Glc(b1-3)Glc(b1-3)Glc(b1-3)Glc(b1-3)Glc(b1-4)Glc(b1-3)Glc(b1-4)Glc(b1-3)Glc(b1-3)Glc(b1-3)Glc(b1-4)Glc(b1-3)Glc(b1-3)Glc(b1-4)Glc(b1-3)Glc
G00742YE_651	Glc(b1-3)Glc(b1-3)Glc(b1-3)Glc(b1-3)Glc(b1-4)Glc(b1-3)Glc(b1-4)Glc(b1-3)Glc(b1-3)Glc(b1-3)Glc(b1-4)Glc(b1-3)Glc(b1-4)Glc(b1-3)Glc(b1-3)Glc
G00742YE_652	Glc(b1-3)Glc(b1-3)Glc(b1-3)Glc(b1-3)Glc(b1-4)Glc(b1-3)Glc(b1-4)Glc(b1-3)Glc(b1-3)Glc(b1-3)Glc(b1-4)Glc(b1-3)Glc(b1-4)Glc(b1-4)Glc(b1-3)Glc
G00742YE_653	Glc(b1-3)Glc(b1-3)Glc(b1-3)Glc(b1-3)Glc(b1-4)Glc(b1-3)Glc(b1-4)Glc(b1-3)Glc(b1-3)Glc(b1-3)Glc(b1-4)Glc(b1-4)Glc(b1-3)Glc(b1-3)Glc(b1-3)Glc
G00742YE_654	Glc(b1-3)Glc(b1-3)Glc(b1-3)Glc(b1-3)Glc(b1-4)Glc(b1-3)Glc(b1-4)Glc(b1-3)Glc(b1-3)Glc(b1-3)Glc(b1-4)Glc(b1-4)Glc(b1-3)Glc(b1-4)Glc(b1-3)Glc
G00742YE_655	Glc(b1-3)Glc(b1-3)Glc(b1-3)Glc(b1-3)Glc(b1-4)Glc(b1-3)Glc(b1-4)Glc(b1-3)Glc(b1-3)Glc(b1-3)Glc(b1-4)Glc(b1-4)Glc(b1-4)Glc(b1-3)Glc(b1-3)Glc
G00742YE_656	Glc(b1-3)Glc(b1-3)Glc(b1-3)Glc(b1-3)Glc(b1-4)Glc(b1-3)Glc(b1-4)Glc(b1-3)Glc(b1-3)Glc(b1-3)Glc(b1-4)Glc(b1-4)Glc(b1-4)Glc(b1-4)Glc(b1-3)Glc
G00742YE_657	Glc(b1-3)Glc(b1-3)Glc(b1-3)Glc(b1-3)Glc(b1-4)Glc(b1-3)Glc(b1-4)Glc(b1-3)Glc(b1-3)Glc(b1-4)Glc(b1-3)Glc(b1-3)Glc(b1-3)Glc(b1-3)Glc(b1-3)Glc
G00742YE_658	Glc(b1-3)Glc(b1-3)Glc(b1-3)Glc(b1-3)Glc(b1-4)Glc(b1-3)Glc(b1-4)Glc(b1-3)Glc(b1-3)Glc(b1-4)Glc(b1-3)Glc(b1-3)Glc(b1-3)Glc(b1-4)Glc(b1-3)Glc
G00742YE_659	Glc(b1-3)Glc(b1-3)Glc(b1-3)Glc(b1-3)Glc(b1-4)Glc(b1-3)Glc(b1-4)Glc(b1-3)Glc(b1-3)Glc(b1-4)Glc(b1-3)Glc(b1-3)Glc(b1-4)Glc(b1-3)Glc(b1-3)Glc
G00742YE_660	Glc(b1-3)Glc(b1-3)Glc(b1-3)Glc(b1-3)Glc(b1-4)Glc(b1-3)Glc(b1-4)Glc(b1-3)Glc(b1-3)Glc(b1-4)Glc(b1-3)Glc(b1-3)Glc(b1-4)Glc(b1-4)Glc(b1-3)Glc
G00742YE_661	Glc(b1-3)Glc(b1-3)Glc(b1-3)Glc(b1-3)Glc(b1-4)Glc(b1-3)Glc(b1-4)Glc(b1-3)Glc(b1-3)Glc(b1-4)Glc(b1-3)Glc(b1-4)Glc(b1-3)Glc(b1-3)Glc(b1-3)Glc
G00742YE_662	Glc(b1-3)Glc(b1-3)Glc(b1-3)Glc(b1-3)Glc(b1-4)Glc(b1-3)Glc(b1-4)Glc(b1-3)Glc(b1-3)Glc(b1-4)Glc(b1-3)Glc(b1-4)Glc(b1-3)Glc(b1-4)Glc(b1-3)Glc
G00742YE_663	Glc(b1-3)Glc(b1-3)Glc(b1-3)Glc(b1-3)Glc(b1-4)Glc(b1-3)Glc(b1-4)Glc(b1-3)Glc(b1-3)Glc(b1-4)Glc(b1-3)Glc(b1-4)Glc(b1-4)Glc(b1-3)Glc(b1-3)Glc
G00742YE_664	Glc(b1-3)Glc(b1-3)Glc(b1-3)Glc(b1-3)Glc(b1-4)Glc(b1-3)Glc(b1-4)Glc(b1-3)Glc(b1-3)Glc(b1-4)Glc(b1-3)Glc(b1-4)Glc(b1-4)Glc(b1-4)Glc(b1-3)Glc
G00742YE_665	Glc(b1-3)Glc(b1-3)Glc(b1-3)Glc(b1-3)Glc(b1-4)Glc(b1-3)Glc(b1-4)Glc(b1-3)Glc(b1-3)Glc(b1-4)Glc(b1-4)Glc(b1-3)Glc(b1-3)Glc(b1-3)Glc(b1-3)Glc
G00742YE_666	Glc(b1-3)Glc(b1-3)Glc(b1-3)Glc(b1-3)Glc(b1-4)Glc(b1-3)Glc(b1-4)Glc(b1-3)Glc(b1-3)Glc(b1-4)Glc(b1-4)Glc(b1-3)Glc(b1-3)Glc(b1-4)Glc(b1-3)Glc
G00742YE_667	Glc(b1-3)Glc(b1-3)Glc(b1-3)Glc(b1-3)Glc(b1-4)Glc(b1-3)Glc(b1-4)Glc(b1-3)Glc(b1-3)Glc(b1-4)Glc(b1-4)Glc(b1-3)Glc(b1-4)Glc(b1-3)Glc(b1-3)Glc
G00742YE_668	Glc(b1-3)Glc(b1-3)Glc(b1-3)Glc(b1-3)Glc(b1-4)Glc(b1-3)Glc(b1-4)Glc(b1-3)Glc(b1-3)Glc(b1-4)Glc(b1-4)Glc(b1-3)Glc(b1-4)Glc(b1-4)Glc(b1-3)Glc
G00742YE_669	Glc(b1-3)Glc(b1-3)Glc(b1-3)Glc(b1-3)Glc(b1-4)Glc(b1-3)Glc(b1-4)Glc(b1-3)Glc(b1-3)Glc(b1-4)Glc(b1-4)Glc(b1-4)Glc(b1-3)Glc(b1-3)Glc(b1-3)Glc
G00742YE_670	Glc(b1-3)Glc(b1-3)Glc(b1-3)Glc(b1-3)Glc(b1-4)Glc(b1-3)Glc(b1-4)Glc(b1-3)Glc(b1-3)Glc(b1-4)Glc(b1-4)Glc(b1-4)Glc(b1-3)Glc(b1-4)Glc(b1-3)Glc
G00742YE_671	Glc(b1-3)Glc(b1-3)Glc(b1-3)Glc(b1-3)Glc(b1-4)Glc(b1-3)Glc(b1-4)Glc(b1-3)Glc(b1-3)Glc(b1-4)Glc(b1-4)Glc(b1-4)Glc(b1-4)Glc(b1-3)Glc(b1-3)Glc
G00742YE_672	Glc(b1-3)Glc(b1-3)Glc(b1-3)Glc(b1-3)Glc(b1-4)Glc(b1-3)Glc(b1-4)Glc(b1-3)Glc(b1-3)Glc(b1-4)Glc(b1-4)Glc(b1-4)Glc(b1-4)Glc(b1-4)Glc(b1-3)Glc
G00742YE_673	Glc(b1-3)Glc(b1-3)Glc(b1-3)Glc(b1-3)Glc(b1-4)Glc(b1-3)Glc(b1-4)Glc(b1-3)Glc(b1-4)Glc(b1-3)Glc(b1-3)Glc(b1-3)Glc(b1-3)Glc(b1-3)Glc(b1-3)Glc
G00742YE_674	Glc(b1-3)Glc(b1-3)Glc(b1-3)Glc(b1-3)Glc(b1-4)Glc(b1-3)Glc(b1-4)Glc(b1-3)Glc(b1-4)Glc(b1-3)Glc(b1-3)Glc(b1-3)Glc(b1-3)Glc(b1-4)Glc(b1-3)Glc
G00742YE_675	Glc(b1-3)Glc(b1-3)Glc(b1-3)Glc(b1-3)Glc(b1-4)Glc(b1-3)Glc(b1-4)Glc(b1-3)Glc(b1-4)Glc(b1-3)Glc(b1-3)Glc(b1-3)Glc(b1-4)Glc(b1-3)Glc(b1-3)Glc
G00742YE_676	Glc(b1-3)Glc(b1-3)Glc(b1-3)Glc(b1-3)Glc(b1-4)Glc(b1-3)Glc(b1-4)Glc(b1-3)Glc(b1-4)Glc(b1-3)Glc(b1-3)Glc(b1-3)Glc(b1-4)Glc(b1-4)Glc(b1-3)Glc
G00742YE_677	Glc(b1-3)Glc(b1-3)Glc(b1-3)Glc(b1-3)Glc(b1-4)Glc(b1-3)Glc(b1-4)Glc(b1-3)Glc(b1-4)Glc(b1-3)Glc(b1-3)Glc(b1-4)Glc(b1-3)Glc(b1-3)Glc(b1-3)Glc
G00742YE_678	Glc(b1-3)Glc(b1-3)Glc(b1-3)Glc(b1-3)Glc(b1-4)Glc(b1-3)Glc(b1-4)Glc(b1-3)Glc(b1-4)Glc(b1-3)Glc(b1-3)Glc(b1-4)Glc(b1-3)Glc(b1-4)Glc(b1-3)Glc
G00742YE_679	Glc(b1-3)Glc(b1-3)Glc(b1-3)Glc(b1-3)Glc(b1-4)Glc(b1-3)Glc(b1-4)Glc(b1-3)Glc(b1-4)Glc(b1-3)Glc(b1-3)Glc(b1-4)Glc(b1-4)Glc(b1-3)Glc(b1-3)Glc
G00742YE_680	Glc(b1-3)Glc(b1-3)Glc(b1-3)Glc(b1-3)Glc(b1-4)Glc(b1-3)Glc(b1-4)Glc(b1-3)Glc(b1-4)Glc(b1-3)Glc(b1-3)Glc(b1-4)Glc(b1-4)Glc(b1-4)Glc(b1-3)Glc
G00742YE_681	Glc(b1-3)Glc(b1-3)Glc(b1-3)Glc(b1-3)Glc(b1-4)Glc(b1-3)Glc(b1-4)Glc(b1-3)Glc(b1-4)Glc(b1-3)Glc(b1-4)Glc(b1-3)Glc(b1-3)Glc(b1-3)Glc(b1-3)Glc
G00742YE_682	Glc(b1-3)Glc(b1-3)Glc(b1-3)Glc(b1-3)Glc(b1-4)Glc(b1-3)Glc(b1-4)Glc(b1-3)Glc(b1-4)Glc(b1-3)Glc(b1-4)Glc(b1-3)Glc(b1-3)Glc(b1-4)Glc(b1-3)Glc
G00742YE_683	Glc(b1-3)Glc(b1-3)Glc(b1-3)Glc(b1-3)Glc(b1-4)Glc(b1-3)Glc(b1-4)Glc(b1-3)Glc(b1-4)Glc(b1-3)Glc(b1-4)Glc(b1-3)Glc(b1-4)Glc(b1-3)Glc(b1-3)Glc
G00742YE_684	Glc(b1-3)Glc(b1-3)Glc(b1-3)Glc(b1-3)Glc(b1-4)Glc(b1-3)Glc(b1-4)Glc(b1-3)Glc(b1-4)Glc(b1-3)Glc(b1-4)Glc(b1-3)Glc(b1-4)Glc(b1-4)Glc(b1-3)Glc
G00742YE_685	Glc(b1-3)Glc(b1-3)Glc(b1-3)Glc(b1-3)Glc(b1-4)Glc(b1-3)Glc(b1-4)Glc(b1-3)Glc(b1-4)Glc(b1-3)Glc(b1-4)Glc(b1-4)Glc(b1-3)Glc(b1-3)Glc(b1-3)Glc
G00742YE_686	Glc(b1-3)Glc(b1-3)Glc(b1-3)Glc(b1-3)Glc(b1-4)Glc(b1-3)Glc(b1-4)Glc(b1-3)Glc(b1-4)Glc(b1-3)Glc(b1-4)Glc(b1-4)Glc(b1-3)Glc(b1-4)Glc(b1-3)Glc
G00742YE_687	Glc(b1-3)Glc(b1-3)Glc(b1-3)Glc(b1-3)Glc(b1-4)Glc(b1-3)Glc(b1-4)Glc(b1-3)Glc(b1-4)Glc(b1-3)Glc(b1-4)Glc(b1-4)Glc(b1-4)Glc(b1-3)Glc(b1-3)Glc
G00742YE_688	Glc(b1-3)Glc(b1-3)Glc(b1-3)Glc(b1-3)Glc(b1-4)Glc(b1-3)Glc(b1-4)Glc(b1-3)Glc(b1-4)Glc(b1-3)Glc(b1-4)Glc(b1-4)Glc(b1-4)Glc(b1-4)Glc(b1-3)Glc
G00742YE_689	Glc(b1-3)Glc(b1-3)Glc(b1-3)Glc(b1-3)Glc(b1-4)Glc(b1-3)Glc(b1-4)Glc(b1-3)Glc(b1-4)Glc(b1-4)Glc(b1-3)Glc(b1-3)Glc(b1-3)Glc(b1-3)Glc(b1-3)Glc
G00742YE_690	Glc(b1-3)Glc(b1-3)Glc(b1-3)Glc(b1-3)Glc(b1-4)Glc(b1-3)Glc(b1-4)Glc(b1-3)Glc(b1-4)Glc(b1-4)Glc(b1-3)Glc(b1-3)Glc(b1-3)Glc(b1-4)Glc(b1-3)Glc
G00742YE_691	Glc(b1-3)Glc(b1-3)Glc(b1-3)Glc(b1-3)Glc(b1-4)Glc(b1-3)Glc(b1-4)Glc(b1-3)Glc(b1-4)Glc(b1-4)Glc(b1-3)Glc(b1-3)Glc(b1-4)Glc(b1-3)Glc(b1-3)Glc
G00742YE_692	Glc(b1-3)Glc(b1-3)Glc(b1-3)Glc(b1-3)Glc(b1-4)Glc(b1-3)Glc(b1-4)Glc(b1-3)Glc(b1-4)Glc(b1-4)Glc(b1-3)Glc(b1-3)Glc(b1-4)Glc(b1-4)Glc(b1-3)Glc
G00742YE_693	Glc(b1-3)Glc(b1-3)Glc(b1-3)Glc(b1-3)Glc(b1-4)Glc(b1-3)Glc(b1-4)Glc(b1-3)Glc(b1-4)Glc(b1-4)Glc(b1-3)Glc(b1-4)Glc(b1-3)Glc(b1-3)Glc(b1-3)Glc
G00742YE_694	Glc(b1-3)Glc(b1-3)Glc(b1-3)Glc(b1-3)Glc(b1-4)Glc(b1-3)Glc(b1-4)Glc(b1-3)Glc(b1-4)Glc(b1-4)Glc(b1-3)Glc(b1-4)Glc(b1-3)Glc(b1-4)Glc(b1-3)Glc
G00742YE_695	Glc(b1-3)Glc(b1-3)Glc(b1-3)Glc(b1-3)Glc(b1-4)Glc(b1-3)Glc(b1-4)Glc(b1-3)Glc(b1-4)Glc(b1-4)Glc(b1-3)Glc(b1-4)Glc(b1-4)Glc(b1-3)Glc(b1-3)Glc
G00742YE_696	Glc(b1-3)Glc(b1-3)Glc(b1-3)Glc(b1-3)Glc(b1-4)Glc(b1-3)Glc(b1-4)Glc(b1-3)Glc(b1-4)Glc(b1-4)Glc(b1-3)Glc(b1-4)Glc(b1-4)Glc(b1-4)Glc(b1-3)Glc
G00742YE_697	Glc(b1-3)Glc(b1-3)Glc(b1-3)Glc(b1-3)Glc(b1-4)Glc(b1-3)Glc(b1-4)Glc(b1-3)Glc(b1-4)Glc(b1-4)Glc(b1-4)Glc(b1-3)Glc(b1-3)Glc(b1-3)Glc(b1-3)Glc
G00742YE_698	Glc(b1-3)Glc(b1-3)Glc(b1-3)Glc(b1-3)Glc(b1-4)Glc(b1-3)Glc(b1-4)Glc(b1-3)Glc(b1-4)Glc(b1-4)Glc(b1-4)Glc(b1-3)Glc(b1-3)Glc(b1-4)Glc(b1-3)Glc
G00742YE_699	Glc(b1-3)Glc(b1-3)Glc(b1-3)Glc(b1-3)Glc(b1-4)Glc(b1-3)Glc(b1-4)Glc(b1-3)Glc(b1-4)Glc(b1-4)Glc(b1-4)Glc(b1-3)Glc(b1-4)Glc(b1-3)Glc(b1-3)Glc
G00742YE_700	Glc(b1-3)Glc(b1-3)Glc(b1-3)Glc(b1-3)Glc(b1-4)Glc(b1-3)Glc(b1-4)Glc(b1-3)Glc(b1-4)Glc(b1-4)Glc(b1-4)Glc(b1-3)Glc(b1-4)Glc(b1-4)Glc(b1-3)Glc
G00742YE_701	Glc(b1-3)Glc(b1-3)Glc(b1-3)Glc(b1-3)Glc(b1-4)Glc(b1-3)Glc(b1-4)Glc(b1-3)Glc(b1-4)Glc(b1-4)Glc(b1-4)Glc(b1-4)Glc(b1-3)Glc(b1-3)Glc(b1-3)Glc
G00742YE_702	Glc(b1-3)Glc(b1-3)Glc(b1-3)Glc(b1-3)Glc(b1-4)Glc(b1-3)Glc(b1-4)Glc(b1-3)Glc(b1-4)Glc(b1-4)Glc(b1-4)Glc(b1-4)Glc(b1-3)Glc(b1-4)Glc(b1-3)Glc
G00742YE_703	Glc(b1-3)Glc(b1-3)Glc(b1-3)Glc(b1-3)Glc(b1-4)Glc(b1-3)Glc(b1-4)Glc(b1-3)Glc(b1-4)Glc(b1-4)Glc(b1-4)Glc(b1-4)Glc(b1-4)Glc(b1-3)Glc(b1-3)Glc
G00742YE_704	Glc(b1-3)Glc(b1-3)Glc(b1-3)Glc(b1-3)Glc(b1-4)Glc(b1-3)Glc(b1-4)Glc(b1-3)Glc(b1-4)Glc(b1-4)Glc(b1-4)Glc(b1-4)Glc(b1-4)Glc(b1-4)Glc(b1-3)Glc
G00742YE_705	Glc(b1-3)Glc(b1-3)Glc(b1-3)Glc(b1-3)Glc(b1-4)Glc(b1-3)Glc(b1-4)Glc(b1-4)Glc(b1-3)Glc(b1-3)Glc(b1-3)Glc(b1-3)Glc(b1-3)Glc(b1-3)Glc(b1-3)Glc
G00742YE_706	Glc(b1-3)Glc(b1-3)Glc(b1-3)Glc(b1-3)Glc(b1-4)Glc(b1-3)Glc(b1-4)Glc(b1-4)Glc(b1-3)Glc(b1-3)Glc(b1-3)Glc(b1-3)Glc(b1-3)Glc(b1-4)Glc(b1-3)Glc
G00742YE_707	Glc(b1-3)Glc(b1-3)Glc(b1-3)Glc(b1-3)Glc(b1-4)Glc(b1-3)Glc(b1-4)Glc(b1-4)Glc(b1-3)Glc(b1-3)Glc(b1-3)Glc(b1-3)Glc(b1-4)Glc(b1-3)Glc(b1-3)Glc
G00742YE_708	Glc(b1-3)Glc(b1-3)Glc(b1-3)Glc(b1-3)Glc(b1-4)Glc(b1-3)Glc(b1-4)Glc(b1-4)Glc(b1-3)Glc(b1-3)Glc(b1-3)Glc(b1-3)Glc(b1-4)Glc(b1-4)Glc(b1-3)Glc
G00742YE_709	Glc(b1-3)Glc(b1-3)Glc(b1-3)Glc(b1-3)Glc(b1-4)Glc(b1-3)Glc(b1-4)Glc(b1-4)Glc(b1-3)Glc(b1-3)Glc(b1-3)Glc(b1-4)Glc(b1-3)Glc(b1-3)Glc(b1-3)Glc
G00742YE_710	Glc(b1-3)Glc(b1-3)Glc(b1-3)Glc(b1-3)Glc(b1-4)Glc(b1-3)Glc(b1-4)Glc(b1-4)Glc(b1-3)Glc(b1-3)Glc(b1-3)Glc(b1-4)Glc(b1-3)Glc(b1-4)Glc(b1-3)Glc
G00742YE_711	Glc(b1-3)Glc(b1-3)Glc(b1-3)Glc(b1-3)Glc(b1-4)Glc(b1-3)Glc(b1-4)Glc(b1-4)Glc(b1-3)Glc(b1-3)Glc(b1-3)Glc(b1-4)Glc(b1-4)Glc(b1-3)Glc(b1-3)Glc
G00742YE_712	Glc(b1-3)Glc(b1-3)Glc(b1-3)Glc(b1-3)Glc(b1-4)Glc(b1-3)Glc(b1-4)Glc(b1-4)Glc(b1-3)Glc(b1-3)Glc(b1-3)Glc(b1-4)Glc(b1-4)Glc(b1-4)Glc(b1-3)Glc
G00742YE_713	Glc(b1-3)Glc(b1-3)Glc(b1-3)Glc(b1-3)Glc(b1-4)Glc(b1-3)Glc(b1-4)Glc(b1-4)Glc(b1-3)Glc(b1-3)Glc(b1-4)Glc(b1-3)Glc(b1-3)Glc(b1-3)Glc(b1-3)Glc
G00742YE_714	Glc(b1-3)Glc(b1-3)Glc(b1-3)Glc(b1-3)Glc(b1-4)Glc(b1-3)Glc(b1-4)Glc(b1-4)Glc(b1-3)Glc(b1-3)Glc(b1-4)Glc(b1-3)Glc(b1-3)Glc(b1-4)Glc(b1-3)Glc
G00742YE_715	Glc(b1-3)Glc(b1-3)Glc(b1-3)Glc(b1-3)Glc(b1-4)Glc(b1-3)Glc(b1-4)Glc(b1-4)Glc(b1-3)Glc(b1-3)Glc(b1-4)Glc(b1-3)Glc(b1-4)Glc(b1-3)Glc(b1-3)Glc
G00742YE_716	Glc(b1-3)Glc(b1-3)Glc(b1-3)Glc(b1-3)Glc(b1-4)Glc(b1-3)Glc(b1-4)Glc(b1-4)Glc(b1-3)Glc(b1-3)Glc(b1-4)Glc(b1-3)Glc(b1-4)Glc(b1-4)Glc(b1-3)Glc
G00742YE_717	Glc(b1-3)Glc(b1-3)Glc(b1-3)Glc(b1-3)Glc(b1-4)Glc(b1-3)Glc(b1-4)Glc(b1-4)Glc(b1-3)Glc(b1-3)Glc(b1-4)Glc(b1-4)Glc(b1-3)Glc(b1-3)Glc(b1-3)Glc
G00742YE_718	Glc(b1-3)Glc(b1-3)Glc(b1-3)Glc(b1-3)Glc(b1-4)Glc(b1-3)Glc(b1-4)Glc(b1-4)Glc(b1-3)Glc(b1-3)Glc(b1-4)Glc(b1-4)Glc(b1-3)Glc(b1-4)Glc(b1-3)Glc
G00742YE_719	Glc(b1-3)Glc(b1-3)Glc(b1-3)Glc(b1-3)Glc(b1-4)Glc(b1-3)Glc(b1-4)Glc(b1-4)Glc(b1-3)Glc(b1-3)Glc(b1-4)Glc(b1-4)Glc(b1-4)Glc(b1-3)Glc(b1-3)Glc
G00742YE_720	Glc(b1-3)Glc(b1-3)Glc(b1-3)Glc(b1-3)Glc(b1-4)Glc(b1-3)Glc(b1-4)Glc(b1-4)Glc(b1-3)Glc(b1-3)Glc(b1-4)Glc(b1-4)Glc(b1-4)Glc(b1-4)Glc(b1-3)Glc
G00742YE_721	Glc(b1-3)Glc(b1-3)Glc(b1-3)Glc(b1-3)Glc(b1-4)Glc(b1-3)Glc(b1-4)Glc(b1-4)Glc(b1-3)Glc(b1-4)Glc(b1-3)Glc(b1-3)Glc(b1-3)Glc(b1-3)Glc(b1-3)Glc
G00742YE_722	Glc(b1-3)Glc(b1-3)Glc(b1-3)Glc(b1-3)Glc(b1-4)Glc(b1-3)Glc(b1-4)Glc(b1-4)Glc(b1-3)Glc(b1-4)Glc(b1-3)Glc(b1-3)Glc(b1-3)Glc(b1-4)Glc(b1-3)Glc
G00742YE_723	Glc(b1-3)Glc(b1-3)Glc(b1-3)Glc(b1-3)Glc(b1-4)Glc(b1-3)Glc(b1-4)Glc(b1-4)Glc(b1-3)Glc(b1-4)Glc(b1-3)Glc(b1-3)Glc(b1-4)Glc(b1-3)Glc(b1-3)Glc
G00742YE_724	Glc(b1-3)Glc(b1-3)Glc(b1-3)Glc(b1-3)Glc(b1-4)Glc(b1-3)Glc(b1-4)Glc(b1-4)Glc(b1-3)Glc(b1-4)Glc(b1-3)Glc(b1-3)Glc(b1-4)Glc(b1-4)Glc(b1-3)Glc
G00742YE_725	Glc(b1-3)Glc(b1-3)Glc(b1-3)Glc(b1-3)Glc(b1-4)Glc(b1-3)Glc(b1-4)Glc(b1-4)Glc(b1-3)Glc(b1-4)Glc(b1-3)Glc(b1-4)Glc(b1-3)Glc(b1-3)Glc(b1-3)Glc
G00742YE_726	Glc(b1-3)Glc(b1-3)Glc(b1-3)Glc(b1-3)Glc(b1-4)Glc(b1-3)Glc(b1-4)Glc(b1-4)Glc(b1-3)Glc(b1-4)Glc(b1-3)Glc(b1-4)Glc(b1-3)Glc(b1-4)Glc(b1-3)Glc
G00742YE_727	Glc(b1-3)Glc(b1-3)Glc(b1-3)Glc(b1-3)Glc(b1-4)Glc(b1-3)Glc(b1-4)Glc(b1-4)Glc(b1-3)Glc(b1-4)Glc(b1-3)Glc(b1-4)Glc(b1-4)Glc(b1-3)Glc(b1-3)Glc
G00742YE_728	Glc(b1-3)Glc(b1-3)Glc(b1-3)Glc(b1-3)Glc(b1-4)Glc(b1-3)Glc(b1-4)Glc(b1-4)Glc(b1-3)Glc(b1-4)Glc(b1-3)Glc(b1-4)Glc(b1-4)Glc(b1-4)Glc(b1-3)Glc
G00742YE_729	Glc(b1-3)Glc(b1-3)Glc(b1-3)Glc(b1-3)Glc(b1-4)Glc(b1-3)Glc(b1-4)Glc(b1-4)Glc(b1-3)Glc(b1-4)Glc(b1-4)Glc(b1-3)Glc(b1-3)Glc(b1-3)Glc(b1-3)Glc
G00742YE_730	Glc(b1-3)Glc(b1-3)Glc(b1-3)Glc(b1-3)Glc(b1-4)Glc(b1-3)Glc(b1-4)Glc(b1-4)Glc(b1-3)Glc(b1-4)Glc(b1-4)Glc(b1-3)Glc(b1-3)Glc(b1-4)Glc(b1-3)Glc
G00742YE_731	Glc(b1-3)Glc(b1-3)Glc(b1-3)Glc(b1-3)Glc(b1-4)Glc(b1-3)Glc(b1-4)Glc(b1-4)Glc(b1-3)Glc(b1-4)Glc(b1-4)Glc(b1-3)Glc(b1-4)Glc(b1-3)Glc(b1-3)Glc
G00742YE_732	Glc(b1-3)Glc(b1-3)Glc(b1-3)Glc(b1-3)Glc(b1-4)Glc(b1-3)Glc(b1-4)Glc(b1-4)Glc(b1-3)Glc(b1-4)Glc(b1-4)Glc(b1-3)Glc(b1-4)Glc(b1-4)Glc(b1-3)Glc
G00742YE_733	Glc(b1-3)Glc(b1-3)Glc(b1-3)Glc(b1-3)Glc(b1-4)Glc(b1-3)Glc(b1-4)Glc(b1-4)Glc(b1-3)Glc(b1-4)Glc(b1-4)Glc(b1-4)Glc(b1-3)Glc(b1-3)Glc(b1-3)Glc
G00742YE_734	Glc(b1-3)Glc(b1-3)Glc(b1-3)Glc(b1-3)Glc(b1-4)Glc(b1-3)Glc(b1-4)Glc(b1-4)Glc(b1-3)Glc(b1-4)Glc(b1-4)Glc(b1-4)Glc(b1-3)Glc(b1-4)Glc(b1-3)Glc
G00742YE_735	Glc(b1-3)Glc(b1-3)Glc(b1-3)Glc(b1-3)Glc(b1-4)Glc(b1-3)Glc(b1-4)Glc(b1-4)Glc(b1-3)Glc(b1-4)Glc(b1-4)Glc(b1-4)Glc(b1-4)Glc(b1-3)Glc(b1-3)Glc
G00742YE_736	Glc(b1-3)Glc(b1-3)Glc(b1-3)Glc(b1-3)Glc(b1-4)Glc(b1-3)Glc(b1-4)Glc(b1-4)Glc(b1-3)Glc(b1-4)Glc(b1-4)Glc(b1-4)Glc(b1-4)Glc(b1-4)Glc(b1-3)Glc
G00742YE_737	Glc(b1-3)Glc(b1-3)Glc(b1-3)Glc(b1-3)Glc(b1-4)Glc(b1-3)Glc(b1-4)Glc(b1-4)Glc(b1-4)Glc(b1-3)Glc(b1-3)Glc(b1-3)Glc(b1-3)Glc(b1-3)Glc(b1-3)Glc
G00742YE_738	Glc(b1-3)Glc(b1-3)Glc(b1-3)Glc(b1-3)Glc(b1-4)Glc(b1-3)Glc(b1-4)Glc(b1-4)Glc(b1-4)Glc(b1-3)Glc(b1-3)Glc(b1-3)Glc(b1-3)Glc(b1-4)Glc(b1-3)Glc
G00742YE_739	Glc(b1-3)Glc(b1-3)Glc(b1-3)Glc(b1-3)Glc(b1-4)Glc(b1-3)Glc(b1-4)Glc(b1-4)Glc(b1-4)Glc(b1-3)Glc(b1-3)Glc(b1-3)Glc(b1-4)Glc(b1-3)Glc(b1-3)Glc
G00742YE_740	Glc(b1-3)Glc(b1-3)Glc(b1-3)Glc(b1-3)Glc(b1-4)Glc(b1-3)Glc(b1-4)Glc(b1-4)Glc(b1-4)Glc(b1-3)Glc(b1-3)Glc(b1-3)Glc(b1-4)Glc(b1-4)Glc(b1-3)Glc
G00742YE_741	Glc(b1-3)Glc(b1-3)Glc(b1-3)Glc(b1-3)Glc(b1-4)Glc(b1-3)Glc(b1-4)Glc(b1-4)Glc(b1-4)Glc(b1-3)Glc(b1-3)Glc(b1-4)Glc(b1-3)Glc(b1-3)Glc(b1-3)Glc
G00742YE_742	Glc(b1-3)Glc(b1-3)Glc(b1-3)Glc(b1-3)Glc(b1-4)Glc(b1-3)Glc(b1-4)Glc(b1-4)Glc(b1-4)Glc(b1-3)Glc(b1-3)Glc(b1-4)Glc(b1-3)Glc(b1-4)Glc(b1-3)Glc
G00742YE_743	Glc(b1-3)Glc(b1-3)Glc(b1-3)Glc(b1-3)Glc(b1-4)Glc(b1-3)Glc(b1-4)Glc(b1-4)Glc(b1-4)Glc(b1-3)Glc(b1-3)Glc(b1-4)Glc(b1-4)Glc(b1-3)Glc(b1-3)Glc
G00742YE_744	Glc(b1-3)Glc(b1-3)Glc(b1-3)Glc(b1-3)Glc(b1-4)Glc(b1-3)Glc(b1-4)Glc(b1-4)Glc(b1-4)Glc(b1-3)Glc(b1-3)Glc(b1-4)Glc(b1-4)Glc(b1-4)Glc(b1-3)Glc
G00742YE_745	Glc(b1-3)Glc(b1-3)Glc(b1-3)Glc(b1-3)Glc(b1-4)Glc(b1-3)Glc(b1-4)Glc(b1-4)Glc(b1-4)Glc(b1-3)Glc(b1-4)Glc(b1-3)Glc(b1-3)Glc(b1-3)Glc(b1-3)Glc
G00742YE_746	Glc(b1-3)Glc(b1-3)Glc(b1-3)Glc(b1-3)Glc(b1-4)Glc(b1-3)Glc(b1-4)Glc(b1-4)Glc(b1-4)Glc(b1-3)Glc(b1-4)Glc(b1-3)Glc(b1-3)Glc(b1-4)Glc(b1-3)Glc
G00742YE_747	Glc(b1-3)Glc(b1-3)Glc(b1-3)Glc(b1-3)Glc(b1-4)Glc(b1-3)Glc(b1-4)Glc(b1-4)Glc(b1-4)Glc(b1-3)Glc(b1-4)Glc(b1-3)Glc(b1-4)Glc(b1-3)Glc(b1-3)Glc
G00742YE_748	Glc(b1-3)Glc(b1-3)Glc(b1-3)Glc(b1-3)Glc(b1-4)Glc(b1-3)Glc(b1-4)Glc(b1-4)Glc(b1-4)Glc(b1-3)Glc(b1-4)Glc(b1-3)Glc(b1-4)Glc(b1-4)Glc(b1-3)Glc
G00742YE_749	Glc(b1-3)Glc(b1-3)Glc(b1-3)Glc(b1-3)Glc(b1-4)Glc(b1-3)Glc(b1-4)Glc(b1-4)Glc(b1-4)Glc(b1-3)Glc(b1-4)Glc(b1-4)Glc(b1-3)Glc(b1-3)Glc(b1-3)Glc
G00742YE_750	Glc(b1-3)Glc(b1-3)Glc(b1-3)Glc(b1-3)Glc(b1-4)Glc(b1-3)Glc(b1-4)Glc(b1-4)Glc(b1-4)Glc(b1-3)Glc(b1-4)Glc(b1-4)Glc(b1-3)Glc(b1-4)Glc(b1-3)Glc
G00742YE_751	Glc(b1-3)Glc(b1-3)Glc(b1-3)Glc(b1-3)Glc(b1-4)Glc(b1-3)Glc(b1-4)Glc(b1-4)Glc(b1-4)Glc(b1-3)Glc(b1-4)Glc(b1-4)Glc(b1-4)Glc(b1-3)Glc(b1-3)Glc
G00742YE_752	Glc(b1-3)Glc(b1-3)Glc(b1-3)Glc(b1-3)Glc(b1-4)Glc(b1-3)Glc(b1-4)Glc(b1-4)Glc(b1-4)Glc(b1-3)Glc(b1-4)Glc(b1-4)Glc(b1-4)Glc(b1-4)Glc(b1-3)Glc
G00742YE_753	Glc(b1-3)Glc(b1-3)Glc(b1-3)Glc(b1-3)Glc(b1-4)Glc(b1-3)Glc(b1-4)Glc(b1-4)Glc(b1-4)Glc(b1-4)Glc(b1-3)Glc(b1-3)Glc(b1-3)Glc(b1-3)Glc(b1-3)Glc
G00742YE_754	Glc(b1-3)Glc(b1-3)Glc(b1-3)Glc(b1-3)Glc(b1-4)Glc(b1-3)Glc(b1-4)Glc(b1-4)Glc(b1-4)Glc(b1-4)Glc(b1-3)Glc(b1-3)Glc(b1-3)Glc(b1-4)Glc(b1-3)Glc
G00742YE_755	Glc(b1-3)Glc(b1-3)Glc(b1-3)Glc(b1-3)Glc(b1-4)Glc(b1-3)Glc(b1-4)Glc(b1-4)Glc(b1-4)Glc(b1-4)Glc(b1-3)Glc(b1-3)Glc(b1-4)Glc(b1-3)Glc(b1-3)Glc
G00742YE_756	Glc(b1-3)Glc(b1-3)Glc(b1-3)Glc(b1-3)Glc(b1-4)Glc(b1-3)Glc(b1-4)Glc(b1-4)Glc(b1-4)Glc(b1-4)Glc(b1-3)Glc(b1-3)Glc(b1-4)Glc(b1-4)Glc(b1-3)Glc
G00742YE_757	Glc(b1-3)Glc(b1-3)Glc(b1-3)Glc(b1-3)Glc(b1-4)Glc(b1-3)Glc(b1-4)Glc(b1-4)Glc(b1-4)Glc(b1-4)Glc(b1-3)Glc(b1-4)Glc(b1-3)Glc(b1-3)Glc(b1-3)Glc
G00742YE_758	Glc(b1-3)Glc(b1-3)Glc(b1-3)Glc(b1-3)Glc(b1-4)Glc(b1-3)Glc(b1-4)Glc(b1-4)Glc(b1-4)Glc(b1-4)Glc(b1-3)Glc(b1-4)Glc(b1-3)Glc(b1-4)Glc(b1-3)Glc
G00742YE_759	Glc(b1-3)Glc(b1-3)Glc(b1-3)Glc(b1-3)Glc(b1-4)Glc(b1-3)Glc(b1-4)Glc(b1-4)Glc(b1-4)Glc(b1-4)Glc(b1-3)Glc(b1-4)Glc(b1-4)Glc(b1-3)Glc(b1-3)Glc
G00742YE_760	Glc(b1-3)Glc(b1-3)Glc(b1-3)Glc(b1-3)Glc(b1-4)Glc(b1-3)Glc(b1-4)Glc(b1-4)Glc(b1-4)Glc(b1-4)Glc(b1-3)Glc(b1-4)Glc(b1-4)Glc(b1-4)Glc(b1-3)Glc
G00742YE_761	Glc(b1-3)Glc(b1-3)Glc(b1-3)Glc(b1-3)Glc(b1-4)Glc(b1-3)Glc(b1-4)Glc(b1-4)Glc(b1-4)Glc(b1-4)Glc(b1-4)Glc(b1-3)Glc(b1-3)Glc(b1-3)Glc(b1-3)Glc
G00742YE_762	Glc(b1-3)Glc(b1-3)Glc(b1-3)Glc(b1-3)Glc(b1-4)Glc(b1-3)Glc(b1-4)Glc(b1-4)Glc(b1-4)Glc(b1-4)Glc(b1-4)Glc(b1-3)Glc(b1-3)Glc(b1-4)Glc(b1-3)Glc
G00742YE_763	Glc(b1-3)Glc(b1-3)Glc(b1-3)Glc(b1-3)Glc(b1-4)Glc(b1-3)Glc(b1-4)Glc(b1-4)Glc(b1-4)Glc(b1-4)Glc(b1-4)Glc(b1-3)Glc(b1-4)Glc(b1-3)Glc(b1-3)Glc
G00742YE_764	Glc(b1-3)Glc(b1-3)Glc(b1-3)Glc(b1-3)Glc(b1-4)Glc(b1-3)Glc(b1-4)Glc(b1-4)Glc(b1-4)Glc(b1-4)Glc(b1-4)Glc(b1-3)Glc(b1-4)Glc(b1-4)Glc(b1-3)Glc
G00742YE_765	Glc(b1-3)Glc(b1-3)Glc(b1-3)Glc(b1-3)Glc(b1-4)Glc(b1-3)Glc(b1-4)Glc(b1-4)Glc(b1-4)Glc(b1-4)Glc(b1-4)Glc(b1-4)Glc(b1-3)Glc(b1-3)Glc(b1-3)Glc
G00742YE_766	Glc(b1-3)Glc(b1-3)Glc(b1-3)Glc(b1-3)Glc(b1-4)Glc(b1-3)Glc(b1-4)Glc(b1-4)Glc(b1-4)Glc(b1-4)Glc(b1-4)Glc(b1-4)Glc(b1-3)Glc(b1-4)Glc(b1-3)Glc
G00742YE_767	Glc(b1-3)Glc(b1-3)Glc(b1-3)Glc(b1-3)Glc(b1-4)Glc(b1-3)Glc(b1-4)Glc(b1-4)Glc(b1-4)Glc(b1-4)Glc(b1-4)Glc(b1-4)Glc(b1-4)Glc(b1-3)Glc(b1-3)Glc
G00742YE_768	Glc(b1-3)Glc(b1-3)Glc(b1-3)Glc(b1-3)Glc(b1-4)Glc(b1-3)Glc(b1-4)Glc(b1-4)Glc(b1-4)Glc(b1-4)Glc(b1-4)Glc(b1-4)Glc(b1-4)Glc(b1-4)Glc(b1-3)Glc
G00742YE_769	Glc(b1-3)Glc(b1-3)Glc(b1-3)Glc(b1-3)Glc(b1-4)Glc(b1-4)Glc(b1-3)Glc(b1-3)Glc(b1-3)Glc(b1-3)Glc(b1-3)Glc(b1-3)Glc(b1-3)Glc(b1-3)Glc(b1-3)Glc
G00742YE_770	Glc(b1-3)Glc(b1-3)Glc(b1-3)Glc(b1-3)Glc(b1-4)Glc(b1-4)Glc(b1-3)Glc(b1-3)Glc(b1-3)Glc(b1-3)Glc(b1-3)Glc(b1-3)Glc(b1-3)Glc(b1-4)Glc(b1-3)Glc
G00742YE_771	Glc(b1-3)Glc(b1-3)Glc(b1-3)Glc(b1-3)Glc(b1-4)Glc(b1-4)Glc(b1-3)Glc(b1-3)Glc(b1-3)Glc(b1-3)Glc(b1-3)Glc(b1-3)Glc(b1-4)Glc(b1-3)Glc(b1-3)Glc
G00742YE_772	Glc(b1-3)Glc(b1-3)Glc(b1-3)Glc(b1-3)Glc(b1-4)Glc(b1-4)Glc(b1-3)Glc(b1-3)Glc(b1-3)Glc(b1-3)Glc(b1-3)Glc(b1-3)Glc(b1-4)Glc(b1-4)Glc(b1-3)Glc
G00742YE_773	Glc(b1-3)Glc(b1-3)Glc(b1-3)Glc(b1-3)Glc(b1-4)Glc(b1-4)Glc(b1-3)Glc(b1-3)Glc(b1-3)Glc(b1-3)Glc(b1-3)Glc(b1-4)Glc(b1-3)Glc(b1-3)Glc(b1-3)Glc
G00742YE_774	Glc(b1-3)Glc(b1-3)Glc(b1-3)Glc(b1-3)Glc(b1-4)Glc(b1-4)Glc(b1-3)Glc(b1-3)Glc(b1-3)Glc(b1-3)Glc(b1-3)Glc(b1-4)Glc(b1-3)Glc(b1-4)Glc(b1-3)Glc
G00742YE_775	Glc(b1-3)Glc(b1-3)Glc(b1-3)Glc(b1-3)Glc(b1-4)Glc(b1-4)Glc(b1-3)Glc(b1-3)Glc(b1-3)Glc(b1-3)Glc(b1-3)Glc(b1-4)Glc(b1-4)Glc(b1-3)Glc(b1-3)Glc
G00742YE_776	Glc(b1-3)Glc(b1-3)Glc(b1-3)Glc(b1-3)Glc(b1-4)Glc(b1-4)Glc(b1-3)Glc(b1-3)Glc(b1-3)Glc(b1-3)Glc(b1-3)Glc(b1-4)Glc(b1-4)Glc(b1-4)Glc(b1-3)Glc
G00742YE_777	Glc(b1-3)Glc(b1-3)Glc(b1-3)Glc(b1-3)Glc(b1-4)Glc(b1-4)Glc(b1-3)Glc(b1-3)Glc(b1-3)Glc(b1-3)Glc(b1-4)Glc(b1-3)Glc(b1-3)Glc(b1-3)Glc(b1-3)Glc
G00742YE_778	Glc(b1-3)Glc(b1-3)Glc(b1-3)Glc(b1-3)Glc(b1-4)Glc(b1-4)Glc(b1-3)Glc(b1-3)Glc(b1-3)Glc(b1-3)Glc(b1-4)Glc(b1-3)Glc(b1-3)Glc(b1-4)Glc(b1-3)Glc
G00742YE_779	Glc(b1-3)Glc(b1-3)Glc(b1-3)Glc(b1-3)Glc(b1-4)Glc(b1-4)Glc(b1-3)Glc(b1-3)Glc(b1-3)Glc(b1-3)Glc(b1-4)Glc(b1-3)Glc(b1-4)Glc(b1-3)Glc(b1-3)Glc
G00742YE_780	Glc(b1-3)Glc(b1-3)Glc(b1-3)Glc(b1-3)Glc(b1-4)Glc(b1-4)Glc(b1-3)Glc(b1-3)Glc(b1-3)Glc(b1-3)Glc(b1-4)Glc(b1-3)Glc(b1-4)Glc(b1-4)Glc(b1-3)Glc
G00742YE_781	Glc(b1-3)Glc(b1-3)Glc(b1-3)Glc(b1-3)Glc(b1-4)Glc(b1-4)Glc(b1-3)Glc(b1-3)Glc(b1-3)Glc(b1-3)Glc(b1-4)Glc(b1-4)Glc(b1-3)Glc(b1-3)Glc(b1-3)Glc
G00742YE_782	Glc(b1-3)Glc(b1-3)Glc(b1-3)Glc(b1-3)Glc(b1-4)Glc(b1-4)Glc(b1-3)Glc(b1-3)Glc(b1-3)Glc(b1-3)Glc(b1-4)Glc(b1-4)Glc(b1-3)Glc(b1-4)Glc(b1-3)Glc
G00742YE_783	Glc(b1-3)Glc(b1-3)Glc(b1-3)Glc(b1-3)Glc(b1-4)Glc(b1-4)Glc(b1-3)Glc(b1-3)Glc(b1-3)Glc(b1-3)Glc(b1-4)Glc(b1-4)Glc(b1-4)Glc(b1-3)Glc(b1-3)Glc
G00742YE_784	Glc(b1-3)Glc(b1-3)Glc(b1-3)Glc(b1-3)Glc(b1-4)Glc(b1-4)Glc(b1-3)Glc(b1-3)Glc(b1-3)Glc(b1-3)Glc(b1-4)Glc(b1-4)Glc(b1-4)Glc(b1-4)Glc(b1-3)Glc
G00742YE_785	Glc(b1-3)Glc(b1-3)Glc(b1-3)Glc(b1-3)Glc(b1-4)Glc(b1-4)Glc(b1-3)Glc(b1-3)Glc(b1-3)Glc(b1-4)Glc(b1-3)Glc(b1-3)Glc(b1-3)Glc(b1-3)Glc(b1-3)Glc
G00742YE_786	Glc(b1-3)Glc(b1-3)Glc(b1-3)Glc(b1-3)Glc(b1-4)Glc(b1-4)Glc(b1-3)Glc(b1-3)Glc(b1-3)Glc(b1-4)Glc(b1-3)Glc(b1-3)Glc(b1-3)Glc(b1-4)Glc(b1-3)Glc
G00742YE_787	Glc(b1-3)Glc(b1-3)Glc(b1-3)Glc(b1-3)Glc(b1-4)Glc(b1-4)Glc(b1-3)Glc(b1-3)Glc(b1-3)Glc(b1-4)Glc(b1-3)Glc(b1-3)Glc(b1-4)Glc(b1-3)Glc(b1-3)Glc
G00742YE_788	Glc(b1-3)Glc(b1-3)Glc(b1-3)Glc(b1-3)Glc(b1-4)Glc(b1-4)Glc(b1-3)Glc(b1-3)Glc(b1-3)Glc(b1-4)Glc(b1-3)Glc(b1-3)Glc(b1-4)Glc(b1-4)Glc(b1-3)Glc
G00742YE_789	Glc(b1-3)Glc(b1-3)Glc(b1-3)Glc(b1-3)Glc(b1-4)Glc(b1-4)Glc(b1-3)Glc(b1-3)Glc(b1-3)Glc(b1-4)Glc(b1-3)Glc(b1-4)Glc(b1-3)Glc(b1-3)Glc(b1-3)Glc
G00742YE_790	Glc(b1-3)Glc(b1-3)Glc(b1-3)Glc(b1-3)Glc(b1-4)Glc(b1-4)Glc(b1-3)Glc(b1-3)Glc(b1-3)Glc(b1-4)Glc(b1-3)Glc(b1-4)Glc(b1-3)Glc(b1-4)Glc(b1-3)Glc
G00742YE_791	Glc(b1-3)Glc(b1-3)Glc(b1-3)Glc(b1-3)Glc(b1-4)Glc(b1-4)Glc(b1-3)Glc(b1-3)Glc(b1-3)Glc(b1-4)Glc(b1-3)Glc(b1-4)Glc(b1-4)Glc(b1-3)Glc(b1-3)Glc
G00742YE_792	Glc(b1-3)Glc(b1-3)Glc(b1-3)Glc(b1-3)Glc(b1-4)Glc(b1-4)Glc(b1-3)Glc(b1-3)Glc(b1-3)Glc(b1-4)Glc(b1-3)Glc(b1-4)Glc(b1-4)Glc(b1-4)Glc(b1-3)Glc
G00742YE_793	Glc(b1-3)Glc(b1-3)Glc(b1-3)Glc(b1-3)Glc(b1-4)Glc(b1-4)Glc(b1-3)Glc(b1-3)Glc(b1-3)Glc(b1-4)Glc(b1-4)Glc(b1-3)Glc(b1-3)Glc(b1-3)Glc(b1-3)Glc
G00742YE_794	Glc(b1-3)Glc(b1-3)Glc(b1-3)Glc(b1-3)Glc(b1-4)Glc(b1-4)Glc(b1-3)Glc(b1-3)Glc(b1-3)Glc(b1-4)Glc(b1-4)Glc(b1-3)Glc(b1-3)Glc(b1-4)Glc(b1-3)Glc
G00742YE_795	Glc(b1-3)Glc(b1-3)Glc(b1-3)Glc(b1-3)Glc(b1-4)Glc(b1-4)Glc(b1-3)Glc(b1-3)Glc(b1-3)Glc(b1-4)Glc(b1-4)Glc(b1-3)Glc(b1-4)Glc(b1-3)Glc(b1-3)Glc
G00742YE_796	Glc(b1-3)Glc(b1-3)Glc(b1-3)Glc(b1-3)Glc(b1-4)Glc(b1-4)Glc(b1-3)Glc(b1-3)Glc(b1-3)Glc(b1-4)Glc(b1-4)Glc(b1-3)Glc(b1-4)Glc(b1-4)Glc(b1-3)Glc
G00742YE_797	Glc(b1-3)Glc(b1-3)Glc(b1-3)Glc(b1-3)Glc(b1-4)Glc(b1-4)Glc(b1-3)Glc(b1-3)Glc(b1-3)Glc(b1-4)Glc(b1-4)Glc(b1-4)Glc(b1-3)Glc(b1-3)Glc(b1-3)Glc
G00742YE_798	Glc(b1-3)Glc(b1-3)Glc(b1-3)Glc(b1-3)Glc(b1-4)Glc(b1-4)Glc(b1-3)Glc(b1-3)Glc(b1-3)Glc(b1-4)Glc(b1-4)Glc(b1-4)Glc(b1-3)Glc(b1-4)Glc(b1-3)Glc
G00742YE_799	Glc(b1-3)Glc(b1-3)Glc(b1-3)Glc(b1-3)Glc(b1-4)Glc(b1-4)Glc(b1-3)Glc(b1-3)Glc(b1-3)Glc(b1-4)Glc(b1-4)Glc(b1-4)Glc(b1-4)Glc(b1-3)Glc(b1-3)Glc
G00742YE_800	Glc(b1-3)Glc(b1-3)Glc(b1-3)Glc(b1-3)Glc(b1-4)Glc(b1-4)Glc(b1-3)Glc(b1-3)Glc(b1-3)Glc(b1-4)Glc(b1-4)Glc(b1-4)Glc(b1-4)Glc(b1-4)Glc(b1-3)Glc
G00742YE_801	Glc(b1-3)Glc(b1-3)Glc(b1-3)Glc(b1-3)Glc(b1-4)Glc(b1-4)Glc(b1-3)Glc(b1-3)Glc(b1-4)Glc(b1-3)Glc(b1-3)Glc(b1-3)Glc(b1-3)Glc(b1-3)Glc(b1-3)Glc
G00742YE_802	Glc(b1-3)Glc(b1-3)Glc(b1-3)Glc(b1-3)Glc(b1-4)Glc(b1-4)Glc(b1-3)Glc(b1-3)Glc(b1-4)Glc(b1-3)Glc(b1-3)Glc(b1-3)Glc(b1-3)Glc(b1-4)Glc(b1-3)Glc
G00742YE_803	Glc(b1-3)Glc(b1-3)Glc(b1-3)Glc(b1-3)Glc(b1-4)Glc(b1-4)Glc(b1-3)Glc(b1-3)Glc(b1-4)Glc(b1-3)Glc(b1-3)Glc(b1-3)Glc(b1-4)Glc(b1-3)Glc(b1-3)Glc
G00742YE_804	Glc(b1-3)Glc(b1-3)Glc(b1-3)Glc(b1-3)Glc(b1-4)Glc(b1-4)Glc(b1-3)Glc(b1-3)Glc(b1-4)Glc(b1-3)Glc(b1-3)Glc(b1-3)Glc(b1-4)Glc(b1-4)Glc(b1-3)Glc
G00742YE_805	Glc(b1-3)Glc(b1-3)Glc(b1-3)Glc(b1-3)Glc(b1-4)Glc(b1-4)Glc(b1-3)Glc(b1-3)Glc(b1-4)Glc(b1-3)Glc(b1-3)Glc(b1-4)Glc(b1-3)Glc(b1-3)Glc(b1-3)Glc
G00742YE_806	Glc(b1-3)Glc(b1-3)Glc(b1-3)Glc(b1-3)Glc(b1-4)Glc(b1-4)Glc(b1-3)Glc(b1-3)Glc(b1-4)Glc(b1-3)Glc(b1-3)Glc(b1-4)Glc(b1-3)Glc(b1-4)Glc(b1-3)Glc
G00742YE_807	Glc(b1-3)Glc(b1-3)Glc(b1-3)Glc(b1-3)Glc(b1-4)Glc(b1-4)Glc(b1-3)Glc(b1-3)Glc(b1-4)Glc(b1-3)Glc(b1-3)Glc(b1-4)Glc(b1-4)Glc(b1-3)Glc(b1-3)Glc
G00742YE_808	Glc(b1-3)Glc(b1-3)Glc(b1-3)Glc(b1-3)Glc(b1-4)Glc(b1-4)Glc(b1-3)Glc(b1-3)Glc(b1-4)Glc(b1-3)Glc(b1-3)Glc(b1-4)Glc(b1-4)Glc(b1-4)Glc(b1-3)Glc
G00742YE_809	Glc(b1-3)Glc(b1-3)Glc(b1-3)Glc(b1-3)Glc(b1-4)Glc(b1-4)Glc(b1-3)Glc(b1-3)Glc(b1-4)Glc(b1-3)Glc(b1-4)Glc(b1-3)Glc(b1-3)Glc(b1-3)Glc(b1-3)Glc
G00742YE_810	Glc(b1-3)Glc(b1-3)Glc(b1-3)Glc(b1-3)Glc(b1-4)Glc(b1-4)Glc(b1-3)Glc(b1-3)Glc(b1-4)Glc(b1-3)Glc(b1-4)Glc(b1-3)Glc(b1-3)Glc(b1-4)Glc(b1-3)Glc
G00742YE_811	Glc(b1-3)Glc(b1-3)Glc(b1-3)Glc(b1-3)Glc(b1-4)Glc(b1-4)Glc(b1-3)Glc(b1-3)Glc(b1-4)Glc(b1-3)Glc(b1-4)Glc(b1-3)Glc(b1-4)Glc(b1-3)Glc(b1-3)Glc
G00742YE_812	Glc(b1-3)Glc(b1-3)Glc(b1-3)Glc(b1-3)Glc(b1-4)Glc(b1-4)Glc(b1-3)Glc(b1-3)Glc(b1-4)Glc(b1-3)Glc(b1-4)Glc(b1-3)Glc(b1-4)Glc(b1-4)Glc(b1-3)Glc
G00742YE_813	Glc(b1-3)Glc(b1-3)Glc(b1-3)Glc(b1-3)Glc(b1-4)Glc(b1-4)Glc(b1-3)Glc(b1-3)Glc(b1-4)Glc(b1-3)Glc(b1-4)Glc(b1-4)Glc(b1-3)Glc(b1-3)Glc(b1-3)Glc
G00742YE_814	Glc(b1-3)Glc(b1-3)Glc(b1-3)Glc(b1-3)Glc(b1-4)Glc(b1-4)Glc(b1-3)Glc(b1-3)Glc(b1-4)Glc(b1-3)Glc(b1-4)Glc(b1-4)Glc(b1-3)Glc(b1-4)Glc(b1-3)Glc
G00742YE_815	Glc(b1-3)Glc(b1-3)Glc(b1-3)Glc(b1-3)Glc(b1-4)Glc(b1-4)Glc(b1-3)Glc(b1-3)Glc(b1-4)Glc(b1-3)Glc(b1-4)Glc(b1-4)Glc(b1-4)Glc(b1-3)Glc(b1-3)Glc
G00742YE_816	Glc(b1-3)Glc(b1-3)Glc(b1-3)Glc(b1-3)Glc(b1-4)Glc(b1-4)Glc(b1-3)Glc(b1-3)Glc(b1-4)Glc(b1-3)Glc(b1-4)Glc(b1-4)Glc(b1-4)Glc(b1-4)Glc(b1-3)Glc
G00742YE_817	Glc(b1-3)Glc(b1-3)Glc(b1-3)Glc(b1-3)Glc(b1-4)Glc(b1-4)Glc(b1-3)Glc(b1-3)Glc(b1-4)Glc(b1-4)Glc(b1-3)Glc(b1-3)Glc(b1-3)Glc(b1-3)Glc(b1-3)Glc
G00742YE_818	Glc(b1-3)Glc(b1-3)Glc(b1-3)Glc(b1-3)Glc(b1-4)Glc(b1-4)Glc(b1-3)Glc(b1-3)Glc(b1-4)Glc(b1-4)Glc(b1-3)Glc(b1-3)Glc(b1-3)Glc(b1-4)Glc(b1-3)Glc
G00742YE_819	Glc(b1-3)Glc(b1-3)Glc(b1-3)Glc(b1-3)Glc(b1-4)Glc(b1-4)Glc(b1-3)Glc(b1-3)Glc(b1-4)Glc(b1-4)Glc(b1-3)Glc(b1-3)Glc(b1-4)Glc(b1-3)Glc(b1-3)Glc
G00742YE_820	Glc(b1-3)Glc(b1-3)Glc(b1-3)Glc(b1-3)Glc(b1-4)Glc(b1-4)Glc(b1-3)Glc(b1-3)Glc(b1-4)Glc(b1-4)Glc(b1-3)Glc(b1-3)Glc(b1-4)Glc(b1-4)Glc(b1-3)Glc
G00742YE_821	Glc(b1-3)Glc(b1-3)Glc(b1-3)Glc(b1-3)Glc(b1-4)Glc(b1-4)Glc(b1-3)Glc(b1-3)Glc(b1-4)Glc(b1-4)Glc(b1-3)Glc(b1-4)Glc(b1-3)Glc(b1-3)Glc(b1-3)Glc
G00742YE_822	Glc(b1-3)Glc(b1-3)Glc(b1-3)Glc(b1-3)Glc(b1-4)Glc(b1-4)Glc(b1-3)Glc(b1-3)Glc(b1-4)Glc(b1-4)Glc(b1-3)Glc(b1-4)Glc(b1-3)Glc(b1-4)Glc(b1-3)Glc
G00742YE_823	Glc(b1-3)Glc(b1-3)Glc(b1-3)Glc(b1-3)Glc(b1-4)Glc(b1-4)Glc(b1-3)Glc(b1-3)Glc(b1-4)Glc(b1-4)Glc(b1-3)Glc(b1-4)Glc(b1-4)Glc(b1-3)Glc(b1-3)Glc
G00742YE_824	Glc(b1-3)Glc(b1-3)Glc(b1-3)Glc(b1-3)Glc(b1-4)Glc(b1-4)Glc(b1-3)Glc(b1-3)Glc(b1-4)Glc(b1-4)Glc(b1-3)Glc(b1-4)Glc(b1-4)Glc(b1-4)Glc(b1-3)Glc
G00742YE_825	Glc(b1-3)Glc(b1-3)Glc(b1-3)Glc(b1-3)Glc(b1-4)Glc(b1-4)Glc(b1-3)Glc(b1-3)Glc(b1-4)Glc(b1-4)Glc(b1-4)Glc(b1-3)Glc(b1-3)Glc(b1-3)Glc(b1-3)Glc
G00742YE_826	Glc(b1-3)Glc(b1-3)Glc(b1-3)Glc(b1-3)Glc(b1-4)Glc(b1-4)Glc(b1-3)Glc(b1-3)Glc(b1-4)Glc(b1-4)Glc(b1-4)Glc(b1-3)Glc(b1-3)Glc(b1-4)Glc(b1-3)Glc
G00742YE_827	Glc(b1-3)Glc(b1-3)Glc(b1-3)Glc(b1-3)Glc(b1-4)Glc(b1-4)Glc(b1-3)Glc(b1-3)Glc(b1-4)Glc(b1-4)Glc(b1-4)Glc(b1-3)Glc(b1-4)Glc(b1-3)Glc(b1-3)Glc
G00742YE_828	Glc(b1-3)Glc(b1-3)Glc(b1-3)Glc(b1-3)Glc(b1-4)Glc(b1-4)Glc(b1-3)Glc(b1-3)Glc(b1-4)Glc(b1-4)Glc(b1-4)Glc(b1-3)Glc(b1-4)Glc(b1-4)Glc(b1-3)Glc
G00742YE_829	Glc(b1-3)Glc(b1-3)Glc(b1-3)Glc(b1-3)Glc(b1-4)Glc(b1-4)Glc(b1-3)Glc(b1-3)Glc(b1-4)Glc(b1-4)Glc(b1-4)Glc(b1-4)Glc(b1-3)Glc(b1-3)Glc(b1-3)Glc
G00742YE_830	Glc(b1-3)Glc(b1-3)Glc(b1-3)Glc(b1-3)Glc(b1-4)Glc(b1-4)Glc(b1-3)Glc(b1-3)Glc(b1-4)Glc(b1-4)Glc(b1-4)Glc(b1-4)Glc(b1-3)Glc(b1-4)Glc(b1-3)Glc
G00742YE_831	Glc(b1-3)Glc(b1-3)Glc(b1-3)Glc(b1-3)Glc(b1-4)Glc(b1-4)Glc(b1-3)Glc(b1-3)Glc(b1-4)Glc(b1-4)Glc(b1-4)Glc(b1-4)Glc(b1-4)Glc(b1-3)Glc(b1-3)Glc
G00742YE_832	Glc(b1-3)Glc(b1-3)Glc(b1-3)Glc(b1-3)Glc(b1-4)Glc(b1-4)Glc(b1-3)Glc(b1-3)Glc(b1-4)Glc(b1-4)Glc(b1-4)Glc(b1-4)Glc(b1-4)Glc(b1-4)Glc(b1-3)Glc
G00742YE_833	Glc(b1-3)Glc(b1-3)Glc(b1-3)Glc(b1-3)Glc(b1-4)Glc(b1-4)Glc(b1-3)Glc(b1-4)Glc(b1-3)Glc(b1-3)Glc(b1-3)Glc(b1-3)Glc(b1-3)Glc(b1-3)Glc(b1-3)Glc
G00742YE_834	Glc(b1-3)Glc(b1-3)Glc(b1-3)Glc(b1-3)Glc(b1-4)Glc(b1-4)Glc(b1-3)Glc(b1-4)Glc(b1-3)Glc(b1-3)Glc(b1-3)Glc(b1-3)Glc(b1-3)Glc(b1-4)Glc(b1-3)Glc
G00742YE_835	Glc(b1-3)Glc(b1-3)Glc(b1-3)Glc(b1-3)Glc(b1-4)Glc(b1-4)Glc(b1-3)Glc(b1-4)Glc(b1-3)Glc(b1-3)Glc(b1-3)Glc(b1-3)Glc(b1-4)Glc(b1-3)Glc(b1-3)Glc
G00742YE_836	Glc(b1-3)Glc(b1-3)Glc(b1-3)Glc(b1-3)Glc(b1-4)Glc(b1-4)Glc(b1-3)Glc(b1-4)Glc(b1-3)Glc(b1-3)Glc(b1-3)Glc(b1-3)Glc(b1-4)Glc(b1-4)Glc(b1-3)Glc
G00742YE_837	Glc(b1-3)Glc(b1-3)Glc(b1-3)Glc(b1-3)Glc(b1-4)Glc(b1-4)Glc(b1-3)Glc(b1-4)Glc(b1-3)Glc(b1-3)Glc(b1-3)Glc(b1-4)Glc(b1-3)Glc(b1-3)Glc(b1-3)Glc
G00742YE_838	Glc(b1-3)Glc(b1-3)Glc(b1-3)Glc(b1-3)Glc(b1-4)Glc(b1-4)Glc(b1-3)Glc(b1-4)Glc(b1-3)Glc(b1-3)Glc(b1-3)Glc(b1-4)Glc(b1-3)Glc(b1-4)Glc(b1-3)Glc
G00742YE_839	Glc(b1-3)Glc(b1-3)Glc(b1-3)Glc(b1-3)Glc(b1-4)Glc(b1-4)Glc(b1-3)Glc(b1-4)Glc(b1-3)Glc(b1-3)Glc(b1-3)Glc(b1-4)Glc(b1-4)Glc(b1-3)Glc(b1-3)Glc
G00742YE_840	Glc(b1-3)Glc(b1-3)Glc(b1-3)Glc(b1-3)Glc(b1-4)Glc(b1-4)Glc(b1-3)Glc(b1-4)Glc(b1-3)Glc(b1-3)Glc(b1-3)Glc(b1-4)Glc(b1-4)Glc(b1-4)Glc(b1-3)Glc
G00742YE_841	Glc(b1-3)Glc(b1-3)Glc(b1-3)Glc(b1-3)Glc(b1-4)Glc(b1-4)Glc(b1-3)Glc(b1-4)Glc(b1-3)Glc(b1-3)Glc(b1-4)Glc(b1-3)Glc(b1-3)Glc(b1-3)Glc(b1-3)Glc
G00742YE_842	Glc(b1-3)Glc(b1-3)Glc(b1-3)Glc(b1-3)Glc(b1-4)Glc(b1-4)Glc(b1-3)Glc(b1-4)Glc(b1-3)Glc(b1-3)Glc(b1-4)Glc(b1-3)Glc(b1-3)Glc(b1-4)Glc(b1-3)Glc
G00742YE_843	Glc(b1-3)Glc(b1-3)Glc(b1-3)Glc(b1-3)Glc(b1-4)Glc(b1-4)Glc(b1-3)Glc(b1-4)Glc(b1-3)Glc(b1-3)Glc(b1-4)Glc(b1-3)Glc(b1-4)Glc(b1-3)Glc(b1-3)Glc
G00742YE_844	Glc(b1-3)Glc(b1-3)Glc(b1-3)Glc(b1-3)Glc(b1-4)Glc(b1-4)Glc(b1-3)Glc(b1-4)Glc(b1-3)Glc(b1-3)Glc(b1-4)Glc(b1-3)Glc(b1-4)Glc(b1-4)Glc(b1-3)Glc
G00742YE_845	Glc(b1-3)Glc(b1-3)Glc(b1-3)Glc(b1-3)Glc(b1-4)Glc(b1-4)Glc(b1-3)Glc(b1-4)Glc(b1-3)Glc(b1-3)Glc(b1-4)Glc(b1-4)Glc(b1-3)Glc(b1-3)Glc(b1-3)Glc
G00742YE_846	Glc(b1-3)Glc(b1-3)Glc(b1-3)Glc(b1-3)Glc(b1-4)Glc(b1-4)Glc(b1-3)Glc(b1-4)Glc(b1-3)Glc(b1-3)Glc(b1-4)Glc(b1-4)Glc(b1-3)Glc(b1-4)Glc(b1-3)Glc
G00742YE_847	Glc(b1-3)Glc(b1-3)Glc(b1-3)Glc(b1-3)Glc(b1-4)Glc(b1-4)Glc(b1-3)Glc(b1-4)Glc(b1-3)Glc(b1-3)Glc(b1-4)Glc(b1-4)Glc(b1-4)Glc(b1-3)Glc(b1-3)Glc
G00742YE_848	Glc(b1-3)Glc(b1-3)Glc(b1-3)Glc(b1-3)Glc(b1-4)Glc(b1-4)Glc(b1-3)Glc(b1-4)Glc(b1-3)Glc(b1-3)Glc(b1-4)Glc(b1-4)Glc(b1-4)Glc(b1-4)Glc(b1-3)Glc
G00742YE_849	Glc(b1-3)Glc(b1-3)Glc(b1-3)Glc(b1-3)Glc(b1-4)Glc(b1-4)Glc(b1-3)Glc(b1-4)Glc(b1-3)Glc(b1-4)Glc(b1-3)Glc(b1-3)Glc(b1-3)Glc(b1-3)Glc(b1-3)Glc
G00742YE_850	Glc(b1-3)Glc(b1-3)Glc(b1-3)Glc(b1-3)Glc(b1-4)Glc(b1-4)Glc(b1-3)Glc(b1-4)Glc(b1-3)Glc(b1-4)Glc(b1-3)Glc(b1-3)Glc(b1-3)Glc(b1-4)Glc(b1-3)Glc
G00742YE_851	Glc(b1-3)Glc(b1-3)Glc(b1-3)Glc(b1-3)Glc(b1-4)Glc(b1-4)Glc(b1-3)Glc(b1-4)Glc(b1-3)Glc(b1-4)Glc(b1-3)Glc(b1-3)Glc(b1-4)Glc(b1-3)Glc(b1-3)Glc
G00742YE_852	Glc(b1-3)Glc(b1-3)Glc(b1-3)Glc(b1-3)Glc(b1-4)Glc(b1-4)Glc(b1-3)Glc(b1-4)Glc(b1-3)Glc(b1-4)Glc(b1-3)Glc(b1-3)Glc(b1-4)Glc(b1-4)Glc(b1-3)Glc
G00742YE_853	Glc(b1-3)Glc(b1-3)Glc(b1-3)Glc(b1-3)Glc(b1-4)Glc(b1-4)Glc(b1-3)Glc(b1-4)Glc(b1-3)Glc(b1-4)Glc(b1-3)Glc(b1-4)Glc(b1-3)Glc(b1-3)Glc(b1-3)Glc
G00742YE_854	Glc(b1-3)Glc(b1-3)Glc(b1-3)Glc(b1-3)Glc(b1-4)Glc(b1-4)Glc(b1-3)Glc(b1-4)Glc(b1-3)Glc(b1-4)Glc(b1-3)Glc(b1-4)Glc(b1-3)Glc(b1-4)Glc(b1-3)Glc
G00742YE_855	Glc(b1-3)Glc(b1-3)Glc(b1-3)Glc(b1-3)Glc(b1-4)Glc(b1-4)Glc(b1-3)Glc(b1-4)Glc(b1-3)Glc(b1-4)Glc(b1-3)Glc(b1-4)Glc(b1-4)Glc(b1-3)Glc(b1-3)Glc
G00742YE_856	Glc(b1-3)Glc(b1-3)Glc(b1-3)Glc(b1-3)Glc(b1-4)Glc(b1-4)Glc(b1-3)Glc(b1-4)Glc(b1-3)Glc(b1-4)Glc(b1-3)Glc(b1-4)Glc(b1-4)Glc(b1-4)Glc(b1-3)Glc
G00742YE_857	Glc(b1-3)Glc(b1-3)Glc(b1-3)Glc(b1-3)Glc(b1-4)Glc(b1-4)Glc(b1-3)Glc(b1-4)Glc(b1-3)Glc(b1-4)Glc(b1-4)Glc(b1-3)Glc(b1-3)Glc(b1-3)Glc(b1-3)Glc
G00742YE_858	Glc(b1-3)Glc(b1-3)Glc(b1-3)Glc(b1-3)Glc(b1-4)Glc(b1-4)Glc(b1-3)Glc(b1-4)Glc(b1-3)Glc(b1-4)Glc(b1-4)Glc(b1-3)Glc(b1-3)Glc(b1-4)Glc(b1-3)Glc
G00742YE_859	Glc(b1-3)Glc(b1-3)Glc(b1-3)Glc(b1-3)Glc(b1-4)Glc(b1-4)Glc(b1-3)Glc(b1-4)Glc(b1-3)Glc(b1-4)Glc(b1-4)Glc(b1-3)Glc(b1-4)Glc(b1-3)Glc(b1-3)Glc
G00742YE_860	Glc(b1-3)Glc(b1-3)Glc(b1-3)Glc(b1-3)Glc(b1-4)Glc(b1-4)Glc(b1-3)Glc(b1-4)Glc(b1-3)Glc(b1-4)Glc(b1-4)Glc(b1-3)Glc(b1-4)Glc(b1-4)Glc(b1-3)Glc
G00742YE_861	Glc(b1-3)Glc(b1-3)Glc(b1-3)Glc(b1-3)Glc(b1-4)Glc(b1-4)Glc(b1-3)Glc(b1-4)Glc(b1-3)Glc(b1-4)Glc(b1-4)Glc(b1-4)Glc(b1-3)Glc(b1-3)Glc(b1-3)Glc
G00742YE_862	Glc(b1-3)Glc(b1-3)Glc(b1-3)Glc(b1-3)Glc(b1-4)Glc(b1-4)Glc(b1-3)Glc(b1-4)Glc(b1-3)Glc(b1-4)Glc(b1-4)Glc(b1-4)Glc(b1-3)Glc(b1-4)Glc(b1-3)Glc
G00742YE_863	Glc(b1-3)Glc(b1-3)Glc(b1-3)Glc(b1-3)Glc(b1-4)Glc(b1-4)Glc(b1-3)Glc(b1-4)Glc(b1-3)Glc(b1-4)Glc(b1-4)Glc(b1-4)Glc(b1-4)Glc(b1-3)Glc(b1-3)Glc
G00742YE_864	Glc(b1-3)Glc(b1-3)Glc(b1-3)Glc(b1-3)Glc(b1-4)Glc(b1-4)Glc(b1-3)Glc(b1-4)Glc(b1-3)Glc(b1-4)Glc(b1-4)Glc(b1-4)Glc(b1-4)Glc(b1-4)Glc(b1-3)Glc
G00742YE_865	Glc(b1-3)Glc(b1-3)Glc(b1-3)Glc(b1-3)Glc(b1-4)Glc(b1-4)Glc(b1-3)Glc(b1-4)Glc(b1-4)Glc(b1-3)Glc(b1-3)Glc(b1-3)Glc(b1-3)Glc(b1-3)Glc(b1-3)Glc
G00742YE_866	Glc(b1-3)Glc(b1-3)Glc(b1-3)Glc(b1-3)Glc(b1-4)Glc(b1-4)Glc(b1-3)Glc(b1-4)Glc(b1-4)Glc(b1-3)Glc(b1-3)Glc(b1-3)Glc(b1-3)Glc(b1-4)Glc(b1-3)Glc
G00742YE_867	Glc(b1-3)Glc(b1-3)Glc(b1-3)Glc(b1-3)Glc(b1-4)Glc(b1-4)Glc(b1-3)Glc(b1-4)Glc(b1-4)Glc(b1-3)Glc(b1-3)Glc(b1-3)Glc(b1-4)Glc(b1-3)Glc(b1-3)Glc
G00742YE_868	Glc(b1-3)Glc(b1-3)Glc(b1-3)Glc(b1-3)Glc(b1-4)Glc(b1-4)Glc(b1-3)Glc(b1-4)Glc(b1-4)Glc(b1-3)Glc(b1-3)Glc(b1-3)Glc(b1-4)Glc(b1-4)Glc(b1-3)Glc
G00742YE_869	Glc(b1-3)Glc(b1-3)Glc(b1-3)Glc(b1-3)Glc(b1-4)Glc(b1-4)Glc(b1-3)Glc(b1-4)Glc(b1-4)Glc(b1-3)Glc(b1-3)Glc(b1-4)Glc(b1-3)Glc(b1-3)Glc(b1-3)Glc
G00742YE_870	Glc(b1-3)Glc(b1-3)Glc(b1-3)Glc(b1-3)Glc(b1-4)Glc(b1-4)Glc(b1-3)Glc(b1-4)Glc(b1-4)Glc(b1-3)Glc(b1-3)Glc(b1-4)Glc(b1-3)Glc(b1-4)Glc(b1-3)Glc
G00742YE_871	Glc(b1-3)Glc(b1-3)Glc(b1-3)Glc(b1-3)Glc(b1-4)Glc(b1-4)Glc(b1-3)Glc(b1-4)Glc(b1-4)Glc(b1-3)Glc(b1-3)Glc(b1-4)Glc(b1-4)Glc(b1-3)Glc(b1-3)Glc
G00742YE_872	Glc(b1-3)Glc(b1-3)Glc(b1-3)Glc(b1-3)Glc(b1-4)Glc(b1-4)Glc(b1-3)Glc(b1-4)Glc(b1-4)Glc(b1-3)Glc(b1-3)Glc(b1-4)Glc(b1-4)Glc(b1-4)Glc(b1-3)Glc
G00742YE_873	Glc(b1-3)Glc(b1-3)Glc(b1-3)Glc(b1-3)Glc(b1-4)Glc(b1-4)Glc(b1-3)Glc(b1-4)Glc(b1-4)Glc(b1-3)Glc(b1-4)Glc(b1-3)Glc(b1-3)Glc(b1-3)Glc(b1-3)Glc
G00742YE_874	Glc(b1-3)Glc(b1-3)Glc(b1-3)Glc(b1-3)Glc(b1-4)Glc(b1-4)Glc(b1-3)Glc(b1-4)Glc(b1-4)Glc(b1-3)Glc(b1-4)Glc(b1-3)Glc(b1-3)Glc(b1-4)Glc(b1-3)Glc
G00742YE_875	Glc(b1-3)Glc(b1-3)Glc(b1-3)Glc(b1-3)Glc(b1-4)Glc(b1-4)Glc(b1-3)Glc(b1-4)Glc(b1-4)Glc(b1-3)Glc(b1-4)Glc(b1-3)Glc(b1-4)Glc(b1-3)Glc(b1-3)Glc
G00742YE_876	Glc(b1-3)Glc(b1-3)Glc(b1-3)Glc(b1-3)Glc(b1-4)Glc(b1-4)Glc(b1-3)Glc(b1-4)Glc(b1-4)Glc(b1-3)Glc(b1-4)Glc(b1-3)Glc(b1-4)Glc(b1-4)Glc(b1-3)Glc
G00742YE_877	Glc(b1-3)Glc(b1-3)Glc(b1-3)Glc(b1-3)Glc(b1-4)Glc(b1-4)Glc(b1-3)Glc(b1-4)Glc(b1-4)Glc(b1-3)Glc(b1-4)Glc(b1-4)Glc(b1-3)Glc(b1-3)Glc(b1-3)Glc
G00742YE_878	Glc(b1-3)Glc(b1-3)Glc(b1-3)Glc(b1-3)Glc(b1-4)Glc(b1-4)Glc(b1-3)Glc(b1-4)Glc(b1-4)Glc(b1-3)Glc(b1-4)Glc(b1-4)Glc(b1-3)Glc(b1-4)Glc(b1-3)Glc
G00742YE_879	Glc(b1-3)Glc(b1-3)Glc(b1-3)Glc(b1-3)Glc(b1-4)Glc(b1-4)Glc(b1-3)Glc(b1-4)Glc(b1-4)Glc(b1-3)Glc(b1-4)Glc(b1-4)Glc(b1-4)Glc(b1-3)Glc(b1-3)Glc
G00742YE_880	Glc(b1-3)Glc(b1-3)Glc(b1-3)Glc(b1-3)Glc(b1-4)Glc(b1-4)Glc(b1-3)Glc(b1-4)Glc(b1-4)Glc(b1-3)Glc(b1-4)Glc(b1-4)Glc(b1-4)Glc(b1-4)Glc(b1-3)Glc
G00742YE_881	Glc(b1-3)Glc(b1-3)Glc(b1-3)Glc(b1-3)Glc(b1-4)Glc(b1-4)Glc(b1-3)Glc(b1-4)Glc(b1-4)Glc(b1-4)Glc(b1-3)Glc(b1-3)Glc(b1-3)Glc(b1-3)Glc(b1-3)Glc
G00742YE_882	Glc(b1-3)Glc(b1-3)Glc(b1-3)Glc(b1-3)Glc(b1-4)Glc(b1-4)Glc(b1-3)Glc(b1-4)Glc(b1-4)Glc(b1-4)Glc(b1-3)Glc(b1-3)Glc(b1-3)Glc(b1-4)Glc(b1-3)Glc
G00742YE_883	Glc(b1-3)Glc(b1-3)Glc(b1-3)Glc(b1-3)Glc(b1-4)Glc(b1-4)Glc(b1-3)Glc(b1-4)Glc(b1-4)Glc(b1-4)Glc(b1-3)Glc(b1-3)Glc(b1-4)Glc(b1-3)Glc(b1-3)Glc
G00742YE_884	Glc(b1-3)Glc(b1-3)Glc(b1-3)Glc(b1-3)Glc(b1-4)Glc(b1-4)Glc(b1-3)Glc(b1-4)Glc(b1-4)Glc(b1-4)Glc(b1-3)Glc(b1-3)Glc(b1-4)Glc(b1-4)Glc(b1-3)Glc
G00742YE_885	Glc(b1-3)Glc(b1-3)Glc(b1-3)Glc(b1-3)Glc(b1-4)Glc(b1-4)Glc(b1-3)Glc(b1-4)Glc(b1-4)Glc(b1-4)Glc(b1-3)Glc(b1-4)Glc(b1-3)Glc(b1-3)Glc(b1-3)Glc
G00742YE_886	Glc(b1-3)Glc(b1-3)Glc(b1-3)Glc(b1-3)Glc(b1-4)Glc(b1-4)Glc(b1-3)Glc(b1-4)Glc(b1-4)Glc(b1-4)Glc(b1-3)Glc(b1-4)Glc(b1-3)Glc(b1-4)Glc(b1-3)Glc
G00742YE_887	Glc(b1-3)Glc(b1-3)Glc(b1-3)Glc(b1-3)Glc(b1-4)Glc(b1-4)Glc(b1-3)Glc(b1-4)Glc(b1-4)Glc(b1-4)Glc(b1-3)Glc(b1-4)Glc(b1-4)Glc(b1-3)Glc(b1-3)Glc
G00742YE_888	Glc(b1-3)Glc(b1-3)Glc(b1-3)Glc(b1-3)Glc(b1-4)Glc(b1-4)Glc(b1-3)Glc(b1-4)Glc(b1-4)Glc(b1-4)Glc(b1-3)Glc(b1-4)Glc(b1-4)Glc(b1-4)Glc(b1-3)Glc
G00742YE_889	Glc(b1-3)Glc(b1-3)Glc(b1-3)Glc(b1-3)Glc(b1-4)Glc(b1-4)Glc(b1-3)Glc(b1-4)Glc(b1-4)Glc(b1-4)Glc(b1-4)Glc(b1-3)Glc(b1-3)Glc(b1-3)Glc(b1-3)Glc
G00742YE_890	Glc(b1-3)Glc(b1-3)Glc(b1-3)Glc(b1-3)Glc(b1-4)Glc(b1-4)Glc(b1-3)Glc(b1-4)Glc(b1-4)Glc(b1-4)Glc(b1-4)Glc(b1-3)Glc(b1-3)Glc(b1-4)Glc(b1-3)Glc
G00742YE_891	Glc(b1-3)Glc(b1-3)Glc(b1-3)Glc(b1-3)Glc(b1-4)Glc(b1-4)Glc(b1-3)Glc(b1-4)Glc(b1-4)Glc(b1-4)Glc(b1-4)Glc(b1-3)Glc(b1-4)Glc(b1-3)Glc(b1-3)Glc
G00742YE_892	Glc(b1-3)Glc(b1-3)Glc(b1-3)Glc(b1-3)Glc(b1-4)Glc(b1-4)Glc(b1-3)Glc(b1-4)Glc(b1-4)Glc(b1-4)Glc(b1-4)Glc(b1-3)Glc(b1-4)Glc(b1-4)Glc(b1-3)Glc
G00742YE_893	Glc(b1-3)Glc(b1-3)Glc(b1-3)Glc(b1-3)Glc(b1-4)Glc(b1-4)Glc(b1-3)Glc(b1-4)Glc(b1-4)Glc(b1-4)Glc(b1-4)Glc(b1-4)Glc(b1-3)Glc(b1-3)Glc(b1-3)Glc
G00742YE_894	Glc(b1-3)Glc(b1-3)Glc(b1-3)Glc(b1-3)Glc(b1-4)Glc(b1-4)Glc(b1-3)Glc(b1-4)Glc(b1-4)Glc(b1-4)Glc(b1-4)Glc(b1-4)Glc(b1-3)Glc(b1-4)Glc(b1-3)Glc
G00742YE_895	Glc(b1-3)Glc(b1-3)Glc(b1-3)Glc(b1-3)Glc(b1-4)Glc(b1-4)Glc(b1-3)Glc(b1-4)Glc(b1-4)Glc(b1-4)Glc(b1-4)Glc(b1-4)Glc(b1-4)Glc(b1-3)Glc(b1-3)Glc
G00742YE_896	Glc(b1-3)Glc(b1-3)Glc(b1-3)Glc(b1-3)Glc(b1-4)Glc(b1-4)Glc(b1-3)Glc(b1-4)Glc(b1-4)Glc(b1-4)Glc(b1-4)Glc(b1-4)Glc(b1-4)Glc(b1-4)Glc(b1-3)Glc
G00742YE_897	Glc(b1-3)Glc(b1-3)Glc(b1-3)Glc(b1-3)Glc(b1-4)Glc(b1-4)Glc(b1-4)Glc(b1-3)Glc(b1-3)Glc(b1-3)Glc(b1-3)Glc(b1-3)Glc(b1-3)Glc(b1-3)Glc(b1-3)Glc
G00742YE_898	Glc(b1-3)Glc(b1-3)Glc(b1-3)Glc(b1-3)Glc(b1-4)Glc(b1-4)Glc(b1-4)Glc(b1-3)Glc(b1-3)Glc(b1-3)Glc(b1-3)Glc(b1-3)Glc(b1-3)Glc(b1-4)Glc(b1-3)Glc
G00742YE_899	Glc(b1-3)Glc(b1-3)Glc(b1-3)Glc(b1-3)Glc(b1-4)Glc(b1-4)Glc(b1-4)Glc(b1-3)Glc(b1-3)Glc(b1-3)Glc(b1-3)Glc(b1-3)Glc(b1-4)Glc(b1-3)Glc(b1-3)Glc
G00742YE_900	Glc(b1-3)Glc(b1-3)Glc(b1-3)Glc(b1-3)Glc(b1-4)Glc(b1-4)Glc(b1-4)Glc(b1-3)Glc(b1-3)Glc(b1-3)Glc(b1-3)Glc(b1-3)Glc(b1-4)Glc(b1-4)Glc(b1-3)Glc
G00742YE_901	Glc(b1-3)Glc(b1-3)Glc(b1-3)Glc(b1-3)Glc(b1-4)Glc(b1-4)Glc(b1-4)Glc(b1-3)Glc(b1-3)Glc(b1-3)Glc(b1-3)Glc(b1-4)Glc(b1-3)Glc(b1-3)Glc(b1-3)Glc
G00742YE_902	Glc(b1-3)Glc(b1-3)Glc(b1-3)Glc(b1-3)Glc(b1-4)Glc(b1-4)Glc(b1-4)Glc(b1-3)Glc(b1-3)Glc(b1-3)Glc(b1-3)Glc(b1-4)Glc(b1-3)Glc(b1-4)Glc(b1-3)Glc
G00742YE_903	Glc(b1-3)Glc(b1-3)Glc(b1-3)Glc(b1-3)Glc(b1-4)Glc(b1-4)Glc(b1-4)Glc(b1-3)Glc(b1-3)Glc(b1-3)Glc(b1-3)Glc(b1-4)Glc(b1-4)Glc(b1-3)Glc(b1-3)Glc
G00742YE_904	Glc(b1-3)Glc(b1-3)Glc(b1-3)Glc(b1-3)Glc(b1-4)Glc(b1-4)Glc(b1-4)Glc(b1-3)Glc(b1-3)Glc(b1-3)Glc(b1-3)Glc(b1-4)Glc(b1-4)Glc(b1-4)Glc(b1-3)Glc
G00742YE_905	Glc(b1-3)Glc(b1-3)Glc(b1-3)Glc(b1-3)Glc(b1-4)Glc(b1-4)Glc(b1-4)Glc(b1-3)Glc(b1-3)Glc(b1-3)Glc(b1-4)Glc(b1-3)Glc(b1-3)Glc(b1-3)Glc(b1-3)Glc
G00742YE_906	Glc(b1-3)Glc(b1-3)Glc(b1-3)Glc(b1-3)Glc(b1-4)Glc(b1-4)Glc(b1-4)Glc(b1-3)Glc(b1-3)Glc(b1-3)Glc(b1-4)Glc(b1-3)Glc(b1-3)Glc(b1-4)Glc(b1-3)Glc
G00742YE_907	Glc(b1-3)Glc(b1-3)Glc(b1-3)Glc(b1-3)Glc(b1-4)Glc(b1-4)Glc(b1-4)Glc(b1-3)Glc(b1-3)Glc(b1-3)Glc(b1-4)Glc(b1-3)Glc(b1-4)Glc(b1-3)Glc(b1-3)Glc
G00742YE_908	Glc(b1-3)Glc(b1-3)Glc(b1-3)Glc(b1-3)Glc(b1-4)Glc(b1-4)Glc(b1-4)Glc(b1-3)Glc(b1-3)Glc(b1-3)Glc(b1-4)Glc(b1-3)Glc(b1-4)Glc(b1-4)Glc(b1-3)Glc
G00742YE_909	Glc(b1-3)Glc(b1-3)Glc(b1-3)Glc(b1-3)Glc(b1-4)Glc(b1-4)Glc(b1-4)Glc(b1-3)Glc(b1-3)Glc(b1-3)Glc(b1-4)Glc(b1-4)Glc(b1-3)Glc(b1-3)Glc(b1-3)Glc
G00742YE_910	Glc(b1-3)Glc(b1-3)Glc(b1-3)Glc(b1-3)Glc(b1-4)Glc(b1-4)Glc(b1-4)Glc(b1-3)Glc(b1-3)Glc(b1-3)Glc(b1-4)Glc(b1-4)Glc(b1-3)Glc(b1-4)Glc(b1-3)Glc
G00742YE_911	Glc(b1-3)Glc(b1-3)Glc(b1-3)Glc(b1-3)Glc(b1-4)Glc(b1-4)Glc(b1-4)Glc(b1-3)Glc(b1-3)Glc(b1-3)Glc(b1-4)Glc(b1-4)Glc(b1-4)Glc(b1-3)Glc(b1-3)Glc
G00742YE_912	Glc(b1-3)Glc(b1-3)Glc(b1-3)Glc(b1-3)Glc(b1-4)Glc(b1-4)Glc(b1-4)Glc(b1-3)Glc(b1-3)Glc(b1-3)Glc(b1-4)Glc(b1-4)Glc(b1-4)Glc(b1-4)Glc(b1-3)Glc
G00742YE_913	Glc(b1-3)Glc(b1-3)Glc(b1-3)Glc(b1-3)Glc(b1-4)Glc(b1-4)Glc(b1-4)Glc(b1-3)Glc(b1-3)Glc(b1-4)Glc(b1-3)Glc(b1-3)Glc(b1-3)Glc(b1-3)Glc(b1-3)Glc
G00742YE_914	Glc(b1-3)Glc(b1-3)Glc(b1-3)Glc(b1-3)Glc(b1-4)Glc(b1-4)Glc(b1-4)Glc(b1-3)Glc(b1-3)Glc(b1-4)Glc(b1-3)Glc(b1-3)Glc(b1-3)Glc(b1-4)Glc(b1-3)Glc
G00742YE_915	Glc(b1-3)Glc(b1-3)Glc(b1-3)Glc(b1-3)Glc(b1-4)Glc(b1-4)Glc(b1-4)Glc(b1-3)Glc(b1-3)Glc(b1-4)Glc(b1-3)Glc(b1-3)Glc(b1-4)Glc(b1-3)Glc(b1-3)Glc
G00742YE_916	Glc(b1-3)Glc(b1-3)Glc(b1-3)Glc(b1-3)Glc(b1-4)Glc(b1-4)Glc(b1-4)Glc(b1-3)Glc(b1-3)Glc(b1-4)Glc(b1-3)Glc(b1-3)Glc(b1-4)Glc(b1-4)Glc(b1-3)Glc
G00742YE_917	Glc(b1-3)Glc(b1-3)Glc(b1-3)Glc(b1-3)Glc(b1-4)Glc(b1-4)Glc(b1-4)Glc(b1-3)Glc(b1-3)Glc(b1-4)Glc(b1-3)Glc(b1-4)Glc(b1-3)Glc(b1-3)Glc(b1-3)Glc
G00742YE_918	Glc(b1-3)Glc(b1-3)Glc(b1-3)Glc(b1-3)Glc(b1-4)Glc(b1-4)Glc(b1-4)Glc(b1-3)Glc(b1-3)Glc(b1-4)Glc(b1-3)Glc(b1-4)Glc(b1-3)Glc(b1-4)Glc(b1-3)Glc
G00742YE_919	Glc(b1-3)Glc(b1-3)Glc(b1-3)Glc(b1-3)Glc(b1-4)Glc(b1-4)Glc(b1-4)Glc(b1-3)Glc(b1-3)Glc(b1-4)Glc(b1-3)Glc(b1-4)Glc(b1-4)Glc(b1-3)Glc(b1-3)Glc
G00742YE_920	Glc(b1-3)Glc(b1-3)Glc(b1-3)Glc(b1-3)Glc(b1-4)Glc(b1-4)Glc(b1-4)Glc(b1-3)Glc(b1-3)Glc(b1-4)Glc(b1-3)Glc(b1-4)Glc(b1-4)Glc(b1-4)Glc(b1-3)Glc
G00742YE_921	Glc(b1-3)Glc(b1-3)Glc(b1-3)Glc(b1-3)Glc(b1-4)Glc(b1-4)Glc(b1-4)Glc(b1-3)Glc(b1-3)Glc(b1-4)Glc(b1-4)Glc(b1-3)Glc(b1-3)Glc(b1-3)Glc(b1-3)Glc
G00742YE_922	Glc(b1-3)Glc(b1-3)Glc(b1-3)Glc(b1-3)Glc(b1-4)Glc(b1-4)Glc(b1-4)Glc(b1-3)Glc(b1-3)Glc(b1-4)Glc(b1-4)Glc(b1-3)Glc(b1-3)Glc(b1-4)Glc(b1-3)Glc
G00742YE_923	Glc(b1-3)Glc(b1-3)Glc(b1-3)Glc(b1-3)Glc(b1-4)Glc(b1-4)Glc(b1-4)Glc(b1-3)Glc(b1-3)Glc(b1-4)Glc(b1-4)Glc(b1-3)Glc(b1-4)Glc(b1-3)Glc(b1-3)Glc
G00742YE_924	Glc(b1-3)Glc(b1-3)Glc(b1-3)Glc(b1-3)Glc(b1-4)Glc(b1-4)Glc(b1-4)Glc(b1-3)Glc(b1-3)Glc(b1-4)Glc(b1-4)Glc(b1-3)Glc(b1-4)Glc(b1-4)Glc(b1-3)Glc
G00742YE_925	Glc(b1-3)Glc(b1-3)Glc(b1-3)Glc(b1-3)Glc(b1-4)Glc(b1-4)Glc(b1-4)Glc(b1-3)Glc(b1-3)Glc(b1-4)Glc(b1-4)Glc(b1-4)Glc(b1-3)Glc(b1-3)Glc(b1-3)Glc
G00742YE_926	Glc(b1-3)Glc(b1-3)Glc(b1-3)Glc(b1-3)Glc(b1-4)Glc(b1-4)Glc(b1-4)Glc(b1-3)Glc(b1-3)Glc(b1-4)Glc(b1-4)Glc(b1-4)Glc(b1-3)Glc(b1-4)Glc(b1-3)Glc
G00742YE_927	Glc(b1-3)Glc(b1-3)Glc(b1-3)Glc(b1-3)Glc(b1-4)Glc(b1-4)Glc(b1-4)Glc(b1-3)Glc(b1-3)Glc(b1-4)Glc(b1-4)Glc(b1-4)Glc(b1-4)Glc(b1-3)Glc(b1-3)Glc
G00742YE_928	Glc(b1-3)Glc(b1-3)Glc(b1-3)Glc(b1-3)Glc(b1-4)Glc(b1-4)Glc(b1-4)Glc(b1-3)Glc(b1-3)Glc(b1-4)Glc(b1-4)Glc(b1-4)Glc(b1-4)Glc(b1-4)Glc(b1-3)Glc
G00742YE_929	Glc(b1-3)Glc(b1-3)Glc(b1-3)Glc(b1-3)Glc(b1-4)Glc(b1-4)Glc(b1-4)Glc(b1-3)Glc(b1-4)Glc(b1-3)Glc(b1-3)Glc(b1-3)Glc(b1-3)Glc(b1-3)Glc(b1-3)Glc
G00742YE_930	Glc(b1-3)Glc(b1-3)Glc(b1-3)Glc(b1-3)Glc(b1-4)Glc(b1-4)Glc(b1-4)Glc(b1-3)Glc(b1-4)Glc(b1-3)Glc(b1-3)Glc(b1-3)Glc(b1-3)Glc(b1-4)Glc(b1-3)Glc
G00742YE_931	Glc(b1-3)Glc(b1-3)Glc(b1-3)Glc(b1-3)Glc(b1-4)Glc(b1-4)Glc(b1-4)Glc(b1-3)Glc(b1-4)Glc(b1-3)Glc(b1-3)Glc(b1-3)Glc(b1-4)Glc(b1-3)Glc(b1-3)Glc
G00742YE_932	Glc(b1-3)Glc(b1-3)Glc(b1-3)Glc(b1-3)Glc(b1-4)Glc(b1-4)Glc(b1-4)Glc(b1-3)Glc(b1-4)Glc(b1-3)Glc(b1-3)Glc(b1-3)Glc(b1-4)Glc(b1-4)Glc(b1-3)Glc
G00742YE_933	Glc(b1-3)Glc(b1-3)Glc(b1-3)Glc(b1-3)Glc(b1-4)Glc(b1-4)Glc(b1-4)Glc(b1-3)Glc(b1-4)Glc(b1-3)Glc(b1-3)Glc(b1-4)Glc(b1-3)Glc(b1-3)Glc(b1-3)Glc
G00742YE_934	Glc(b1-3)Glc(b1-3)Glc(b1-3)Glc(b1-3)Glc(b1-4)Glc(b1-4)Glc(b1-4)Glc(b1-3)Glc(b1-4)Glc(b1-3)Glc(b1-3)Glc(b1-4)Glc(b1-3)Glc(b1-4)Glc(b1-3)Glc
G00742YE_935	Glc(b1-3)Glc(b1-3)Glc(b1-3)Glc(b1-3)Glc(b1-4)Glc(b1-4)Glc(b1-4)Glc(b1-3)Glc(b1-4)Glc(b1-3)Glc(b1-3)Glc(b1-4)Glc(b1-4)Glc(b1-3)Glc(b1-3)Glc
G00742YE_936	Glc(b1-3)Glc(b1-3)Glc(b1-3)Glc(b1-3)Glc(b1-4)Glc(b1-4)Glc(b1-4)Glc(b1-3)Glc(b1-4)Glc(b1-3)Glc(b1-3)Glc(b1-4)Glc(b1-4)Glc(b1-4)Glc(b1-3)Glc
G00742YE_937	Glc(b1-3)Glc(b1-3)Glc(b1-3)Glc(b1-3)Glc(b1-4)Glc(b1-4)Glc(b1-4)Glc(b1-3)Glc(b1-4)Glc(b1-3)Glc(b1-4)Glc(b1-3)Glc(b1-3)Glc(b1-3)Glc(b1-3)Glc
G00742YE_938	Glc(b1-3)Glc(b1-3)Glc(b1-3)Glc(b1-3)Glc(b1-4)Glc(b1-4)Glc(b1-4)Glc(b1-3)Glc(b1-4)Glc(b1-3)Glc(b1-4)Glc(b1-3)Glc(b1-3)Glc(b1-4)Glc(b1-3)Glc
G00742YE_939	Glc(b1-3)Glc(b1-3)Glc(b1-3)Glc(b1-3)Glc(b1-4)Glc(b1-4)Glc(b1-4)Glc(b1-3)Glc(b1-4)Glc(b1-3)Glc(b1-4)Glc(b1-3)Glc(b1-4)Glc(b1-3)Glc(b1-3)Glc
G00742YE_940	Glc(b1-3)Glc(b1-3)Glc(b1-3)Glc(b1-3)Glc(b1-4)Glc(b1-4)Glc(b1-4)Glc(b1-3)Glc(b1-4)Glc(b1-3)Glc(b1-4)Glc(b1-3)Glc(b1-4)Glc(b1-4)Glc(b1-3)Glc
G00742YE_941	Glc(b1-3)Glc(b1-3)Glc(b1-3)Glc(b1-3)Glc(b1-4)Glc(b1-4)Glc(b1-4)Glc(b1-3)Glc(b1-4)Glc(b1-3)Glc(b1-4)Glc(b1-4)Glc(b1-3)Glc(b1-3)Glc(b1-3)Glc
G00742YE_942	Glc(b1-3)Glc(b1-3)Glc(b1-3)Glc(b1-3)Glc(b1-4)Glc(b1-4)Glc(b1-4)Glc(b1-3)Glc(b1-4)Glc(b1-3)Glc(b1-4)Glc(b1-4)Glc(b1-3)Glc(b1-4)Glc(b1-3)Glc
G00742YE_943	Glc(b1-3)Glc(b1-3)Glc(b1-3)Glc(b1-3)Glc(b1-4)Glc(b1-4)Glc(b1-4)Glc(b1-3)Glc(b1-4)Glc(b1-3)Glc(b1-4)Glc(b1-4)Glc(b1-4)Glc(b1-3)Glc(b1-3)Glc
G00742YE_944	Glc(b1-3)Glc(b1-3)Glc(b1-3)Glc(b1-3)Glc(b1-4)Glc(b1-4)Glc(b1-4)Glc(b1-3)Glc(b1-4)Glc(b1-3)Glc(b1-4)Glc(b1-4)Glc(b1-4)Glc(b1-4)Glc(b1-3)Glc
G00742YE_945	Glc(b1-3)Glc(b1-3)Glc(b1-3)Glc(b1-3)Glc(b1-4)Glc(b1-4)Glc(b1-4)Glc(b1-3)Glc(b1-4)Glc(b1-4)Glc(b1-3)Glc(b1-3)Glc(b1-3)Glc(b1-3)Glc(b1-3)Glc
G00742YE_946	Glc(b1-3)Glc(b1-3)Glc(b1-3)Glc(b1-3)Glc(b1-4)Glc(b1-4)Glc(b1-4)Glc(b1-3)Glc(b1-4)Glc(b1-4)Glc(b1-3)Glc(b1-3)Glc(b1-3)Glc(b1-4)Glc(b1-3)Glc
G00742YE_947	Glc(b1-3)Glc(b1-3)Glc(b1-3)Glc(b1-3)Glc(b1-4)Glc(b1-4)Glc(b1-4)Glc(b1-3)Glc(b1-4)Glc(b1-4)Glc(b1-3)Glc(b1-3)Glc(b1-4)Glc(b1-3)Glc(b1-3)Glc
G00742YE_948	Glc(b1-3)Glc(b1-3)Glc(b1-3)Glc(b1-3)Glc(b1-4)Glc(b1-4)Glc(b1-4)Glc(b1-3)Glc(b1-4)Glc(b1-4)Glc(b1-3)Glc(b1-3)Glc(b1-4)Glc(b1-4)Glc(b1-3)Glc
G00742YE_949	Glc(b1-3)Glc(b1-3)Glc(b1-3)Glc(b1-3)Glc(b1-4)Glc(b1-4)Glc(b1-4)Glc(b1-3)Glc(b1-4)Glc(b1-4)Glc(b1-3)Glc(b1-4)Glc(b1-3)Glc(b1-3)Glc(b1-3)Glc
G00742YE_950	Glc(b1-3)Glc(b1-3)Glc(b1-3)Glc(b1-3)Glc(b1-4)Glc(b1-4)Glc(b1-4)Glc(b1-3)Glc(b1-4)Glc(b1-4)Glc(b1-3)Glc(b1-4)Glc(b1-3)Glc(b1-4)Glc(b1-3)Glc
G00742YE_951	Glc(b1-3)Glc(b1-3)Glc(b1-3)Glc(b1-3)Glc(b1-4)Glc(b1-4)Glc(b1-4)Glc(b1-3)Glc(b1-4)Glc(b1-4)Glc(b1-3)Glc(b1-4)Glc(b1-4)Glc(b1-3)Glc(b1-3)Glc
G00742YE_952	Glc(b1-3)Glc(b1-3)Glc(b1-3)Glc(b1-3)Glc(b1-4)Glc(b1-4)Glc(b1-4)Glc(b1-3)Glc(b1-4)Glc(b1-4)Glc(b1-3)Glc(b1-4)Glc(b1-4)Glc(b1-4)Glc(b1-3)Glc
G00742YE_953	Glc(b1-3)Glc(b1-3)Glc(b1-3)Glc(b1-3)Glc(b1-4)Glc(b1-4)Glc(b1-4)Glc(b1-3)Glc(b1-4)Glc(b1-4)Glc(b1-4)Glc(b1-3)Glc(b1-3)Glc(b1-3)Glc(b1-3)Glc
G00742YE_954	Glc(b1-3)Glc(b1-3)Glc(b1-3)Glc(b1-3)Glc(b1-4)Glc(b1-4)Glc(b1-4)Glc(b1-3)Glc(b1-4)Glc(b1-4)Glc(b1-4)Glc(b1-3)Glc(b1-3)Glc(b1-4)Glc(b1-3)Glc
G00742YE_955	Glc(b1-3)Glc(b1-3)Glc(b1-3)Glc(b1-3)Glc(b1-4)Glc(b1-4)Glc(b1-4)Glc(b1-3)Glc(b1-4)Glc(b1-4)Glc(b1-4)Glc(b1-3)Glc(b1-4)Glc(b1-3)Glc(b1-3)Glc
G00742YE_956	Glc(b1-3)Glc(b1-3)Glc(b1-3)Glc(b1-3)Glc(b1-4)Glc(b1-4)Glc(b1-4)Glc(b1-3)Glc(b1-4)Glc(b1-4)Glc(b1-4)Glc(b1-3)Glc(b1-4)Glc(b1-4)Glc(b1-3)Glc
G00742YE_957	Glc(b1-3)Glc(b1-3)Glc(b1-3)Glc(b1-3)Glc(b1-4)Glc(b1-4)Glc(b1-4)Glc(b1-3)Glc(b1-4)Glc(b1-4)Glc(b1-4)Glc(b1-4)Glc(b1-3)Glc(b1-3)Glc(b1-3)Glc
G00742YE_958	Glc(b1-3)Glc(b1-3)Glc(b1-3)Glc(b1-3)Glc(b1-4)Glc(b1-4)Glc(b1-4)Glc(b1-3)Glc(b1-4)Glc(b1-4)Glc(b1-4)Glc(b1-4)Glc(b1-3)Glc(b1-4)Glc(b1-3)Glc
G00742YE_959	Glc(b1-3)Glc(b1-3)Glc(b1-3)Glc(b1-3)Glc(b1-4)Glc(b1-4)Glc(b1-4)Glc(b1-3)Glc(b1-4)Glc(b1-4)Glc(b1-4)Glc(b1-4)Glc(b1-4)Glc(b1-3)Glc(b1-3)Glc
G00742YE_960	Glc(b1-3)Glc(b1-3)Glc(b1-3)Glc(b1-3)Glc(b1-4)Glc(b1-4)Glc(b1-4)Glc(b1-3)Glc(b1-4)Glc(b1-4)Glc(b1-4)Glc(b1-4)Glc(b1-4)Glc(b1-4)Glc(b1-3)Glc
G00742YE_961	Glc(b1-3)Glc(b1-3)Glc(b1-3)Glc(b1-3)Glc(b1-4)Glc(b1-4)Glc(b1-4)Glc(b1-4)Glc(b1-3)Glc(b1-3)Glc(b1-3)Glc(b1-3)Glc(b1-3)Glc(b1-3)Glc(b1-3)Glc
G00742YE_962	Glc(b1-3)Glc(b1-3)Glc(b1-3)Glc(b1-3)Glc(b1-4)Glc(b1-4)Glc(b1-4)Glc(b1-4)Glc(b1-3)Glc(b1-3)Glc(b1-3)Glc(b1-3)Glc(b1-3)Glc(b1-4)Glc(b1-3)Glc
G00742YE_963	Glc(b1-3)Glc(b1-3)Glc(b1-3)Glc(b1-3)Glc(b1-4)Glc(b1-4)Glc(b1-4)Glc(b1-4)Glc(b1-3)Glc(b1-3)Glc(b1-3)Glc(b1-3)Glc(b1-4)Glc(b1-3)Glc(b1-3)Glc
G00742YE_964	Glc(b1-3)Glc(b1-3)Glc(b1-3)Glc(b1-3)Glc(b1-4)Glc(b1-4)Glc(b1-4)Glc(b1-4)Glc(b1-3)Glc(b1-3)Glc(b1-3)Glc(b1-3)Glc(b1-4)Glc(b1-4)Glc(b1-3)Glc
G00742YE_965	Glc(b1-3)Glc(b1-3)Glc(b1-3)Glc(b1-3)Glc(b1-4)Glc(b1-4)Glc(b1-4)Glc(b1-4)Glc(b1-3)Glc(b1-3)Glc(b1-3)Glc(b1-4)Glc(b1-3)Glc(b1-3)Glc(b1-3)Glc
G00742YE_966	Glc(b1-3)Glc(b1-3)Glc(b1-3)Glc(b1-3)Glc(b1-4)Glc(b1-4)Glc(b1-4)Glc(b1-4)Glc(b1-3)Glc(b1-3)Glc(b1-3)Glc(b1-4)Glc(b1-3)Glc(b1-4)Glc(b1-3)Glc
G00742YE_967	Glc(b1-3)Glc(b1-3)Glc(b1-3)Glc(b1-3)Glc(b1-4)Glc(b1-4)Glc(b1-4)Glc(b1-4)Glc(b1-3)Glc(b1-3)Glc(b1-3)Glc(b1-4)Glc(b1-4)Glc(b1-3)Glc(b1-3)Glc
G00742YE_968	Glc(b1-3)Glc(b1-3)Glc(b1-3)Glc(b1-3)Glc(b1-4)Glc(b1-4)Glc(b1-4)Glc(b1-4)Glc(b1-3)Glc(b1-3)Glc(b1-3)Glc(b1-4)Glc(b1-4)Glc(b1-4)Glc(b1-3)Glc
G00742YE_969	Glc(b1-3)Glc(b1-3)Glc(b1-3)Glc(b1-3)Glc(b1-4)Glc(b1-4)Glc(b1-4)Glc(b1-4)Glc(b1-3)Glc(b1-3)Glc(b1-4)Glc(b1-3)Glc(b1-3)Glc(b1-3)Glc(b1-3)Glc
G00742YE_970	Glc(b1-3)Glc(b1-3)Glc(b1-3)Glc(b1-3)Glc(b1-4)Glc(b1-4)Glc(b1-4)Glc(b1-4)Glc(b1-3)Glc(b1-3)Glc(b1-4)Glc(b1-3)Glc(b1-3)Glc(b1-4)Glc(b1-3)Glc
G00742YE_971	Glc(b1-3)Glc(b1-3)Glc(b1-3)Glc(b1-3)Glc(b1-4)Glc(b1-4)Glc(b1-4)Glc(b1-4)Glc(b1-3)Glc(b1-3)Glc(b1-4)Glc(b1-3)Glc(b1-4)Glc(b1-3)Glc(b1-3)Glc
G00742YE_972	Glc(b1-3)Glc(b1-3)Glc(b1-3)Glc(b1-3)Glc(b1-4)Glc(b1-4)Glc(b1-4)Glc(b1-4)Glc(b1-3)Glc(b1-3)Glc(b1-4)Glc(b1-3)Glc(b1-4)Glc(b1-4)Glc(b1-3)Glc
G00742YE_973	Glc(b1-3)Glc(b1-3)Glc(b1-3)Glc(b1-3)Glc(b1-4)Glc(b1-4)Glc(b1-4)Glc(b1-4)Glc(b1-3)Glc(b1-3)Glc(b1-4)Glc(b1-4)Glc(b1-3)Glc(b1-3)Glc(b1-3)Glc
G00742YE_974	Glc(b1-3)Glc(b1-3)Glc(b1-3)Glc(b1-3)Glc(b1-4)Glc(b1-4)Glc(b1-4)Glc(b1-4)Glc(b1-3)Glc(b1-3)Glc(b1-4)Glc(b1-4)Glc(b1-3)Glc(b1-4)Glc(b1-3)Glc
G00742YE_975	Glc(b1-3)Glc(b1-3)Glc(b1-3)Glc(b1-3)Glc(b1-4)Glc(b1-4)Glc(b1-4)Glc(b1-4)Glc(b1-3)Glc(b1-3)Glc(b1-4)Glc(b1-4)Glc(b1-4)Glc(b1-3)Glc(b1-3)Glc
G00742YE_976	Glc(b1-3)Glc(b1-3)Glc(b1-3)Glc(b1-3)Glc(b1-4)Glc(b1-4)Glc(b1-4)Glc(b1-4)Glc(b1-3)Glc(b1-3)Glc(b1-4)Glc(b1-4)Glc(b1-4)Glc(b1-4)Glc(b1-3)Glc
G00742YE_977	Glc(b1-3)Glc(b1-3)Glc(b1-3)Glc(b1-3)Glc(b1-4)Glc(b1-4)Glc(b1-4)Glc(b1-4)Glc(b1-3)Glc(b1-4)Glc(b1-3)Glc(b1-3)Glc(b1-3)Glc(b1-3)Glc(b1-3)Glc
G00742YE_978	Glc(b1-3)Glc(b1-3)Glc(b1-3)Glc(b1-3)Glc(b1-4)Glc(b1-4)Glc(b1-4)Glc(b1-4)Glc(b1-3)Glc(b1-4)Glc(b1-3)Glc(b1-3)Glc(b1-3)Glc(b1-4)Glc(b1-3)Glc
G00742YE_979	Glc(b1-3)Glc(b1-3)Glc(b1-3)Glc(b1-3)Glc(b1-4)Glc(b1-4)Glc(b1-4)Glc(b1-4)Glc(b1-3)Glc(b1-4)Glc(b1-3)Glc(b1-3)Glc(b1-4)Glc(b1-3)Glc(b1-3)Glc
G00742YE_980	Glc(b1-3)Glc(b1-3)Glc(b1-3)Glc(b1-3)Glc(b1-4)Glc(b1-4)Glc(b1-4)Glc(b1-4)Glc(b1-3)Glc(b1-4)Glc(b1-3)Glc(b1-3)Glc(b1-4)Glc(b1-4)Glc(b1-3)Glc
G00742YE_981	Glc(b1-3)Glc(b1-3)Glc(b1-3)Glc(b1-3)Glc(b1-4)Glc(b1-4)Glc(b1-4)Glc(b1-4)Glc(b1-3)Glc(b1-4)Glc(b1-3)Glc(b1-4)Glc(b1-3)Glc(b1-3)Glc(b1-3)Glc
G00742YE_982	Glc(b1-3)Glc(b1-3)Glc(b1-3)Glc(b1-3)Glc(b1-4)Glc(b1-4)Glc(b1-4)Glc(b1-4)Glc(b1-3)Glc(b1-4)Glc(b1-3)Glc(b1-4)Glc(b1-3)Glc(b1-4)Glc(b1-3)Glc
G00742YE_983	Glc(b1-3)Glc(b1-3)Glc(b1-3)Glc(b1-3)Glc(b1-4)Glc(b1-4)Glc(b1-4)Glc(b1-4)Glc(b1-3)Glc(b1-4)Glc(b1-3)Glc(b1-4)Glc(b1-4)Glc(b1-3)Glc(b1-3)Glc
G00742YE_984	Glc(b1-3)Glc(b1-3)Glc(b1-3)Glc(b1-3)Glc(b1-4)Glc(b1-4)Glc(b1-4)Glc(b1-4)Glc(b1-3)Glc(b1-4)Glc(b1-3)Glc(b1-4)Glc(b1-4)Glc(b1-4)Glc(b1-3)Glc
G00742YE_985	Glc(b1-3)Glc(b1-3)Glc(b1-3)Glc(b1-3)Glc(b1-4)Glc(b1-4)Glc(b1-4)Glc(b1-4)Glc(b1-3)Glc(b1-4)Glc(b1-4)Glc(b1-3)Glc(b1-3)Glc(b1-3)Glc(b1-3)Glc
G00742YE_986	Glc(b1-3)Glc(b1-3)Glc(b1-3)Glc(b1-3)Glc(b1-4)Glc(b1-4)Glc(b1-4)Glc(b1-4)Glc(b1-3)Glc(b1-4)Glc(b1-4)Glc(b1-3)Glc(b1-3)Glc(b1-4)Glc(b1-3)Glc
G00742YE_987	Glc(b1-3)Glc(b1-3)Glc(b1-3)Glc(b1-3)Glc(b1-4)Glc(b1-4)Glc(b1-4)Glc(b1-4)Glc(b1-3)Glc(b1-4)Glc(b1-4)Glc(b1-3)Glc(b1-4)Glc(b1-3)Glc(b1-3)Glc
G00742YE_988	Glc(b1-3)Glc(b1-3)Glc(b1-3)Glc(b1-3)Glc(b1-4)Glc(b1-4)Glc(b1-4)Glc(b1-4)Glc(b1-3)Glc(b1-4)Glc(b1-4)Glc(b1-3)Glc(b1-4)Glc(b1-4)Glc(b1-3)Glc
G00742YE_989	Glc(b1-3)Glc(b1-3)Glc(b1-3)Glc(b1-3)Glc(b1-4)Glc(b1-4)Glc(b1-4)Glc(b1-4)Glc(b1-3)Glc(b1-4)Glc(b1-4)Glc(b1-4)Glc(b1-3)Glc(b1-3)Glc(b1-3)Glc
G00742YE_990	Glc(b1-3)Glc(b1-3)Glc(b1-3)Glc(b1-3)Glc(b1-4)Glc(b1-4)Glc(b1-4)Glc(b1-4)Glc(b1-3)Glc(b1-4)Glc(b1-4)Glc(b1-4)Glc(b1-3)Glc(b1-4)Glc(b1-3)Glc
G00742YE_991	Glc(b1-3)Glc(b1-3)Glc(b1-3)Glc(b1-3)Glc(b1-4)Glc(b1-4)Glc(b1-4)Glc(b1-4)Glc(b1-3)Glc(b1-4)Glc(b1-4)Glc(b1-4)Glc(b1-4)Glc(b1-3)Glc(b1-3)Glc
G00742YE_992	Glc(b1-3)Glc(b1-3)Glc(b1-3)Glc(b1-3)Glc(b1-4)Glc(b1-4)Glc(b1-4)Glc(b1-4)Glc(b1-3)Glc(b1-4)Glc(b1-4)Glc(b1-4)Glc(b1-4)Glc(b1-4)Glc(b1-3)Glc
G00742YE_993	Glc(b1-3)Glc(b1-3)Glc(b1-3)Glc(b1-3)Glc(b1-4)Glc(b1-4)Glc(b1-4)Glc(b1-4)Glc(b1-4)Glc(b1-3)Glc(b1-3)Glc(b1-3)Glc(b1-3)Glc(b1-3)Glc(b1-3)Glc
G00742YE_994	Glc(b1-3)Glc(b1-3)Glc(b1-3)Glc(b1-3)Glc(b1-4)Glc(b1-4)Glc(b1-4)Glc(b1-4)Glc(b1-4)Glc(b1-3)Glc(b1-3)Glc(b1-3)Glc(b1-3)Glc(b1-4)Glc(b1-3)Glc
G00742YE_995	Glc(b1-3)Glc(b1-3)Glc(b1-3)Glc(b1-3)Glc(b1-4)Glc(b1-4)Glc(b1-4)Glc(b1-4)Glc(b1-4)Glc(b1-3)Glc(b1-3)Glc(b1-3)Glc(b1-4)Glc(b1-3)Glc(b1-3)Glc
G00742YE_996	Glc(b1-3)Glc(b1-3)Glc(b1-3)Glc(b1-3)Glc(b1-4)Glc(b1-4)Glc(b1-4)Glc(b1-4)Glc(b1-4)Glc(b1-3)Glc(b1-3)Glc(b1-3)Glc(b1-4)Glc(b1-4)Glc(b1-3)Glc
G00742YE_997	Glc(b1-3)Glc(b1-3)Glc(b1-3)Glc(b1-3)Glc(b1-4)Glc(b1-4)Glc(b1-4)Glc(b1-4)Glc(b1-4)Glc(b1-3)Glc(b1-3)Glc(b1-4)Glc(b1-3)Glc(b1-3)Glc(b1-3)Glc
G00742YE_998	Glc(b1-3)Glc(b1-3)Glc(b1-3)Glc(b1-3)Glc(b1-4)Glc(b1-4)Glc(b1-4)Glc(b1-4)Glc(b1-4)Glc(b1-3)Glc(b1-3)Glc(b1-4)Glc(b1-3)Glc(b1-4)Glc(b1-3)Glc
G00742YE_999	Glc(b1-3)Glc(b1-3)Glc(b1-3)Glc(b1-3)Glc(b1-4)Glc(b1-4)Glc(b1-4)Glc(b1-4)Glc(b1-4)Glc(b1-3)Glc(b1-3)Glc(b1-4)Glc(b1-4)Glc(b1-3)Glc(b1-3)Glc
G00742YE_1000	Glc(b1-3)Glc(b1-3)Glc(b1-3)Glc(b1-3)Glc(b1-4)Glc(b1-4)Glc(b1-4)Glc(b1-4)Glc(b1-4)Glc(b1-3)Glc(b1-3)Glc(b1-4)Glc(b1-4)Glc(b1-4)Glc(b1-3)Glc
G00742YE_1001	Glc(b1-3)Glc(b1-3)Glc(b1-3)Glc(b1-3)Glc(b1-4)Glc(b1-4)Glc(b1-4)Glc(b1-4)Glc(b1-4)Glc(b1-3)Glc(b1-4)Glc(b1-3)Glc(b1-3)Glc(b1-3)Glc(b1-3)Glc
G00742YE_1002	Glc(b1-3)Glc(b1-3)Glc(b1-3)Glc(b1-3)Glc(b1-4)Glc(b1-4)Glc(b1-4)Glc(b1-4)Glc(b1-4)Glc(b1-3)Glc(b1-4)Glc(b1-3)Glc(b1-3)Glc(b1-4)Glc(b1-3)Glc
G00742YE_1003	Glc(b1-3)Glc(b1-3)Glc(b1-3)Glc(b1-3)Glc(b1-4)Glc(b1-4)Glc(b1-4)Glc(b1-4)Glc(b1-4)Glc(b1-3)Glc(b1-4)Glc(b1-3)Glc(b1-4)Glc(b1-3)Glc(b1-3)Glc
G00742YE_1004	Glc(b1-3)Glc(b1-3)Glc(b1-3)Glc(b1-3)Glc(b1-4)Glc(b1-4)Glc(b1-4)Glc(b1-4)Glc(b1-4)Glc(b1-3)Glc(b1-4)Glc(b1-3)Glc(b1-4)Glc(b1-4)Glc(b1-3)Glc
G00742YE_1005	Glc(b1-3)Glc(b1-3)Glc(b1-3)Glc(b1-3)Glc(b1-4)Glc(b1-4)Glc(b1-4)Glc(b1-4)Glc(b1-4)Glc(b1-3)Glc(b1-4)Glc(b1-4)Glc(b1-3)Glc(b1-3)Glc(b1-3)Glc
G00742YE_1006	Glc(b1-3)Glc(b1-3)Glc(b1-3)Glc(b1-3)Glc(b1-4)Glc(b1-4)Glc(b1-4)Glc(b1-4)Glc(b1-4)Glc(b1-3)Glc(b1-4)Glc(b1-4)Glc(b1-3)Glc(b1-4)Glc(b1-3)Glc
G00742YE_1007	Glc(b1-3)Glc(b1-3)Glc(b1-3)Glc(b1-3)Glc(b1-4)Glc(b1-4)Glc(b1-4)Glc(b1-4)Glc(b1-4)Glc(b1-3)Glc(b1-4)Glc(b1-4)Glc(b1-4)Glc(b1-3)Glc(b1-3)Glc
G00742YE_1008	Glc(b1-3)Glc(b1-3)Glc(b1-3)Glc(b1-3)Glc(b1-4)Glc(b1-4)Glc(b1-4)Glc(b1-4)Glc(b1-4)Glc(b1-3)Glc(b1-4)Glc(b1-4)Glc(b1-4)Glc(b1-4)Glc(b1-3)Glc
G00742YE_1009	Glc(b1-3)Glc(b1-3)Glc(b1-3)Glc(b1-3)Glc(b1-4)Glc(b1-4)Glc(b1-4)Glc(b1-4)Glc(b1-4)Glc(b1-4)Glc(b1-3)Glc(b1-3)Glc(b1-3)Glc(b1-3)Glc(b1-3)Glc
G00742YE_1010	Glc(b1-3)Glc(b1-3)Glc(b1-3)Glc(b1-3)Glc(b1-4)Glc(b1-4)Glc(b1-4)Glc(b1-4)Glc(b1-4)Glc(b1-4)Glc(b1-3)Glc(b1-3)Glc(b1-3)Glc(b1-4)Glc(b1-3)Glc
G00742YE_1011	Glc(b1-3)Glc(b1-3)Glc(b1-3)Glc(b1-3)Glc(b1-4)Glc(b1-4)Glc(b1-4)Glc(b1-4)Glc(b1-4)Glc(b1-4)Glc(b1-3)Glc(b1-3)Glc(b1-4)Glc(b1-3)Glc(b1-3)Glc
G00742YE_1012	Glc(b1-3)Glc(b1-3)Glc(b1-3)Glc(b1-3)Glc(b1-4)Glc(b1-4)Glc(b1-4)Glc(b1-4)Glc(b1-4)Glc(b1-4)Glc(b1-3)Glc(b1-3)Glc(b1-4)Glc(b1-4)Glc(b1-3)Glc
G00742YE_1013	Glc(b1-3)Glc(b1-3)Glc(b1-3)Glc(b1-3)Glc(b1-4)Glc(b1-4)Glc(b1-4)Glc(b1-4)Glc(b1-4)Glc(b1-4)Glc(b1-3)Glc(b1-4)Glc(b1-3)Glc(b1-3)Glc(b1-3)Glc
G00742YE_1014	Glc(b1-3)Glc(b1-3)Glc(b1-3)Glc(b1-3)Glc(b1-4)Glc(b1-4)Glc(b1-4)Glc(b1-4)Glc(b1-4)Glc(b1-4)Glc(b1-3)Glc(b1-4)Glc(b1-3)Glc(b1-4)Glc(b1-3)Glc
G00742YE_1015	Glc(b1-3)Glc(b1-3)Glc(b1-3)Glc(b1-3)Glc(b1-4)Glc(b1-4)Glc(b1-4)Glc(b1-4)Glc(b1-4)Glc(b1-4)Glc(b1-3)Glc(b1-4)Glc(b1-4)Glc(b1-3)Glc(b1-3)Glc
G00742YE_1016	Glc(b1-3)Glc(b1-3)Glc(b1-3)Glc(b1-3)Glc(b1-4)Glc(b1-4)Glc(b1-4)Glc(b1-4)Glc(b1-4)Glc(b1-4)Glc(b1-3)Glc(b1-4)Glc(b1-4)Glc(b1-4)Glc(b1-3)Glc
G00742YE_1017	Glc(b1-3)Glc(b1-3)Glc(b1-3)Glc(b1-3)Glc(b1-4)Glc(b1-4)Glc(b1-4)Glc(b1-4)Glc(b1-4)Glc(b1-4)Glc(b1-4)Glc(b1-3)Glc(b1-3)Glc(b1-3)Glc(b1-3)Glc
G00742YE_1018	Glc(b1-3)Glc(b1-3)Glc(b1-3)Glc(b1-3)Glc(b1-4)Glc(b1-4)Glc(b1-4)Glc(b1-4)Glc(b1-4)Glc(b1-4)Glc(b1-4)Glc(b1-3)Glc(b1-3)Glc(b1-4)Glc(b1-3)Glc
G00742YE_1019	Glc(b1-3)Glc(b1-3)Glc(b1-3)Glc(b1-3)Glc(b1-4)Glc(b1-4)Glc(b1-4)Glc(b1-4)Glc(b1-4)Glc(b1-4)Glc(b1-4)Glc(b1-3)Glc(b1-4)Glc(b1-3)Glc(b1-3)Glc
G00742YE_1020	Glc(b1-3)Glc(b1-3)Glc(b1-3)Glc(b1-3)Glc(b1-4)Glc(b1-4)Glc(b1-4)Glc(b1-4)Glc(b1-4)Glc(b1-4)Glc(b1-4)Glc(b1-3)Glc(b1-4)Glc(b1-4)Glc(b1-3)Glc
G00742YE_1021	Glc(b1-3)Glc(b1-3)Glc(b1-3)Glc(b1-3)Glc(b1-4)Glc(b1-4)Glc(b1-4)Glc(b1-4)Glc(b1-4)Glc(b1-4)Glc(b1-4)Glc(b1-4)Glc(b1-3)Glc(b1-3)Glc(b1-3)Glc
G00742YE_1022	Glc(b1-3)Glc(b1-3)Glc(b1-3)Glc(b1-3)Glc(b1-4)Glc(b1-4)Glc(b1-4)Glc(b1-4)Glc(b1-4)Glc(b1-4)Glc(b1-4)Glc(b1-4)Glc(b1-3)Glc(b1-4)Glc(b1-3)Glc
G00742YE_1023	Glc(b1-3)Glc(b1-3)Glc(b1-3)Glc(b1-3)Glc(b1-4)Glc(b1-4)Glc(b1-4)Glc(b1-4)Glc(b1-4)Glc(b1-4)Glc(b1-4)Glc(b1-4)Glc(b1-4)Glc(b1-3)Glc(b1-3)Glc
G00742YE_1024	Glc(b1-3)Glc(b1-3)Glc(b1-3)Glc(b1-3)Glc(b1-4)Glc(b1-4)Glc(b1-4)Glc(b1-4)Glc(b1-4)Glc(b1-4)Glc(b1-4)Glc(b1-4)Glc(b1-4)Glc(b1-4)Glc(b1-3)Glc
G00742YE_1025	Glc(b1-3)Glc(b1-3)Glc(b1-3)Glc(b1-4)Glc(b1-3)Glc(b1-3)Glc(b1-3)Glc(b1-3)Glc(b1-3)Glc(b1-3)Glc(b1-3)Glc(b1-3)Glc(b1-3)Glc(b1-3)Glc(b1-3)Glc
G00742YE_1026	Glc(b1-3)Glc(b1-3)Glc(b1-3)Glc(b1-4)Glc(b1-3)Glc(b1-3)Glc(b1-3)Glc(b1-3)Glc(b1-3)Glc(b1-3)Glc(b1-3)Glc(b1-3)Glc(b1-3)Glc(b1-4)Glc(b1-3)Glc
G00742YE_1027	Glc(b1-3)Glc(b1-3)Glc(b1-3)Glc(b1-4)Glc(b1-3)Glc(b1-3)Glc(b1-3)Glc(b1-3)Glc(b1-3)Glc(b1-3)Glc(b1-3)Glc(b1-3)Glc(b1-4)Glc(b1-3)Glc(b1-3)Glc
G00742YE_1028	Glc(b1-3)Glc(b1-3)Glc(b1-3)Glc(b1-4)Glc(b1-3)Glc(b1-3)Glc(b1-3)Glc(b1-3)Glc(b1-3)Glc(b1-3)Glc(b1-3)Glc(b1-3)Glc(b1-4)Glc(b1-4)Glc(b1-3)Glc
G00742YE_1029	Glc(b1-3)Glc(b1-3)Glc(b1-3)Glc(b1-4)Glc(b1-3)Glc(b1-3)Glc(b1-3)Glc(b1-3)Glc(b1-3)Glc(b1-3)Glc(b1-3)Glc(b1-4)Glc(b1-3)Glc(b1-3)Glc(b1-3)Glc
G00742YE_1030	Glc(b1-3)Glc(b1-3)Glc(b1-3)Glc(b1-4)Glc(b1-3)Glc(b1-3)Glc(b1-3)Glc(b1-3)Glc(b1-3)Glc(b1-3)Glc(b1-3)Glc(b1-4)Glc(b1-3)Glc(b1-4)Glc(b1-3)Glc
G00742YE_1031	Glc(b1-3)Glc(b1-3)Glc(b1-3)Glc(b1-4)Glc(b1-3)Glc(b1-3)Glc(b1-3)Glc(b1-3)Glc(b1-3)Glc(b1-3)Glc(b1-3)Glc(b1-4)Glc(b1-4)Glc(b1-3)Glc(b1-3)Glc
G00742YE_1032	Glc(b1-3)Glc(b1-3)Glc(b1-3)Glc(b1-4)Glc(b1-3)Glc(b1-3)Glc(b1-3)Glc(b1-3)Glc(b1-3)Glc(b1-3)Glc(b1-3)Glc(b1-4)Glc(b1-4)Glc(b1-4)Glc(b1-3)Glc
G00742YE_1033	Glc(b1-3)Glc(b1-3)Glc(b1-3)Glc(b1-4)Glc(b1-3)Glc(b1-3)Glc(b1-3)Glc(b1-3)Glc(b1-3)Glc(b1-3)Glc(b1-4)Glc(b1-3)Glc(b1-3)Glc(b1-3)Glc(b1-3)Glc
G00742YE_1034	Glc(b1-3)Glc(b1-3)Glc(b1-3)Glc(b1-4)Glc(b1-3)Glc(b1-3)Glc(b1-3)Glc(b1-3)Glc(b1-3)Glc(b1-3)Glc(b1-4)Glc(b1-3)Glc(b1-3)Glc(b1-4)Glc(b1-3)Glc
G00742YE_1035	Glc(b1-3)Glc(b1-3)Glc(b1-3)Glc(b1-4)Glc(b1-3)Glc(b1-3)Glc(b1-3)Glc(b1-3)Glc(b1-3)Glc(b1-3)Glc(b1-4)Glc(b1-3)Glc(b1-4)Glc(b1-3)Glc(b1-3)Glc
G00742YE_1036	Glc(b1-3)Glc(b1-3)Glc(b1-3)Glc(b1-4)Glc(b1-3)Glc(b1-3)Glc(b1-3)Glc(b1-3)Glc(b1-3)Glc(b1-3)Glc(b1-4)Glc(b1-3)Glc(b1-4)Glc(b1-4)Glc(b1-3)Glc
G00742YE_1037	Glc(b1-3)Glc(b1-3)Glc(b1-3)Glc(b1-4)Glc(b1-3)Glc(b1-3)Glc(b1-3)Glc(b1-3)Glc(b1-3)Glc(b1-3)Glc(b1-4)Glc(b1-4)Glc(b1-3)Glc(b1-3)Glc(b1-3)Glc
G00742YE_1038	Glc(b1-3)Glc(b1-3)Glc(b1-3)Glc(b1-4)Glc(b1-3)Glc(b1-3)Glc(b1-3)Glc(b1-3)Glc(b1-3)Glc(b1-3)Glc(b1-4)Glc(b1-4)Glc(b1-3)Glc(b1-4)Glc(b1-3)Glc
G00742YE_1039	Glc(b1-3)Glc(b1-3)Glc(b1-3)Glc(b1-4)Glc(b1-3)Glc(b1-3)Glc(b1-3)Glc(b1-3)Glc(b1-3)Glc(b1-3)Glc(b1-4)Glc(b1-4)Glc(b1-4)Glc(b1-3)Glc(b1-3)Glc
G00742YE_1040	Glc(b1-3)Glc(b1-3)Glc(b1-3)Glc(b1-4)Glc(b1-3)Glc(b1-3)Glc(b1-3)Glc(b1-3)Glc(b1-3)Glc(b1-3)Glc(b1-4)Glc(b1-4)Glc(b1-4)Glc(b1-4)Glc(b1-3)Glc
G00742YE_1041	Glc(b1-3)Glc(b1-3)Glc(b1-3)Glc(b1-4)Glc(b1-3)Glc(b1-3)Glc(b1-3)Glc(b1-3)Glc(b1-3)Glc(b1-4)Glc(b1-3)Glc(b1-3)Glc(b1-3)Glc(b1-3)Glc(b1-3)Glc
G00742YE_1042	Glc(b1-3)Glc(b1-3)Glc(b1-3)Glc(b1-4)Glc(b1-3)Glc(b1-3)Glc(b1-3)Glc(b1-3)Glc(b1-3)Glc(b1-4)Glc(b1-3)Glc(b1-3)Glc(b1-3)Glc(b1-4)Glc(b1-3)Glc
G00742YE_1043	Glc(b1-3)Glc(b1-3)Glc(b1-3)Glc(b1-4)Glc(b1-3)Glc(b1-3)Glc(b1-3)Glc(b1-3)Glc(b1-3)Glc(b1-4)Glc(b1-3)Glc(b1-3)Glc(b1-4)Glc(b1-3)Glc(b1-3)Glc
G00742YE_1044	Glc(b1-3)Glc(b1-3)Glc(b1-3)Glc(b1-4)Glc(b1-3)Glc(b1-3)Glc(b1-3)Glc(b1-3)Glc(b1-3)Glc(b1-4)Glc(b1-3)Glc(b1-3)Glc(b1-4)Glc(b1-4)Glc(b1-3)Glc
G00742YE_1045	Glc(b1-3)Glc(b1-3)Glc(b1-3)Glc(b1-4)Glc(b1-3)Glc(b1-3)Glc(b1-3)Glc(b1-3)Glc(b1-3)Glc(b1-4)Glc(b1-3)Glc(b1-4)Glc(b1-3)Glc(b1-3)Glc(b1-3)Glc
G00742YE_1046	Glc(b1-3)Glc(b1-3)Glc(b1-3)Glc(b1-4)Glc(b1-3)Glc(b1-3)Glc(b1-3)Glc(b1-3)Glc(b1-3)Glc(b1-4)Glc(b1-3)Glc(b1-4)Glc(b1-3)Glc(b1-4)Glc(b1-3)Glc
G00742YE_1047	Glc(b1-3)Glc(b1-3)Glc(b1-3)Glc(b1-4)Glc(b1-3)Glc(b1-3)Glc(b1-3)Glc(b1-3)Glc(b1-3)Glc(b1-4)Glc(b1-3)Glc(b1-4)Glc(b1-4)Glc(b1-3)Glc(b1-3)Glc
G00742YE_1048	Glc(b1-3)Glc(b1-3)Glc(b1-3)Glc(b1-4)Glc(b1-3)Glc(b1-3)Glc(b1-3)Glc(b1-3)Glc(b1-3)Glc(b1-4)Glc(b1-3)Glc(b1-4)Glc(b1-4)Glc(b1-4)Glc(b1-3)Glc
G00742YE_1049	Glc(b1-3)Glc(b1-3)Glc(b1-3)Glc(b1-4)Glc(b1-3)Glc(b1-3)Glc(b1-3)Glc(b1-3)Glc(b1-3)Glc(b1-4)Glc(b1-4)Glc(b1-3)Glc(b1-3)Glc(b1-3)Glc(b1-3)Glc
G00742YE_1050	Glc(b1-3)Glc(b1-3)Glc(b1-3)Glc(b1-4)Glc(b1-3)Glc(b1-3)Glc(b1-3)Glc(b1-3)Glc(b1-3)Glc(b1-4)Glc(b1-4)Glc(b1-3)Glc(b1-3)Glc(b1-4)Glc(b1-3)Glc
G00742YE_1051	Glc(b1-3)Glc(b1-3)Glc(b1-3)Glc(b1-4)Glc(b1-3)Glc(b1-3)Glc(b1-3)Glc(b1-3)Glc(b1-3)Glc(b1-4)Glc(b1-4)Glc(b1-3)Glc(b1-4)Glc(b1-3)Glc(b1-3)Glc
G00742YE_1052	Glc(b1-3)Glc(b1-3)Glc(b1-3)Glc(b1-4)Glc(b1-3)Glc(b1-3)Glc(b1-3)Glc(b1-3)Glc(b1-3)Glc(b1-4)Glc(b1-4)Glc(b1-3)Glc(b1-4)Glc(b1-4)Glc(b1-3)Glc
G00742YE_1053	Glc(b1-3)Glc(b1-3)Glc(b1-3)Glc(b1-4)Glc(b1-3)Glc(b1-3)Glc(b1-3)Glc(b1-3)Glc(b1-3)Glc(b1-4)Glc(b1-4)Glc(b1-4)Glc(b1-3)Glc(b1-3)Glc(b1-3)Glc
G00742YE_1054	Glc(b1-3)Glc(b1-3)Glc(b1-3)Glc(b1-4)Glc(b1-3)Glc(b1-3)Glc(b1-3)Glc(b1-3)Glc(b1-3)Glc(b1-4)Glc(b1-4)Glc(b1-4)Glc(b1-3)Glc(b1-4)Glc(b1-3)Glc
G00742YE_1055	Glc(b1-3)Glc(b1-3)Glc(b1-3)Glc(b1-4)Glc(b1-3)Glc(b1-3)Glc(b1-3)Glc(b1-3)Glc(b1-3)Glc(b1-4)Glc(b1-4)Glc(b1-4)Glc(b1-4)Glc(b1-3)Glc(b1-3)Glc
G00742YE_1056	Glc(b1-3)Glc(b1-3)Glc(b1-3)Glc(b1-4)Glc(b1-3)Glc(b1-3)Glc(b1-3)Glc(b1-3)Glc(b1-3)Glc(b1-4)Glc(b1-4)Glc(b1-4)Glc(b1-4)Glc(b1-4)Glc(b1-3)Glc
G00742YE_1057	Glc(b1-3)Glc(b1-3)Glc(b1-3)Glc(b1-4)Glc(b1-3)Glc(b1-3)Glc(b1-3)Glc(b1-3)Glc(b1-4)Glc(b1-3)Glc(b1-3)Glc(b1-3)Glc(b1-3)Glc(b1-3)Glc(b1-3)Glc
G00742YE_1058	Glc(b1-3)Glc(b1-3)Glc(b1-3)Glc(b1-4)Glc(b1-3)Glc(b1-3)Glc(b1-3)Glc(b1-3)Glc(b1-4)Glc(b1-3)Glc(b1-3)Glc(b1-3)Glc(b1-3)Glc(b1-4)Glc(b1-3)Glc
G00742YE_1059	Glc(b1-3)Glc(b1-3)Glc(b1-3)Glc(b1-4)Glc(b1-3)Glc(b1-3)Glc(b1-3)Glc(b1-3)Glc(b1-4)Glc(b1-3)Glc(b1-3)Glc(b1-3)Glc(b1-4)Glc(b1-3)Glc(b1-3)Glc
G00742YE_1060	Glc(b1-3)Glc(b1-3)Glc(b1-3)Glc(b1-4)Glc(b1-3)Glc(b1-3)Glc(b1-3)Glc(b1-3)Glc(b1-4)Glc(b1-3)Glc(b1-3)Glc(b1-3)Glc(b1-4)Glc(b1-4)Glc(b1-3)Glc
G00742YE_1061	Glc(b1-3)Glc(b1-3)Glc(b1-3)Glc(b1-4)Glc(b1-3)Glc(b1-3)Glc(b1-3)Glc(b1-3)Glc(b1-4)Glc(b1-3)Glc(b1-3)Glc(b1-4)Glc(b1-3)Glc(b1-3)Glc(b1-3)Glc
G00742YE_1062	Glc(b1-3)Glc(b1-3)Glc(b1-3)Glc(b1-4)Glc(b1-3)Glc(b1-3)Glc(b1-3)Glc(b1-3)Glc(b1-4)Glc(b1-3)Glc(b1-3)Glc(b1-4)Glc(b1-3)Glc(b1-4)Glc(b1-3)Glc
G00742YE_1063	Glc(b1-3)Glc(b1-3)Glc(b1-3)Glc(b1-4)Glc(b1-3)Glc(b1-3)Glc(b1-3)Glc(b1-3)Glc(b1-4)Glc(b1-3)Glc(b1-3)Glc(b1-4)Glc(b1-4)Glc(b1-3)Glc(b1-3)Glc
G00742YE_1064	Glc(b1-3)Glc(b1-3)Glc(b1-3)Glc(b1-4)Glc(b1-3)Glc(b1-3)Glc(b1-3)Glc(b1-3)Glc(b1-4)Glc(b1-3)Glc(b1-3)Glc(b1-4)Glc(b1-4)Glc(b1-4)Glc(b1-3)Glc
G00742YE_1065	Glc(b1-3)Glc(b1-3)Glc(b1-3)Glc(b1-4)Glc(b1-3)Glc(b1-3)Glc(b1-3)Glc(b1-3)Glc(b1-4)Glc(b1-3)Glc(b1-4)Glc(b1-3)Glc(b1-3)Glc(b1-3)Glc(b1-3)Glc
G00742YE_1066	Glc(b1-3)Glc(b1-3)Glc(b1-3)Glc(b1-4)Glc(b1-3)Glc(b1-3)Glc(b1-3)Glc(b1-3)Glc(b1-4)Glc(b1-3)Glc(b1-4)Glc(b1-3)Glc(b1-3)Glc(b1-4)Glc(b1-3)Glc
G00742YE_1067	Glc(b1-3)Glc(b1-3)Glc(b1-3)Glc(b1-4)Glc(b1-3)Glc(b1-3)Glc(b1-3)Glc(b1-3)Glc(b1-4)Glc(b1-3)Glc(b1-4)Glc(b1-3)Glc(b1-4)Glc(b1-3)Glc(b1-3)Glc
G00742YE_1068	Glc(b1-3)Glc(b1-3)Glc(b1-3)Glc(b1-4)Glc(b1-3)Glc(b1-3)Glc(b1-3)Glc(b1-3)Glc(b1-4)Glc(b1-3)Glc(b1-4)Glc(b1-3)Glc(b1-4)Glc(b1-4)Glc(b1-3)Glc
G00742YE_1069	Glc(b1-3)Glc(b1-3)Glc(b1-3)Glc(b1-4)Glc(b1-3)Glc(b1-3)Glc(b1-3)Glc(b1-3)Glc(b1-4)Glc(b1-3)Glc(b1-4)Glc(b1-4)Glc(b1-3)Glc(b1-3)Glc(b1-3)Glc
G00742YE_1070	Glc(b1-3)Glc(b1-3)Glc(b1-3)Glc(b1-4)Glc(b1-3)Glc(b1-3)Glc(b1-3)Glc(b1-3)Glc(b1-4)Glc(b1-3)Glc(b1-4)Glc(b1-4)Glc(b1-3)Glc(b1-4)Glc(b1-3)Glc
G00742YE_1071	Glc(b1-3)Glc(b1-3)Glc(b1-3)Glc(b1-4)Glc(b1-3)Glc(b1-3)Glc(b1-3)Glc(b1-3)Glc(b1-4)Glc(b1-3)Glc(b1-4)Glc(b1-4)Glc(b1-4)Glc(b1-3)Glc(b1-3)Glc
G00742YE_1072	Glc(b1-3)Glc(b1-3)Glc(b1-3)Glc(b1-4)Glc(b1-3)Glc(b1-3)Glc(b1-3)Glc(b1-3)Glc(b1-4)Glc(b1-3)Glc(b1-4)Glc(b1-4)Glc(b1-4)Glc(b1-4)Glc(b1-3)Glc
G00742YE_1073	Glc(b1-3)Glc(b1-3)Glc(b1-3)Glc(b1-4)Glc(b1-3)Glc(b1-3)Glc(b1-3)Glc(b1-3)Glc(b1-4)Glc(b1-4)Glc(b1-3)Glc(b1-3)Glc(b1-3)Glc(b1-3)Glc(b1-3)Glc
G00742YE_1074	Glc(b1-3)Glc(b1-3)Glc(b1-3)Glc(b1-4)Glc(b1-3)Glc(b1-3)Glc(b1-3)Glc(b1-3)Glc(b1-4)Glc(b1-4)Glc(b1-3)Glc(b1-3)Glc(b1-3)Glc(b1-4)Glc(b1-3)Glc
G00742YE_1075	Glc(b1-3)Glc(b1-3)Glc(b1-3)Glc(b1-4)Glc(b1-3)Glc(b1-3)Glc(b1-3)Glc(b1-3)Glc(b1-4)Glc(b1-4)Glc(b1-3)Glc(b1-3)Glc(b1-4)Glc(b1-3)Glc(b1-3)Glc
G00742YE_1076	Glc(b1-3)Glc(b1-3)Glc(b1-3)Glc(b1-4)Glc(b1-3)Glc(b1-3)Glc(b1-3)Glc(b1-3)Glc(b1-4)Glc(b1-4)Glc(b1-3)Glc(b1-3)Glc(b1-4)Glc(b1-4)Glc(b1-3)Glc
G00742YE_1077	Glc(b1-3)Glc(b1-3)Glc(b1-3)Glc(b1-4)Glc(b1-3)Glc(b1-3)Glc(b1-3)Glc(b1-3)Glc(b1-4)Glc(b1-4)Glc(b1-3)Glc(b1-4)Glc(b1-3)Glc(b1-3)Glc(b1-3)Glc
G00742YE_1078	Glc(b1-3)Glc(b1-3)Glc(b1-3)Glc(b1-4)Glc(b1-3)Glc(b1-3)Glc(b1-3)Glc(b1-3)Glc(b1-4)Glc(b1-4)Glc(b1-3)Glc(b1-4)Glc(b1-3)Glc(b1-4)Glc(b1-3)Glc
G00742YE_1079	Glc(b1-3)Glc(b1-3)Glc(b1-3)Glc(b1-4)Glc(b1-3)Glc(b1-3)Glc(b1-3)Glc(b1-3)Glc(b1-4)Glc(b1-4)Glc(b1-3)Glc(b1-4)Glc(b1-4)Glc(b1-3)Glc(b1-3)Glc
G00742YE_1080	Glc(b1-3)Glc(b1-3)Glc(b1-3)Glc(b1-4)Glc(b1-3)Glc(b1-3)Glc(b1-3)Glc(b1-3)Glc(b1-4)Glc(b1-4)Glc(b1-3)Glc(b1-4)Glc(b1-4)Glc(b1-4)Glc(b1-3)Glc
G00742YE_1081	Glc(b1-3)Glc(b1-3)Glc(b1-3)Glc(b1-4)Glc(b1-3)Glc(b1-3)Glc(b1-3)Glc(b1-3)Glc(b1-4)Glc(b1-4)Glc(b1-4)Glc(b1-3)Glc(b1-3)Glc(b1-3)Glc(b1-3)Glc
G00742YE_1082	Glc(b1-3)Glc(b1-3)Glc(b1-3)Glc(b1-4)Glc(b1-3)Glc(b1-3)Glc(b1-3)Glc(b1-3)Glc(b1-4)Glc(b1-4)Glc(b1-4)Glc(b1-3)Glc(b1-3)Glc(b1-4)Glc(b1-3)Glc
G00742YE_1083	Glc(b1-3)Glc(b1-3)Glc(b1-3)Glc(b1-4)Glc(b1-3)Glc(b1-3)Glc(b1-3)Glc(b1-3)Glc(b1-4)Glc(b1-4)Glc(b1-4)Glc(b1-3)Glc(b1-4)Glc(b1-3)Glc(b1-3)Glc
G00742YE_1084	Glc(b1-3)Glc(b1-3)Glc(b1-3)Glc(b1-4)Glc(b1-3)Glc(b1-3)Glc(b1-3)Glc(b1-3)Glc(b1-4)Glc(b1-4)Glc(b1-4)Glc(b1-3)Glc(b1-4)Glc(b1-4)Glc(b1-3)Glc
G00742YE_1085	Glc(b1-3)Glc(b1-3)Glc(b1-3)Glc(b1-4)Glc(b1-3)Glc(b1-3)Glc(b1-3)Glc(b1-3)Glc(b1-4)Glc(b1-4)Glc(b1-4)Glc(b1-4)Glc(b1-3)Glc(b1-3)Glc(b1-3)Glc
G00742YE_1086	Glc(b1-3)Glc(b1-3)Glc(b1-3)Glc(b1-4)Glc(b1-3)Glc(b1-3)Glc(b1-3)Glc(b1-3)Glc(b1-4)Glc(b1-4)Glc(b1-4)Glc(b1-4)Glc(b1-3)Glc(b1-4)Glc(b1-3)Glc
G00742YE_1087	Glc(b1-3)Glc(b1-3)Glc(b1-3)Glc(b1-4)Glc(b1-3)Glc(b1-3)Glc(b1-3)Glc(b1-3)Glc(b1-4)Glc(b1-4)Glc(b1-4)Glc(b1-4)Glc(b1-4)Glc(b1-3)Glc(b1-3)Glc
G00742YE_1088	Glc(b1-3)Glc(b1-3)Glc(b1-3)Glc(b1-4)Glc(b1-3)Glc(b1-3)Glc(b1-3)Glc(b1-3)Glc(b1-4)Glc(b1-4)Glc(b1-4)Glc(b1-4)Glc(b1-4)Glc(b1-4)Glc(b1-3)Glc
G00742YE_1089	Glc(b1-3)Glc(b1-3)Glc(b1-3)Glc(b1-4)Glc(b1-3)Glc(b1-3)Glc(b1-3)Glc(b1-4)Glc(b1-3)Glc(b1-3)Glc(b1-3)Glc(b1-3)Glc(b1-3)Glc(b1-3)Glc(b1-3)Glc
G00742YE_1090	Glc(b1-3)Glc(b1-3)Glc(b1-3)Glc(b1-4)Glc(b1-3)Glc(b1-3)Glc(b1-3)Glc(b1-4)Glc(b1-3)Glc(b1-3)Glc(b1-3)Glc(b1-3)Glc(b1-3)Glc(b1-4)Glc(b1-3)Glc
G00742YE_1091	Glc(b1-3)Glc(b1-3)Glc(b1-3)Glc(b1-4)Glc(b1-3)Glc(b1-3)Glc(b1-3)Glc(b1-4)Glc(b1-3)Glc(b1-3)Glc(b1-3)Glc(b1-3)Glc(b1-4)Glc(b1-3)Glc(b1-3)Glc
G00742YE_1092	Glc(b1-3)Glc(b1-3)Glc(b1-3)Glc(b1-4)Glc(b1-3)Glc(b1-3)Glc(b1-3)Glc(b1-4)Glc(b1-3)Glc(b1-3)Glc(b1-3)Glc(b1-3)Glc(b1-4)Glc(b1-4)Glc(b1-3)Glc
G00742YE_1093	Glc(b1-3)Glc(b1-3)Glc(b1-3)Glc(b1-4)Glc(b1-3)Glc(b1-3)Glc(b1-3)Glc(b1-4)Glc(b1-3)Glc(b1-3)Glc(b1-3)Glc(b1-4)Glc(b1-3)Glc(b1-3)Glc(b1-3)Glc
G00742YE_1094	Glc(b1-3)Glc(b1-3)Glc(b1-3)Glc(b1-4)Glc(b1-3)Glc(b1-3)Glc(b1-3)Glc(b1-4)Glc(b1-3)Glc(b1-3)Glc(b1-3)Glc(b1-4)Glc(b1-3)Glc(b1-4)Glc(b1-3)Glc
G00742YE_1095	Glc(b1-3)Glc(b1-3)Glc(b1-3)Glc(b1-4)Glc(b1-3)Glc(b1-3)Glc(b1-3)Glc(b1-4)Glc(b1-3)Glc(b1-3)Glc(b1-3)Glc(b1-4)Glc(b1-4)Glc(b1-3)Glc(b1-3)Glc
G00742YE_1096	Glc(b1-3)Glc(b1-3)Glc(b1-3)Glc(b1-4)Glc(b1-3)Glc(b1-3)Glc(b1-3)Glc(b1-4)Glc(b1-3)Glc(b1-3)Glc(b1-3)Glc(b1-4)Glc(b1-4)Glc(b1-4)Glc(b1-3)Glc
G00742YE_1097	Glc(b1-3)Glc(b1-3)Glc(b1-3)Glc(b1-4)Glc(b1-3)Glc(b1-3)Glc(b1-3)Glc(b1-4)Glc(b1-3)Glc(b1-3)Glc(b1-4)Glc(b1-3)Glc(b1-3)Glc(b1-3)Glc(b1-3)Glc
G00742YE_1098	Glc(b1-3)Glc(b1-3)Glc(b1-3)Glc(b1-4)Glc(b1-3)Glc(b1-3)Glc(b1-3)Glc(b1-4)Glc(b1-3)Glc(b1-3)Glc(b1-4)Glc(b1-3)Glc(b1-3)Glc(b1-4)Glc(b1-3)Glc
G00742YE_1099	Glc(b1-3)Glc(b1-3)Glc(b1-3)Glc(b1-4)Glc(b1-3)Glc(b1-3)Glc(b1-3)Glc(b1-4)Glc(b1-3)Glc(b1-3)Glc(b1-4)Glc(b1-3)Glc(b1-4)Glc(b1-3)Glc(b1-3)Glc
G00742YE_1100	Glc(b1-3)Glc(b1-3)Glc(b1-3)Glc(b1-4)Glc(b1-3)Glc(b1-3)Glc(b1-3)Glc(b1-4)Glc(b1-3)Glc(b1-3)Glc(b1-4)Glc(b1-3)Glc(b1-4)Glc(b1-4)Glc(b1-3)Glc
G00742YE_1101	Glc(b1-3)Glc(b1-3)Glc(b1-3)Glc(b1-4)Glc(b1-3)Glc(b1-3)Glc(b1-3)Glc(b1-4)Glc(b1-3)Glc(b1-3)Glc(b1-4)Glc(b1-4)Glc(b1-3)Glc(b1-3)Glc(b1-3)Glc
G00742YE_1102	Glc(b1-3)Glc(b1-3)Glc(b1-3)Glc(b1-4)Glc(b1-3)Glc(b1-3)Glc(b1-3)Glc(b1-4)Glc(b1-3)Glc(b1-3)Glc(b1-4)Glc(b1-4)Glc(b1-3)Glc(b1-4)Glc(b1-3)Glc
G00742YE_1103	Glc(b1-3)Glc(b1-3)Glc(b1-3)Glc(b1-4)Glc(b1-3)Glc(b1-3)Glc(b1-3)Glc(b1-4)Glc(b1-3)Glc(b1-3)Glc(b1-4)Glc(b1-4)Glc(b1-4)Glc(b1-3)Glc(b1-3)Glc
G00742YE_1104	Glc(b1-3)Glc(b1-3)Glc(b1-3)Glc(b1-4)Glc(b1-3)Glc(b1-3)Glc(b1-3)Glc(b1-4)Glc(b1-3)Glc(b1-3)Glc(b1-4)Glc(b1-4)Glc(b1-4)Glc(b1-4)Glc(b1-3)Glc
G00742YE_1105	Glc(b1-3)Glc(b1-3)Glc(b1-3)Glc(b1-4)Glc(b1-3)Glc(b1-3)Glc(b1-3)Glc(b1-4)Glc(b1-3)Glc(b1-4)Glc(b1-3)Glc(b1-3)Glc(b1-3)Glc(b1-3)Glc(b1-3)Glc
G00742YE_1106	Glc(b1-3)Glc(b1-3)Glc(b1-3)Glc(b1-4)Glc(b1-3)Glc(b1-3)Glc(b1-3)Glc(b1-4)Glc(b1-3)Glc(b1-4)Glc(b1-3)Glc(b1-3)Glc(b1-3)Glc(b1-4)Glc(b1-3)Glc
G00742YE_1107	Glc(b1-3)Glc(b1-3)Glc(b1-3)Glc(b1-4)Glc(b1-3)Glc(b1-3)Glc(b1-3)Glc(b1-4)Glc(b1-3)Glc(b1-4)Glc(b1-3)Glc(b1-3)Glc(b1-4)Glc(b1-3)Glc(b1-3)Glc
G00742YE_1108	Glc(b1-3)Glc(b1-3)Glc(b1-3)Glc(b1-4)Glc(b1-3)Glc(b1-3)Glc(b1-3)Glc(b1-4)Glc(b1-3)Glc(b1-4)Glc(b1-3)Glc(b1-3)Glc(b1-4)Glc(b1-4)Glc(b1-3)Glc
G00742YE_1109	Glc(b1-3)Glc(b1-3)Glc(b1-3)Glc(b1-4)Glc(b1-3)Glc(b1-3)Glc(b1-3)Glc(b1-4)Glc(b1-3)Glc(b1-4)Glc(b1-3)Glc(b1-4)Glc(b1-3)Glc(b1-3)Glc(b1-3)Glc
G00742YE_1110	Glc(b1-3)Glc(b1-3)Glc(b1-3)Glc(b1-4)Glc(b1-3)Glc(b1-3)Glc(b1-3)Glc(b1-4)Glc(b1-3)Glc(b1-4)Glc(b1-3)Glc(b1-4)Glc(b1-3)Glc(b1-4)Glc(b1-3)Glc
G00742YE_1111	Glc(b1-3)Glc(b1-3)Glc(b1-3)Glc(b1-4)Glc(b1-3)Glc(b1-3)Glc(b1-3)Glc(b1-4)Glc(b1-3)Glc(b1-4)Glc(b1-3)Glc(b1-4)Glc(b1-4)Glc(b1-3)Glc(b1-3)Glc
G00742YE_1112	Glc(b1-3)Glc(b1-3)Glc(b1-3)Glc(b1-4)Glc(b1-3)Glc(b1-3)Glc(b1-3)Glc(b1-4)Glc(b1-3)Glc(b1-4)Glc(b1-3)Glc(b1-4)Glc(b1-4)Glc(b1-4)Glc(b1-3)Glc
G00742YE_1113	Glc(b1-3)Glc(b1-3)Glc(b1-3)Glc(b1-4)Glc(b1-3)Glc(b1-3)Glc(b1-3)Glc(b1-4)Glc(b1-3)Glc(b1-4)Glc(b1-4)Glc(b1-3)Glc(b1-3)Glc(b1-3)Glc(b1-3)Glc
G00742YE_1114	Glc(b1-3)Glc(b1-3)Glc(b1-3)Glc(b1-4)Glc(b1-3)Glc(b1-3)Glc(b1-3)Glc(b1-4)Glc(b1-3)Glc(b1-4)Glc(b1-4)Glc(b1-3)Glc(b1-3)Glc(b1-4)Glc(b1-3)Glc
G00742YE_1115	Glc(b1-3)Glc(b1-3)Glc(b1-3)Glc(b1-4)Glc(b1-3)Glc(b1-3)Glc(b1-3)Glc(b1-4)Glc(b1-3)Glc(b1-4)Glc(b1-4)Glc(b1-3)Glc(b1-4)Glc(b1-3)Glc(b1-3)Glc
G00742YE_1116	Glc(b1-3)Glc(b1-3)Glc(b1-3)Glc(b1-4)Glc(b1-3)Glc(b1-3)Glc(b1-3)Glc(b1-4)Glc(b1-3)Glc(b1-4)Glc(b1-4)Glc(b1-3)Glc(b1-4)Glc(b1-4)Glc(b1-3)Glc
G00742YE_1117	Glc(b1-3)Glc(b1-3)Glc(b1-3)Glc(b1-4)Glc(b1-3)Glc(b1-3)Glc(b1-3)Glc(b1-4)Glc(b1-3)Glc(b1-4)Glc(b1-4)Glc(b1-4)Glc(b1-3)Glc(b1-3)Glc(b1-3)Glc
G00742YE_1118	Glc(b1-3)Glc(b1-3)Glc(b1-3)Glc(b1-4)Glc(b1-3)Glc(b1-3)Glc(b1-3)Glc(b1-4)Glc(b1-3)Glc(b1-4)Glc(b1-4)Glc(b1-4)Glc(b1-3)Glc(b1-4)Glc(b1-3)Glc
G00742YE_1119	Glc(b1-3)Glc(b1-3)Glc(b1-3)Glc(b1-4)Glc(b1-3)Glc(b1-3)Glc(b1-3)Glc(b1-4)Glc(b1-3)Glc(b1-4)Glc(b1-4)Glc(b1-4)Glc(b1-4)Glc(b1-3)Glc(b1-3)Glc
G00742YE_1120	Glc(b1-3)Glc(b1-3)Glc(b1-3)Glc(b1-4)Glc(b1-3)Glc(b1-3)Glc(b1-3)Glc(b1-4)Glc(b1-3)Glc(b1-4)Glc(b1-4)Glc(b1-4)Glc(b1-4)Glc(b1-4)Glc(b1-3)Glc
G00742YE_1121	Glc(b1-3)Glc(b1-3)Glc(b1-3)Glc(b1-4)Glc(b1-3)Glc(b1-3)Glc(b1-3)Glc(b1-4)Glc(b1-4)Glc(b1-3)Glc(b1-3)Glc(b1-3)Glc(b1-3)Glc(b1-3)Glc(b1-3)Glc
G00742YE_1122	Glc(b1-3)Glc(b1-3)Glc(b1-3)Glc(b1-4)Glc(b1-3)Glc(b1-3)Glc(b1-3)Glc(b1-4)Glc(b1-4)Glc(b1-3)Glc(b1-3)Glc(b1-3)Glc(b1-3)Glc(b1-4)Glc(b1-3)Glc
G00742YE_1123	Glc(b1-3)Glc(b1-3)Glc(b1-3)Glc(b1-4)Glc(b1-3)Glc(b1-3)Glc(b1-3)Glc(b1-4)Glc(b1-4)Glc(b1-3)Glc(b1-3)Glc(b1-3)Glc(b1-4)Glc(b1-3)Glc(b1-3)Glc
G00742YE_1124	Glc(b1-3)Glc(b1-3)Glc(b1-3)Glc(b1-4)Glc(b1-3)Glc(b1-3)Glc(b1-3)Glc(b1-4)Glc(b1-4)Glc(b1-3)Glc(b1-3)Glc(b1-3)Glc(b1-4)Glc(b1-4)Glc(b1-3)Glc
G00742YE_1125	Glc(b1-3)Glc(b1-3)Glc(b1-3)Glc(b1-4)Glc(b1-3)Glc(b1-3)Glc(b1-3)Glc(b1-4)Glc(b1-4)Glc(b1-3)Glc(b1-3)Glc(b1-4)Glc(b1-3)Glc(b1-3)Glc(b1-3)Glc
G00742YE_1126	Glc(b1-3)Glc(b1-3)Glc(b1-3)Glc(b1-4)Glc(b1-3)Glc(b1-3)Glc(b1-3)Glc(b1-4)Glc(b1-4)Glc(b1-3)Glc(b1-3)Glc(b1-4)Glc(b1-3)Glc(b1-4)Glc(b1-3)Glc
G00742YE_1127	Glc(b1-3)Glc(b1-3)Glc(b1-3)Glc(b1-4)Glc(b1-3)Glc(b1-3)Glc(b1-3)Glc(b1-4)Glc(b1-4)Glc(b1-3)Glc(b1-3)Glc(b1-4)Glc(b1-4)Glc(b1-3)Glc(b1-3)Glc
G00742YE_1128	Glc(b1-3)Glc(b1-3)Glc(b1-3)Glc(b1-4)Glc(b1-3)Glc(b1-3)Glc(b1-3)Glc(b1-4)Glc(b1-4)Glc(b1-3)Glc(b1-3)Glc(b1-4)Glc(b1-4)Glc(b1-4)Glc(b1-3)Glc
G00742YE_1129	Glc(b1-3)Glc(b1-3)Glc(b1-3)Glc(b1-4)Glc(b1-3)Glc(b1-3)Glc(b1-3)Glc(b1-4)Glc(b1-4)Glc(b1-3)Glc(b1-4)Glc(b1-3)Glc(b1-3)Glc(b1-3)Glc(b1-3)Glc
G00742YE_1130	Glc(b1-3)Glc(b1-3)Glc(b1-3)Glc(b1-4)Glc(b1-3)Glc(b1-3)Glc(b1-3)Glc(b1-4)Glc(b1-4)Glc(b1-3)Glc(b1-4)Glc(b1-3)Glc(b1-3)Glc(b1-4)Glc(b1-3)Glc
G00742YE_1131	Glc(b1-3)Glc(b1-3)Glc(b1-3)Glc(b1-4)Glc(b1-3)Glc(b1-3)Glc(b1-3)Glc(b1-4)Glc(b1-4)Glc(b1-3)Glc(b1-4)Glc(b1-3)Glc(b1-4)Glc(b1-3)Glc(b1-3)Glc
G00742YE_1132	Glc(b1-3)Glc(b1-3)Glc(b1-3)Glc(b1-4)Glc(b1-3)Glc(b1-3)Glc(b1-3)Glc(b1-4)Glc(b1-4)Glc(b1-3)Glc(b1-4)Glc(b1-3)Glc(b1-4)Glc(b1-4)Glc(b1-3)Glc
G00742YE_1133	Glc(b1-3)Glc(b1-3)Glc(b1-3)Glc(b1-4)Glc(b1-3)Glc(b1-3)Glc(b1-3)Glc(b1-4)Glc(b1-4)Glc(b1-3)Glc(b1-4)Glc(b1-4)Glc(b1-3)Glc(b1-3)Glc(b1-3)Glc
G00742YE_1134	Glc(b1-3)Glc(b1-3)Glc(b1-3)Glc(b1-4)Glc(b1-3)Glc(b1-3)Glc(b1-3)Glc(b1-4)Glc(b1-4)Glc(b1-3)Glc(b1-4)Glc(b1-4)Glc(b1-3)Glc(b1-4)Glc(b1-3)Glc
G00742YE_1135	Glc(b1-3)Glc(b1-3)Glc(b1-3)Glc(b1-4)Glc(b1-3)Glc(b1-3)Glc(b1-3)Glc(b1-4)Glc(b1-4)Glc(b1-3)Glc(b1-4)Glc(b1-4)Glc(b1-4)Glc(b1-3)Glc(b1-3)Glc
G00742YE_1136	Glc(b1-3)Glc(b1-3)Glc(b1-3)Glc(b1-4)Glc(b1-3)Glc(b1-3)Glc(b1-3)Glc(b1-4)Glc(b1-4)Glc(b1-3)Glc(b1-4)Glc(b1-4)Glc(b1-4)Glc(b1-4)Glc(b1-3)Glc
G00742YE_1137	Glc(b1-3)Glc(b1-3)Glc(b1-3)Glc(b1-4)Glc(b1-3)Glc(b1-3)Glc(b1-3)Glc(b1-4)Glc(b1-4)Glc(b1-4)Glc(b1-3)Glc(b1-3)Glc(b1-3)Glc(b1-3)Glc(b1-3)Glc
G00742YE_1138	Glc(b1-3)Glc(b1-3)Glc(b1-3)Glc(b1-4)Glc(b1-3)Glc(b1-3)Glc(b1-3)Glc(b1-4)Glc(b1-4)Glc(b1-4)Glc(b1-3)Glc(b1-3)Glc(b1-3)Glc(b1-4)Glc(b1-3)Glc
G00742YE_1139	Glc(b1-3)Glc(b1-3)Glc(b1-3)Glc(b1-4)Glc(b1-3)Glc(b1-3)Glc(b1-3)Glc(b1-4)Glc(b1-4)Glc(b1-4)Glc(b1-3)Glc(b1-3)Glc(b1-4)Glc(b1-3)Glc(b1-3)Glc
G00742YE_1140	Glc(b1-3)Glc(b1-3)Glc(b1-3)Glc(b1-4)Glc(b1-3)Glc(b1-3)Glc(b1-3)Glc(b1-4)Glc(b1-4)Glc(b1-4)Glc(b1-3)Glc(b1-3)Glc(b1-4)Glc(b1-4)Glc(b1-3)Glc
G00742YE_1141	Glc(b1-3)Glc(b1-3)Glc(b1-3)Glc(b1-4)Glc(b1-3)Glc(b1-3)Glc(b1-3)Glc(b1-4)Glc(b1-4)Glc(b1-4)Glc(b1-3)Glc(b1-4)Glc(b1-3)Glc(b1-3)Glc(b1-3)Glc
G00742YE_1142	Glc(b1-3)Glc(b1-3)Glc(b1-3)Glc(b1-4)Glc(b1-3)Glc(b1-3)Glc(b1-3)Glc(b1-4)Glc(b1-4)Glc(b1-4)Glc(b1-3)Glc(b1-4)Glc(b1-3)Glc(b1-4)Glc(b1-3)Glc
G00742YE_1143	Glc(b1-3)Glc(b1-3)Glc(b1-3)Glc(b1-4)Glc(b1-3)Glc(b1-3)Glc(b1-3)Glc(b1-4)Glc(b1-4)Glc(b1-4)Glc(b1-3)Glc(b1-4)Glc(b1-4)Glc(b1-3)Glc(b1-3)Glc
G00742YE_1144	Glc(b1-3)Glc(b1-3)Glc(b1-3)Glc(b1-4)Glc(b1-3)Glc(b1-3)Glc(b1-3)Glc(b1-4)Glc(b1-4)Glc(b1-4)Glc(b1-3)Glc(b1-4)Glc(b1-4)Glc(b1-4)Glc(b1-3)Glc
G00742YE_1145	Glc(b1-3)Glc(b1-3)Glc(b1-3)Glc(b1-4)Glc(b1-3)Glc(b1-3)Glc(b1-3)Glc(b1-4)Glc(b1-4)Glc(b1-4)Glc(b1-4)Glc(b1-3)Glc(b1-3)Glc(b1-3)Glc(b1-3)Glc
G00742YE_1146	Glc(b1-3)Glc(b1-3)Glc(b1-3)Glc(b1-4)Glc(b1-3)Glc(b1-3)Glc(b1-3)Glc(b1-4)Glc(b1-4)Glc(b1-4)Glc(b1-4)Glc(b1-3)Glc(b1-3)Glc(b1-4)Glc(b1-3)Glc
G00742YE_1147	Glc(b1-3)Glc(b1-3)Glc(b1-3)Glc(b1-4)Glc(b1-3)Glc(b1-3)Glc(b1-3)Glc(b1-4)Glc(b1-4)Glc(b1-4)Glc(b1-4)Glc(b1-3)Glc(b1-4)Glc(b1-3)Glc(b1-3)Glc
G00742YE_1148	Glc(b1-3)Glc(b1-3)Glc(b1-3)Glc(b1-4)Glc(b1-3)Glc(b1-3)Glc(b1-3)Glc(b1-4)Glc(b1-4)Glc(b1-4)Glc(b1-4)Glc(b1-3)Glc(b1-4)Glc(b1-4)Glc(b1-3)Glc
G00742YE_1149	Glc(b1-3)Glc(b1-3)Glc(b1-3)Glc(b1-4)Glc(b1-3)Glc(b1-3)Glc(b1-3)Glc(b1-4)Glc(b1-4)Glc(b1-4)Glc(b1-4)Glc(b1-4)Glc(b1-3)Glc(b1-3)Glc(b1-3)Glc
G00742YE_1150	Glc(b1-3)Glc(b1-3)Glc(b1-3)Glc(b1-4)Glc(b1-3)Glc(b1-3)Glc(b1-3)Glc(b1-4)Glc(b1-4)Glc(b1-4)Glc(b1-4)Glc(b1-4)Glc(b1-3)Glc(b1-4)Glc(b1-3)Glc
G00742YE_1151	Glc(b1-3)Glc(b1-3)Glc(b1-3)Glc(b1-4)Glc(b1-3)Glc(b1-3)Glc(b1-3)Glc(b1-4)Glc(b1-4)Glc(b1-4)Glc(b1-4)Glc(b1-4)Glc(b1-4)Glc(b1-3)Glc(b1-3)Glc
G00742YE_1152	Glc(b1-3)Glc(b1-3)Glc(b1-3)Glc(b1-4)Glc(b1-3)Glc(b1-3)Glc(b1-3)Glc(b1-4)Glc(b1-4)Glc(b1-4)Glc(b1-4)Glc(b1-4)Glc(b1-4)Glc(b1-4)Glc(b1-3)Glc
G00742YE_1153	Glc(b1-3)Glc(b1-3)Glc(b1-3)Glc(b1-4)Glc(b1-3)Glc(b1-3)Glc(b1-4)Glc(b1-3)Glc(b1-3)Glc(b1-3)Glc(b1-3)Glc(b1-3)Glc(b1-3)Glc(b1-3)Glc(b1-3)Glc
G00742YE_1154	Glc(b1-3)Glc(b1-3)Glc(b1-3)Glc(b1-4)Glc(b1-3)Glc(b1-3)Glc(b1-4)Glc(b1-3)Glc(b1-3)Glc(b1-3)Glc(b1-3)Glc(b1-3)Glc(b1-3)Glc(b1-4)Glc(b1-3)Glc
G00742YE_1155	Glc(b1-3)Glc(b1-3)Glc(b1-3)Glc(b1-4)Glc(b1-3)Glc(b1-3)Glc(b1-4)Glc(b1-3)Glc(b1-3)Glc(b1-3)Glc(b1-3)Glc(b1-3)Glc(b1-4)Glc(b1-3)Glc(b1-3)Glc
G00742YE_1156	Glc(b1-3)Glc(b1-3)Glc(b1-3)Glc(b1-4)Glc(b1-3)Glc(b1-3)Glc(b1-4)Glc(b1-3)Glc(b1-3)Glc(b1-3)Glc(b1-3)Glc(b1-3)Glc(b1-4)Glc(b1-4)Glc(b1-3)Glc
G00742YE_1157	Glc(b1-3)Glc(b1-3)Glc(b1-3)Glc(b1-4)Glc(b1-3)Glc(b1-3)Glc(b1-4)Glc(b1-3)Glc(b1-3)Glc(b1-3)Glc(b1-3)Glc(b1-4)Glc(b1-3)Glc(b1-3)Glc(b1-3)Glc
G00742YE_1158	Glc(b1-3)Glc(b1-3)Glc(b1-3)Glc(b1-4)Glc(b1-3)Glc(b1-3)Glc(b1-4)Glc(b1-3)Glc(b1-3)Glc(b1-3)Glc(b1-3)Glc(b1-4)Glc(b1-3)Glc(b1-4)Glc(b1-3)Glc
G00742YE_1159	Glc(b1-3)Glc(b1-3)Glc(b1-3)Glc(b1-4)Glc(b1-3)Glc(b1-3)Glc(b1-4)Glc(b1-3)Glc(b1-3)Glc(b1-3)Glc(b1-3)Glc(b1-4)Glc(b1-4)Glc(b1-3)Glc(b1-3)Glc
G00742YE_1160	Glc(b1-3)Glc(b1-3)Glc(b1-3)Glc(b1-4)Glc(b1-3)Glc(b1-3)Glc(b1-4)Glc(b1-3)Glc(b1-3)Glc(b1-3)Glc(b1-3)Glc(b1-4)Glc(b1-4)Glc(b1-4)Glc(b1-3)Glc
G00742YE_1161	Glc(b1-3)Glc(b1-3)Glc(b1-3)Glc(b1-4)Glc(b1-3)Glc(b1-3)Glc(b1-4)Glc(b1-3)Glc(b1-3)Glc(b1-3)Glc(b1-4)Glc(b1-3)Glc(b1-3)Glc(b1-3)Glc(b1-3)Glc
G00742YE_1162	Glc(b1-3)Glc(b1-3)Glc(b1-3)Glc(b1-4)Glc(b1-3)Glc(b1-3)Glc(b1-4)Glc(b1-3)Glc(b1-3)Glc(b1-3)Glc(b1-4)Glc(b1-3)Glc(b1-3)Glc(b1-4)Glc(b1-3)Glc
G00742YE_1163	Glc(b1-3)Glc(b1-3)Glc(b1-3)Glc(b1-4)Glc(b1-3)Glc(b1-3)Glc(b1-4)Glc(b1-3)Glc(b1-3)Glc(b1-3)Glc(b1-4)Glc(b1-3)Glc(b1-4)Glc(b1-3)Glc(b1-3)Glc
G00742YE_1164	Glc(b1-3)Glc(b1-3)Glc(b1-3)Glc(b1-4)Glc(b1-3)Glc(b1-3)Glc(b1-4)Glc(b1-3)Glc(b1-3)Glc(b1-3)Glc(b1-4)Glc(b1-3)Glc(b1-4)Glc(b1-4)Glc(b1-3)Glc
G00742YE_1165	Glc(b1-3)Glc(b1-3)Glc(b1-3)Glc(b1-4)Glc(b1-3)Glc(b1-3)Glc(b1-4)Glc(b1-3)Glc(b1-3)Glc(b1-3)Glc(b1-4)Glc(b1-4)Glc(b1-3)Glc(b1-3)Glc(b1-3)Glc
G00742YE_1166	Glc(b1-3)Glc(b1-3)Glc(b1-3)Glc(b1-4)Glc(b1-3)Glc(b1-3)Glc(b1-4)Glc(b1-3)Glc(b1-3)Glc(b1-3)Glc(b1-4)Glc(b1-4)Glc(b1-3)Glc(b1-4)Glc(b1-3)Glc
G00742YE_1167	Glc(b1-3)Glc(b1-3)Glc(b1-3)Glc(b1-4)Glc(b1-3)Glc(b1-3)Glc(b1-4)Glc(b1-3)Glc(b1-3)Glc(b1-3)Glc(b1-4)Glc(b1-4)Glc(b1-4)Glc(b1-3)Glc(b1-3)Glc
G00742YE_1168	Glc(b1-3)Glc(b1-3)Glc(b1-3)Glc(b1-4)Glc(b1-3)Glc(b1-3)Glc(b1-4)Glc(b1-3)Glc(b1-3)Glc(b1-3)Glc(b1-4)Glc(b1-4)Glc(b1-4)Glc(b1-4)Glc(b1-3)Glc
G00742YE_1169	Glc(b1-3)Glc(b1-3)Glc(b1-3)Glc(b1-4)Glc(b1-3)Glc(b1-3)Glc(b1-4)Glc(b1-3)Glc(b1-3)Glc(b1-4)Glc(b1-3)Glc(b1-3)Glc(b1-3)Glc(b1-3)Glc(b1-3)Glc
G00742YE_1170	Glc(b1-3)Glc(b1-3)Glc(b1-3)Glc(b1-4)Glc(b1-3)Glc(b1-3)Glc(b1-4)Glc(b1-3)Glc(b1-3)Glc(b1-4)Glc(b1-3)Glc(b1-3)Glc(b1-3)Glc(b1-4)Glc(b1-3)Glc
G00742YE_1171	Glc(b1-3)Glc(b1-3)Glc(b1-3)Glc(b1-4)Glc(b1-3)Glc(b1-3)Glc(b1-4)Glc(b1-3)Glc(b1-3)Glc(b1-4)Glc(b1-3)Glc(b1-3)Glc(b1-4)Glc(b1-3)Glc(b1-3)Glc
G00742YE_1172	Glc(b1-3)Glc(b1-3)Glc(b1-3)Glc(b1-4)Glc(b1-3)Glc(b1-3)Glc(b1-4)Glc(b1-3)Glc(b1-3)Glc(b1-4)Glc(b1-3)Glc(b1-3)Glc(b1-4)Glc(b1-4)Glc(b1-3)Glc
G00742YE_1173	Glc(b1-3)Glc(b1-3)Glc(b1-3)Glc(b1-4)Glc(b1-3)Glc(b1-3)Glc(b1-4)Glc(b1-3)Glc(b1-3)Glc(b1-4)Glc(b1-3)Glc(b1-4)Glc(b1-3)Glc(b1-3)Glc(b1-3)Glc
G00742YE_1174	Glc(b1-3)Glc(b1-3)Glc(b1-3)Glc(b1-4)Glc(b1-3)Glc(b1-3)Glc(b1-4)Glc(b1-3)Glc(b1-3)Glc(b1-4)Glc(b1-3)Glc(b1-4)Glc(b1-3)Glc(b1-4)Glc(b1-3)Glc
G00742YE_1175	Glc(b1-3)Glc(b1-3)Glc(b1-3)Glc(b1-4)Glc(b1-3)Glc(b1-3)Glc(b1-4)Glc(b1-3)Glc(b1-3)Glc(b1-4)Glc(b1-3)Glc(b1-4)Glc(b1-4)Glc(b1-3)Glc(b1-3)Glc
G00742YE_1176	Glc(b1-3)Glc(b1-3)Glc(b1-3)Glc(b1-4)Glc(b1-3)Glc(b1-3)Glc(b1-4)Glc(b1-3)Glc(b1-3)Glc(b1-4)Glc(b1-3)Glc(b1-4)Glc(b1-4)Glc(b1-4)Glc(b1-3)Glc
G00742YE_1177	Glc(b1-3)Glc(b1-3)Glc(b1-3)Glc(b1-4)Glc(b1-3)Glc(b1-3)Glc(b1-4)Glc(b1-3)Glc(b1-3)Glc(b1-4)Glc(b1-4)Glc(b1-3)Glc(b1-3)Glc(b1-3)Glc(b1-3)Glc
G00742YE_1178	Glc(b1-3)Glc(b1-3)Glc(b1-3)Glc(b1-4)Glc(b1-3)Glc(b1-3)Glc(b1-4)Glc(b1-3)Glc(b1-3)Glc(b1-4)Glc(b1-4)Glc(b1-3)Glc(b1-3)Glc(b1-4)Glc(b1-3)Glc
G00742YE_1179	Glc(b1-3)Glc(b1-3)Glc(b1-3)Glc(b1-4)Glc(b1-3)Glc(b1-3)Glc(b1-4)Glc(b1-3)Glc(b1-3)Glc(b1-4)Glc(b1-4)Glc(b1-3)Glc(b1-4)Glc(b1-3)Glc(b1-3)Glc
G00742YE_1180	Glc(b1-3)Glc(b1-3)Glc(b1-3)Glc(b1-4)Glc(b1-3)Glc(b1-3)Glc(b1-4)Glc(b1-3)Glc(b1-3)Glc(b1-4)Glc(b1-4)Glc(b1-3)Glc(b1-4)Glc(b1-4)Glc(b1-3)Glc
G00742YE_1181	Glc(b1-3)Glc(b1-3)Glc(b1-3)Glc(b1-4)Glc(b1-3)Glc(b1-3)Glc(b1-4)Glc(b1-3)Glc(b1-3)Glc(b1-4)Glc(b1-4)Glc(b1-4)Glc(b1-3)Glc(b1-3)Glc(b1-3)Glc
G00742YE_1182	Glc(b1-3)Glc(b1-3)Glc(b1-3)Glc(b1-4)Glc(b1-3)Glc(b1-3)Glc(b1-4)Glc(b1-3)Glc(b1-3)Glc(b1-4)Glc(b1-4)Glc(b1-4)Glc(b1-3)Glc(b1-4)Glc(b1-3)Glc
G00742YE_1183	Glc(b1-3)Glc(b1-3)Glc(b1-3)Glc(b1-4)Glc(b1-3)Glc(b1-3)Glc(b1-4)Glc(b1-3)Glc(b1-3)Glc(b1-4)Glc(b1-4)Glc(b1-4)Glc(b1-4)Glc(b1-3)Glc(b1-3)Glc
G00742YE_1184	Glc(b1-3)Glc(b1-3)Glc(b1-3)Glc(b1-4)Glc(b1-3)Glc(b1-3)Glc(b1-4)Glc(b1-3)Glc(b1-3)Glc(b1-4)Glc(b1-4)Glc(b1-4)Glc(b1-4)Glc(b1-4)Glc(b1-3)Glc
G00742YE_1185	Glc(b1-3)Glc(b1-3)Glc(b1-3)Glc(b1-4)Glc(b1-3)Glc(b1-3)Glc(b1-4)Glc(b1-3)Glc(b1-4)Glc(b1-3)Glc(b1-3)Glc(b1-3)Glc(b1-3)Glc(b1-3)Glc(b1-3)Glc
G00742YE_1186	Glc(b1-3)Glc(b1-3)Glc(b1-3)Glc(b1-4)Glc(b1-3)Glc(b1-3)Glc(b1-4)Glc(b1-3)Glc(b1-4)Glc(b1-3)Glc(b1-3)Glc(b1-3)Glc(b1-3)Glc(b1-4)Glc(b1-3)Glc
G00742YE_1187	Glc(b1-3)Glc(b1-3)Glc(b1-3)Glc(b1-4)Glc(b1-3)Glc(b1-3)Glc(b1-4)Glc(b1-3)Glc(b1-4)Glc(b1-3)Glc(b1-3)Glc(b1-3)Glc(b1-4)Glc(b1-3)Glc(b1-3)Glc
G00742YE_1188	Glc(b1-3)Glc(b1-3)Glc(b1-3)Glc(b1-4)Glc(b1-3)Glc(b1-3)Glc(b1-4)Glc(b1-3)Glc(b1-4)Glc(b1-3)Glc(b1-3)Glc(b1-3)Glc(b1-4)Glc(b1-4)Glc(b1-3)Glc
G00742YE_1189	Glc(b1-3)Glc(b1-3)Glc(b1-3)Glc(b1-4)Glc(b1-3)Glc(b1-3)Glc(b1-4)Glc(b1-3)Glc(b1-4)Glc(b1-3)Glc(b1-3)Glc(b1-4)Glc(b1-3)Glc(b1-3)Glc(b1-3)Glc
G00742YE_1190	Glc(b1-3)Glc(b1-3)Glc(b1-3)Glc(b1-4)Glc(b1-3)Glc(b1-3)Glc(b1-4)Glc(b1-3)Glc(b1-4)Glc(b1-3)Glc(b1-3)Glc(b1-4)Glc(b1-3)Glc(b1-4)Glc(b1-3)Glc
G00742YE_1191	Glc(b1-3)Glc(b1-3)Glc(b1-3)Glc(b1-4)Glc(b1-3)Glc(b1-3)Glc(b1-4)Glc(b1-3)Glc(b1-4)Glc(b1-3)Glc(b1-3)Glc(b1-4)Glc(b1-4)Glc(b1-3)Glc(b1-3)Glc
G00742YE_1192	Glc(b1-3)Glc(b1-3)Glc(b1-3)Glc(b1-4)Glc(b1-3)Glc(b1-3)Glc(b1-4)Glc(b1-3)Glc(b1-4)Glc(b1-3)Glc(b1-3)Glc(b1-4)Glc(b1-4)Glc(b1-4)Glc(b1-3)Glc
G00742YE_1193	Glc(b1-3)Glc(b1-3)Glc(b1-3)Glc(b1-4)Glc(b1-3)Glc(b1-3)Glc(b1-4)Glc(b1-3)Glc(b1-4)Glc(b1-3)Glc(b1-4)Glc(b1-3)Glc(b1-3)Glc(b1-3)Glc(b1-3)Glc
G00742YE_1194	Glc(b1-3)Glc(b1-3)Glc(b1-3)Glc(b1-4)Glc(b1-3)Glc(b1-3)Glc(b1-4)Glc(b1-3)Glc(b1-4)Glc(b1-3)Glc(b1-4)Glc(b1-3)Glc(b1-3)Glc(b1-4)Glc(b1-3)Glc
G00742YE_1195	Glc(b1-3)Glc(b1-3)Glc(b1-3)Glc(b1-4)Glc(b1-3)Glc(b1-3)Glc(b1-4)Glc(b1-3)Glc(b1-4)Glc(b1-3)Glc(b1-4)Glc(b1-3)Glc(b1-4)Glc(b1-3)Glc(b1-3)Glc
G00742YE_1196	Glc(b1-3)Glc(b1-3)Glc(b1-3)Glc(b1-4)Glc(b1-3)Glc(b1-3)Glc(b1-4)Glc(b1-3)Glc(b1-4)Glc(b1-3)Glc(b1-4)Glc(b1-3)Glc(b1-4)Glc(b1-4)Glc(b1-3)Glc
G00742YE_1197	Glc(b1-3)Glc(b1-3)Glc(b1-3)Glc(b1-4)Glc(b1-3)Glc(b1-3)Glc(b1-4)Glc(b1-3)Glc(b1-4)Glc(b1-3)Glc(b1-4)Glc(b1-4)Glc(b1-3)Glc(b1-3)Glc(b1-3)Glc
G00742YE_1198	Glc(b1-3)Glc(b1-3)Glc(b1-3)Glc(b1-4)Glc(b1-3)Glc(b1-3)Glc(b1-4)Glc(b1-3)Glc(b1-4)Glc(b1-3)Glc(b1-4)Glc(b1-4)Glc(b1-3)Glc(b1-4)Glc(b1-3)Glc
G00742YE_1199	Glc(b1-3)Glc(b1-3)Glc(b1-3)Glc(b1-4)Glc(b1-3)Glc(b1-3)Glc(b1-4)Glc(b1-3)Glc(b1-4)Glc(b1-3)Glc(b1-4)Glc(b1-4)Glc(b1-4)Glc(b1-3)Glc(b1-3)Glc
G00742YE_1200	Glc(b1-3)Glc(b1-3)Glc(b1-3)Glc(b1-4)Glc(b1-3)Glc(b1-3)Glc(b1-4)Glc(b1-3)Glc(b1-4)Glc(b1-3)Glc(b1-4)Glc(b1-4)Glc(b1-4)Glc(b1-4)Glc(b1-3)Glc
G00742YE_1201	Glc(b1-3)Glc(b1-3)Glc(b1-3)Glc(b1-4)Glc(b1-3)Glc(b1-3)Glc(b1-4)Glc(b1-3)Glc(b1-4)Glc(b1-4)Glc(b1-3)Glc(b1-3)Glc(b1-3)Glc(b1-3)Glc(b1-3)Glc
G00742YE_1202	Glc(b1-3)Glc(b1-3)Glc(b1-3)Glc(b1-4)Glc(b1-3)Glc(b1-3)Glc(b1-4)Glc(b1-3)Glc(b1-4)Glc(b1-4)Glc(b1-3)Glc(b1-3)Glc(b1-3)Glc(b1-4)Glc(b1-3)Glc
G00742YE_1203	Glc(b1-3)Glc(b1-3)Glc(b1-3)Glc(b1-4)Glc(b1-3)Glc(b1-3)Glc(b1-4)Glc(b1-3)Glc(b1-4)Glc(b1-4)Glc(b1-3)Glc(b1-3)Glc(b1-4)Glc(b1-3)Glc(b1-3)Glc
G00742YE_1204	Glc(b1-3)Glc(b1-3)Glc(b1-3)Glc(b1-4)Glc(b1-3)Glc(b1-3)Glc(b1-4)Glc(b1-3)Glc(b1-4)Glc(b1-4)Glc(b1-3)Glc(b1-3)Glc(b1-4)Glc(b1-4)Glc(b1-3)Glc
G00742YE_1205	Glc(b1-3)Glc(b1-3)Glc(b1-3)Glc(b1-4)Glc(b1-3)Glc(b1-3)Glc(b1-4)Glc(b1-3)Glc(b1-4)Glc(b1-4)Glc(b1-3)Glc(b1-4)Glc(b1-3)Glc(b1-3)Glc(b1-3)Glc
G00742YE_1206	Glc(b1-3)Glc(b1-3)Glc(b1-3)Glc(b1-4)Glc(b1-3)Glc(b1-3)Glc(b1-4)Glc(b1-3)Glc(b1-4)Glc(b1-4)Glc(b1-3)Glc(b1-4)Glc(b1-3)Glc(b1-4)Glc(b1-3)Glc
G00742YE_1207	Glc(b1-3)Glc(b1-3)Glc(b1-3)Glc(b1-4)Glc(b1-3)Glc(b1-3)Glc(b1-4)Glc(b1-3)Glc(b1-4)Glc(b1-4)Glc(b1-3)Glc(b1-4)Glc(b1-4)Glc(b1-3)Glc(b1-3)Glc
G00742YE_1208	Glc(b1-3)Glc(b1-3)Glc(b1-3)Glc(b1-4)Glc(b1-3)Glc(b1-3)Glc(b1-4)Glc(b1-3)Glc(b1-4)Glc(b1-4)Glc(b1-3)Glc(b1-4)Glc(b1-4)Glc(b1-4)Glc(b1-3)Glc
G00742YE_1209	Glc(b1-3)Glc(b1-3)Glc(b1-3)Glc(b1-4)Glc(b1-3)Glc(b1-3)Glc(b1-4)Glc(b1-3)Glc(b1-4)Glc(b1-4)Glc(b1-4)Glc(b1-3)Glc(b1-3)Glc(b1-3)Glc(b1-3)Glc
G00742YE_1210	Glc(b1-3)Glc(b1-3)Glc(b1-3)Glc(b1-4)Glc(b1-3)Glc(b1-3)Glc(b1-4)Glc(b1-3)Glc(b1-4)Glc(b1-4)Glc(b1-4)Glc(b1-3)Glc(b1-3)Glc(b1-4)Glc(b1-3)Glc
G00742YE_1211	Glc(b1-3)Glc(b1-3)Glc(b1-3)Glc(b1-4)Glc(b1-3)Glc(b1-3)Glc(b1-4)Glc(b1-3)Glc(b1-4)Glc(b1-4)Glc(b1-4)Glc(b1-3)Glc(b1-4)Glc(b1-3)Glc(b1-3)Glc
G00742YE_1212	Glc(b1-3)Glc(b1-3)Glc(b1-3)Glc(b1-4)Glc(b1-3)Glc(b1-3)Glc(b1-4)Glc(b1-3)Glc(b1-4)Glc(b1-4)Glc(b1-4)Glc(b1-3)Glc(b1-4)Glc(b1-4)Glc(b1-3)Glc
G00742YE_1213	Glc(b1-3)Glc(b1-3)Glc(b1-3)Glc(b1-4)Glc(b1-3)Glc(b1-3)Glc(b1-4)Glc(b1-3)Glc(b1-4)Glc(b1-4)Glc(b1-4)Glc(b1-4)Glc(b1-3)Glc(b1-3)Glc(b1-3)Glc
G00742YE_1214	Glc(b1-3)Glc(b1-3)Glc(b1-3)Glc(b1-4)Glc(b1-3)Glc(b1-3)Glc(b1-4)Glc(b1-3)Glc(b1-4)Glc(b1-4)Glc(b1-4)Glc(b1-4)Glc(b1-3)Glc(b1-4)Glc(b1-3)Glc
G00742YE_1215	Glc(b1-3)Glc(b1-3)Glc(b1-3)Glc(b1-4)Glc(b1-3)Glc(b1-3)Glc(b1-4)Glc(b1-3)Glc(b1-4)Glc(b1-4)Glc(b1-4)Glc(b1-4)Glc(b1-4)Glc(b1-3)Glc(b1-3)Glc
G00742YE_1216	Glc(b1-3)Glc(b1-3)Glc(b1-3)Glc(b1-4)Glc(b1-3)Glc(b1-3)Glc(b1-4)Glc(b1-3)Glc(b1-4)Glc(b1-4)Glc(b1-4)Glc(b1-4)Glc(b1-4)Glc(b1-4)Glc(b1-3)Glc
G00742YE_1217	Glc(b1-3)Glc(b1-3)Glc(b1-3)Glc(b1-4)Glc(b1-3)Glc(b1-3)Glc(b1-4)Glc(b1-4)Glc(b1-3)Glc(b1-3)Glc(b1-3)Glc(b1-3)Glc(b1-3)Glc(b1-3)Glc(b1-3)Glc
G00742YE_1218	Glc(b1-3)Glc(b1-3)Glc(b1-3)Glc(b1-4)Glc(b1-3)Glc(b1-3)Glc(b1-4)Glc(b1-4)Glc(b1-3)Glc(b1-3)Glc(b1-3)Glc(b1-3)Glc(b1-3)Glc(b1-4)Glc(b1-3)Glc
G00742YE_1219	Glc(b1-3)Glc(b1-3)Glc(b1-3)Glc(b1-4)Glc(b1-3)Glc(b1-3)Glc(b1-4)Glc(b1-4)Glc(b1-3)Glc(b1-3)Glc(b1-3)Glc(b1-3)Glc(b1-4)Glc(b1-3)Glc(b1-3)Glc
G00742YE_1220	Glc(b1-3)Glc(b1-3)Glc(b1-3)Glc(b1-4)Glc(b1-3)Glc(b1-3)Glc(b1-4)Glc(b1-4)Glc(b1-3)Glc(b1-3)Glc(b1-3)Glc(b1-3)Glc(b1-4)Glc(b1-4)Glc(b1-3)Glc
G00742YE_1221	Glc(b1-3)Glc(b1-3)Glc(b1-3)Glc(b1-4)Glc(b1-3)Glc(b1-3)Glc(b1-4)Glc(b1-4)Glc(b1-3)Glc(b1-3)Glc(b1-3)Glc(b1-4)Glc(b1-3)Glc(b1-3)Glc(b1-3)Glc
G00742YE_1222	Glc(b1-3)Glc(b1-3)Glc(b1-3)Glc(b1-4)Glc(b1-3)Glc(b1-3)Glc(b1-4)Glc(b1-4)Glc(b1-3)Glc(b1-3)Glc(b1-3)Glc(b1-4)Glc(b1-3)Glc(b1-4)Glc(b1-3)Glc
G00742YE_1223	Glc(b1-3)Glc(b1-3)Glc(b1-3)Glc(b1-4)Glc(b1-3)Glc(b1-3)Glc(b1-4)Glc(b1-4)Glc(b1-3)Glc(b1-3)Glc(b1-3)Glc(b1-4)Glc(b1-4)Glc(b1-3)Glc(b1-3)Glc
G00742YE_1224	Glc(b1-3)Glc(b1-3)Glc(b1-3)Glc(b1-4)Glc(b1-3)Glc(b1-3)Glc(b1-4)Glc(b1-4)Glc(b1-3)Glc(b1-3)Glc(b1-3)Glc(b1-4)Glc(b1-4)Glc(b1-4)Glc(b1-3)Glc
G00742YE_1225	Glc(b1-3)Glc(b1-3)Glc(b1-3)Glc(b1-4)Glc(b1-3)Glc(b1-3)Glc(b1-4)Glc(b1-4)Glc(b1-3)Glc(b1-3)Glc(b1-4)Glc(b1-3)Glc(b1-3)Glc(b1-3)Glc(b1-3)Glc
G00742YE_1226	Glc(b1-3)Glc(b1-3)Glc(b1-3)Glc(b1-4)Glc(b1-3)Glc(b1-3)Glc(b1-4)Glc(b1-4)Glc(b1-3)Glc(b1-3)Glc(b1-4)Glc(b1-3)Glc(b1-3)Glc(b1-4)Glc(b1-3)Glc
G00742YE_1227	Glc(b1-3)Glc(b1-3)Glc(b1-3)Glc(b1-4)Glc(b1-3)Glc(b1-3)Glc(b1-4)Glc(b1-4)Glc(b1-3)Glc(b1-3)Glc(b1-4)Glc(b1-3)Glc(b1-4)Glc(b1-3)Glc(b1-3)Glc
G00742YE_1228	Glc(b1-3)Glc(b1-3)Glc(b1-3)Glc(b1-4)Glc(b1-3)Glc(b1-3)Glc(b1-4)Glc(b1-4)Glc(b1-3)Glc(b1-3)Glc(b1-4)Glc(b1-3)Glc(b1-4)Glc(b1-4)Glc(b1-3)Glc
G00742YE_1229	Glc(b1-3)Glc(b1-3)Glc(b1-3)Glc(b1-4)Glc(b1-3)Glc(b1-3)Glc(b1-4)Glc(b1-4)Glc(b1-3)Glc(b1-3)Glc(b1-4)Glc(b1-4)Glc(b1-3)Glc(b1-3)Glc(b1-3)Glc
G00742YE_1230	Glc(b1-3)Glc(b1-3)Glc(b1-3)Glc(b1-4)Glc(b1-3)Glc(b1-3)Glc(b1-4)Glc(b1-4)Glc(b1-3)Glc(b1-3)Glc(b1-4)Glc(b1-4)Glc(b1-3)Glc(b1-4)Glc(b1-3)Glc
G00742YE_1231	Glc(b1-3)Glc(b1-3)Glc(b1-3)Glc(b1-4)Glc(b1-3)Glc(b1-3)Glc(b1-4)Glc(b1-4)Glc(b1-3)Glc(b1-3)Glc(b1-4)Glc(b1-4)Glc(b1-4)Glc(b1-3)Glc(b1-3)Glc
G00742YE_1232	Glc(b1-3)Glc(b1-3)Glc(b1-3)Glc(b1-4)Glc(b1-3)Glc(b1-3)Glc(b1-4)Glc(b1-4)Glc(b1-3)Glc(b1-3)Glc(b1-4)Glc(b1-4)Glc(b1-4)Glc(b1-4)Glc(b1-3)Glc
G00742YE_1233	Glc(b1-3)Glc(b1-3)Glc(b1-3)Glc(b1-4)Glc(b1-3)Glc(b1-3)Glc(b1-4)Glc(b1-4)Glc(b1-3)Glc(b1-4)Glc(b1-3)Glc(b1-3)Glc(b1-3)Glc(b1-3)Glc(b1-3)Glc
G00742YE_1234	Glc(b1-3)Glc(b1-3)Glc(b1-3)Glc(b1-4)Glc(b1-3)Glc(b1-3)Glc(b1-4)Glc(b1-4)Glc(b1-3)Glc(b1-4)Glc(b1-3)Glc(b1-3)Glc(b1-3)Glc(b1-4)Glc(b1-3)Glc
G00742YE_1235	Glc(b1-3)Glc(b1-3)Glc(b1-3)Glc(b1-4)Glc(b1-3)Glc(b1-3)Glc(b1-4)Glc(b1-4)Glc(b1-3)Glc(b1-4)Glc(b1-3)Glc(b1-3)Glc(b1-4)Glc(b1-3)Glc(b1-3)Glc
G00742YE_1236	Glc(b1-3)Glc(b1-3)Glc(b1-3)Glc(b1-4)Glc(b1-3)Glc(b1-3)Glc(b1-4)Glc(b1-4)Glc(b1-3)Glc(b1-4)Glc(b1-3)Glc(b1-3)Glc(b1-4)Glc(b1-4)Glc(b1-3)Glc
G00742YE_1237	Glc(b1-3)Glc(b1-3)Glc(b1-3)Glc(b1-4)Glc(b1-3)Glc(b1-3)Glc(b1-4)Glc(b1-4)Glc(b1-3)Glc(b1-4)Glc(b1-3)Glc(b1-4)Glc(b1-3)Glc(b1-3)Glc(b1-3)Glc
G00742YE_1238	Glc(b1-3)Glc(b1-3)Glc(b1-3)Glc(b1-4)Glc(b1-3)Glc(b1-3)Glc(b1-4)Glc(b1-4)Glc(b1-3)Glc(b1-4)Glc(b1-3)Glc(b1-4)Glc(b1-3)Glc(b1-4)Glc(b1-3)Glc
G00742YE_1239	Glc(b1-3)Glc(b1-3)Glc(b1-3)Glc(b1-4)Glc(b1-3)Glc(b1-3)Glc(b1-4)Glc(b1-4)Glc(b1-3)Glc(b1-4)Glc(b1-3)Glc(b1-4)Glc(b1-4)Glc(b1-3)Glc(b1-3)Glc
G00742YE_1240	Glc(b1-3)Glc(b1-3)Glc(b1-3)Glc(b1-4)Glc(b1-3)Glc(b1-3)Glc(b1-4)Glc(b1-4)Glc(b1-3)Glc(b1-4)Glc(b1-3)Glc(b1-4)Glc(b1-4)Glc(b1-4)Glc(b1-3)Glc
G00742YE_1241	Glc(b1-3)Glc(b1-3)Glc(b1-3)Glc(b1-4)Glc(b1-3)Glc(b1-3)Glc(b1-4)Glc(b1-4)Glc(b1-3)Glc(b1-4)Glc(b1-4)Glc(b1-3)Glc(b1-3)Glc(b1-3)Glc(b1-3)Glc
G00742YE_1242	Glc(b1-3)Glc(b1-3)Glc(b1-3)Glc(b1-4)Glc(b1-3)Glc(b1-3)Glc(b1-4)Glc(b1-4)Glc(b1-3)Glc(b1-4)Glc(b1-4)Glc(b1-3)Glc(b1-3)Glc(b1-4)Glc(b1-3)Glc
G00742YE_1243	Glc(b1-3)Glc(b1-3)Glc(b1-3)Glc(b1-4)Glc(b1-3)Glc(b1-3)Glc(b1-4)Glc(b1-4)Glc(b1-3)Glc(b1-4)Glc(b1-4)Glc(b1-3)Glc(b1-4)Glc(b1-3)Glc(b1-3)Glc
G00742YE_1244	Glc(b1-3)Glc(b1-3)Glc(b1-3)Glc(b1-4)Glc(b1-3)Glc(b1-3)Glc(b1-4)Glc(b1-4)Glc(b1-3)Glc(b1-4)Glc(b1-4)Glc(b1-3)Glc(b1-4)Glc(b1-4)Glc(b1-3)Glc
G00742YE_1245	Glc(b1-3)Glc(b1-3)Glc(b1-3)Glc(b1-4)Glc(b1-3)Glc(b1-3)Glc(b1-4)Glc(b1-4)Glc(b1-3)Glc(b1-4)Glc(b1-4)Glc(b1-4)Glc(b1-3)Glc(b1-3)Glc(b1-3)Glc
G00742YE_1246	Glc(b1-3)Glc(b1-3)Glc(b1-3)Glc(b1-4)Glc(b1-3)Glc(b1-3)Glc(b1-4)Glc(b1-4)Glc(b1-3)Glc(b1-4)Glc(b1-4)Glc(b1-4)Glc(b1-3)Glc(b1-4)Glc(b1-3)Glc
G00742YE_1247	Glc(b1-3)Glc(b1-3)Glc(b1-3)Glc(b1-4)Glc(b1-3)Glc(b1-3)Glc(b1-4)Glc(b1-4)Glc(b1-3)Glc(b1-4)Glc(b1-4)Glc(b1-4)Glc(b1-4)Glc(b1-3)Glc(b1-3)Glc
G00742YE_1248	Glc(b1-3)Glc(b1-3)Glc(b1-3)Glc(b1-4)Glc(b1-3)Glc(b1-3)Glc(b1-4)Glc(b1-4)Glc(b1-3)Glc(b1-4)Glc(b1-4)Glc(b1-4)Glc(b1-4)Glc(b1-4)Glc(b1-3)Glc
G00742YE_1249	Glc(b1-3)Glc(b1-3)Glc(b1-3)Glc(b1-4)Glc(b1-3)Glc(b1-3)Glc(b1-4)Glc(b1-4)Glc(b1-4)Glc(b1-3)Glc(b1-3)Glc(b1-3)Glc(b1-3)Glc(b1-3)Glc(b1-3)Glc
G00742YE_1250	Glc(b1-3)Glc(b1-3)Glc(b1-3)Glc(b1-4)Glc(b1-3)Glc(b1-3)Glc(b1-4)Glc(b1-4)Glc(b1-4)Glc(b1-3)Glc(b1-3)Glc(b1-3)Glc(b1-3)Glc(b1-4)Glc(b1-3)Glc
G00742YE_1251	Glc(b1-3)Glc(b1-3)Glc(b1-3)Glc(b1-4)Glc(b1-3)Glc(b1-3)Glc(b1-4)Glc(b1-4)Glc(b1-4)Glc(b1-3)Glc(b1-3)Glc(b1-3)Glc(b1-4)Glc(b1-3)Glc(b1-3)Glc
G00742YE_1252	Glc(b1-3)Glc(b1-3)Glc(b1-3)Glc(b1-4)Glc(b1-3)Glc(b1-3)Glc(b1-4)Glc(b1-4)Glc(b1-4)Glc(b1-3)Glc(b1-3)Glc(b1-3)Glc(b1-4)Glc(b1-4)Glc(b1-3)Glc
G00742YE_1253	Glc(b1-3)Glc(b1-3)Glc(b1-3)Glc(b1-4)Glc(b1-3)Glc(b1-3)Glc(b1-4)Glc(b1-4)Glc(b1-4)Glc(b1-3)Glc(b1-3)Glc(b1-4)Glc(b1-3)Glc(b1-3)Glc(b1-3)Glc
G00742YE_1254	Glc(b1-3)Glc(b1-3)Glc(b1-3)Glc(b1-4)Glc(b1-3)Glc(b1-3)Glc(b1-4)Glc(b1-4)Glc(b1-4)Glc(b1-3)Glc(b1-3)Glc(b1-4)Glc(b1-3)Glc(b1-4)Glc(b1-3)Glc
G00742YE_1255	Glc(b1-3)Glc(b1-3)Glc(b1-3)Glc(b1-4)Glc(b1-3)Glc(b1-3)Glc(b1-4)Glc(b1-4)Glc(b1-4)Glc(b1-3)Glc(b1-3)Glc(b1-4)Glc(b1-4)Glc(b1-3)Glc(b1-3)Glc
G00742YE_1256	Glc(b1-3)Glc(b1-3)Glc(b1-3)Glc(b1-4)Glc(b1-3)Glc(b1-3)Glc(b1-4)Glc(b1-4)Glc(b1-4)Glc(b1-3)Glc(b1-3)Glc(b1-4)Glc(b1-4)Glc(b1-4)Glc(b1-3)Glc
G00742YE_1257	Glc(b1-3)Glc(b1-3)Glc(b1-3)Glc(b1-4)Glc(b1-3)Glc(b1-3)Glc(b1-4)Glc(b1-4)Glc(b1-4)Glc(b1-3)Glc(b1-4)Glc(b1-3)Glc(b1-3)Glc(b1-3)Glc(b1-3)Glc
[truncated: 42,379 more rows]
